# Supplementary material for: The Human Pancreatic Islet Transcriptome: Expression of Candidate Genes for Type 1 Diabetes and the Impact of Pro-Inflammatory Cytokines
Source: PLoS Genet. 2012 Mar 8;8(3):e1002552. doi: 10.1371/journal.pgen.1002552 (PMC3297576; doi:10.1371/journal.pgen.1002552)
Supplement: Dataset S1 — RPKM data and lists of cytokine-modified and human islet-specific genes. Includes “table_RPKM.xlsx” (detected transcripts with their expression levels), “ctrl_cyt_expr.up.xlsx” (list of upregulated genes), “ctrl_cyt_expr.down.xlsx” (list of downregulated genes), “ctrl_cyt_AS_up.xlsx” (list of upregulated splicing isoforms), “ctrl_cyt_AS_down.xlsx” (list of downregulated splicing isoforms) and “Legends.docx” (explanation of the tables). (ZIP) [file pgen.1002552.s001.zip]

Archive with 6 entries (6 files):
- ctrl_cyt_expr_down.xlsx
- ctrl_cyt_expr_up.xlsx
- Legends.docx
- table_RPKM.xlsx
- ctrl_cyt_AS_down.xlsx
- ctrl_cyt_AS_up.xlsx
