# Supplementary material for: The Human Pancreatic Islet Transcriptome: Expression of Candidate Genes for Type 1 Diabetes and the Impact of Pro-Inflammatory Cytokines
Source: PLoS Genet. 2012 Mar 8;8(3):e1002552. doi: 10.1371/journal.pgen.1002552 (PMC3297576; doi:10.1371/journal.pgen.1002552)
Supplement: Dataset S1 — RPKM data and lists of cytokine-modified and human islet-specific genes. Includes “table_RPKM.xlsx” (detected transcripts with their expression levels), “ctrl_cyt_expr.up.xlsx” (list of upregulated genes), “ctrl_cyt_expr.down.xlsx” (list of downregulated genes), “ctrl_cyt_AS_up.xlsx” (list of upregulated splicing isoforms), “ctrl_cyt_AS_down.xlsx” (list of downregulated splicing isoforms) and “Legends.docx” (explanation of the tables). (ZIP) [file pgen.1002552.s001.zip › ctrl_cyt_expr_down.xlsx]

## Sheet: ctrl_cyt_expr_down
genomic location	RefSeqID	gene name	description gene	Ndown	median logFC	Escore	logFC1	p-value1	logFC2	p-value2	logFC3	p-value3	logFC4	p-value4	logFC5	p-value5
chr10:48425790-48439166C	NM_004962	GDF10	growth differentiation factor 10	5	-Inf	27.9342	-Inf	1.39158e-16	-Inf	9.22273e-15	-Inf	1.43147e-07	-5.27372	1.60413e-20	-Inf	7.451e-05
chr20:61885330-61892963W	NR_024389	FLJ16779	hypothetical LOC100192386	5	-Inf	103.412	-Inf	0.000357225	-4.9561	2.05052e-61	-1.98068	5.48172e-47	-Inf	1.24132e-91	-Inf	5.56443e-24
chr19:6135710-6193112W	NM_030924	ACSBG2	acyl-CoA synthetase bubblegum family member 2	4	-Inf	43.5624	0	1	-Inf	4.15549e-44	-4.15361	6.51964e-21	-Inf	3.26727e-21	-Inf	2.8733e-11
chr6:31976197-31981050C	NR_001284	TNXA	tenascin XA (pseudogene)	4	-Inf	5.19477	-Inf	0.00174724	0	1	-0.651113	0.0312319	-Inf	1.57994e-05	-Inf	0.00608285
chr1:171217663-171255111W	NM_002021	FMO1	flavin containing monooxygenase 1	4	-Inf	17.9694	-Inf	0.000790037	-3.43882	1.63352e-19	-Inf	7.36319e-13	-Inf	3.30165e-05	-Inf	0.304298
chr9:95218489-95244788C	NM_017680	ASPN	asporin	4	-Inf	24.1902	-Inf	1.00815e-10	-Inf	6.20335e-11	-Inf	9.03955e-19	-Inf	1.72225e-14	-Inf	0.304298
chr13:27329341-27334922C	NM_005288	GPR12	G protein-coupled receptor 12	4	-Inf	23.7563	-0.276908	0.762694	-Inf	0.0254155	-5.03884	8.68278e-42	-Inf	0.0250927	-Inf	6.13972e-08
chr22:24299603-24303393C	NM_000854	GSTT2	glutathione S-transferase theta 2	4	-Inf	65.9802	0	1	-Inf	3.69547e-28	-Inf	2.94487e-77	-Inf	5.62671e-35	-Inf	8.6849e-06
chr6:4068602-4079391C	NM_173563	C6orf146	chromosome 6 open reading frame 146	4	-Inf	6.7551	-Inf	0.000790037	-Inf	0.000309896	0	1	-Inf	0.000629642	-Inf	1.39167e-05
chr11:76927604-76998463C	NM_182833	GDPD4	glycerophosphodiester phosphodiesterase domain containing 4	4	-Inf	12.2057	-Inf	0.0418001	-5.20436	1.50487e-19	-1.03918	0.00232521	0	1	-Inf	0.000214099
chr19:43671896-43690688C	NM_002781,NM_001130014	PSG5	pregnancy specific beta-1-glycoprotein 5	4	-Inf	9.59887	-0.557016	0.286124	-2.70185	7.01427e-12	-Inf	0.00158523	-Inf	0.005746	-2.31431	7.83999e-05
chrX:1581466-1656037C	NM_178129	P2RY8	purinergic receptor P2Y, G-protein coupled, 8	4	-Inf	7.98793	-2.05452	0.000404677	-2.53193	2.63883e-08	-0.0661507	1	-Inf	0.000629642	-Inf	0.00067116
chrY:1531466-1606037C	NM_178129	P2RY8	purinergic receptor P2Y, G-protein coupled, 8	4	-Inf	7.98793	-2.05452	0.000404677	-2.53193	2.63883e-08	-0.0661507	1	-Inf	0.000629642	-Inf	0.00067116
chr1:173833040-173837125C	NR_003942	SNORD76	small nucleolar RNA, C/D box 76	4	-Inf	9.38868	-Inf	3.30235e-05	-2.53193	7.7945e-11	-1.2588	0.0049842	1.57647	0.0525331	-Inf	0.00608285
chr1:20617412-20681387W	NM_001039500	VWA5B1	von Willebrand factor A domain containing 5B1	4	-Inf	7.00629	-Inf	0.00854605	-0.905388	0.00021249	-0.311263	0.269257	-0.526072	0.0120216	-Inf	1.03943e-07
chr19:19256376-19303400C	NM_005919,NR_027307,NR_027308	MEF2BNB-MEF2B	MEF2BNB-MEF2B readthrough	4	-Inf	13.423	-Inf	0.000790037	-0.551295	0.012317	-0.541489	0.00159015	-Inf	7.48173e-22	0.238946	0.6147
chr1:110082494-110088455W	NM_031936	GPR61	G protein-coupled receptor 61	4	-5.11659	28.5611	0.138129	1	-5.80339	3.69186e-30	-4.38808	7.5024e-06	-Inf	3.58023e-22	-4.42979	9.63885e-07
chr10:124591675-124605691C	NM_022034	CUZD1	CUB and zona pellucida-like domains 1	5	-4.47438	Inf	-3.98644	0	-4.47438	0	-5.2947	0	-5.09053	0	-0.545291	1.26657e-15
chr6:139134309-139225207W	NM_001077706	ECT2L	epithelial cell transforming sequence 2 oncogene-like	5	-4.12504	16.766	-Inf	0.0418001	-3.43882	0.00476204	-4.12504	3.09765e-24	-2.93133	0.0321886	-Inf	1.97427e-08
chr10:118350490-118368686W	NM_006229	PNLIPRP1	pancreatic lipase-related protein 1	5	-4.03966	Inf	-4.03966	0	-3.80936	0	-4.75647	0	-5.7184	0	-1.24829	2.61384e-63
chr5:41142336-41261540C	NM_000065,NM_001115131	C6	complement component 6	5	-3.98747	Inf	-4.68969	6.53149e-60	-3.7177	0	-6.58448	0	-3.98747	0	-2.72935	2.54258e-51
chr2:79362629-79365553C	NR_002714	REG1P	regenerating islet-derived 1 pseudogene	5	-3.91563	Inf	-1.32271	6.33541e-14	-3.91563	0	-Inf	1.43297e-21	-5.7964	3.32468e-30	-1.80735	0.0423218
chr19:51919160-51920679W	NR_033235	LOC100129083	similar to hCG2045285	4	-3.89873	5.62884	-Inf	0.0189004	-3.81733	0.000660118	-3.97304	0.000208825	-3.82441	0.000646678	1.44058	0.355281
chr12:15066977-15091463C	NM_152321	ERP27	endoplasmic reticulum protein 27	5	-3.89656	Inf	-5.2824	0	-2.41132	0	-4.74286	0	-3.89656	9.18112e-94	-1.49258	2.60147e-46
chr7:30951415-30965131W	NM_001185060,NM_001185061,NM_001185062,NM_198098	AQP1	aquaporin 1 (Colton blood group)	5	-3.8014	Inf	-3.8014	0	-3.40345	0	-5.125	0	-3.85505	0	-2.72223	0
chr1:220087607-220101993C	NM_018713	SLC30A10	solute carrier family 30, member 10	4	-3.72731	12.6211	-2.42375	5.28201e-06	-0.87178	0.00673707	-0.15926	0.605658	-5.03086	5.86904e-09	-5.23185	3.10179e-12
chr19:18893584-18902114C	NM_000095	COMP	cartilage oligomeric matrix protein	5	-3.71823	82.2614	-0.935871	0.0304929	-2.88361	2.57388e-43	-3.71823	1.55837e-38	-4.76783	7.16635e-92	-Inf	2.68498e-06
chr11:92085262-92629633W	NM_001008781	FAT3	FAT tumor suppressor homolog 3 (Drosophila)	4	-3.64015	Inf	-1.05452	0.165229	-2.37215	1.23607e-21	-6.84915	0	-1.70894	1.6188e-07	-4.90815	3.60147e-27
chr17:4675187-4686506W	NM_003963	TM4SF5	transmembrane 4 L six family member 5	4	-3.62746	7.35912	-0.65542	0.300463	-2.43882	0.00340084	-4.52558	1.95462e-06	-Inf	0.000629642	-2.72935	8.324e-05
chr20:9495271-9511171W	NM_012261	C20orf103	chromosome 20 open reading frame 103	4	-3.29119	44.5714	-Inf	1.4932e-05	-0.868965	0.00289193	-2.6788	4.28997e-42	-3.90358	9.44323e-48	-0.854876	0.0936662
chr20:43935491-43946462W	NM_014276	RBPJL	recombination signal binding protein for immunoglobulin kappa J region-like	5	-3.28734	Inf	-3.0707	0	-4.54187	0	-2.26016	1.42763e-20	-5.07393	0	-3.28734	1.01106e-39
chr1:185703683-186160085W	NM_031935	HMCN1	hemicentin 1	4	-3.22892	69.5403	-1.0654	0.0648627	-2.70185	4.04056e-30	-3.75598	2.68409e-59	-2.64182	1.35858e-50	-5.29413	1.03451e-12
chr12:122277435-122326517C	NM_002150,NM_001171993	HPD	4-hydroxyphenylpyruvate dioxygenase	5	-3.21144	18.6979	-Inf	0.00174724	-2.49936	6.36503e-12	-5.33294	1.67449e-21	-3.21144	0.00026438	-1.77665	0.00507835
chr1:120290620-120311555C	NM_005518,NM_001166107	HMGCS2	3-hydroxy-3-methylglutaryl-CoA synthase 2 (mitochondrial)	4	-3.17752	8.34763	-Inf	0.000357225	-0.924247	0.372193	-2.87351	0.000118889	-3.48153	1.07102e-09	-1.31431	0.0441273
chr17:41026691-41050751C	NR_027254	LOC388387	hypothetical LOC388387	4	-3.16157	Inf	0.466752	0.110846	-3.18423	0	-4.2191	6.44634e-80	-3.13892	7.26006e-56	-2.4587	9.13521e-53
chr7:129906703-129929635W	NM_001869	CPA2	carboxypeptidase A2 (pancreatic)	4	-3.15533	Inf	-2.93453	0	-2.53771	0	-3.37613	0	-4.17926	0	0.0539839	0.30621
chrX:78003206-78012576W	NM_005296	LPAR4	lysophosphatidic acid receptor 4	5	-3.11689	15.9253	-Inf	1.09054e-09	-3.11689	3.34782e-07	-0.738576	0.0275042	-2.1635	3.81335e-15	-Inf	0.000684651
chr2:241631262-241637899W	NM_198998	AQP12A	aquaporin 12A	5	-3.0733	41.1438	-2.56231	3.35231e-20	-3.0733	3.53592e-31	-Inf	2.78583e-16	-4.1419	1.83202e-20	-2.28189	7.50869e-05
chr14:69726681-69821190W	NM_020692,NM_001168368	GALNTL1	UDP-N-acetyl-alpha-D-galactosamine:polypeptide N-acetylgalactosaminyltransferase-like 1	4	-3.07228	Inf	-0.370018	0.477477	-3.71184	0	-3.93716	5.12712e-63	-2.43273	7.28001e-17	-2.25986	2.34925e-05
chr20:25744102-25781927C	NR_026714,NR_027061	FAM182B	family with sequence similarity 182, member B	4	-3.01271	12.7253	-Inf	0.000790037	-0.93632	0.00257641	-2.44202	1.38476e-16	-3.5834	1.11422e-05	-1.09192	0.0741745
chr10:115939029-115992063W	NM_198795	TDRD1	tudor domain containing 1	4	-2.98626	9.78583	-Inf	0.0189004	-2.31853	2.50641e-07	-3.20365	2.56929e-09	-0.364981	0.547989	-2.76887	8.43783e-05
chr2:241615836-241622317C	NM_001102467	AQP12B	aquaporin 12B	5	-2.98314	44.1651	-2.84916	7.3369e-22	-2.98314	1.66233e-32	-Inf	1.5869e-17	-4.27778	8.23468e-23	-2.31431	7.83999e-05
chr2:79312149-79315150C	NM_006507	REG1B	regenerating islet-derived 1 beta	5	-2.95922	Inf	-2.72167	0	-2.95922	0	-5.83919	0	-3.25998	0	-1.37979	0
chr7:145813453-148118086W	NM_014141	CNTNAP2	contactin associated protein-like 2	4	-2.92147	19.5823	-0.914338	0.146097	-3.98479	4.63353e-18	-2.558	9.82022e-08	-3.05471	1.78823e-12	-2.78824	2.5257e-06
chr7:35129458-35147346C	NR_002833	DPY19L2P1	dpy-19-like 2 pseudogene 1 (C. elegans)	5	-2.89927	98.5923	-4.00871	2.82249e-24	-3.07024	4.4075e-79	-0.224678	0.0338056	-1.8817	5.3041e-73	-2.89927	3.64066e-39
chr1:17393257-17445948C	NM_007365	PADI2	peptidyl arginine deiminase, type II	5	-2.88243	18.1953	-Inf	0.00854605	-2.88243	5.51188e-13	-0.58355	0.030701	-4.82441	2.29028e-21	-2.18878	0.000931759
chr19:50452252-50464429C	NM_052884,NM_001135163	SIGLEC11	sialic acid binding Ig-like lectin 11	4	-2.87044	19.6235	-3.42666	8.29933e-17	-1.49035	1.12281e-09	-2.97304	6.62935e-09	-2.76783	2.29915e-09	-0.781813	0.172095
chr11:119288656-119294246C	NM_006288	THY1	Thy-1 cell surface antigen	4	-2.84678	Inf	-1.77941	2.31884e-06	-1.11689	7.48936e-09	-3.91415	6.50576e-65	-4.01848	0	-0.366776	0.573354
chr16:25228285-25240252W	NM_001169	AQP8	aquaporin 8	4	-2.83574	30.2214	-1.95873	4.30551e-19	-3.71274	4.6679e-30	-1.91415	0.00570737	-Inf	2.068e-16	0.00762	1
chr3:67048727-67061630W	NM_032505	KBTBD8	kelch repeat and BTB (POZ) domain containing 8	4	-2.8136	25.5216	-4.1224	2.75527e-30	-1.26373	1.05256e-06	-0.0359887	0.770255	-1.50479	1.15168e-10	-Inf	1.47955e-10
chr2:188207851-188313021C	NM_005795	CALCRL	calcitonin receptor-like	4	-2.7973	7.97325	-Inf	0.0418001	-0.709468	0.00241111	-0.0038664	1	-1.36276	6.2346e-09	-4.23185	7.7288e-06
chr10:118305428-118327366W	NM_000936	PNLIP	pancreatic lipase	5	-2.79596	Inf	-3.12617	0	-2.05073	0	-2.79596	0	-3.13156	0	-0.447291	5.1115e-28
chr12:15034827-15038828C	NM_000900	MGP	matrix Gla protein	5	-2.76897	45.8585	-2.13489	4.76473e-05	-2.76897	7.48922e-16	-5.93652	7.67448e-34	-5.16837	8.1008e-46	-2.01885	0.0118437
chr2:179700492-179749678C	NM_173648	CCDC141	coiled-coil domain containing 141	4	-2.72725	62.076	-5.67779	1.83759e-52	-3.21843	4.8427e-80	-2.23608	0.0347525	Inf	0.126383	-0.752066	0.0408934
chr19:18704037-18717660C	NM_004750	CRLF1	cytokine receptor-like factor 1	5	-2.70452	113.174	-1.27691	2.36888e-07	-2.70452	1.31477e-87	-3.12627	1.49554e-72	-3.42231	4.99622e-75	-1.64688	7.55096e-07
chr5:178405332-178422124C	NM_000843	GRM6	glutamate receptor, metabotropic 6	5	-2.70185	Inf	-Inf	0.00854605	-2.70185	7.64712e-15	-1.17421	3.9629e-11	-5.33343	0	-2.25986	2.34925e-05
chr4:76501705-76555721C	NM_003948	CDKL2	cyclin-dependent kinase-like 2 (CDC2-related kinase)	5	-2.69748	48.5187	-3.40619	9.13958e-09	-2.69748	7.12011e-54	-1.33294	3.58655e-20	-1.78032	3.11643e-15	-3.00236	6.04249e-11
chr1:205523401-205525763C	NR_027086	LOC284578	hypothetical LOC284578	4	-2.69087	19.0869	-Inf	0.000357225	-2.64414	1.30652e-16	-2.65111	1.54973e-10	-2.73063	3.70628e-12	0.50198	0.133363
chr15:74466087-74469212W	NM_201526,NM_005545	ISLR	immunoglobulin superfamily containing leucine-rich repeat	5	-2.68195	86.4596	-2.43219	1.09377e-08	-2.67548	2.81671e-44	-2.68195	1.57275e-52	-2.83179	2.66054e-67	-Inf	1.39641e-18
chr12:131438452-131626006W	NM_198827	GPR133	G protein-coupled receptor 133	4	-2.67995	23.8922	-3.27691	1.11237e-19	-3.88508	7.02231e-26	-1.54259	4.33489e-06	-0.860939	0.318243	-2.08298	0.0121973
chr11:27015628-27018630W	NM_203371	FIBIN	fin bud initiation factor homolog (zebrafish)	4	-2.66536	77.1005	-4.38311	3.41898e-42	-1.77003	8.45142e-20	-2.58616	1.29488e-46	-2.74456	1.62693e-61	-0.163748	0.622333
chr1:101702305-101707076W	NM_001400	S1PR1	sphingosine-1-phosphate receptor 1	4	-2.63394	14.1413	-3.0318	1.78753e-06	-0.425015	0.0915965	-2.23608	4.68051e-17	-1.04597	7.28501e-06	-3.31431	0.00351234
chr2:228226874-228244022C	NM_024795	TM4SF20	transmembrane 4 L six family member 20	5	-2.60381	16.0679	-Inf	0.000357225	-Inf	0.00280645	-1.31408	0.00160243	-1.65449	4.20613e-08	-2.60381	1.90188e-19
chr11:113845797-113861032W	NM_001161772,NM_000869,NM_213621	HTR3A	5-hydroxytryptamine (serotonin) receptor 3A	5	-2.59528	50.9164	-2.93587	1.00688e-23	-2.21999	1.72609e-45	-3.50356	1.25978e-27	-2.59528	1.13428e-10	-1.29871	1.09978e-06
chr22:24115036-24126502W	NM_005940	MMP11	matrix metallopeptidase 11 (stromelysin 3)	5	-2.58885	119.597	-2.58885	1.03206e-24	-1.68919	5.16763e-71	-3.96288	2.01388e-64	-2.57965	1.49244e-30	-3.59328	1.24118e-72
chr6:35762760-35765102C	NM_001832	CLPS	colipase, pancreatic	5	-2.57842	Inf	-2.57842	0	-1.68752	0	-5.03884	8.68278e-42	-4.38474	0	-0.422485	7.15562e-05
chr9:113127531-113342160C	NM_153366	SVEP1	sushi, von Willebrand factor type A, EGF and pentraxin domain containing 1	4	-2.5677	Inf	-0.833302	0.0647077	-2.63173	0	-0.478089	0.00012974	-2.62845	2.96262e-39	-2.50695	2.36419e-21
chr18:10670244-11148761C	NM_022068	FAM38B	family with sequence similarity 38, member B	5	-2.48153	Inf	-3.85182	9.5973e-70	-1.90697	6.18346e-10	-4.632	0	-2.48153	3.59399e-07	-2.18001	0.000282467
chr2:79347584-79350547W	NM_002909	REG1A	regenerating islet-derived 1 alpha	5	-2.44703	Inf	-2.7527	0	-2.05373	0	-5.03004	0	-2.44703	0	-0.568643	0
chr14:74964889-75079034C	NM_000428	LTBP2	latent transforming growth factor beta binding protein 2	5	-2.4398	Inf	-1.44683	2.67576e-20	-2.4398	0	-2.8563	0	-3.46886	0	-2.29927	1.71873e-57
chr6:52614888-52628361C	NM_000846	GSTA2	glutathione S-transferase alpha 2	4	-2.4169	Inf	-1.94483	0	-1.51442	0	-3.1405	0	-2.88897	1.69853e-93	-0.0797369	0.353329
chr13:32889617-32973809W	NM_000059	BRCA2	breast cancer 2, early onset	4	-2.40155	Inf	-1.27691	0.315658	-1.8309	8.51943e-20	-1.36289	1.59504e-33	-5.41364	0	-2.9722	4.75969e-09
chr7:129932974-129964019W	NM_001163446,NM_016352	CPA4	carboxypeptidase A4	5	-2.38987	Inf	-3.66122	0	-4.17759	0	-1.27051	2.63786e-10	-2.38987	1.64112e-29	-1.19248	9.58758e-10
chr10:99526510-99531756C	NM_003015	SFRP5	secreted frizzled-related protein 5	5	-2.3758	Inf	-1.36437	1.84863e-61	-2.3758	0	-5.25134	0	-5.49127	0	-0.91496	2.80598e-33
chr6:52656179-52668664C	NM_145740	GSTA1	glutathione S-transferase alpha 1	5	-2.34216	Inf	-2.34216	0	-1.56913	0	-3.30989	0	-3.3949	0	-0.312781	2.9702e-05
chr1:16370247-16383802W	NM_001165945,NM_000085	CLCNKB	chloride channel Kb	4	-2.32555	44.3522	-0.0545157	1	-1.30859	1.59374e-27	-4.36627	3.28433e-48	-2.21913	2.46409e-07	-2.43196	3.80119e-16
chr15:90328127-90358072C	NM_001150	ANPEP	alanyl (membrane) aminopeptidase	5	-2.27384	Inf	-1.67763	0	-2.5969	0	-2.88612	0	-2.27384	0	-1.00081	0
chr8:145554454-145559943C	NM_031309	SCRT1	scratch homolog 1, zinc finger protein (Drosophila)	5	-2.24716	Inf	-2.24716	3.57888e-54	-0.973086	9.04139e-28	-2.58807	0	-1.63768	4.51352e-81	-2.62243	4.45136e-24
chr7:101006122-101202304W	NM_133457	EMID2	EMI domain containing 2	4	-2.22172	7.53658	-2.86187	1.14839e-06	-1.58156	7.35981e-07	-0.703581	0.0218572	-0.316618	0.227727	-Inf	0.010246
chr2:183698005-183731498C	NM_001463	FRZB	frizzled-related protein	4	-2.21844	48.1846	-3.3358	8.18097e-12	-0.489225	0.000662289	-1.70845	7.83015e-42	-2.72843	1.29328e-49	-0.301924	0.42566
chr3:149036287-149051548C	NM_138786,NM_001184723	TM4SF18	transmembrane 4 L six family member 18	5	-2.20328	26.855	-Inf	7.96459e-14	-1.19144	7.37491e-16	-2.88431	8.68283e-24	-1.0936	0.00271522	-2.20328	3.49764e-05
chr3:148545588-148577970W	NM_001871	CPB1	carboxypeptidase B1 (tissue)	5	-2.19303	Inf	-2.15386	0	-2.19303	0	-3.29765	0	-4.016	0	-0.172527	1.38693e-08
chr13:102104966-102368793W	NM_004791	ITGBL1	integrin, beta-like 1 (with EGF-like repeat domains)	4	-2.18535	11.6754	-0.748977	0.02681	0.160642	0.641938	-1.48119	0.000386839	-2.88951	5.10782e-13	-Inf	1.30499e-08
chr1:203444883-203460477W	NM_201348,NM_002725	PRELP	proline/arginine-rich end leucine-rich repeat protein	4	-2.1806	32.3238	-1.92076	0.000627595	-1.95711	1.92767e-13	-4.24606	2.52384e-35	-2.40408	2.11343e-20	-0.144383	1
chr9:104122700-104147287C	NM_001127610,NM_001701	BAAT	bile acid CoA: amino acid N-acyltransferase (glycine N-choloyltransferase)	5	-2.17842	44.9296	-1.8315	2.89281e-06	-3.16526	1.48471e-52	-2.95777	1.5014e-25	-2.17842	1.0304e-14	-0.688704	0.0411322
chr8:67088612-67090846C	NM_000756	CRH	corticotropin releasing hormone	5	-2.16545	37.5	-1.21551	0.0170415	-1.55984	3.33157e-08	-3.14992	4.98226e-37	-2.16545	6.31471e-32	-4.09858	2.07886e-05
chr5:73923235-73937249C	NM_003633	ENC1	ectodermal-neural cortex 1 (with BTB-like domain)	5	-2.16468	Inf	-2.29697	0	-2.16468	0	-2.54002	0	-1.61992	0	-1.82988	0
chr12:53817639-53825318W	NM_001164690,NM_001164691,NM_020547	AMHR2	anti-Mullerian hormone receptor, type II	4	-2.15884	8.80991	-1.59884	0.00693444	-1.87178	1.57883e-09	-4.38808	7.5024e-06	-2.4459	0.00336841	-0.909918	0.267644
chr1:220960039-220987740W	NM_022746	MOSC1	MOCO sulphurase C-terminal domain containing 1	4	-2.157	37.7407	-1.09634	0.012241	-2.54513	8.03694e-29	-2.83788	1.84848e-47	0.231122	0.479417	-1.76887	1.27851e-05
chr15:45653324-45670980C	NM_001482	GATM	glycine amidinotransferase (L-arginine:glycine amidinotransferase)	5	-2.1559	Inf	-1.86608	0	-2.1559	0	-2.16469	0	-2.57264	0	-0.544921	1.58814e-44
chr15:39873280-39889667W	NM_003246	THBS1	thrombospondin 1	5	-2.14776	Inf	-2.14776	0	-2.61617	0	-1.43141	0	-3.33401	0	-1.52289	1.10269e-91
chr1:120336642-120354203C	NM_032044,NM_001159352,NM_001159353	REG4	regenerating islet-derived family, member 4	4	-2.13748	21.3258	-3.44683	3.88976e-11	-2.11689	5.12024e-08	-2.15807	9.99076e-21	-1.48654	3.26566e-09	-0.559421	0.756497
chr12:120759915-120765592C	NM_000928	PLA2G1B	phospholipase A2, group IB (pancreas)	5	-2.12586	Inf	-2.12586	0	-1.6752	0	-3.99243	0	-2.79614	0	-0.762843	2.13817e-31
chr1:103342024-103574052C	NM_001168249,NM_080629,NM_080630,NM_001854	COL11A1	collagen, type XI, alpha 1	4	-2.11423	5.00398	-Inf	0.00174724	-1.2544	0.00548182	-1.91415	8.05273e-05	Inf	1	-2.31431	0.0176508
chr7:142457319-142460927W	NM_002769	PRSS1	protease, serine, 1 (trypsin 1)	5	-2.11277	Inf	-1.92016	0	-2.11277	0	-3.74182	0	-2.96372	0	-0.298884	4.42567e-33
chr2:198669426-199014606W	NM_006226	PLCL1	phospholipase C-like 1	4	-2.08245	43.2732	-3.94784	2.07303e-60	-0.626365	0.00210823	0.433923	0.0546248	-1.54247	5.03648e-23	-2.62243	8.98403e-09
chr9:101706138-101833068W	NM_001855	COL15A1	collagen, type XV, alpha 1	5	-2.08206	Inf	-1.90981	0	-2.08206	0	-2.61389	0	-2.15292	0	-1.97002	5.57244e-29
chr3:102153859-102198685W	NM_175056	ZPLD1	zona pellucida-like domain containing 1	5	-2.08109	40.215	-Inf	1.54179e-45	-2.08109	1.22917e-24	-1.11799	3.42339e-05	-1.49076	1.31932e-08	-4.46631	5.51717e-07
chr11:119179235-119187840C	NM_006500	MCAM	melanoma cell adhesion molecule	5	-2.05073	Inf	-2.05073	4.69294e-61	-0.924827	3.77602e-65	-2.53395	0	-0.905951	4.51693e-28	-2.55542	0
chr7:94023873-94060544W	NM_000089	COL1A2	collagen, type I, alpha 2	5	-2.04851	Inf	-2.07638	0	-2.04851	0	-2.04914	0	-1.7253	0	-2.04167	0
chr3:50242692-50258405W	NM_006841	SLC38A3	solute carrier family 38, member 3	5	-2.02235	Inf	-2.74908	2.33714e-80	-0.707854	1.58425e-27	-3.81901	0	-2.02235	1.84645e-58	-0.683388	2.34333e-09
chr22:21128383-21142008W	NM_000185	SERPIND1	serpin peptidase inhibitor, clade D (heparin cofactor), member 1	4	-2.01941	24.0129	-0.630545	0.208875	-2.41235	6.02057e-09	-0.628832	8.64358e-06	-1.62647	3.34986e-31	-Inf	1.97427e-08
chr13:38136720-38172981C	NM_006475,NM_001135934,NM_001135935,NM_001135936	POSTN	periostin, osteoblast specific factor	5	-2.01885	38.1428	-1.99312	0.000682566	-1.88948	9.89101e-10	-4.7804	9.52394e-28	-2.42124	1.96015e-42	-2.01885	0.0118437
chr13:27825692-27830700W	NR_026911	RPL21P28	ribosomal protein L21 pseudogene 28	4	-2.01772	Inf	-1.6522	6.35993e-50	-1.2	3.82804e-36	-2.38324	0	-0.198337	0.0537433	-Inf	8.8698e-36
chr2:44502597-44547959W	NM_000341	SLC3A1	solute carrier family 3 (cystine, dibasic and neutral amino acid transporters, activator of cystine, dibasic and neutral amino acid transport), member 1	5	-1.99148	Inf	-2.41151	0	-2.27894	0	-1.99148	0	-1.36864	0	-1.43785	0
chr21:34162985-34186053C	NM_001162495,NM_001162496,NM_019596	C21orf62	chromosome 21 open reading frame 62	4	-1.98936	10.3093	-2.1838	0.00436268	-1.14546	2.84598e-06	-1.88014	3.21017e-12	-0.195526	0.467878	-2.09858	0.00220307
chr13:22245215-22278640W	NM_002010	FGF9	fibroblast growth factor 9 (glia-activating factor)	5	-1.9874	65.4686	-1.9874	2.25318e-05	-2.5596	2.68268e-59	-0.87023	1.49598e-21	-1.62967	1.34649e-26	-4.80259	5.64043e-33
chr20:26035250-26067552W	NR_026713	FAM182A	family with sequence similarity 182, member A	5	-1.98569	43.7259	-Inf	0.000790037	-1.71191	4.88568e-40	-0.676876	0.00161625	-6.40938	3.97025e-47	-1.98569	0.000453487
chr6:31512242-31514627C	NM_130463,NM_138282	ATP6V1G2	ATPase, H+ transporting, lysosomal 13kDa, V1 subunit G2	4	-1.98493	9.59059	-Inf	7.30348e-05	-1.11689	0.000102911	-1.787	1.0724e-09	-2.18287	0.000229466	0.20354	0.807666
chr6:107165328-107235300C	NR_033557	LOC100422737	hypothetical LOC100422737	5	-1.98195	69.9557	-2.29928	4.56743e-29	-1.38242	2.63513e-69	-3.33049	7.99072e-44	-1.98195	5.34345e-11	-0.418558	0.0241068
chr11:26580580-26593815C	NM_001135091,NM_001135092,NM_145650	MUC15	mucin 15, cell surface associated	5	-1.97812	55.5097	-2.16999	3.3959e-08	-1.09006	2.49003e-37	-4.9324	3.16812e-46	-1.97812	1.0828e-11	-1.77037	9.99395e-21
chr22:20456003-20461786C	NM_015672	RIMBP3	RIMS binding protein 3	4	-1.97637	Inf	-2.18945	7.33865e-10	-1.5941	2.57405e-21	-2.35461	0	-0.371901	0.128845	-1.76329	0.00097989
chr1:218519391-218617959W	NM_003238,NM_001135599	TGFB2	transforming growth factor, beta 2	5	-1.96582	Inf	-1.96582	4.30714e-23	-1.05295	1.39769e-57	-3.05538	0	-1.37407	4.91405e-23	-2.09167	1.17023e-63
chr6:131466461-131604673W	NM_138633,NM_004842,NM_016377	AKAP7	A kinase (PRKA) anchor protein 7	5	-1.94635	Inf	-3.24229	1.26267e-94	-1.94635	0	-1.75914	0	-2.30539	9.31755e-77	-0.334547	0.000917659
chr17:73996987-74002081W	NM_001258	CDK3	cyclin-dependent kinase 3	4	-1.94302	Inf	-2.33002	2.19852e-13	-0.230487	0.0324324	-4.80312	0	-1.55601	6.65977e-26	0.171119	0.32852
chr1:78354200-78409576W	NM_144573,NM_001172309	NEXN	nexilin (F actin binding protein)	5	-1.93133	22.2113	-3.06832	5.02473e-19	-1.91391	5.50755e-16	-4.06615	2.1448e-08	-1.93133	0.000334095	-1.78824	0.000296039
chr2:169643049-169721849W	NM_052946,NM_001039724,NM_001171631,NM_001171632	NOSTRIN	nitric oxide synthase trafficker	4	-1.93131	12.3373	-Inf	1.90542e-12	-0.979389	0.00170823	-1.71823	3.70042e-09	0.22395	0.483949	-2.14438	0.0002782
chr1:201865585-201915716C	NM_012134	LMOD1	leiomodin 1 (smooth muscle)	4	-1.9233	13.9223	-2.64614	2.56158e-06	-0.812413	2.13494e-06	-1.20045	6.37851e-06	-3.98195	1.68058e-14	-0.0374679	1
chr16:23194040-23228200W	NM_001039	SCNN1G	sodium channel, nonvoltage-gated 1, gamma	5	-1.89755	Inf	-4.86937	1.42655e-55	-2.93923	0	-1.89755	2.36392e-50	-0.669941	0.0113981	-1.54431	8.11175e-11
chr13:28577412-28674729C	NM_004119	FLT3	fms-related tyrosine kinase 3	4	-1.8955	28.974	-2.17503	9.45575e-07	-0.107595	0.264763	-1.90325	3.33569e-36	-1.88774	4.23318e-18	-0.721928	0.000342988
chr2:169757750-169766509W	NM_001081686,NM_021176	G6PC2	glucose-6-phosphatase, catalytic, 2	5	-1.88705	Inf	-2.25314	3.76587e-84	-1.67637	0	-1.72725	0	-1.88705	0	-2.43506	8.48418e-63
chr17:48261459-48279000C	NM_000088	COL1A1	collagen, type I, alpha 1	5	-1.87998	Inf	-1.79816	0	-1.87998	0	-3.20314	0	-2.50618	0	-1.61518	0
chr15:75011884-75017877C	NM_000499	CYP1A1	cytochrome P450, family 1, subfamily A, polypeptide 1	5	-1.87841	Inf	-1.87841	0	-1.01443	5.49253e-33	-1.98618	4.09141e-22	-2.04255	7.38741e-37	-1.33316	1.8644e-46
chr8:101533000-101572012C	NM_198401	ANKRD46	ankyrin repeat domain 46	4	-1.87255	Inf	-2.21881	3.88789e-21	-1.32436	5.12045e-68	-2.41183	0	-1.5263	7.89183e-36	-0.338556	0.134481
chr19:51913276-51921057C	NM_001171156,NM_001171157,NM_001171158,NM_001171159,NM_001171160,NM_001171161,NM_033130	SIGLEC10	sialic acid binding Ig-like lectin 10	4	-1.86418	9.14082	-Inf	0.0038642	-1.01736	0.00163052	-2.56258	6.29233e-13	-1.16579	0.00530571	0.855617	0.672996
chr3:3841121-3889386W	NM_020873	LRRN1	leucine rich repeat neuronal 1	5	-1.8536	80.2216	-0.998607	3.75551e-09	-0.354584	8.9766e-05	-2.22124	3.88896e-85	-2.3679	6.17169e-51	-1.8536	7.81606e-28
chr2:238232655-238322850C	NM_004369,NM_057164,NM_057165,NM_057166,NM_057167	COL6A3	collagen, type VI, alpha 3	5	-1.85224	Inf	-1.02228	3.1716e-65	-1.79275	0	-1.85224	0	-1.95241	0	-2.03747	0
chrX:132669776-133119673C	NM_001164617,NM_001164618,NM_001164619,NM_004484	GPC3	glypican 3	4	-1.84923	6.96825	-1.53994	0.0490282	-1.96934	2.73273e-08	-1.72912	0.00820359	-2.5834	0.000220951	-Inf	0.304298
chr19:54926635-54948052W	NM_020659,NM_001005367	TTYH1	tweety homolog 1 (Drosophila)	4	-1.83593	35.9006	-1.92898	7.80112e-09	-0.980127	1.21477e-21	-3.31008	6.12024e-36	-1.74288	2.69472e-13	-0.391177	0.0706138
chr1:48688357-48714316W	NM_001135181,NM_001011547	SLC5A9	solute carrier family 5 (sodium/glucose cotransporter), member 9	4	-1.83523	12.078	-0.95498	0.273334	-0.746943	0.00884504	-3.32488	3.00539e-14	-1.52607	0.000398974	-2.14438	2.04463e-07
chr2:216225181-216300791C	NM_002026,NM_054034,NM_212474,NM_212475,NM_212476,NM_212478,NM_212482	FN1	fibronectin 1	5	-1.82529	Inf	-1.82529	0	-1.05712	0	-0.13133	3.69555e-16	-2.52245	0	-2.81281	0
chrX:110488328-110513774C	NM_014289	CAPN6	calpain 6	5	-1.81354	Inf	-3.40966	0	-1.51072	0	-1.81354	0	-1.28249	1.2961e-34	-2.93989	0
chr5:173472724-173536181W	NM_015980	HMP19	HMP19 protein	4	-1.81083	37.4138	0.0815458	0.667241	-1.75986	2.53424e-20	-1.86179	1.06901e-37	-1.05774	3.0616e-14	-2.18878	1.03271e-11
chr6:132269319-132272518C	NM_001901	CTGF	connective tissue growth factor	5	-1.80989	Inf	-1.74238	1.70119e-71	-1.80989	0	-1.82813	0	-1.7469	2.64441e-58	-4.18313	0
chr4:69512316-69536374C	NM_001076	UGT2B15	UDP glucuronosyltransferase 2 family, polypeptide B15	5	-1.80623	Inf	-1.90266	9.34276e-65	-0.886185	3.03163e-78	-4.83503	0	-1.80623	2.12347e-81	-0.958278	2.75084e-25
chr1:17301000-17308081C	NM_001135247,NM_001135248,NM_017459,NM_002403	MFAP2	microfibrillar-associated protein 2	4	-1.80367	19.4143	-1.51137	0.000161257	-1.15084	1.74022e-05	-2.38808	4.00493e-21	-2.09596	2.10251e-13	0.614609	0.294402
chr4:88896802-88904562W	NM_001040058,NM_001040060,NM_000582	SPP1	secreted phosphoprotein 1	5	-1.80251	Inf	-2.25225	0	-1.80251	0	-3.67472	0	-1.04579	0	-0.790589	0
chr7:102553344-102585554W	NM_005824,NM_001031692	LRRC17	leucine rich repeat containing 17	4	-1.79858	8.55036	-Inf	0.000161523	0.101664	0.406867	-2.50356	1.16169e-10	-1.0936	0.00271522	-0.854876	0.0130778
chr2:163027201-163100045C	NM_004460	FAP	fibroblast activation protein, alpha	5	-1.77503	Inf	-1.77503	5.74957e-29	-0.711621	1.7858e-43	-2.23415	0	-0.855994	0	-2.35327	1.89541e-56
chr7:107564246-107643804C	NM_002291	LAMB1	laminin, beta 1	5	-1.7732	Inf	-1.7732	0	-2.27898	0	-1.63411	0	-1.70046	0	-2.1293	0
chr5:15500305-15939900W	NM_012304	FBXL7	F-box and leucine-rich repeat protein 7	4	-1.77127	15.6324	-2.25419	4.39096e-10	0.31751	0.335074	-0.935894	3.92978e-10	-1.72008	3.78192e-13	-1.82245	0.00518598
chr6:96463845-96663487W	NM_006581	FUT9	fucosyltransferase 9 (alpha (1,3) fucosyltransferase)	4	-1.76351	73.7628	0.101603	1	-0.42936	0.00680933	-1.82191	1.01546e-99	-2.84018	7.44009e-56	-1.7051	0.000130249
chr14:100150755-100193637W	NM_006668	CYP46A1	cytochrome P450, family 46, subfamily A, polypeptide 1	4	-1.76016	21.6705	-0.843949	0.0194251	-1.74368	3.96671e-11	-3.2191	5.07809e-33	-0.230888	0.441368	-1.77665	0.00507835
chr17:3799889-3819960C	NM_002558	P2RX1	purinergic receptor P2X, ligand-gated ion channel, 1	4	-1.74544	32.4103	-1.66096	2.28455e-25	-1.82992	5.56317e-27	-0.918593	0.00193988	-4.21144	2.34539e-17	0.163739	0.724143
chr8:120428552-120436678W	NM_002514	NOV	nephroblastoma overexpressed gene	5	-1.74478	Inf	-0.764846	0.000244675	-1.00062	7.84448e-18	-3.22697	0	-1.74478	1.60378e-16	-2.00733	4.42735e-22
chr12:6058040-6233836C	NM_000552	VWF	von Willebrand factor	4	-1.74261	49.7346	-2.82045	1.50459e-56	0.136323	0.380965	-0.981003	3.16749e-19	-1.31848	1.62984e-28	-2.16675	3.40073e-06
chr17:37783179-37792875W	NM_181505,NM_032192	PPP1R1B	protein phosphatase 1, regulatory (inhibitor) subunit 1B	5	-1.73333	Inf	-2.45024	5.10586e-66	-1.60993	0	-6.59448	0	-1.73333	2.69827e-61	-0.857159	5.91348e-29
chr4:138440076-138453629C	NM_019035	PCDH18	protocadherin 18	4	-1.73313	25.7774	-3.52484	1.76946e-22	-1.94336	6.76403e-30	-0.384391	0.00229922	-0.252297	0.161198	-1.52289	0.0238808
chr21:33245628-33376376W	NM_014586	HUNK	hormonally up-regulated Neu-associated kinase	5	-1.7173	Inf	-2.35525	3.72961e-70	-1.18759	0	-2.34092	0	-1.7173	3.37512e-48	-1.25291	7.29633e-32
chr11:13983914-14289646W	NM_006108	SPON1	spondin 1, extracellular matrix protein	5	-1.71408	Inf	-0.986458	5.38176e-07	-1.2182	0	-2.14871	0	-1.71408	0	-2.53968	4.83183e-24
chr16:1031808-1036978W	NM_014587	SOX8	SRY (sex determining region Y)-box 8	4	-1.70894	31.6912	-2.30666	3.56043e-08	-3.26664	1.89518e-56	-0.616066	0.000252171	0.190537	0.405716	-1.11122	0.0221024
chr11:111779350-111782473C	NM_001885	CRYAB	crystallin, alpha B	5	-1.6973	Inf	-1.41893	1.10035e-10	-1.09169	6.02369e-22	-2.5503	0	-1.6973	2.46909e-23	-3.00746	0
chr7:28338940-28865509W	NM_001011666,NM_004904,NM_182898,NM_182899	CREB5	cAMP responsive element binding protein 5	5	-1.68519	Inf	-2.39828	4.11251e-62	-1.19654	0	-0.914524	8.83115e-27	-1.68519	8.05144e-65	-2.09328	0
chrX:107683154-107940775W	NM_033380,NM_033381,NM_000495	COL4A5	collagen, type IV, alpha 5	4	-1.67877	9.54571	-0.566415	0.501403	-1.61332	9.1299e-08	-1.74422	1.20414e-05	-1.36498	0.0077684	-3.23185	4.3661e-07
chr19:10070237-10121147C	NM_015719	COL5A3	collagen, type V, alpha 3	5	-1.6784	Inf	-2.51709	0	-0.753586	3.52626e-64	-1.6784	0	-0.692512	4.07654e-54	-1.80735	3.02289e-20
chr12:15260718-15374304C	NM_032918	RERG	RAS-like, estrogen-regulated, growth inhibitor	5	-1.67046	76.287	-1.13489	0.0106549	-1.74405	3.7004e-84	-3.94751	1.40508e-63	-1.67046	5.58132e-11	-1.46631	7.15409e-08
chr10:115310590-115349358W	NM_001177660,NM_004132	HABP2	hyaluronan binding protein 2	5	-1.66769	Inf	-2.01996	1.75445e-86	-0.961444	0	-2.07103	0	-1.66769	6.25571e-70	-0.351062	2.39892e-05
chr14:85996488-86094269W	NM_013231	FLRT2	fibronectin leucine rich transmembrane protein 2	5	-1.66767	Inf	-1.66767	0	-0.676389	0	-2.55431	0	-1.72806	0	-0.323037	1.78101e-16
chr10:115348584-115423805C	NM_198060,NM_006175	NRAP	nebulin-related anchoring protein	4	-1.65998	13.7658	-1.51792	0.00260042	-0.673286	6.50818e-09	-2.15361	1.58402e-15	-1.80205	0.000273997	-0.490158	0.174529
chr11:61248585-61258399W	NM_145017,NM_001170753	C11orf66	chromosome 11 open reading frame 66	4	-1.65836	4.28488	-2.27691	0.000477447	-0.457929	0.224781	-0.589713	0.0330633	-1.36498	0.0077684	-1.95174	0.0179945
chr14:76424442-76448092C	NM_003239	TGFB3	transforming growth factor, beta 3	4	-1.64957	Inf	-0.124173	0.402433	-1.54186	0	-1.88993	0	-1.75728	0	-0.741027	4.09183e-09
chr10:72238564-72328205W	NM_014431	KIAA1274	KIAA1274	5	-1.64873	69.2606	-1.94676	3.69345e-05	-1.21904	4.78659e-86	-2.11054	1.41378e-43	-0.887533	0.00146959	-1.64873	1.08999e-15
chr19:55940105-55954230C	NM_001145176	SHISA7	shisa homolog 7 (Xenopus laevis)	4	-1.6486	Inf	-0.0545157	1	-0.303044	0.00554069	-3.53265	0	-1.09392	1.04288e-18	-2.20328	3.49764e-05
chr11:1855674-1858750W	NM_138567	SYT8	synaptotagmin VIII	4	-1.64386	Inf	-1.63536	2.13042e-19	-0.631466	9.51248e-12	-3.9381	0	-1.65235	1.14654e-07	0.45036	0.176084
chr14:57936595-57960576C	NM_018168	C14orf105	chromosome 14 open reading frame 105	5	-1.63619	53.6474	-0.555768	0.000937372	-0.629457	1.03318e-17	-1.63619	5.07439e-41	-1.91247	3.19197e-33	-1.65846	2.04465e-24
chr12:113229549-113336682W	NM_014954,NM_001143854	RPH3A	rabphilin 3A homolog (mouse)	4	-1.63097	Inf	-0.411393	0.00724239	-0.128527	0.323226	-2.19347	0	-1.06848	2.71724e-19	-2.37412	1.7719e-18
chr9:137533652-137736686W	NM_000093	COL5A1	collagen, type V, alpha 1	5	-1.62136	Inf	-1.88572	5.97275e-81	-1.18232	0	-1.71792	0	-1.18518	0	-1.62136	2.19639e-32
chr9:33219070-33511047C	NM_001170	AQP7	aquaporin 7	4	-1.61069	27.3736	-0.446833	0.223509	-0.8945	1.14624e-05	-3.33917	1.41106e-40	-1.51629	7.69322e-11	-1.7051	0.000130249
chr13:84451344-84456528C	NM_052910	SLITRK1	SLIT and NTRK-like family, member 1	4	-1.60608	9.65889	-2.15138	0.0146838	0.359546	0.215065	-0.901406	2.05459e-09	-1.06078	3.50118e-07	-3.66795	0.000467353
chr20:6021425-6034694C	NM_152611	LRRN4	leucine rich repeat neuronal 4	5	-1.6051	Inf	-2.86187	3.97749e-11	-4.0518	0	-1.39546	1.14187e-07	-1.6051	8.19219e-07	-0.951738	0.0255688
chr5:151041019-151066517C	NM_003118	SPARC	secreted protein, acidic, cysteine-rich (osteonectin)	5	-1.60248	Inf	-1.60963	1.15536e-94	-1.16871	0	-1.98535	0	-1.14409	0	-1.60248	4.20569e-58
chr2:233243348-233247597W	NM_001632	ALPP	alkaline phosphatase, placental	4	-1.60198	22.2671	-2.41441	0.000148464	-Inf	6.43329e-41	-0.571386	0.0176969	-0.789554	0.0207474	Inf	0.126687
chr14:21567096-21571882W	NM_001146683	C14orf176	chromosome 14 open reading frame 176	4	-1.60085	12.3317	-Inf	1.17967e-08	-1.75579	1.42042e-11	-0.0892343	0.788532	-1.4459	1.16742e-06	-1.02703	0.0108085
chr5:109755200-110062450C	NM_001039763	TMEM232	transmembrane protein 232	4	-1.6008	9.71493	-2.73634	7.97158e-07	-0.924247	3.77849e-06	-1.05722	3.44693e-08	0.00781675	1	-2.14438	0.0077268
chr22:24577444-24585074W	NM_019601	SUSD2	sushi domain containing 2	4	-1.59505	31.13	-1.67546	0.00066155	-1.51465	6.76658e-14	-0.960968	5.07377e-10	-2.30581	5.81784e-42	0.644113	0.19096
chr2:216946589-216967505W	NM_138390,NM_001142310,NM_001142311,NM_001142312	TMEM169	transmembrane protein 169	4	-1.59482	9.65294	-Inf	1.27609e-07	-0.101626	0.662454	-1.11926	4.45002e-09	-0.924664	0.00451724	-2.07038	0.000643639
chr1:108113782-108507545C	NM_006113,NM_001079874	VAV3	vav 3 guanine nucleotide exchange factor	5	-1.5941	Inf	-1.5941	1.58681e-14	-1.62887	0	-0.492316	1.34e-11	-0.650583	1.81624e-11	-1.60644	1.30179e-30
chr9:34521040-34523037C	NM_198573	ENHO	energy homeostasis associated	4	-1.58427	20.1233	0.217857	0.679353	-1.22792	0.000283189	-1.94062	7.32253e-36	-0.539011	0.00919326	-1.99238	0.00155035
chr6:43273211-43276530C	NM_206922	CRIP3	cysteine-rich protein 3	4	-1.5834	11.001	-1.53994	0.0490282	-1.15954	2.03788e-06	-1.62687	8.39449e-16	0.0459519	0.926951	-1.62981	0.0166362
chr1:11006530-11042094C	NM_001170754	C1orf127	chromosome 1 open reading frame 127	5	-1.57534	Inf	-3.08426	3.0721e-100	-1.57534	1.04094e-88	-1.40884	0	-1.52463	0	-2.11839	4.67992e-18
chr1:19609057-19615280C	NM_012067	AKR7A3	aldo-keto reductase family 7, member A3 (aflatoxin aldehyde reductase)	4	-1.56818	70.1501	-1.77453	2.8936e-70	-1.83538	5.50321e-55	-1.32275	3.17466e-20	-1.36184	1.78651e-09	0.133151	0.519111
chr5:76011868-76031594W	NM_001992	F2R	coagulation factor II (thrombin) receptor	4	-1.56783	58.1437	0.455396	0.0506287	-1.08858	2.20044e-26	-2.12303	4.51491e-71	-0.883675	1.87643e-16	-2.04709	5.85577e-14
chrX:117031777-117251303C	NM_001168299,NM_001168300,NM_001168301,NM_001168302,NM_001168303,NM_033495	KLHL13	kelch-like 13 (Drosophila)	4	-1.56111	16.1232	-1.65037	2.06894e-06	-1.47185	6.46345e-19	-0.453174	0.0369555	-0.24133	0.367769	-1.80389	5.36457e-10
chr5:63986135-64014017W	NM_001164442	FAM159B	family with sequence similarity 159, member B	5	-1.55991	Inf	-1.25829	1.29686e-10	-1.55991	1.51479e-47	-2.28341	0	-1.19708	9.4316e-24	-1.82049	1.72147e-10
chr7:16899031-16921613C	NM_176813	AGR3	anterior gradient homolog 3 (Xenopus laevis)	5	-1.55942	13.4655	-Inf	1.4932e-05	-1.28682	1.8626e-05	-4.50356	7.59831e-17	-0.92044	0.0263233	-1.55942	0.0103433
chr8:12219528-12268510W	NR_026789	FAM66A	family with sequence similarity 66, member A	4	-1.55818	3.49157	-Inf	0.0189004	-0.248137	0.651435	-0.93609	0.00543049	-1.38701	0.00936295	-1.72935	0.0418372
chr4:155504280-155511897C	NM_021871,NM_000508	FGA	fibrinogen alpha chain	5	-1.55784	Inf	-0.816897	2.1041e-21	-1.55784	0	-1.85596	0	-0.89711	5.91956e-48	-1.73125	7.19057e-90
chr7:64254771-64294023W	NM_001160183,NR_027660,NR_027661,NM_006524	ZNF138	zinc finger protein 138	4	-1.55711	13.7139	-2.0359	1.42407e-06	-0.605553	8.54113e-06	-1.07833	1.00499e-11	0.277644	0.214506	-2.12789	6.33742e-08
chr12:51318534-51326299W	NM_014033	METTL7A	methyltransferase like 7A	4	-1.5486	Inf	-1.4993	1.79346e-64	-1.10854	0	-2.16296	0	-1.5979	0	-0.138624	0.0798771
chr12:88886569-88974238C	NM_003994,NM_000899	KITLG	KIT ligand	5	-1.53408	45.2311	-2.9125	1.4985e-17	-1.53408	7.77371e-53	-0.898551	2.7867e-10	-1.01572	1.5143e-07	-1.56542	1.23093e-13
chr1:147119168-147142634C	NM_016361	ACP6	acid phosphatase 6, lysophosphatidic	5	-1.53088	96.0864	-1.60641	3.87522e-18	-1.1103	1.01607e-31	-1.53088	1.84703e-67	-1.64813	2.57937e-78	-1.41325	1.19616e-16
chr1:117686210-117753549C	NM_024626	VTCN1	V-set domain containing T cell activation inhibitor 1	5	-1.53085	Inf	-1.80827	0	-0.806806	0	-3.05781	0	-0.609195	6.0719e-25	-1.53085	0
chr8:6728097-6735529C	NM_005218	DEFB1	defensin, beta 1	5	-1.5294	Inf	-1.14512	2.66922e-19	-1.10687	0	-2.91497	0	-1.5294	9.44371e-70	-1.60084	0
chr19:46498339-46521873W	NM_001080402	CCDC61	coiled-coil domain containing 61	4	-1.52686	27.319	-0.977348	0.000215673	0.170177	0.0901518	-0.232875	0.0279161	-3.56138	2.25196e-42	-2.07636	3.89309e-12
chr11:71900602-71907366W	NM_016724,NM_016725,NM_016729,NM_000802	FOLR1	folate receptor 1 (adult)	4	-1.52331	19.0704	-1.27691	0.0403485	-0.23604	0.15854	-2.44312	1.54431e-27	-1.62921	1.02683e-08	-1.4174	3.82875e-05
chr19:49133818-49140639C	NM_001352	DBP	D site of albumin promoter (albumin D-box) binding protein	4	-1.52069	54.1886	-0.341038	0.194452	-0.728195	2.67853e-08	-2.07036	4.89796e-79	-0.971021	8.65447e-13	-2.68354	9.70397e-20
chr19:42817477-42829214W	NM_173633	TMEM145	transmembrane protein 145	5	-1.51964	46.2953	-1.46701	9.12596e-14	-2.18401	2.86895e-34	-1.51964	1.18251e-41	-0.697385	5.83444e-08	-1.64188	1.63747e-06
chr5:9035138-9546233C	NM_003966	SEMA5A	sema domain, seven thrombospondin repeats (type 1 and type 1-like), transmembrane domain (TM) and short cytoplasmic domain, (semaphorin) 5A	4	-1.51567	Inf	-0.00314735	1	-1.63181	0	-1.39952	0	-0.826903	0	-2.23382	2.92428e-90
chr4:175411328-175444044C	NM_001145816,NM_000860,NR_027332	HPGD	hydroxyprostaglandin dehydrogenase 15-(NAD)	5	-1.51564	17.8027	-2.42891	3.11786e-07	-1.44584	1.29147e-08	-1.72912	1.21901e-16	-0.52652	0.0110805	-1.51564	4.04099e-07
chr5:78293430-78365449C	NM_013391	DMGDH	dimethylglycine dehydrogenase	5	-1.51325	16.5898	-1.59884	0.00201656	-1.51325	6.53958e-15	-1.12934	1.32514e-14	-0.998442	0.00712743	-3.60381	0.000759336
chr1:155146360-155157445W	NM_025058	TRIM46	tripartite motif containing 46	4	-1.50962	85.9311	0.423532	0.127808	-2.08416	3.82518e-37	-1.65246	1.47794e-90	-1.36677	8.20627e-58	-1.16992	0.00426557
chr17:64208148-64225556C	NM_000042	APOH	apolipoprotein H (beta-2-glycoprotein I)	4	-1.50327	18.657	-1.61571	4.20346e-05	-0.0819163	0.620264	-1.39082	2.00381e-18	-0.374669	0.0279322	-4.34078	2.10253e-17
chrX:70435062-70445065W	NM_001097642,NM_000166	GJB1	gap junction protein, beta 1, 32kDa	4	-1.49665	Inf	-1.40688	1.04917e-47	-0.985183	2.86378e-88	-3.41542	0	-1.58641	1.83221e-59	-0.14665	0.146151
chr4:3768296-3770251W	NM_000683	ADRA2C	adrenergic, alpha-2C-, receptor	4	-1.48953	16.8157	-1.63305	5.28791e-07	0.330567	0.364842	-2.89397	3.6678e-25	-0.963508	0.000877744	-1.34602	0.00492159
chr5:136310988-136835018C	NM_004598	SPOCK1	sparc/osteonectin, cwcv and kazal-like domains proteoglycan (testican) 1	5	-1.47156	Inf	-1.47156	3.82176e-25	-1.64624	0	-1.38643	0	-2.12498	0	-1.39852	5.90162e-14
chr20:24449835-24647167W	NM_024893	TMEM90B	transmembrane protein 90B	5	-1.46905	39.9942	-0.898397	0.000436076	-1.46905	4.70687e-17	-0.898651	2.29833e-16	-1.64276	7.00813e-43	-2.05127	4.30941e-10
chr14:74872596-74892805C	NM_001105579	TMEM90A	transmembrane protein 90A	5	-1.46738	80.9262	-0.916733	0.00106272	-1.11106	6.11207e-13	-3.06032	3.77598e-89	-1.46738	4.51228e-16	-5.52809	1.68667e-57
chr11:94300474-94354586W	NM_152431	PIWIL4	piwi-like 4 (Drosophila)	4	-1.45921	Inf	-2.24374	9.20359e-37	-0.782878	2.36989e-39	-2.13555	0	0.265973	0.0721978	-0.375427	0.000197424
chr22:38245370-38284637W	NM_016091	EIF3L	eukaryotic translation initiation factor 3, subunit L	5	-1.45783	Inf	-3.10207	0	-0.13044	3.53536e-14	-1.45783	0	-2.98687	0	-1.18576	0
chr12:63952693-64062354C	NM_173812	DPY19L2	dpy-19-like 2 (C. elegans)	5	-1.45603	75.4909	-4.95498	1.23535e-37	-1.45603	2.06643e-19	-1.05771	2.88599e-44	-1.31095	1.11861e-38	-2.66522	1.43736e-27
chr11:66624876-66627945W	NM_024036	LRFN4	leucine rich repeat and fibronectin type III domain containing 4	4	-1.45491	55.5335	-0.566415	0.0137461	-1.66892	5.27704e-50	-1.91415	3.10699e-60	-1.24089	1.24046e-10	0.048262	0.920725
chr17:77085428-77478563C	NM_001082575	RBFOX3	RNA binding protein, fox-1 homolog (C. elegans) 3	4	-1.44738	Inf	0.0802484	0.72469	-0.868965	2.25695e-12	-1.60598	0	-1.38474	3.45118e-18	-1.51003	0.000162484
chr6:25754927-25781402W	NM_005495	SLC17A4	solute carrier family 17 (sodium phosphate), member 4	5	-1.4459	72.7992	-3.78244	5.57733e-39	-1.41443	6.22351e-57	-2.57449	2.70282e-50	-1.4459	1.71264e-09	-0.885649	5.159e-06
chr22:50691331-50700089C	NM_002969	MAPK12	mitogen-activated protein kinase 12	4	-1.4432	Inf	0.500699	0.0743867	-0.307648	0.0332585	-2.50399	0	-1.28259	1.18959e-25	-1.60381	1.56931e-06
chr1:100598706-100616053W	NM_019083	CCDC76	coiled-coil domain containing 76	4	-1.43346	Inf	-2.12491	9.1808e-20	-2.04351	0	0.0428732	0.527589	-0.189883	0.0221702	-0.823414	5.26442e-07
chr5:42799983-42812024C	NM_001085486,NM_005410,NM_001093726	SEPP1	selenoprotein P, plasma, 1	5	-1.43012	Inf	-2.45427	7.11526e-61	-1.43012	0	-1.05795	2.89722e-60	-0.938758	2.32763e-32	-1.43716	3.76864e-30
chrX:48818639-48828251C	NM_004979	KCND1	potassium voltage-gated channel, Shal-related subfamily, member 1	4	-1.42994	70.7013	-1.37799	1.19675e-10	-0.0988071	0.151818	-1.48189	3.1619e-98	-0.826855	1.96477e-22	-1.62777	2.63897e-24
chr10:92671857-92681032C	NM_014391	ANKRD1	ankyrin repeat domain 1 (cardiac muscle)	4	-1.41946	25.6134	-1.56867	2.82097e-07	-1.17997	1.27351e-20	-1.27024	1.0162e-14	0.217064	0.488398	-2.87774	1.34899e-15
chr3:127348039-127391652W	NM_015720	PODXL2	podocalyxin-like 2	4	-1.4192	Inf	0.111864	0.332665	-1.59014	0	-1.552	0	-0.0972688	0.0311048	-1.2864	4.1136e-16
chr3:149086805-149095568C	NM_014220	TM4SF1	transmembrane 4 L six family member 1	5	-1.41874	Inf	-1.41874	0	-1.37069	0	-2.08123	0	-1.60473	0	-1.05833	0
chr1:43803475-43820134W	NM_005373	MPL	myeloproliferative leukemia virus oncogene	4	-1.41516	16.4279	-3.1838	1.89862e-13	0.057137	0.816134	-1.25709	7.35732e-15	-0.800084	2.38507e-05	-1.57323	7.81213e-05
chr10:105206545-105212162C	NR_024552,NM_015916	CALHM2	calcium homeostasis modulator 2	4	-1.405	13.9605	-1.01387	0.00784524	0.217975	0.255489	-1.28642	2.37363e-14	-1.52358	8.82514e-11	-2.24872	0.000115359
chr1:3404513-3528059C	NM_001409	MEGF6	multiple EGF-like-domains 6	4	-1.40389	23.257	0.107756	0.640981	-0.231063	0.00985467	-1.48119	1.92897e-21	-2.14503	2.88559e-18	-1.32659	8.95419e-11
chr17:68071426-68131744W	NM_170741,NM_170742,NM_018658	KCNJ16	potassium inwardly-rectifying channel, subfamily J, member 16	5	-1.39995	Inf	-2.67311	1.70761e-48	-1.39995	0	-1.71959	0	-0.525935	5.90257e-16	-0.688947	4.64283e-15
chr17:39133968-39143387C	NM_182497	KRT40	keratin 40	4	-1.39408	11.3874	0.366948	0.438704	-1.37469	9.06519e-05	-0.682822	1.56892e-11	-1.41348	0.000303506	-Inf	9.89335e-07
chr15:41851220-41871534W	NM_006293	TYRO3	TYRO3 protein tyrosine kinase	4	-1.39298	39.4752	-1.39665	2.33892e-09	0.120502	0.244187	-2.80312	6.6529e-60	-1.38932	9.85855e-10	-1.36161	5.09542e-09
chr14:95047731-95059457W	NM_000624	SERPINA5	serpin peptidase inhibitor, clade A (alpha-1 antiproteinase, antitrypsin), member 5	5	-1.39239	Inf	-1.39239	0	-1.23486	0	-4.89752	0	-1.73314	0	-0.262114	1.64942e-18
chr6:39282475-39290330C	NM_001135105,NM_001135106,NM_001135107,NM_032115	KCNK16	potassium channel, subfamily K, member 16	5	-1.39004	Inf	-0.58327	1.12222e-09	-1.39004	0	-1.66542	0	-1.30016	0	-1.40247	2.89456e-29
chr6:129204286-129837708W	NM_001079823,NM_000426	LAMA2	laminin, alpha 2	4	-1.3861	34.1282	-1.01387	0.0524508	-1.47338	8.49152e-26	-1.38609	1.0221e-24	-1.3861	1.53135e-22	-1.33201	0.0111735
chr4:159045733-159094202C	NM_001128424,NM_016613,NM_001031700	FAM198B	family with sequence similarity 198, member B	5	-1.38476	23.1718	-1.52202	1.4666e-06	-0.92755	8.3905e-13	-1.38476	2.07102e-15	-1.09483	2.1949e-10	-2.15933	8.61727e-09
chr9:107536633-107540044W	NR_024011	LOC286367	FP944	4	-1.37682	21.4541	-1.86187	9.82984e-05	-1.20206	1.26102e-09	-1.55158	2.27443e-31	-0.519902	0.00840026	-0.474532	0.109305
chr11:289138-295687W	NM_025092	ATHL1	ATH1, acid trehalase-like 1 (yeast)	5	-1.37163	Inf	-1.37163	0	-0.777556	0	-1.49915	0	-1.00221	4.97062e-69	-1.81283	0
chr7:98444112-98467673C	NM_152913,NM_001134450,NM_001134451	TMEM130	transmembrane protein 130	4	-1.37074	Inf	-0.419866	0.161516	-0.906675	3.64673e-08	-2.15736	0	-0.928717	4.65575e-11	-1.81276	8.15921e-07
chr9:38392702-38398655W	NM_000692	ALDH1B1	aldehyde dehydrogenase 1 family, member B1	5	-1.36981	Inf	-1.36981	5.48679e-65	-1.05123	1.48827e-77	-1.43577	0	-1.58619	0	-1.12451	1.17429e-41
chr2:238768187-238820753W	NM_005855	RAMP1	receptor (G protein-coupled) activity modifying protein 1	4	-1.35873	47.62	-1.03405	3.2093e-17	-0.656895	1.18658e-14	-2.33525	6.59988e-58	-1.6834	3.83876e-16	0.116975	0.407449
chr9:33750515-33799228W	NM_007343,NM_002771	PRSS3	protease, serine, 3	4	-1.35849	Inf	-1.23534	0	-0.714307	0	-3.64259	0	-1.48165	0	-0.0678217	0.113223
chr17:8213590-8225828W	NM_173728	ARHGEF15	Rho guanine nucleotide exchange factor (GEF) 15	4	-1.35219	12.4498	0.375169	0.643082	-0.771118	0.00101558	-0.995448	8.87618e-10	-1.70894	2.6009e-11	-4.00236	6.1288e-05
chr22:28144266-28197486C	NM_002430	MN1	meningioma (disrupted in balanced translocation) 1	5	-1.34792	43.7228	-1.49103	7.13732e-06	-0.312813	0.00192748	-1.84317	6.1679e-70	-1.20864	1.03637e-11	-1.34792	1.29716e-07
chr5:155753767-156194796W	NM_172244,NM_001128209,NM_000337	SGCD	sarcoglycan, delta (35kDa dystrophin-associated glycoprotein)	4	-1.34559	22.8758	-0.598836	0.242417	-2.10558	1.80066e-16	-1.26668	1.54162e-23	-1.17067	2.31229e-09	-1.42449	0.0136107
chr16:20775312-20808478W	NM_202000,NM_005622	ACSM3	acyl-CoA synthetase medium-chain family member 3	5	-1.3424	29.109	-2.27691	5.61228e-16	-1.46443	9.39314e-26	-1.04687	1.14175e-10	-1.3424	6.59509e-09	-1.24748	1.55565e-05
chr1:26210678-26233368C	NM_005563,NM_203399,NM_203401,NM_001145454	STMN1	stathmin 1	5	-1.34011	Inf	-1.71861	5.98016e-19	-0.992762	1.00221e-47	-1.34011	0	-0.373605	1.56722e-07	-1.93197	6.71101e-31
chr5:178322916-178360210W	NM_030613	ZFP2	zinc finger protein 2 homolog (mouse)	4	-1.33055	21.9346	-0.0231516	1	-0.886695	5.76672e-09	-1.75421	3.07549e-25	-1.75624	5.2623e-13	-0.906884	0.00250918
chr18:14337422-14342522W	NR_026756	LOC284233	hypothetical LOC284233	4	-1.32757	17.9102	-1.89664	3.51931e-15	-0.711839	0.000173258	-1.24975	4.52012e-10	-1.40539	5.47635e-12	0.0620678	0.850734
chr5:149493403-149535422C	NM_002609	PDGFRB	platelet-derived growth factor receptor, beta polypeptide	4	-1.32145	Inf	-0.0145896	0.814466	-0.923849	0	-1.77677	0	-1.30315	0	-1.33975	1.12181e-53
chr12:56864737-56882181C	NM_013267	GLS2	glutaminase 2 (liver, mitochondrial)	5	-1.31997	Inf	-1.26671	4.84433e-10	-1.62325	7.03274e-74	-1.31997	0	-1.06405	4.20419e-33	-1.78549	1.89502e-17
chr5:42756920-42802539W	NM_001134848	CCDC152	coiled-coil domain containing 152	5	-1.31881	Inf	-3.04761	0	-1.2204	0	-1.31881	0	-1.04917	0	-1.51383	0
chr2:27309611-27323619W	NM_006488,NM_000221	KHK	ketohexokinase (fructokinase)	4	-1.31811	16.716	-1.4213	0.000254405	-1.21492	1.04513e-08	-1.71082	5.37968e-21	-0.938417	6.70336e-05	-0.275628	0.524697
chr11:69924408-70035649W	NR_030691,NM_018043	ANO1	anoctamin 1, calcium activated chloride channel	4	-1.31578	21.9091	-1.63536	2.06802e-10	-0.306777	0.00510258	-1.21097	4.21581e-20	-1.42059	6.95542e-17	0.0523088	0.860013
chr5:154198054-154230213C	NM_032385	C5orf4	chromosome 5 open reading frame 4	4	-1.31264	63.5734	-0.313434	0.17503	-0.799307	1.32316e-24	-1.93997	1.15773e-78	-0.56758	0.000236088	-1.82596	1.41465e-32
chr1:18807424-18812478W	NM_152375	KLHDC7A	kelch domain containing 7A	4	-1.31072	24.1204	-1.00921	1.01379e-05	-1.61222	6.30395e-40	-0.414879	0.0160886	-1.6834	3.92318e-06	-0.347916	0.104126
chr4:72053003-72437803W	NM_001134742,NM_003759,NM_001098484	SLC4A4	solute carrier family 4, sodium bicarbonate cotransporter, member 4	5	-1.30756	Inf	-1.85147	0	-1.04855	0	-1.97976	0	-1.29897	0	-1.30756	0
chr5:150157508-150176297W	NM_032947	C5orf62	chromosome 5 open reading frame 62	4	-1.30651	Inf	-2.11026	2.46141e-26	-2.51228	0	-0.230978	0.000233792	-0.502753	9.40638e-08	0.132624	0.526471
chr19:1491165-1497923W	NM_138393	REEP6	receptor accessory protein 6	5	-1.30625	44.3856	-1.30625	6.73076e-30	-0.707693	7.76233e-15	-2.40463	2.90932e-37	-1.50248	4.9576e-13	-0.696556	5.50511e-05
chr1:205882179-205912588C	NM_001142600,NM_052934,NM_134325	SLC26A9	solute carrier family 26, member 9	4	-1.3052	Inf	-1.55444	6.3161e-08	-1.74499	0	-0.576208	4.11805e-06	-1.05595	1.175e-07	-0.173595	0.146239
chr1:15802596-15817894W	NM_015849	CELA2B	chymotrypsin-like elastase family, member 2B	5	-1.30373	41.0109	-1.30373	1.3207e-49	-0.875366	8.13678e-15	-3.80312	8.9827e-10	-1.89927	1.20255e-10	-1.07552	7.60482e-08
chr19:33790842-33793430C	NM_004364	CEBPA	CCAAT/enhancer binding protein (C/EBP), alpha	4	-1.3032	21.5289	-1.50233	6.78444e-14	-1.10407	8.53046e-12	-0.594668	1.07448e-07	-1.73695	1.21589e-15	-0.240308	0.235532
chr7:110303110-111202347C	NM_032549	IMMP2L	IMP2 inner mitochondrial membrane peptidase-like (S. cerevisiae)	4	-1.30259	44.75	-0.416633	0.124772	-0.883558	1.08611e-21	-2.08961	5.22228e-30	-1.72162	8.19535e-43	-0.578667	0.000115662
chr1:1288072-1293915C	NM_032348	MXRA8	matrix-remodelling associated 8	5	-1.30118	Inf	-0.625803	0.000927363	-1.30118	7.25525e-60	-2.35367	0	-1.41068	6.50802e-67	-1.04709	5.59623e-11
chr2:56093103-56150932C	NM_004105,NM_001039348,NM_001039349	EFEMP1	EGF containing fibulin-like extracellular matrix protein 1	5	-1.30076	Inf	-3.0495	3.46743e-49	-1.66622	0	-1.29696	7.53763e-58	-1.23605	8.86738e-29	-1.30076	5.81466e-20
chr3:46753606-46759373C	NM_013270	PRSS50	protease, serine, 50	5	-1.29881	10.7654	-1.43445	0.00276058	-0.59494	0.00019268	-1.29881	1.17893e-09	-0.938758	1.59412e-06	-1.50194	0.00420149
chr8:21900428-21906317W	NM_003867	FGF17	fibroblast growth factor 17	4	-1.29641	17.8145	-1.12491	0.056138	-2.13679	3.08123e-10	-1.56092	3.12149e-25	-0.625167	0.00819948	-1.03191	0.0467985
chr12:8373856-8380214C	NM_018088	FAM90A1	family with sequence similarity 90, member A1	4	-1.29625	9.38401	-2.3358	2.07523e-08	-0.556177	0.0270341	-0.829111	0.00802274	-1.76338	5.07503e-09	0.431119	0.183711
chr15:91643182-91844538W	NM_001167580,NM_014848	SV2B	synaptic vesicle glycoprotein 2B	4	-1.29614	Inf	-1.81034	4.79937e-07	-1.90785	0	-0.685489	5.92567e-16	-0.781937	2.84883e-13	0.215159	0.342695
chr7:98246597-98259181W	NM_002523	NPTX2	neuronal pentraxin II	4	-1.28712	Inf	-0.0458552	0.156136	-1.24539	0	-1.32885	0	-0.87087	0	-1.48635	0
chr7:87132948-87342564C	NM_000927	ABCB1	ATP-binding cassette, sub-family B (MDR/TAP), member 1	4	-1.28295	86.6081	-1.32753	6.3486e-28	-1.23837	2.28322e-65	0.0434092	0.381628	-0.504263	7.89837e-17	-2.90716	1.96065e-80
chr5:65018023-65125109W	NM_020726	NLN	neurolysin (metallopeptidase M3 family)	5	-1.28189	96.2248	-0.960935	2.03573e-18	-0.918537	2.27012e-67	-1.54597	2.42191e-67	-1.58418	9.68709e-39	-1.28189	1.03619e-20
chr2:33172369-33624573W	NM_001166264,NM_001166265,NM_001166266,NM_206943,NM_000627	LTBP1	latent transforming growth factor beta binding protein 1	5	-1.27977	122.9	-1.78862	1.41986e-30	-1.27977	5.23674e-87	-1.34709	4.93859e-93	-1.18257	9.8932e-43	-1.04809	3.67444e-17
chr1:230838274-230850336C	NM_000029	AGT	angiotensinogen (serpin peptidase inhibitor, clade A, member 8)	5	-1.2793	Inf	-1.44932	0	-0.863847	0	-1.2793	0	-0.501585	4.25666e-22	-3.67665	0
chr19:51322404-51327043C	NM_002257	KLK1	kallikrein 1	4	-1.27382	85.2092	-1.19205	1.82721e-78	-0.903829	1.318e-67	-1.45016	8.94202e-27	-1.3556	1.11316e-14	0.112863	0.389758
chr6:28962594-28973037C	NM_001010877	ZNF311	zinc finger protein 311	4	-1.27154	11.8012	-2.81296	2.13151e-06	-0.905388	3.71793e-05	-1.23149	9.05857e-10	-1.3116	2.91335e-06	-0.667945	0.113145
chr4:110834040-110934117W	NM_001178130,NM_001178131,NM_001963	EGF	epidermal growth factor	4	-1.27078	20.664	-1.37377	4.24175e-12	-1.16779	2.43306e-20	-0.76659	0.00416954	-1.80205	3.3708e-12	0.0351663	0.927073
chr15:79214092-79237420C	NM_004390	CTSH	cathepsin H	5	-1.27039	Inf	-1.75297	7.02347e-83	-0.59858	0	-1.92173	0	-1.27039	2.04967e-57	-0.556288	2.30427e-17
chrX:138528978-138531132W	NR_028597	SRD5A1P1	steroid-5-alpha-reductase, alpha polypeptide 1 pseudogene 1 (3-oxo-5 alpha-steroid delta 4-dehydrogenase alpha pseudogene)	4	-1.26388	52.3164	-1.42891	1.22538e-08	-0.498821	3.13935e-10	-1.09885	2.22814e-33	-2.78314	4.9354e-64	0.131251	0.588995
chr13:53602972-53626186W	NM_006418	OLFM4	olfactomedin 4	5	-1.25992	Inf	-3.4218	0	-0.881588	0	-2.44463	0	-0.788908	0	-1.25992	0
chr11:27062509-27149354W	NM_003986	BBOX1	butyrobetaine (gamma), 2-oxoglutarate dioxygenase (gamma-butyrobetaine hydroxylase) 1	4	-1.25786	6.88437	0	1	-1.56168	3.93139e-05	-0.815607	0.000166005	-0.954048	0.00129251	-1.78181	0.000133253
chr4:69794177-69817509C	NM_024743,NR_024010	UGT2A3	UDP glucuronosyltransferase 2 family, polypeptide A3	5	-1.25707	66.7702	-1.9236	9.24481e-23	-1.25707	3.48069e-62	-1.06893	1.04977e-23	-1.46163	8.34571e-28	-1.04116	3.6326e-12
chr11:66081958-66084515C	NM_020404	CD248	CD248 molecule, endosialin	4	-1.25578	Inf	-0.115157	0.654575	-1.17044	1.97544e-26	-1.34111	5.38758e-77	-2.35414	0	-1.01885	0.000377301
chr10:95753746-96088146W	NM_016341,NM_001165979	PLCE1	phospholipase C, epsilon 1	5	-1.25535	92.7195	-0.83439	3.82235e-06	-1.35663	2.32829e-47	-0.842502	2.33754e-20	-1.25535	3.71229e-91	-2.45283	5.94826e-40
chr5:54455984-54463129W	NM_001008397	GPX8	glutathione peroxidase 8 (putative)	4	-1.25362	42.7375	-1.31717	1.34601e-15	-0.118794	0.111133	-1.76716	2.10822e-59	-0.486543	0.000336507	-1.19008	1.48238e-15
chr20:24986874-25039616C	NM_032501	ACSS1	acyl-CoA synthetase short-chain family member 1	5	-1.25346	Inf	-2.13602	0	-1.25346	0	-0.888868	2.10982e-44	-2.11027	0	-0.531498	5.85065e-12
chr17:1665259-1680867W	NM_002615	SERPINF1	serpin peptidase inhibitor, clade F (alpha-2 antiplasmin, pigment epithelium derived factor), member 1	4	-1.24888	Inf	-0.64369	0.0406848	-1.01479	2.09013e-13	-1.48296	5.32942e-40	-2.81978	0	-0.278684	0.155891
chr20:3208064-3219887C	NM_032034,NM_001174089,NM_001174090	SLC4A11	solute carrier family 4, sodium borate transporter, member 11	4	-1.2442	13.8825	-0.889885	0.0472991	-0.499362	0.0526985	-1.54909	4.46742e-19	-1.4459	2.15335e-08	-1.0425	0.029828
chr7:72726535-72742085C	NM_178125	TRIM50	tripartite motif containing 50	4	-1.24354	23.1116	-2.13407	8.0595e-30	-1.30865	1.95606e-15	0.205151	0.427949	-1.17842	0.000465241	-0.815319	0.00207535
chr17:48541854-48546227C	NM_001267	CHAD	chondroadherin	4	-1.24317	25.6678	-0.89358	0.00128175	-3.53722	2.95715e-39	0.251039	0.16452	-1.52252	2.38108e-12	-0.963811	0.0123447
chr10:120789228-120793854W	NM_199461	NANOS1	nanos homolog 1 (Drosophila)	4	-1.24279	Inf	-0.0615913	0.603241	-0.736973	3.98805e-36	-1.67248	0	-0.813098	2.97377e-61	-1.74315	4.3746e-20
chr1:99355803-99470449C	NM_001010861,NM_001037317	LPPR5	lipid phosphate phosphatase-related protein type 5	5	-1.23945	12.9632	-Inf	0.000790037	-0.941321	0.000246572	-0.97584	9.2736e-16	-1.23945	1.24799e-05	-Inf	0.0314641
chr1:15783223-15798585W	NM_033440	CELA2A	chymotrypsin-like elastase family, member 2A	5	-1.23642	Inf	-1.23642	0	-0.896502	1.73848e-71	-3.47091	4.69366e-48	-2.36429	2.43025e-53	-0.779188	5.91932e-16
chr12:113537318-113574021C	NM_004658	RASAL1	RAS protein activator like 1 (GAP1 like)	4	-1.23601	12.8212	-2.15955	3.96239e-09	-0.845996	1.81263e-10	-1.04754	0.00017859	-0.346366	0.149038	-1.42449	7.54466e-06
chr4:47937996-48014961C	NM_001142564,NM_000087	CNGA1	cyclic nucleotide gated channel alpha 1	4	-1.23483	7.42395	-Inf	6.75167e-06	-0.539347	0.00523475	-1.45081	8.29579e-08	0.0565991	1	-1.01885	0.0258187
chr6:125474879-125584644W	NM_003287,NM_001003395,NM_001003396,NM_001003397	TPD52L1	tumor protein D52-like 1	4	-1.23182	37.6595	-1.93091	1.35707e-25	-0.960962	6.66427e-23	-1.50267	6.42144e-31	-0.767181	8.47253e-05	-0.184797	0.339983
chr17:61600695-61626338W	NM_173092,NM_030779	KCNH6	potassium voltage-gated channel, subfamily H (eag-related), member 6	4	-1.23133	50.9167	-0.181149	0.369266	-0.431528	0.000611519	-1.19347	6.77349e-39	-1.26919	1.61443e-59	-1.89162	1.10478e-10
chr2:152341855-152591001C	NM_001164507,NM_001164508,NM_004543	NEB	nebulin	4	-1.23101	49.9775	-4.10134	6.7973e-44	-0.60462	1.09595e-09	-0.267481	0.0519322	-1.36654	9.98579e-45	-1.09547	7.73114e-12
chr2:189839099-189877472W	NM_000090	COL3A1	collagen, type III, alpha 1	5	-1.22764	Inf	-1.19368	6.79407e-71	-1.17048	0	-1.88199	0	-1.22764	0	-1.68232	0
chr19:3224701-3297071W	NR_033342,NM_001172673,NM_021938	CELF5	CUGBP, Elav-like family member 5	4	-1.22662	6.71132	-1.45748	0.000810197	-0.861635	0.00460676	-0.995761	1.68853e-07	0.149788	0.565014	-1.72935	0.00749886
chr11:111126707-111156970W	NM_198498	C11orf53	chromosome 11 open reading frame 53	4	-1.22639	14.6164	-0.414412	0.519842	-0.733564	0.00015091	-2.75065	8.10671e-23	-1.12397	0.000633749	-1.32881	0.00452488
chr1:16524599-16539104C	NM_153213	ARHGEF19	Rho guanine nucleotide exchange factor (GEF) 19	4	-1.22551	19.9586	-1.59884	3.0728e-08	-1.12872	8.0938e-25	-0.320724	0.00242277	-0.489258	0.0577016	-1.3223	1.31597e-08
chr6:75794043-75915623C	NM_004370,NM_080645	COL12A1	collagen, type XII, alpha 1	5	-1.2253	Inf	-1.25692	2.12516e-14	-1.10688	6.54886e-74	-1.98538	0	-1.08294	1.22437e-64	-1.2253	3.22209e-11
chr8:95139394-95229531C	NM_004063,NM_001144663	CDH17	cadherin 17, LI cadherin (liver-intestine)	5	-1.22291	66.5401	-0.691946	0.00344885	-1.20709	2.10409e-08	-2.14339	1.48284e-26	-1.22291	2.87811e-20	-4.43225	1.04484e-89
chr3:99357454-99515158W	NM_020351,NM_001850	COL8A1	collagen, type VIII, alpha 1	4	-1.22266	34.9074	-0.00772153	1	-0.400924	0.00252034	-1.61717	2.56379e-52	-0.828149	6.90842e-14	-1.88135	3.547e-09
chr18:22641888-22932214C	NM_015461	ZNF521	zinc finger protein 521	4	-1.22212	7.89227	0.308054	0.822978	-0.848959	0.000305488	-0.379309	0.0269999	-1.59528	2.53421e-11	-1.80735	0.0423218
chr18:11981455-12030876W	NM_014214	IMPA2	inositol(myo)-1(or 4)-monophosphatase 2	5	-1.22197	Inf	-0.899483	1.88976e-96	-1.22197	0	-1.8473	0	-1.61583	3.34458e-68	-0.748205	4.52745e-27
chrX:99883795-99891794C	NM_003270	TSPAN6	tetraspanin 6	4	-1.21976	Inf	-1.0495	1.00836e-08	-1.38015	0	0.112397	0.109302	-1.53036	1.27379e-43	-1.05936	1.02475e-36
chr11:35639735-35642419W	NM_014344	FJX1	four jointed box 1 (Drosophila)	4	-1.21865	Inf	-1.40697	6.05479e-18	-1.31407	0	-1.12324	2.33311e-38	-0.256077	0.0615613	-0.646883	0.000106992
chr15:20767674-20781026W	NR_027411	GOLGA8C	golgin A8 family, member C	4	-1.2131	30.2431	-2.71748	2.12747e-14	-0.783649	1.39174e-14	-1.55158	1.56942e-34	-0.874614	0.000110206	-0.269914	0.415439
chrX:80369200-80457441C	NM_030763	HMGN5	high mobility group nucleosome binding domain 5	5	-1.20272	62.4921	-1.1983	2.21645e-08	-1.45868	1.02927e-37	-0.879161	6.81461e-39	-1.20272	4.8491e-47	-1.78824	2.6474e-07
chr19:44764076-44779468W	NM_181756	ZNF233	zinc finger protein 233	4	-1.2025	14.7963	-1.16999	0.000439582	-1.09671	0.000143751	-1.75065	6.62278e-22	-1.235	0.000274661	0.218187	0.64528
chr5:10277708-10308168C	NM_138809	CMBL	carboxymethylenebutenolidase homolog (Pseudomonas)	4	-1.20223	Inf	-0.0143102	0.862597	-1.40494	0	-1.41795	0	-0.761566	8.50705e-50	-0.99953	1.05215e-35
chr4:155525287-155533902C	NM_000509,NM_021870	FGG	fibrinogen gamma chain	4	-1.1999	Inf	-1.0791	1.30913e-14	-2.30202	0	-1.32069	3.71804e-94	-0.256676	0.0256791	-0.241585	0.0811232
chr7:124386116-124405681C	NM_005302	GPR37	G protein-coupled receptor 37 (endothelin receptor type B-like)	5	-1.19891	56.3847	-1.19891	2.11174e-05	-1.14554	4.5705e-36	-0.768522	6.96041e-13	-1.90276	6.03943e-56	-1.45712	8.99536e-16
chr7:92817900-92855782C	NM_001039372,NM_198151	HEPACAM2	HEPACAM family member 2	5	-1.19707	Inf	-1.81212	1.05292e-36	-1.00888	6.65748e-61	-1.19707	0	-0.802476	2.37103e-73	-1.52423	1.36254e-22
chr2:79384133-79386879C	NM_138937,NM_138938,NM_002580	REG3A	regenerating islet-derived 3 alpha	5	-1.1953	Inf	-1.20333	0	-1.1953	0	-4.65638	0	-1.05712	0	-0.128408	1.8496e-23
chr22:21737663-21743446W	NM_001128635	RIMBP3B	RIMS binding protein 3B	4	-1.19353	14.2413	-0.648877	0.197758	-1.06104	7.07726e-08	-1.32602	6.38989e-18	-0.952207	0.000200113	-1.50695	0.00664636
chr19:5904852-5910261W	NM_001017921	VMAC	vimentin-type intermediate filament associated coiled-coil protein	4	-1.19308	37.5308	-0.565413	0.000944702	-1.4954	8.68509e-37	-1.47735	7.42466e-37	-0.908805	3.7277e-06	0.440579	0.14018
chr17:59477257-59486825W	NM_005994	TBX2	T-box 2	4	-1.19	30.8145	-1.15492	7.28937e-05	-0.168731	0.131188	-1.22509	5.02908e-31	-1.39944	5.74089e-31	-0.891617	0.0442599
chr1:24446261-24469611C	NM_021258	IL22RA1	interleukin 22 receptor, alpha 1	4	-1.1898	65.4563	-0.718531	6.51234e-20	-1.57061	3.44902e-61	-0.808993	1.93354e-12	-2.36498	2.25021e-51	-0.0593273	0.747284
chr7:6536410-6591067C	NM_001145118	GRID2IP	glutamate receptor, ionotropic, delta 2 (Grid2) interacting protein	4	-1.18853	13.6238	-0.990604	8.33331e-10	0.232003	0.221112	-0.414074	0.0329048	-1.61142	3.35757e-13	-1.38646	1.28125e-06
chr9:35860271-35865513W	NR_024006	FP588	hypothetical LOC92973	4	-1.188	33.7565	-0.667549	8.34224e-06	-1.34637	4.48043e-44	-1.02962	1.75567e-12	-0.338986	0.0716121	-1.93446	1.06356e-12
chr17:66863433-66951533C	NM_007168	ABCA8	ATP-binding cassette, sub-family A (ABC1), member 8	4	-1.1874	19.5567	1.18252	0.196492	-0.433922	0.0163546	-0.414879	0.0160886	-1.94088	8.67317e-34	-2.98569	7.61129e-06
chr2:162999386-163008914C	NM_002054	GCG	glucagon	4	-1.18559	Inf	-1.06632	0	-1.10468	0	-1.26649	0	-2.06343e-06	1	-3.35773	0
chr19:21579921-21610294W	NM_145326,NM_001076678,NM_175910	ZNF493	zinc finger protein 493	4	-1.18545	23.9678	-2.08426	2.42332e-15	-0.350992	4.93233e-07	0.0968664	0.271745	-0.538011	8.26323e-08	-1.83288	3.35616e-24
chr4:4387983-4420784W	NM_001040101,NM_014392	D4S234E	DNA segment on chromosome 4 (unique) 234 expressed sequence	4	-1.18463	Inf	0.194596	0.283275	-0.871345	2.15451e-14	-1.49791	0	-0.644662	1.56805e-09	-1.61253	1.12722e-05
chr4:53728495-53732995W	NM_023940	RASL11B	RAS-like, family 11, member B	4	-1.18358	7.96545	-Inf	4.55844e-11	-0.924247	0.0216995	-0.953676	0.0168191	-1.41348	0.000303506	-0.0703825	1
chrX:65382433-65487228W	NM_138737,NM_014799,NM_001130860	HEPH	hephaestin	4	-1.18215	13.9748	-0.119367	0.78752	-0.7109	8.00478e-05	-1.77927	5.20684e-20	-0.524935	0.00532275	-1.6534	2.58157e-05
chr22:21899966-21905750C	NM_001128635	RIMBP3B	RIMS binding protein 3B	4	-1.17861	14.1521	-0.648877	0.197758	-1.02378	2.02399e-07	-1.33343	5.22135e-18	-0.981954	0.000132924	-1.54648	0.00668898
chr19:14142262-14164025W	NM_004843	IL27RA	interleukin 27 receptor, alpha	5	-1.17784	Inf	-2.55108	1.35774e-34	-1.17784	3.11668e-43	-2.41807	0	-0.527329	0.030159	-0.990578	1.59714e-09
chr3:99273153-99833349C	NM_182909,NM_001042459,NM_014890	FILIP1L	filamin A interacting protein 1-like	5	-1.17666	Inf	-1.55803	5.20132e-52	-1.32482	0	-1.17666	6.43264e-95	-0.803037	6.45779e-33	-0.877902	2.58831e-33
chr12:91497233-91505542C	NM_002345	LUM	lumican	5	-1.17568	Inf	-1.73046	6.25461e-37	-0.29177	6.87775e-12	-0.529691	1.62061e-58	-1.62415	0	-1.17568	5.78373e-17
chr19:44376516-44384288C	NM_001033719	ZNF404	zinc finger protein 404	4	-1.17301	8.78179	-1.30666	0.000218378	-1.03936	3.6193e-08	0.0468583	0.811474	-0.412319	0.0268403	-2.10786	4.95091e-07
chr13:50656414-50679431W	NR_002605	DLEU1	deleted in lymphocytic leukemia 1 (non-protein coding)	5	-1.17186	30.1881	-0.972054	0.0146283	-1.1942	1.68248e-13	-1.79064	4.58542e-48	-0.387008	0.0376358	-1.17186	0.006597
chr5:139781429-139929163W	NM_003732	EIF4EBP3	eukaryotic translation initiation factor 4E binding protein 3	5	-1.17145	72.003	-1.74008	2.59086e-20	-0.893994	8.48954e-28	-1.67211	3.16694e-89	-0.713341	2.68271e-12	-1.17145	2.37652e-10
chr14:95027783-95036241W	NM_006215	SERPINA4	serpin peptidase inhibitor, clade A (alpha-1 antiproteinase, antitrypsin), member 4	5	-1.17125	Inf	-1.17125	1.42458e-62	-0.161436	6.26248e-06	-2.6746	0	-1.23904	6.8504e-34	-0.31947	0.00367617
chr1:111991743-112004523W	NM_001688	ATP5F1	ATP synthase, H+ transporting, mitochondrial Fo complex, subunit B1	5	-1.16974	Inf	-1.16974	1.05159e-45	-1.52701	0	-1.72868	0	-0.391444	1.14253e-22	-0.827099	7.67649e-32
chr4:110661850-110723335C	NM_000204	CFI	complement factor I	4	-1.16763	Inf	-2.69414	0	-1.11338	0	0.0576325	0.190375	-0.818531	3.11929e-37	-1.22188	2.6314e-57
chr8:27491577-27534286W	NM_016240,NM_182826	SCARA3	scavenger receptor class A, member 3	4	-1.16736	22.529	-0.705751	0.0709086	-0.97402	2.36809e-13	-0.558303	1.48011e-05	-1.3797	2.97834e-27	-1.3607	0.000162038
chr1:566189-566265C	NR_031741	MIR1977	microRNA 1977	5	-1.16565	Inf	-1.91285	3.69461e-97	-0.254566	1.47826e-48	-4.82055	0	-0.479602	9.71202e-57	-1.16565	0
chr16:4307188-4323001C	NM_003223	TFAP4	transcription factor AP-4 (activating enhancer binding protein 4)	5	-1.16377	22.2819	-1.37452	7.59176e-09	-0.438821	0.00014854	-0.625793	1.59172e-13	-1.16377	3.72272e-16	-1.5562	6.17338e-09
chr12:119616595-119632550W	NM_014365	HSPB8	heat shock 22kDa protein 8	4	-1.16169	Inf	-1.47186	4.73852e-49	0.0205432	0.659888	-1.49042	0	-0.655232	9.59347e-14	-0.851526	2.66486e-32
chr11:117070040-117075507W	NM_001001522,NM_003186	TAGLN	transgelin	5	-1.15871	24.5653	-1.72671	2.65525e-12	-1.15871	6.54783e-19	-0.452662	0.00252249	-1.54522	1.65927e-19	-0.848927	0.00624149
chr3:9944303-9958082W	NM_153480,NM_153481,NM_153483	IL17RE	interleukin 17 receptor E	4	-1.15811	38.1302	0.327163	0.143683	-0.804948	4.29316e-10	-2.06309	1.41552e-54	-1.40131	2.20611e-16	-0.914901	0.000825134
chr2:219283838-219314246W	NM_007127	VIL1	villin 1	5	-1.15377	Inf	-0.840176	6.82327e-23	-1.15377	4.0293e-83	-2.26984	0	-1.17724	0	-0.709061	1.33285e-09
chr16:57576601-57611098W	NM_153837	GPR114	G protein-coupled receptor 114	4	-1.14918	Inf	-2.21654	4.90145e-33	-0.192754	0.0497008	-0.0137953	0.896028	-1.65647	0	-0.641883	0.0275344
chr7:100199882-100205796W	NM_002593	PCOLCE	procollagen C-endopeptidase enhancer	5	-1.14604	Inf	-0.324561	0.00866259	-1.14604	5.4742e-55	-1.45409	0	-1.59544	0	-1.06192	4.22452e-05
chr1:117653677-117664411C	NM_001145635,NM_025188	TRIM45	tripartite motif containing 45	4	-1.14589	22.0866	-2.16588	1.4202e-14	-0.803453	1.24755e-11	-1.34469	1.70415e-17	-0.947095	3.02558e-06	-0.356434	0.119904
chr11:14899558-14913751C	NM_024514	CYP2R1	cytochrome P450, family 2, subfamily R, polypeptide 1	4	-1.14373	29.5692	-1.76485	6.46582e-13	-0.875048	3.52179e-22	-0.626201	8.31728e-10	-1.4124	1.26995e-21	-0.245312	0.257124
chr11:66330936-66336047C	NM_003793	CTSF	cathepsin F	5	-1.14248	Inf	-1.33515	4.70222e-38	-0.686209	6.19791e-40	-1.30179	0	-1.03767	3.0844e-53	-1.14248	1.51654e-25
chr17:60704762-60770950W	NM_006039	MRC2	mannose receptor, C type 2	4	-1.14201	Inf	0.0939295	0.339666	-0.360976	1.13176e-13	-1.7599	0	-1.08902	0	-1.19501	2.78003e-15
chr9:67270215-67289492C	NR_002817,NR_002823	AQP7P1	aquaporin 7 pseudogene 1	4	-1.14059	13.5064	-0.762335	0.221862	-1.11689	2.18124e-07	-1.33497	1.14317e-13	-1.05788	6.16758e-07	-1.16428	0.00137444
chr12:88442791-88535993C	NM_025114	CEP290	centrosomal protein 290kDa	5	-1.14037	58.6318	-2.85498	2.45335e-39	-0.724741	2.1009e-29	-0.296729	1.02915e-08	-1.14037	1.24187e-18	-2.24242	7.30934e-35
chr4:16503167-16900424C	NM_001290,NM_001130834	LDB2	LIM domain binding 2	4	-1.13774	14.3452	-1.59884	1.49639e-06	-0.950534	6.30349e-08	0.0493265	0.713778	-0.902063	1.36355e-15	-1.32496	0.000770653
chr3:161062581-161089871C	NM_001040100	C3orf57	chromosome 3 open reading frame 57	4	-1.1376	Inf	-0.406191	0.117951	-0.612338	3.25505e-06	-0.994557	1.18177e-44	-2.28772	0	-1.28065	2.85252e-10
chr3:156977534-157221415C	NM_024621,NM_001167911,NM_001167912,NM_001167915,NM_001167916,NM_001167917	VEPH1	ventricular zone expressed PH domain homolog 1 (zebrafish)	5	-1.13326	14.6796	-1.1394	0.0453659	-1.50866	7.28223e-26	-1.13326	0.00268516	-0.69513	0.0313402	-0.753192	0.0478276
chr17:7554254-7561089W	NM_001678	ATP1B2	ATPase, Na+/K+ transporting, beta 2 polypeptide	5	-1.13305	Inf	-1.69195	1.15537e-09	-1.13305	6.45393e-23	-2.42292	0	-0.814445	6.32234e-19	-0.667945	0.00567972
chrX:152760347-152775004W	NM_001711	BGN	biglycan	5	-1.1327	Inf	-0.511913	1.19666e-19	-0.445777	1.43754e-50	-1.23268	0	-1.17576	0	-1.1327	3.77925e-36
chr19:48835616-48867186C	NM_018273	TMEM143	transmembrane protein 143	4	-1.13163	37.8567	-0.95498	3.57566e-08	-0.341621	1.70512e-05	-1.30827	3.37898e-36	-1.34727	7.06141e-35	-0.185606	0.429049
chr1:193147861-193155743C	NM_003783	B3GALT2	UDP-Gal:betaGlcNAc beta 1,3-galactosyltransferase, polypeptide 2	5	-1.13044	68.1508	-2.40936	1.61611e-35	-0.839358	5.20955e-11	-1.58016	1.95587e-86	-0.626473	3.03403e-14	-1.13044	0.000205922
chr12:9220304-9268558C	NM_000014	A2M	alpha-2-macroglobulin	5	-1.12826	Inf	-2.51734	0	-1.12826	7.17556e-80	-0.608548	7.01613e-33	-0.924959	1.28081e-28	-1.31431	1.21042e-10
chr6:39266778-39282237C	NM_031460,NM_001135111	KCNK17	potassium channel, subfamily K, member 17	4	-1.12618	Inf	0.380204	0.0762473	-0.271255	0.000746949	-1.28719	0	-0.965166	6.48093e-42	-1.76887	5.40281e-08
chr14:23516271-23526747C	NM_144985,NM_022478	CDH24	cadherin 24, type 2	4	-1.11756	27.2297	-0.332403	0.239259	-0.433922	0.00058424	-1.4473	4.4884e-39	-0.840519	2.41412e-10	-1.39461	4.91001e-08
chr2:108905095-108926370W	NM_176825,NM_001056	SULT1C2	sulfotransferase family, cytosolic, 1C, member 2	5	-1.11709	59.4646	-1.59884	0.000261019	-1.36727	8.94609e-96	-0.930636	1.81302e-10	-1.11709	3.37759e-11	-1.01885	5.23455e-11
chr9:130159465-130170161W	NM_014580	SLC2A8	solute carrier family 2 (facilitated glucose transporter), member 8	4	-1.11464	34.2939	-1.05891	7.93238e-08	-0.251045	0.00939118	-1.89185	2.74127e-49	-1.17037	1.66611e-17	-0.00236408	1
chr11:100900355-101000544C	NM_000926	PGR	progesterone receptor	5	-1.1097	Inf	-0.544969	0.0001284	-1.32823	0	-0.462388	5.99229e-45	-1.1097	0	-1.67415	2.30895e-37
chr3:137842560-137851229C	NM_016161	A4GNT	alpha-1,4-N-acetylglucosaminyltransferase	4	-1.10527	6.78776	-0.453786	0.315367	-0.853858	0.00102644	-0.988148	0.0149682	-2.12397	1.7663e-08	-1.22239	0.0212904
chr12:108523511-108644311W	NM_014653	WSCD2	WSC domain containing 2	5	-1.10376	Inf	-1.10376	1.02537e-37	-1.23435	0	-1.40612	0	-0.796195	0	-0.897165	1.31811e-10
chr3:49454212-49466757C	NM_001164710,NM_001164711,NM_001164712,NR_028435,NM_000481	AMT	aminomethyltransferase	5	-1.09271	56.7629	-1.93004	1.88528e-23	-1.09271	1.65957e-33	-1.38276	1.88959e-53	-0.664895	1.1738e-08	-0.848115	7.93607e-08
chr17:61554434-61575739W	NM_000789,NM_152830,NM_001178057	ACE	angiotensin I converting enzyme (peptidyl-dipeptidase A) 1	5	-1.09251	62.3981	-0.418462	0.0412403	-1.09251	2.86858e-33	-1.92614	3.38122e-66	-1.34637	1.81622e-31	-0.955349	4.39501e-06
chr3:38048989-38071154C	NM_001130964,NM_006225,NR_024071	PLCD1	phospholipase C, delta 1	4	-1.09071	34.9798	-0.194446	0.279834	-1.05794	1.7527e-41	-1.12348	2.55823e-19	-1.13089	2.10254e-11	-0.720412	4.17823e-06
chr2:1635660-1748291C	NM_012293	PXDN	peroxidasin homolog (Drosophila)	5	-1.09001	Inf	-1.09001	1.69692e-31	-0.605729	3.22783e-69	-1.22255	0	-0.945502	2.73675e-90	-1.62426	9.80596e-74
chr19:4502192-4517716C	NM_001080400	PLIN4	perilipin 4	5	-1.088	Inf	-0.604428	2.14141e-10	-1.088	0	-1.2759	6.73457e-53	-2.31288	0	-0.487035	8.07596e-06
chr20:62665697-62671314W	NR_027686,NR_027687	NCRNA00176	non-protein coding RNA 176	4	-1.08762	19.4553	-0.724367	0.23847	-0.646145	0.0012882	-2.83622	9.88445e-33	-0.708936	0.00632714	-1.46631	2.94904e-05
chr19:11832080-11849760C	NM_001080493	ZNF823	zinc finger protein 823	4	-1.08171	24.1315	-1.08928	9.1956e-05	-1.07414	7.21496e-25	-1.12636	1.71094e-18	-0.782936	4.73463e-06	-0.375709	0.0739399
chr8:145691738-145699498W	NM_145754	KIFC2	kinesin family member C2	5	-1.08039	Inf	-1.33908	0	-0.153766	5.02428e-06	-1.85625	0	-0.975819	0	-1.08039	1.74046e-79
chr1:59041097-59043166C	NM_002353	TACSTD2	tumor-associated calcium signal transducer 2	5	-1.0789	Inf	-0.872873	0	-2.72597	0	-2.54669	0	-0.323832	1.29499e-52	-1.0789	0
chr14:94770586-94789688C	NM_001756	SERPINA6	serpin peptidase inhibitor, clade A (alpha-1 antiproteinase, antitrypsin), member 6	5	-1.0734	Inf	-2.10288	2.98119e-16	-0.960277	9.2442e-72	-2.65295	0	-0.611861	2.55876e-07	-1.0734	5.41087e-18
chr11:103777915-104035027C	NM_033135,NM_025208	PDGFD	platelet derived growth factor D	5	-1.07328	Inf	-2.50747	5.54449e-66	-1.07328	0	-2.52269	0	-0.944525	5.20461e-23	-0.632555	6.87735e-14
chr16:3019342-3023483W	NM_152341	PAQR4	progestin and adipoQ receptor family member IV	5	-1.07195	56.7811	-0.391367	0.0452655	-0.37253	3.33343e-07	-2.58246	1.59075e-89	-1.11021	4.83737e-16	-1.07195	4.33033e-12
chr16:77756411-77776153W	NM_001105663,NR_024154	NUDT7	nudix (nucleoside diphosphate linked moiety X)-type motif 7	5	-1.07046	17.1064	-1.07046	0.026826	-0.746643	8.55453e-07	-1.43343	2.5016e-22	-0.741726	0.00219254	-1.95174	5.67414e-06
chr2:190611386-190627924C	NM_022353	OSGEPL1	O-sialoglycoprotein endopeptidase-like 1	5	-1.07046	48.1314	-1.07046	0.00116896	-2.42051	2.24202e-78	-1.05877	1.21058e-09	-0.954048	5.82221e-09	-1.67782	1.64971e-07
chr10:12875133-12877544W	NR_027322	LOC283070	hypothetical LOC283070	4	-1.06911	47.8669	-1.26856	7.7577e-33	-1.06358	3.42354e-38	-0.922268	3.70887e-24	-1.07465	1.316e-11	-0.0254777	0.882535
chrX:43515409-43606067W	NM_000240	MAOA	monoamine oxidase A	5	-1.06897	Inf	-1.44459	6.33619e-61	-1.06897	0	-1.45602	0	-0.53937	2.26076e-19	-0.219627	0.00313884
chr5:148737570-148749221W	NM_024028	PCYOX1L	prenylcysteine oxidase 1 like	4	-1.06833	75.6164	-0.124205	0.386002	-1.15884	2.89506e-65	-1.242	2.54578e-77	-0.610522	2.04629e-14	-0.977812	1.08668e-09
chr4:83550690-83720010C	NM_024906,NM_001037582	SCD5	stearoyl-CoA desaturase 5	5	-1.06761	Inf	-1.13018	4.86196e-65	-0.736327	0	-1.57102	0	-1.06761	0	-0.655951	5.23143e-30
chrX:15262111-15288589C	NM_001168530,NM_001168531,NM_001031739,NM_024087	ASB9	ankyrin repeat and SOCS box containing 9	4	-1.06094	12.4388	-0.904939	0.0222332	-1.31853	2.00595e-08	-1.21693	2.74423e-15	-0.650042	0.00297934	-0.909918	0.267644
chr15:79252291-79383215C	NM_001145648,NM_153815,NM_002891	RASGRF1	Ras protein-specific guanine nucleotide-releasing factor 1	5	-1.06064	Inf	-0.577502	5.50768e-10	-1.17038	2.5968e-88	-1.06064	0	-0.821923	2.05661e-84	-1.648	4.30964e-25
chr9:123850574-123939886W	NM_007018	CEP110	centrosomal protein 110kDa	4	-1.05978	20.9625	-1.27691	1.22173e-05	-0.842661	2.76622e-30	0.121626	0.104644	-0.387008	0.00966163	-1.28486	8.85054e-09
chr2:44544750-44589001C	NM_006036,NM_001171603,NM_001171606,NM_001171613,NM_001171617,NM_001042385,NM_001042386	PREPL	prolyl endopeptidase-like	5	-1.05902	Inf	-1.17351	1.64343e-45	-1.05902	0	-0.401298	1.01371e-60	-0.297671	3.69355e-25	-1.3557	0
chr19:9434928-9493291W	NM_003451,NM_001172651	ZNF177	zinc finger protein 177	5	-1.05699	19.8331	-Inf	5.76998e-08	-0.853858	2.83213e-10	-1.05699	3.10551e-21	-0.592649	0.00174193	-1.06376	0.00096926
chr3:149192434-149221068W	NM_004617	TM4SF4	transmembrane 4 L six family member 4	5	-1.0547	Inf	-1.0547	1.40498e-51	-0.72954	0	-1.25572	0	-0.579081	0	-2.39804	0
chr1:16062809-16067884W	NM_207348	SLC25A34	solute carrier family 25, member 34	5	-1.04892	Inf	-1.04892	2.08745e-29	-1.53582	0	-0.444937	4.70793e-40	-0.827521	4.3946e-41	-1.09298	4.11474e-07
chrX:65815483-65835873C	NM_021783	EDA2R	ectodysplasin A2 receptor	5	-1.04555	52.5977	-0.428911	0.0162134	-1.04555	8.34283e-29	-1.4237	2.03209e-64	-0.575286	4.40084e-08	-1.47164	5.04514e-14
chr9:115513134-115637266W	NM_001012994	SNX30	sorting nexin family member 30	4	-1.04446	Inf	0.217517	0.184586	-0.518374	3.04664e-24	-1.57054	0	-0.213977	0.00146838	-1.59756	1.60044e-25
chr6:52529199-52533951W	NR_024403,NR_024405	LOC730101	hypothetical LOC730101	4	-1.04401	22.4663	-1.61394	8.7219e-10	-0.995074	4.37016e-19	-0.827639	2.6211e-16	-1.09295	1.79184e-05	-0.490834	0.0916747
chr14:23765113-23772057C	NR_026862	PPP1R3E	protein phosphatase 1, regulatory (inhibitor) subunit 3E	5	-1.04363	Inf	-0.917769	1.63145e-16	-0.564083	1.211e-29	-1.33533	0	-1.04363	2.3444e-93	-1.56634	2.15429e-33
chr2:190425318-190445537C	NM_014585	SLC40A1	solute carrier family 40 (iron-regulated transporter), member 1	5	-1.04243	Inf	-1.58176	0	-0.730423	0	-1.32049	0	-0.535329	3.53749e-39	-1.04243	2.37829e-98
chr11:112013976-112034840C	NM_001562	IL18	interleukin 18 (interferon-gamma-inducing factor)	4	-1.04079	16.919	-0.889885	0.000535308	-0.428635	0.00203345	-2.23266	1.13691e-27	-0.748464	0.0539683	-1.19169	0.00272944
chr7:23286316-23314728W	NM_002510,NM_001005340	GPNMB	glycoprotein (transmembrane) nmb	4	-1.0403	64.9734	-2.19445	4.81806e-15	-0.420063	8.51204e-11	-0.889394	9.94052e-59	-1.19121	2.59733e-58	-0.422919	0.0771317
chr3:48955221-48956818C	NM_001123040	C3orf71	chromosome 3 open reading frame 71	4	-1.03956	9.91547	-1.31313	3.11379e-09	-0.765985	0.000103772	-0.525582	0.0376432	-1.54544	3.12336e-07	0.646164	0.0774741
chr7:117120017-117308716W	NM_000492	CFTR	cystic fibrosis transmembrane conductance regulator (ATP-binding cassette sub-family C, member 7)	4	-1.03851	Inf	-1.29503	0	6.14074e-06	1	-2.94397	0	-0.781999	0	-0.751414	0
chr17:662550-685571C	NM_016080	GLOD4	glyoxalase domain containing 4	4	-1.03521	Inf	0.0287706	0.831824	-1.83056	0	-0.0661507	0.0433076	-1.73098	0	-0.339444	0.00013363
chr4:184826509-184938875W	NM_020225	STOX2	storkhead box 2	4	-1.03441	27.4075	-1.44165	1.10697e-11	-0.62717	1.19304e-10	-0.494771	0.000443651	-1.86813	1.99423e-35	-0.274444	0.26173
chr3:9022278-9291311C	NM_001033117,NM_014850	SRGAP3	SLIT-ROBO Rho GTPase activating protein 3	5	-1.03304	54.0652	-1.0691	0.000128515	-1.03304	3.04844e-39	-1.02241	2.20537e-41	-0.980757	2.06612e-21	-1.20328	2.22458e-14
chr7:37960163-37991539W	NM_017549	EPDR1	ependymin related protein 1 (zebrafish)	4	-1.03286	73.4022	-0.268191	0.0975095	-0.929117	2.56885e-42	-1.23253	3.21345e-88	-0.872101	1.24039e-17	-1.13661	4.07252e-13
chr9:18474104-18910945W	NM_001040272,NM_052866	ADAMTSL1	ADAMTS-like 1	5	-1.02854	22.8719	-0.771673	0.00811302	-1.02854	3.19806e-09	-1.35699	1.73091e-31	-0.642911	1.85384e-07	-1.05127	0.0259364
chr15:89441916-89456663C	NM_001114614,NM_005928	MFGE8	milk fat globule-EGF factor 8 protein	4	-1.0274	26.6941	-0.302903	0.0610787	-0.307224	1.43608e-05	-0.988809	1.96172e-27	-1.14743	1.11743e-19	-1.066	5.6315e-07
chr4:90816052-90875778W	NM_007351	MMRN1	multimerin 1	4	-1.02452	28.7545	-1.91877	1.37505e-21	-0.367136	3.6207e-10	-9.68745e-06	1	-0.397178	3.00206e-16	-1.65187	2.43144e-17
chr8:38585704-38710545W	NM_006283,NM_001122824,NM_001146216	TACC1	transforming, acidic coiled-coil containing protein 1	5	-1.0215	Inf	-1.12994	1.71654e-56	-1.0215	0	-0.266449	1.57716e-22	-0.591687	2.82329e-68	-1.19604	0
chr15:40623654-40633168C	NM_207380	C15orf52	chromosome 15 open reading frame 52	5	-1.02088	Inf	-2.74187	0	-0.975568	0	-1.5952	0	-1.02088	9.48362e-41	-0.742785	2.24044e-23
chr6:74225475-74230755C	NM_001402	EEF1A1	eukaryotic translation elongation factor 1 alpha 1	4	-1.02052	Inf	-1.16135	0	-0.879691	0	-1.50485	0	-0.549382	0	4.43202e-06	1
chr2:196521532-196602425W	NM_001127257,NM_020342	SLC39A10	solute carrier family 39 (zinc transporter), member 10	5	-1.02041	76.2151	-2.16009	5.2301e-23	-1.02041	2.25037e-72	-0.814352	1.70048e-37	-0.523273	2.52861e-10	-1.56952	6.262e-26
chr17:39968962-39979469W	NM_021939	FKBP10	FK506 binding protein 10, 65 kDa	4	-1.01986	Inf	0.116645	0.241157	-0.757182	1.09589e-62	-1.00884	4.13617e-90	-1.35128	0	-1.03088	1.26386e-16
chr21:39628664-39673744W	NM_170736,NM_170737,NM_002243	KCNJ15	potassium inwardly-rectifying channel, subfamily J, member 15	5	-1.01885	43.5523	-2.11516	1.75268e-16	-0.815867	1.41343e-45	-0.308721	0.00115797	-1.20559	1.31204e-22	-1.01885	7.10925e-10
chr17:4460224-4463876C	NM_001122890,NM_153338	GGT6	gamma-glutamyltransferase 6	4	-1.01595	36.598	-0.600412	2.93284e-09	-0.632922	4.07138e-19	-1.4361	1.31622e-35	-1.39898	1.32563e-17	-0.155743	0.162064
chr1:207226620-207254367W	NM_001018053,NM_006212	PFKFB2	6-phosphofructo-2-kinase/fructose-2,6-biphosphatase 2	5	-1.01488	Inf	-1.01488	5.3328e-42	-1.21977	0	-0.982187	0	-1.18401	0	-1.01158	1.77279e-39
chr2:10196926-10220538C	NM_001037160	CYS1	cystin 1	5	-1.01422	Inf	-0.314189	0.0361415	-1.01422	3.04069e-96	-2.48456	0	-1.40326	1.03597e-51	-0.973271	2.01812e-21
chr12:27124508-27167339C	NM_016551	TM7SF3	transmembrane 7 superfamily member 3	5	-1.01392	Inf	-1.37802	0	-0.722699	0	-1.08366	0	-0.562082	9.08151e-55	-1.01392	2.79132e-98
chr2:69240276-69476457W	NM_018153,NM_053034,NM_032208	ANTXR1	anthrax toxin receptor 1	5	-1.01368	56.8982	-1.37927	1.25421e-16	-1.01368	2.48576e-50	-0.285305	0.000128491	-0.917522	2.48637e-39	-1.58137	2.81117e-16
chrX:105412298-105452948W	NM_152423,NM_001171020	MUM1L1	melanoma associated antigen (mutated) 1-like 1	5	-1.01355	31.3852	-1.11436	9.17626e-07	-0.221284	0.000117519	-1.49036	3.17448e-39	-1.01355	1.39081e-15	-0.641398	1.4795e-05
chr17:6481646-6544247C	NM_014804	KIAA0753	KIAA0753	4	-1.01304	32.1578	-1.51792	2.4443e-24	-0.135834	0.0144115	0.0117261	0.840936	-0.899398	3.13257e-29	-1.12668	1.59514e-16
chr19:56950694-56988770C	NM_022103,NR_030740	ZNF667	zinc finger protein 667	4	-1.01186	9.71824	-1.47485	0.000249857	-0.195823	0.0492268	-0.548863	1.32375e-08	-0.208448	0.151689	-1.60381	3.19493e-08
chr9:14734664-14910993C	NM_001177704,NM_144966	FREM1	FRAS1 related extracellular matrix 1	5	-1.01112	8.43234	-1.46955	0.000992754	-1.10268	1.16504e-10	-0.778869	0.0102136	-0.64244	0.0444239	-1.01112	0.0093201
chr3:238650-451095W	NM_006614	CHL1	cell adhesion molecule with homology to L1CAM (close homolog of L1)	5	-1.01091	Inf	-0.882856	9.6554e-11	-1.05276	5.14477e-48	-0.97791	0	-1.01091	3.02029e-94	-2.21213	1.09213e-27
chr19:4537228-4540036C	NM_052972	LRG1	leucine-rich alpha-2-glycoprotein 1	4	-1.00954	Inf	-2.03082	0	-0.084117	0.0166287	-1.76266	0	-0.11468	0.164063	-0.256427	8.06967e-05
chr5:61684352-61699728C	NM_014473	DIMT1L	DIM1 dimethyladenosine transferase 1-like (S. cerevisiae)	4	-1.00953	32.568	-1.45056	1.14392e-08	-0.0495544	0.563421	-1.52655	1.25329e-56	-0.568502	5.03425e-06	-0.414472	0.0467955
chr10:100007443-100028007C	NM_032211	LOXL4	lysyl oxidase-like 4	5	-1.00949	Inf	-1.00949	1.54833e-97	-1.08028	0	-0.878064	0	-0.813151	0	-2.47464	0
chr17:40996609-41002722W	NM_009590,NM_001158	AOC2	amine oxidase, copper containing 2 (retina-specific)	4	-1.00879	30.1573	-0.251817	0.350711	-1.74438	8.50703e-46	-1.15167	8.38868e-15	-0.865905	0.000273506	-0.62981	0.00477329
chr16:77822483-78014001W	NM_020927	VAT1L	vesicle amine transport protein 1 homolog (T. californica)-like	4	-1.00804	Inf	-1.12804	4.29286e-20	-0.0568429	0.254788	-0.888027	0	-0.31113	6.39423e-06	-2.38027	1.38836e-32
chr17:46029335-46035110C	NM_024320	PRR15L	proline rich 15-like	5	-1.00782	Inf	-1.00782	9.74573e-15	-1.45565	0	-1.6915	0	-0.848	5.54543e-18	-0.524192	5.12138e-09
chr1:21766631-21811392W	NM_032264	NBPF3	neuroblastoma breakpoint family, member 3	5	-1.0057	59.6545	-1.29071	3.37023e-21	-0.829149	3.77985e-31	-1.0057	8.07586e-70	-0.320587	0.00202773	-1.01076	1.38826e-07
chr1:148739442-148758311W	NM_001102663	NBPF16	neuroblastoma breakpoint family, member 16	5	-1.00493	Inf	-2.33482	0	-0.853233	0	-1.00493	0	-0.754696	0	-1.36399	0
chr3:40428673-40470109W	NM_001248	ENTPD3	ectonucleoside triphosphate diphosphohydrolase 3	5	-1.00327	Inf	-0.724763	3.42037e-25	-1.00327	0	-3.09309	0	-0.446014	1.03083e-31	-2.2357	2.4029e-62
chr12:21525802-21532913W	NM_000415	IAPP	islet amyloid polypeptide	5	-1.00045	Inf	-1.31794	0	-1.00045	0	-0.904025	0	-2.3144	0	-0.758416	0
chr18:21742013-21977790C	NM_080597,NM_018030	OSBPL1A	oxysterol binding protein-like 1A	4	-1	29.4295	-1.8287	6.48295e-15	-0.78513	1.78328e-20	-1.21487	1.85135e-24	-0.690557	3.00195e-06	-0.267441	0.193496
chr1:68564143-68698266C	NM_024911,NM_001002292	WLS	wntless homolog (Drosophila)	5	-0.999672	Inf	-1.14913	3.44592e-51	-0.864333	0	-1.67168	0	-0.739387	1.01242e-56	-0.999672	2.03315e-56
chr14:77253588-77279283C	NM_015305	ANGEL1	angel homolog 1 (Drosophila)	5	-0.998205	Inf	-1.04925	4.36087e-45	-1.02142	0	-0.998205	0	-0.974296	0	-0.539537	7.60397e-13
chr19:48988530-49016446C	NM_001080434	LMTK3	lemur tyrosine kinase 3	5	-0.995458	65.7363	-1.1109	1.25198e-13	-0.355866	3.48234e-06	-1.92569	6.36285e-97	-0.995458	3.38226e-20	-0.81784	1.91944e-09
chr9:89559279-89562104C	NM_002048	GAS1	growth arrest-specific 1	4	-0.994391	23.1262	-0.552543	0.0805204	-1.39959	4.21936e-28	-0.582335	3.5153e-05	-0.589196	0.000954039	-2.59369	5.31521e-15
chr1:110210644-110226618W	NM_000848,NM_001142368	GSTM2	glutathione S-transferase mu 2 (muscle)	5	-0.994159	72.4539	-0.677192	3.3802e-06	-0.599953	2.57434e-13	-1.89227	9.68735e-91	-0.994159	1.64794e-40	-1.11443	3.35403e-10
chr14:94843085-94857029C	NM_001127700,NM_001127701,NM_001127702,NM_001127703,NM_001127704,NM_001127705,NM_001127706,NM_001127707,NM_000295,NM_001002235,NM_001002236	SERPINA1	serpin peptidase inhibitor, clade A (alpha-1 antiproteinase, antitrypsin), member 1	5	-0.993397	Inf	-0.669335	0	-0.993397	0	-1.64541	0	-0.881195	0	-1.53179	0
chr2:30454397-30482899W	NM_030915	LBH	limb bud and heart development homolog (mouse)	5	-0.992326	Inf	-0.585969	4.25304e-11	-0.992326	0	-1.12286	0	-0.412138	3.83027e-14	-1.26286	1.02332e-66
chr6:2988201-2991404W	NR_026855,NR_026856	DKFZP686I15217	hypothetical LOC401232	4	-0.990009	10.9595	-1.34104	0.0095278	-1.19339	1.36158e-12	-0.786628	7.58003e-09	0.20787	0.432122	-0.776651	0.037457
chr4:152020754-152025802W	NM_001006	RPS3A	ribosomal protein S3A	4	-0.989795	Inf	-1.06941	2.04723e-81	-0.910184	0	-1.09936	0	-0.391887	8.77794e-35	-0.000755607	1
chr3:195447753-195464539W	NM_152673,NM_001098516	MUC20	mucin 20, cell surface associated	5	-0.989672	Inf	-0.654742	3.08072e-14	-0.736331	0	-1.48485	0	-0.989672	1.56636e-45	-1.78612	0
chr9:99794940-99801539C	NM_001333	CTSL2	cathepsin L2	4	-0.987986	7.70552	-0.889885	0.0472991	-1.08609	1.17329e-07	-0.327691	0.0335129	-0.185374	0.449516	-2.05999	2.21539e-07
chr2:160625141-160654766C	NM_014880	CD302	CD302 molecule	4	-0.987268	56.2345	-0.726216	1.73213e-06	-0.450475	1.11558e-13	-1.24832	4.16494e-90	-0.0307093	0.729565	-1.36831	1.31695e-14
chr3:49396581-49449526C	NM_001664	RHOA	ras homolog gene family, member A	5	-0.98514	Inf	-3.81574	0	-0.395773	0	-2.06852	0	-0.832099	0	-0.98514	0
chr8:98881311-99048944W	NM_030583,NM_002380	MATN2	matrilin 2	5	-0.984064	45.3458	-1.77167	1.15716e-10	-0.729281	1.64846e-24	-0.984064	3.03687e-33	-1.01954	2.06807e-28	-0.740887	2.84635e-05
chr4:186422852-186456712C	NM_014476,NM_001114107	PDLIM3	PDZ and LIM domain 3	5	-0.982632	Inf	-0.763223	5.52242e-10	-0.359804	1.16161e-23	-2.74974	0	-1.13378	8.14985e-23	-0.982632	5.66787e-28
chr5:6633500-6669673W	NM_001047	SRD5A1	steroid-5-alpha-reductase, alpha polypeptide 1 (3-oxo-5 alpha-steroid delta 4-dehydrogenase alpha 1)	4	-0.981977	83.4908	0.051234	0.6883	-1.07164	6.28095e-59	-0.892317	1.06764e-64	-0.664368	8.75352e-31	-1.83352	1.24611e-29
chr1:16348486-16360544W	NM_001042704,NM_004070	CLCNKA	chloride channel Ka	4	-0.981127	20.5842	0.674182	0.172443	-0.294754	0.0127365	-3.86489	8.16099e-38	-1.0809	0.0107514	-0.881349	0.00104021
chr4:162305051-163085186C	NM_001128427,NM_001128428,NM_020116	FSTL5	follistatin-like 5	4	-0.98041	16.6085	-1.32582	2.69124e-05	-0.635003	3.84473e-17	-0.0449342	0.627554	-0.316275	0.00024276	-2.61687	5.46445e-12
chr4:186506599-186877870C	NM_021069,NM_003603,NM_001145670,NM_001145671,NM_001145672,NM_001145673,NM_001145674,NM_001145675	SORBS2	sorbin and SH3 domain containing 2	5	-0.978095	Inf	-1.67733	0	-1.05279	0	-0.978095	0	-0.859257	4.72182e-79	-0.934034	3.68051e-82
chr13:41363547-41386595W	NM_014252	SLC25A15	solute carrier family 25 (mitochondrial carrier; ornithine transporter) member 15	5	-0.978037	21.601	-1.57459	2.11283e-11	-0.978037	9.40887e-20	-1.00035	5.17481e-13	-0.666766	0.00136055	-0.559421	0.00886991
chr4:1795039-1810599W	NM_001163213,NM_000142,NM_022965	FGFR3	fibroblast growth factor receptor 3	4	-0.977882	Inf	-0.782548	7.9414e-11	-0.712355	1.61986e-58	-1.84128	0	-1.17322	1.27703e-31	-0.121792	0.197739
chr11:45261853-45307884C	NM_020826	SYT13	synaptotagmin XIII	5	-0.975728	Inf	-0.335562	4.34183e-19	-0.975728	0	-1.36838	0	-0.298331	8.77314e-92	-1.62118	0
chr1:110230418-110236366W	NM_146421,NM_000561	GSTM1	glutathione S-transferase mu 1	5	-0.974371	52.7418	-0.937974	6.70993e-11	-0.450419	8.3688e-07	-1.79921	3.18691e-59	-0.974371	4.78468e-33	-1.06797	3.46728e-08
chr10:15147771-15210695C	NM_004808	NMT2	N-myristoyltransferase 2	5	-0.973678	51.1776	-0.780675	3.38336e-09	-0.526252	9.209e-20	-0.973678	6.54964e-43	-1.06987	5.75436e-29	-1.05127	6.30171e-14
chr8:27454451-27472327C	NM_001831,NM_001171138,NM_203339	CLU	clusterin	5	-0.972251	Inf	-0.972251	0	-0.986231	0	-0.869745	0	-1.22179	0	-0.479381	0
chr3:9430537-9439174C	NR_027007	LOC440944	hypothetical LOC440944	5	-0.971546	40.1234	-2.01387	6.53271e-11	-0.585536	9.50773e-16	-1.07406	1.10906e-48	-0.386546	6.77708e-06	-0.971546	1.59953e-09
chr22:37576206-37584330C	NM_182486,NM_031910	C1QTNF6	C1q and tumor necrosis factor related protein 6	5	-0.968228	44.6077	-0.598836	0.00327305	-0.517277	1.0287e-10	-1.09516	2.99344e-48	-0.968228	3.73125e-27	-1.17413	3.63442e-11
chr12:13349602-13369707W	NM_001423	EMP1	epithelial membrane protein 1	5	-0.96758	Inf	-0.96758	1.23969e-08	-0.79941	3.42553e-36	-0.290116	9.55763e-08	-2.32702	0	-1.90688	1.78886e-20
chr1:2976183-2984289C	NR_024371,NR_015440	FLJ42875	hypothetical LOC440556	4	-0.967306	22.3734	-1.28929	1.14791e-08	-0.222075	0.0168948	-1.94356	1.23942e-35	-0.64532	0.00168041	0.328869	0.0646515
chr15:33010205-33026866W	NM_013372	GREM1	gremlin 1	4	-0.966764	Inf	-1.03222	4.51693e-29	-1.06655	0	-0.693668	6.11606e-64	-0.901306	1.4109e-50	-0.148363	0.263339
chr1:146626687-146644129C	NM_005399	PRKAB2	protein kinase, AMP-activated, beta 2 non-catalytic subunit	5	-0.96674	Inf	-0.334856	0.0102315	-1.01856	7.0562e-94	-0.96674	0	-0.304545	2.58465e-05	-1.88253	8.92942e-55
chr4:78978724-79465423W	NM_025074,NM_001166133	FRAS1	Fraser syndrome 1	4	-0.966421	Inf	-1.1454	7.3997e-14	-0.913687	0	0.0265845	0.523572	-1.01002	3.71959e-65	-0.922825	1.02088e-23
chr11:121322961-121504471W	NM_003105	SORL1	sortilin-related receptor, L(DLR class) A repeats containing	5	-0.965224	Inf	-0.465914	2.80546e-34	-0.965224	0	-1.8197	0	-0.0875177	1.55659e-10	-1.40989	0
chr19:1397089-1401552C	NM_000156,NM_138924	GAMT	guanidinoacetate N-methyltransferase	5	-0.964427	73.7568	-1.08244	4.51181e-20	-0.800295	2.0921e-20	-1.80546	4.94197e-98	-0.964427	8.06093e-20	-0.758028	1.83625e-05
chr2:64681327-64688511W	NM_014181	HSPC159	galectin-related protein	5	-0.959673	Inf	-0.647427	5.33677e-06	-0.747659	6.36374e-29	-1.34488	0	-0.959673	2.32957e-48	-1.06891	1.17647e-12
chrX:151121597-151143151C	NM_004961	GABRE	gamma-aminobutyric acid (GABA) A receptor, epsilon	5	-0.959142	50.321	-0.476217	0.0327466	-0.959142	4.85741e-36	-1.22217	8.16409e-44	-0.657861	9.4552e-08	-1.67448	4.36701e-23
chr7:27565063-27702602C	NM_152740	HIBADH	3-hydroxyisobutyrate dehydrogenase	5	-0.957767	Inf	-2.80285	3.39051e-82	-0.386325	2.71646e-24	-0.942195	0	-0.957767	1.86307e-59	-1.19294	2.00313e-35
chr16:56518259-56554008C	NM_031885	BBS2	Bardet-Biedl syndrome 2	4	-0.956457	Inf	-1.40896	1.04596e-31	-0.528117	6.51166e-29	-1.0202	0	0.02256	0.71845	-0.892709	1.39535e-19
chr6:111620235-111804414C	NM_002912	REV3L	REV3-like, catalytic subunit of DNA polymerase zeta (yeast)	4	-0.955694	88.8376	-2.0887	2.63033e-62	-0.645307	2.1258e-86	0.00477005	0.867167	-0.0865262	0.0282071	-1.26608	9.03034e-45
chr6:21593972-21598847W	NM_003107	SOX4	SRY (sex determining region Y)-box 4	4	-0.955382	Inf	-0.0559992	0.0762049	-0.15365	9.39971e-25	-1.54453	0	-0.987902	0	-0.922863	0
chr2:95813400-95825263C	NM_032788	ZNF514	zinc finger protein 514	5	-0.954001	37.8004	-2.17873	3.28245e-20	-0.466091	2.41376e-19	-0.405727	3.95639e-09	-0.962463	4.44012e-28	-0.954001	5.94211e-09
chr10:28339923-28571067C	NM_173496	MPP7	membrane protein, palmitoylated 7 (MAGUK p55 subfamily member 7)	5	-0.953635	51.2276	-0.985859	3.17856e-15	-0.953635	5.78231e-63	-0.441019	8.53244e-16	-0.359601	4.40804e-05	-1.30073	8.33798e-16
chr15:98503933-98517067W	NM_183376	ARRDC4	arrestin domain containing 4	5	-0.952623	Inf	-0.534457	3.41913e-10	-0.952623	0	-0.517434	1.01822e-67	-1.00126	7.7773e-75	-1.03147	7.50936e-46
chr17:27400528-27507407C	NM_004740	TIAF1	TGFB1-induced anti-apoptotic factor 1	4	-0.952522	32.7857	-1.00921	1.01379e-05	-0.388638	5.226e-08	-0.895832	2.57619e-40	-0.144534	0.147526	-1.38539	3.18319e-19
chr19:10415480-10420233C	NM_001103167	ZGLP1	zinc finger, GATA-like protein 1	4	-0.952221	13.9311	-1.57647	1.10461e-06	-0.579236	0.000416061	-1.04818	4.97908e-18	-0.382285	0.0522855	-0.856258	0.00468833
chr14:94749652-94759596C	NM_016186,NM_001100607	SERPINA10	serpin peptidase inhibitor, clade A (alpha-1 antiproteinase, antitrypsin), member 10	4	-0.951729	16.5926	-0.0985709	0.693375	-1.08573	1.0652e-11	-0.803116	8.33019e-10	-0.817727	9.58628e-10	-2.01885	1.58091e-07
chr19:57174955-57184246C	NM_001005850	ZNF835	zinc finger protein 835	4	-0.950632	7.10225	-1.03875	0.00689577	-0.504818	0.0117825	-0.873506	1.5887e-08	-1.02776	0.00132805	-0.570648	0.220586
chr2:201450731-201536215W	NM_001159	AOX1	aldehyde oxidase 1	4	-0.949733	Inf	-1.28289	0	-1.72934	0	-0.616575	6.65367e-28	-0.451634	2.57797e-17	0.0340735	0.534603
chr14:95624025-95646270W	NR_015415	FLJ45244	hypothetical locus FLJ45244	4	-0.948856	7.90572	0.208519	0.739248	-0.972816	1.24333e-09	-0.40122	0.0113844	-0.97197	2.6068e-05	-0.925743	0.024955
chr15:90627214-90645708C	NM_002168	IDH2	isocitrate dehydrogenase 2 (NADP+), mitochondrial	5	-0.947993	Inf	-1.01593	1.6287e-80	-0.947993	0	-0.980027	0	-0.265294	1.09181e-05	-0.351337	1.24067e-08
chr11:85405267-85522178C	NM_206927,NM_206928,NM_206929,NM_206930,NM_001162951,NM_001162952,NM_001162953,NM_032379,NM_032943	SYTL2	synaptotagmin-like 2	4	-0.947836	32.6229	-0.619796	0.0039604	-1.00064	7.52697e-24	0.0359212	0.763485	-0.895032	1.67234e-06	-2.16784	3.79997e-40
chr10:25305508-25315591W	NM_024838	THNSL1	threonine synthase-like 1 (S. cerevisiae)	5	-0.94768	75.7108	-0.819807	2.24335e-06	-0.94768	1.58223e-49	-0.987277	3.11011e-63	-0.167329	0.0459853	-2.6887	7.77325e-47
chr16:3062457-3064506W	NM_020982	CLDN9	claudin 9	5	-0.94633	49.4248	-1.03434	8.088e-11	-0.91268	3.242e-20	-0.94633	9.81524e-40	-0.747328	7.00791e-13	-1.79597	2.62645e-27
chr8:42995592-43057969W	NM_152419	HGSNAT	heparan-alpha-glucosaminide N-acetyltransferase	5	-0.940651	Inf	-1.09449	1.45003e-82	-0.097755	3.71271e-06	-1.1799	0	-0.436111	8.64999e-48	-0.940651	4.01831e-81
chr3:169755735-169803181W	NM_014373	GPR160	G protein-coupled receptor 160	4	-0.939925	19.8377	-0.082092	0.707267	-0.944782	1.01196e-19	-0.935067	8.04098e-15	-0.618738	0.0321423	-1.59895	4.52813e-09
chr6:155411423-155578856W	NM_001010927,NM_012454	TIAM2	T-cell lymphoma invasion and metastasis 2	4	-0.938652	7.37244	-1.57236	7.69063e-06	-0.300855	0.0171533	0.181777	0.37037	-1.07151	4.65389e-06	-0.805798	0.000430714
chr19:2249113-2252072W	NM_000479	AMH	anti-Mullerian hormone	4	-0.935217	18.0924	-1.03875	9.10657e-05	-0.403514	7.85251e-05	-0.831685	4.86278e-21	-0.97197	0.0905241	-1.44504	1.63963e-10
chr17:38334242-38351906W	NM_016339	RAPGEFL1	Rap guanine nucleotide exchange factor (GEF)-like 1	4	-0.934288	30.0223	-0.980515	2.83446e-08	-0.0937471	0.379968	-0.844897	2.28678e-22	-0.962162	2.16423e-28	-0.906414	1.20434e-08
chr1:199996770-200146548W	NM_205860,NM_003822	NR5A2	nuclear receptor subfamily 5, group A, member 2	4	-0.933477	Inf	-1.55996	0	-0.783978	0	-0.147131	0.0329309	-1.08298	1.09001e-41	0.0834366	0.235768
chr10:90694832-90751147C	NM_001613,NM_001141945	ACTA2	actin, alpha 2, smooth muscle, aorta	5	-0.932954	17.7012	-0.932954	0.00432355	-1.15274	1.6962e-17	-0.259568	0.00487183	-0.903847	0.000228618	-2.17118	4.46912e-14
chr2:111132687-111142113C	NR_027244	LOC151009	hypothetical LOC151009	5	-0.931589	64.7305	-1.42399	3.07138e-32	-0.931589	6.51237e-56	-0.747212	2.89061e-26	-0.775126	8.45274e-13	-1.14438	5.6304e-17
chr7:100400187-100425143C	NM_004444	EPHB4	EPH receptor B4	4	-0.930578	Inf	-0.945908	4.48949e-42	0.00665694	0.858948	-1.14129	0	-0.915248	1.49275e-28	-0.594577	9.25042e-17
chr1:146032543-146068245C	NM_183372	NBPF11	neuroblastoma breakpoint family, member 11	5	-0.924987	Inf	-0.963801	2.49381e-28	-0.679376	0	-0.924987	0	-0.439988	3.22107e-22	-1.03227	3.13419e-44
chr3:49721381-49726196C	NM_020998	MST1	macrophage stimulating 1 (hepatocyte growth factor-like)	5	-0.924982	Inf	-3.0499	0	-0.647036	0	-0.595313	2.14518e-49	-1.15415	0	-0.924982	0
chr1:147574324-147610081C	NM_183372	NBPF11	neuroblastoma breakpoint family, member 11	5	-0.923743	Inf	-0.970559	1.4951e-28	-0.676884	0	-0.923743	0	-0.439988	3.22107e-22	-1.03227	3.13419e-44
chr9:140201348-140317714C	NM_017820	EXD3	exonuclease 3'-5' domain containing 3	4	-0.923008	18.0813	0.0636356	0.706745	-0.291037	0.000496551	-0.626866	1.14204e-14	-1.60765	6.05707e-15	-1.21915	2.24764e-08
chrX:52976466-52986176C	NM_014138	FAM156A	family with sequence similarity 156, member A	4	-0.922548	48.81	-0.425772	0.0132542	-0.0982286	0.185637	-1.07702	2.14119e-47	-1.4719	8.29131e-52	-0.768078	2.34489e-06
chrX:52927862-52937583W	NM_014138	FAM156A	family with sequence similarity 156, member A	4	-0.922548	48.81	-0.425772	0.0132542	-0.0982286	0.185637	-1.07702	2.14119e-47	-1.4719	8.29131e-52	-0.768078	2.34489e-06
chr7:72569012-72621334W	NR_003580	LOC100093631	general transcription factor II, i, pseudogene	5	-0.921992	Inf	-0.921992	2.92058e-33	-0.356868	1.23261e-69	-2.94667	0	-0.149541	4.8259e-06	-Inf	0
chr5:73980969-74017111W	NM_000521	HEXB	hexosaminidase B (beta polypeptide)	5	-0.921839	Inf	-0.9082	1.54864e-63	-0.953632	0	-1.00342	0	-0.391906	2.14499e-26	-0.921839	1.51088e-62
chrY:21094587-21239302C	NM_013230	CD24	CD24 molecule	5	-0.920831	Inf	-1.00556	0	-0.920831	0	-1.57328	0	-0.598807	0	-0.697735	0
chr12:86198331-86230318C	NM_005447	RASSF9	Ras association (RalGDS/AF-6) domain family (N-terminal) member 9	4	-0.920127	10.4862	-0.453786	0.315367	-0.902617	2.36014e-12	-0.937636	6.28019e-07	-1.33343	0.00143171	-0.63267	0.025341
chr7:20174288-20257013C	NM_182762	MACC1	metastasis associated in colon cancer 1	5	-0.918289	122.094	-1.82288	2.92799e-77	-0.633817	8.88778e-87	-0.163985	0.000529952	-0.918289	1.14197e-39	-1.0649	4.7824e-61
chr10:112631596-112659763W	NM_145341,NM_014456	PDCD4	programmed cell death 4 (neoplastic transformation inhibitor)	5	-0.917835	Inf	-1.63079	0	-1.11455	0	-0.917835	0	-0.628006	8.91843e-47	-0.217845	0.00123888
chr1:95285901-95360801W	NM_001114106,NM_152369	SLC44A3	solute carrier family 44, member 3	5	-0.916404	42.8441	-1.40784	3.74481e-17	-0.564705	6.28811e-23	-0.916404	2.02899e-18	-0.842106	1.25642e-15	-1.38142	1.53782e-22
chr14:54416457-54423554C	NM_130850,NM_130851,NM_001202	BMP4	bone morphogenetic protein 4	4	-0.916261	10.8334	-0.35937	0.499516	-0.591801	0.000661991	-1.94062	2.61635e-16	-0.806783	0.00649282	-1.02574	0.00532145
chr2:27848506-27851898C	NM_001142683,NM_024584	CCDC121	coiled-coil domain containing 121	4	-0.914722	10.177	-1.70317	1.99031e-05	-1.1422	1.1949e-12	-0.307677	0.023238	-0.687241	0.00241416	-0.665215	0.0596629
chr4:76831809-76862166C	NM_001042402,NM_014435	NAAA	N-acylethanolamine acid amidase	4	-0.913998	24.1408	-0.805602	0.000930132	-0.741555	1.25465e-09	-1.14371	4.68786e-36	-0.196123	0.108192	-1.02239	6.40843e-05
chr3:50643886-50649262C	NM_013324,NM_145071	CISH	cytokine inducible SH2-containing protein	4	-0.912989	13.682	-1.0654	1.29128e-06	-0.760573	4.18451e-14	-0.468979	5.75031e-05	0.307077	0.0954948	-1.1346	6.57175e-06
chr19:58488447-58514714C	NM_025027	ZNF606	zinc finger protein 606	4	-0.911367	17.7502	-1.04602	9.26575e-07	0.00715893	0.922648	-0.568502	4.16261e-13	-0.970532	2.25507e-16	-0.852202	3.56079e-05
chr17:74561462-74582145C	NM_006456	ST6GALNAC2	ST6 (alpha-N-acetyl-neuraminyl-2,3-beta-galactosyl-1,3)-N-acetylgalactosaminide alpha-2,6-sialyltransferase 2	4	-0.910587	Inf	-0.501539	0.000608639	-1.15321	0	-0.667966	3.56576e-17	-0.230888	0.135029	-2.41781	0
chr6:3118926-3153430W	NM_004332,NR_026648,NR_026649,NR_026650	BPHL	biphenyl hydrolase-like (serine hydrolase)	4	-0.907843	17.5538	-0.879573	1.61982e-05	-0.44663	4.1482e-07	-0.951867	3.17249e-21	-0.936113	1.23438e-06	-0.234269	0.289822
chr2:201735680-201753849C	NM_032472,NM_130906	PPIL3	peptidylprolyl isomerase (cyclophilin)-like 3	4	-0.907375	9.59385	-1.07661	0.00217079	-0.738141	2.81622e-12	0.169694	0.103092	-0.39898	0.0432819	-1.18391	5.38763e-05
chr1:101455180-101491362C	NM_015958,NM_001077394,NM_001077395	DPH5	DPH5 homolog (S. cerevisiae)	4	-0.907218	21.5024	-1.20979	1.55111e-08	-0.867064	5.72199e-15	-0.947373	1.79512e-21	-0.545009	0.000136031	0.0200037	0.938205
chr10:99609996-99627781W	NM_001010917	GOLGA7B	golgin A7 family, member B	4	-0.907033	Inf	-0.871874	1.4142e-27	-0.998363	0	-0.25733	3.91938e-18	-0.942193	5.25126e-93	-0.186355	0.081757
chr17:27920527-27941778W	NM_152345	ANKRD13B	ankyrin repeat domain 13B	4	-0.905873	27.4067	-2.08426	7.11261e-19	-0.0553281	0.609024	-1.02691	5.77638e-29	-0.685852	2.37734e-10	-0.784841	0.000516062
chr3:149682691-149688741C	NM_053024,NM_002628	PFN2	profilin 2	5	-0.905195	Inf	-1.16934	1.03674e-51	-0.576223	4.70282e-81	-0.94165	0	-0.218166	3.45563e-13	-0.905195	3.74099e-28
chr1:148003643-148025848C	NM_015383	NBPF14	neuroblastoma breakpoint family, member 14	5	-0.904546	Inf	-0.789576	3.92288e-55	-0.904546	0	-0.93352	0	-0.691601	0	-1.3893	0
chr3:2142247-3099644W	NM_175607,NM_175612,NM_175613	CNTN4	contactin 4	5	-0.903838	41.3527	-0.503184	0.00963062	-0.903838	4.32994e-32	-0.135692	0.00676383	-0.922103	1.26605e-46	-1.18252	4.47659e-09
chr1:145727726-145764073W	NM_002614	PDZK1	PDZ domain containing 1	5	-0.900345	67.1305	-0.900345	2.60679e-05	-1.00555	6.52287e-29	-0.848811	1.02506e-34	-0.784174	1.61922e-28	-3.15105	5.99064e-52
chr14:21269516-21271036C	NM_002933,NM_198232,NM_198234,NM_198235	RNASE1	ribonuclease, RNase A family, 1 (pancreatic)	5	-0.899563	40.3132	-0.42425	5.21571e-07	-0.899563	1.92496e-37	-1.00957	7.05662e-24	-0.964637	7.30506e-19	-0.333578	0.000558501
chr10:102790996-102800997W	NM_030971	SFXN3	sideroflexin 3	5	-0.898926	Inf	-0.70873	4.95131e-16	-0.69196	1.60714e-79	-1.28933	0	-1.11328	4.19952e-70	-0.898926	2.55368e-35
chr14:23594506-23652849C	NM_012244,NM_182728	SLC7A8	solute carrier family 7 (amino acid transporter, L-type), member 8	5	-0.898067	Inf	-0.64162	5.59165e-66	-0.506465	0	-1.57857	0	-0.971051	0	-0.898067	3.45483e-56
chr11:112831995-113149157W	NM_001076682,NM_181351,NM_000615	NCAM1	neural cell adhesion molecule 1	5	-0.896988	Inf	-1.2866	4.79352e-57	-0.682468	2.89769e-55	-0.896988	0	-0.236631	1.60888e-07	-1.656	3.08393e-74
chr18:12991361-13125049W	NM_032142	CEP192	centrosomal protein 192kDa	4	-0.896838	48.519	-0.257279	0.127995	-0.501878	7.58845e-22	-0.686576	5.70745e-33	-1.1071	3.98141e-17	-1.55444	1.98802e-35
chr5:75699149-76003955W	NM_006633	IQGAP2	IQ motif containing GTPase activating protein 2	5	-0.892373	Inf	-0.892373	6.23167e-26	-1.20101	0	-1.74162	0	-0.825614	5.85116e-27	-0.652665	2.5606e-22
chr2:130783572-130808704C	NR_026758	LOC440905	hypothetical LOC440905	5	-0.887076	Inf	-1.43714	7.8923e-29	-0.887076	0	-0.592253	0	-0.310539	1.09147e-18	-1.8896	2.75616e-55
chr17:40265129-40273382C	NM_021078	KAT2A	K(lysine) acetyltransferase 2A	5	-0.886783	Inf	-0.388841	7.78952e-06	-0.605896	4.93537e-49	-0.938181	0	-0.957668	1.41425e-78	-0.886783	5.91536e-24
chr17:31254928-31268665W	NM_001033504,NM_015544	TMEM98	transmembrane protein 98	5	-0.885703	28.4875	-0.427325	0.00404234	-0.225651	0.000758334	-0.885703	8.48703e-23	-0.989956	8.01383e-19	-1.28118	6.62296e-17
chr4:69402905-69434245C	NM_001076	UGT2B15	UDP glucuronosyltransferase 2 family, polypeptide B15	5	-0.88514	72.3221	-0.88514	1.32524e-05	-0.85504	6.33437e-26	-4.98263	4.27135e-79	-2.22787	1.25687e-43	-0.720958	1.99818e-06
chr17:1420213-1421388W	NR_028514	LOC100306951	hypothetical LOC100306951	4	-0.884155	14.0887	-0.886962	0.0416285	-0.534127	0.000334191	-1.28492	2.61744e-24	-0.111373	0.596815	-0.881349	0.0117389
chr2:231902281-231914425W	NM_001144994	C2orf72	chromosome 2 open reading frame 72	4	-0.88275	Inf	-0.845445	9.24587e-14	-0.920056	4.28054e-74	-1.54092	0	0.0739663	0.415819	-0.352562	0.000304346
chr17:26904585-26926056C	NM_006461	SPAG5	sperm associated antigen 5	4	-0.881659	12.9242	-0.762335	0.000182875	-0.976411	5.38583e-08	-0.786906	5.81466e-09	-1.12397	7.1247e-09	-0.327605	0.211222
chr10:61548522-61666818C	NM_005436	CCDC6	coiled-coil domain containing 6	4	-0.880909	Inf	-0.792581	2.28472e-48	-1.03963	0	-0.495132	0	-0.0387582	0.273695	-0.969236	3.2006e-84
chr16:68573661-68601038W	NM_133458	ZFP90	zinc finger protein 90 homolog (mouse)	5	-0.880166	81.1753	-1.99029	3.30436e-44	-0.183359	0.0001034	-0.880166	6.86213e-80	-0.649139	1.26216e-27	-1.2342	1.8149e-23
chr6:46517445-46620523C	NM_016593	CYP39A1	cytochrome P450, family 39, subfamily A, polypeptide 1	4	-0.880009	11.4192	-0.882629	0.00140963	-0.533457	1.59857e-05	-0.877389	5.30028e-10	-0.0204685	0.949645	-1.58349	1.40878e-08
chr21:47401663-47424963W	NM_001848	COL6A1	collagen, type VI, alpha 1	5	-0.878975	Inf	-0.217077	3.55412e-08	-0.643551	0	-1.79801	0	-0.878975	0	-1.14156	0
chr13:50234811-50265623C	NM_032565	EBPL	emopamil binding protein-like	4	-0.878927	24.0457	-0.9968	8.74538e-05	-0.663422	1.93523e-10	-1.39622	4.6405e-36	0.302292	0.0734159	-0.761054	0.0105803
chr14:95078714-95090389W	NM_001085	SERPINA3	serpin peptidase inhibitor, clade A (alpha-1 antiproteinase, antitrypsin), member 3	5	-0.87859	Inf	-0.480678	0	-0.67572	0	-3.13472	0	-1.12278	0	-0.87859	0
chr19:14800870-14831770W	NM_032433	ZNF333	zinc finger protein 333	4	-0.878135	15.6387	-1.63766	1.61829e-11	-0.287938	0.000104979	0.127683	0.0780815	-0.527164	1.01427e-08	-1.22911	8.17012e-11
chr11:117049939-117068161W	NM_001040455	SIDT2	SID1 transmembrane family, member 2	5	-0.876776	Inf	-0.878884	6.94378e-30	-0.916982	0	-0.590578	3.19597e-46	-0.414066	3.08171e-17	-0.876776	3.26179e-23
chr14:61438169-61447782C	NM_020810	TRMT5	TRM5 tRNA methyltransferase 5 homolog (S. cerevisiae)	4	-0.876221	31.8811	-0.970428	8.60682e-15	-0.303771	7.69024e-06	-0.782013	4.36908e-39	-0.0971986	0.0754933	-1.11775	2.70324e-11
chr21:46825097-46933633W	NM_130444,NM_130445,NM_030582	COL18A1	collagen, type XVIII, alpha 1	5	-0.874843	Inf	-0.687832	1.56157e-39	-0.874843	0	-1.57772	0	-1.23988	0	-0.512779	4.76629e-26
chr10:72058729-72142382C	NM_207119,NM_018205,NM_018239	LRRC20	leucine rich repeat containing 20	4	-0.873754	45.7254	-0.244118	0.28905	-0.722341	7.9374e-12	-1.58912	4.57203e-73	-0.90875	5.35556e-12	-0.838757	9.09771e-05
chr1:180882313-180915239W	NM_020950	KIAA1614	KIAA1614	4	-0.871585	Inf	0.104182	0.668487	-0.67679	3.52819e-11	-1.8845	0	-0.234852	0.00197154	-1.06638	0.00295725
chr10:111765726-111895320W	NM_019903,NM_001121,NM_016824	ADD3	adducin 3 (gamma)	4	-0.870966	83.9232	-1.27135	5.41794e-33	-0.757564	1.53613e-92	0.0529352	0.277726	-0.654373	5.96113e-28	-0.984367	4.20585e-31
chr16:67423714-67427421C	NM_015964,NM_016140	TPPP3	tubulin polymerization-promoting protein family member 3	5	-0.870754	Inf	-0.670053	2.91182e-08	-0.995974	5.98201e-48	-1.67496	0	-0.781162	3.51222e-20	-0.870754	9.62894e-10
chr10:17270258-17279592W	NM_003380	VIM	vimentin	5	-0.870442	Inf	-1.37	0	-0.870442	0	-0.577448	0	-0.602169	0	-1.54172	0
chr6:51480145-51952423C	NM_170724,NM_138694	PKHD1	polycystic kidney and hepatic disease 1 (autosomal recessive)	5	-0.868489	55.6778	-1.55402	1.46804e-18	-0.499275	5.64803e-39	-0.868489	1.20034e-29	-1.01088	2.54945e-29	-0.475639	4.92901e-08
chr22:37602246-37608353C	NM_001051	SSTR3	somatostatin receptor 3	4	-0.868348	Inf	0.281582	0.058626	-0.69016	2.54703e-19	-1.11016	0	-0.64219	3.03427e-24	-1.04654	1.02624e-07
chr10:135138928-135150475C	NM_015722	CALY	calcyon neuron-specific vesicular protein	4	-0.865273	Inf	0.129084	0.556602	-0.679272	9.4928e-10	-1.87418	0	-0.55796	1.94318e-09	-1.05127	0.0080385
chr4:79472742-79531602W	NM_005139	ANXA3	annexin A3	5	-0.865045	63.9577	-1.62824	3.36303e-32	-0.865045	8.65685e-70	-0.311921	2.23417e-08	-1.21103	3.57926e-25	-0.608132	5.63113e-07
chr2:70523109-70529220C	NM_032822	FAM136A	family with sequence similarity 136, member A	5	-0.864026	65.3529	-0.996137	1.67182e-22	-0.525357	6.12847e-21	-0.864026	6.84546e-74	-0.701452	7.12833e-16	-0.919448	2.44906e-12
chr7:55748768-55772260C	NR_003949,NR_027339,NR_027340,NR_027342	FKBP9L	FK506 binding protein 9-like	4	-0.859645	Inf	-1.16349	5.4558e-50	-0.322567	3.42684e-16	-1.34081	0	-0.5558	1.4694e-18	-0.0650545	0.416604
chr6:35436178-35438558W	NM_007104	RPL10A	ribosomal protein L10a	4	-0.857683	Inf	-1.05701	0	-0.799448	0	-0.915918	0	-0.264049	9.3224e-14	0.0507473	0.404193
chr12:52562781-52585784C	NM_182507,NM_001081492	KRT80	keratin 80	5	-0.856662	Inf	-0.694914	1.68699e-19	-0.108184	0.00384903	-1.52585	0	-0.856662	3.41323e-25	-1.01211	4.61559e-35
chr22:42372931-42394223W	NM_019106,NM_145733	SEPT3	septin 3	5	-0.854123	Inf	-0.77408	2.4755e-15	-0.854123	1.39229e-55	-1.4424	0	-0.588622	8.6349e-47	-1.27451	1.13951e-17
chr9:72658497-72841888W	NM_153267	MAMDC2	MAM domain containing 2	5	-0.853326	35.0914	-0.766112	2.21195e-05	-0.325781	0.00597134	-0.900707	1.35689e-40	-0.853326	6.01336e-11	-5.01475	5.85455e-20
chr7:56032296-56067871W	NM_001483	GBAS	glioblastoma amplified sequence	5	-0.852702	Inf	-1.28281	1.02142e-31	-0.778329	2.25431e-69	-0.979239	0	-0.852702	1.82759e-41	-0.265597	0.0161462
chr1:61542946-61928459W	NM_001134673,NM_001145511,NM_001145512,NM_005595	NFIA	nuclear factor I/A	4	-0.852369	43.9007	-1.36564	6.0464e-21	-0.748284	1.26547e-38	-0.956453	1.30825e-35	-0.193395	0.0238408	-0.17833	0.196389
chr15:75128459-75135552C	NM_001099436	ULK3	unc-51-like kinase 3 (C. elegans)	4	-0.850502	Inf	-0.962901	1.5016e-25	-0.155887	0.00169025	-1.32012	0	-0.738104	2.18455e-32	-0.0770668	0.445015
chr14:20915217-20923198C	NM_017807	OSGEP	O-sialoglycoprotein endopeptidase	5	-0.850361	Inf	-2.63631	7.24865e-34	-0.541754	1.04148e-12	-1.95205	0	-0.398929	1.12436e-05	-0.850361	1.77683e-06
chr9:22446840-22452472W	NM_022160	DMRTA1	DMRT-like family A1	4	-0.849085	48.502	-0.244487	0.456615	-2.23568	1.02391e-75	-0.893863	5.31691e-23	-0.663848	5.12596e-05	-0.804308	0.000374968
chr1:94634464-94703307C	NM_004815	ARHGAP29	Rho GTPase activating protein 29	5	-0.84516	Inf	-2.21093	8.44175e-79	-0.84516	0	-0.214443	1.38397e-05	-0.28846	1.55249e-05	-0.860929	6.46679e-26
chr1:148558188-148596267W	NM_001170755,NM_173638	NBPF15	neuroblastoma breakpoint family, member 15	5	-0.844283	Inf	-0.934934	1.81968e-28	-0.305458	2.2965e-14	-1.52188	0	-0.844283	6.41639e-73	-0.684951	1.65595e-21
chr11:17414433-17498449C	NM_000352	ABCC8	ATP-binding cassette, sub-family C (CFTR/MRP), member 8	5	-0.843843	Inf	-0.426855	6.74204e-52	-0.843843	0	-1.48283	0	-0.710353	0	-1.03288	0
chr1:145293371-145368682W	NM_001039703	NBPF10	neuroblastoma breakpoint family, member 10	5	-0.843678	Inf	-0.843678	3.77369e-38	-0.534522	4.89375e-98	-0.567218	8.06465e-84	-1.03024	0	-1.24663	0
chr19:39693562-39694906C	NM_001080468	SYCN	syncollin	4	-0.842389	44.7685	-0.526579	2.54196e-20	-0.586117	1.00413e-27	-2.86725	1.16439e-39	-1.09866	7.73752e-12	-0.162999	0.265907
chr1:55505220-55530523W	NM_174936	PCSK9	proprotein convertase subtilisin/kexin type 9	5	-0.841384	68.5968	-0.793894	4.66514e-11	-0.841384	1.26172e-30	-1.27382	9.04299e-84	-0.583264	3.71932e-21	-0.927076	5.58919e-06
chr1:68150883-68154019W	NM_001924	GADD45A	growth arrest and DNA-damage-inducible, alpha	5	-0.840126	60.8284	-0.712294	7.00113e-07	-0.60674	2.36009e-13	-1.45501	1.37986e-80	-1.3033	1.48251e-24	-0.840126	2.42013e-10
chr4:106816597-106892827W	NM_001033047,NM_001184690,NM_001184691,NM_001184692,NM_001184693	NPNT	nephronectin	5	-0.838967	Inf	-0.473522	5.49406e-06	-0.838967	0	-0.913352	0	-0.765431	7.13463e-50	-0.94942	1.7838e-45
chr9:101569981-101612358W	NM_024642	GALNT12	UDP-N-acetyl-alpha-D-galactosamine:polypeptide N-acetylgalactosaminyltransferase 12 (GalNAc-T12)	4	-0.838173	53.8878	0.243349	0.0548888	-1.13055	4.97912e-72	-0.545797	2.07558e-23	-0.308782	0.000141672	-1.4586	1.19973e-18
chr22:20778875-20792146C	NM_182895,NM_153334	SCARF2	scavenger receptor class F, member 2	4	-0.837119	17.0315	-0.879573	0.0144672	-0.438821	0.011801	-2.54008	1.32961e-30	-0.794665	0.00243437	-0.729346	0.187976
chr4:15471489-15603180W	NM_001080522,NM_020785,NM_001164720	CC2D2A	coiled-coil and C2 domain containing 2A	5	-0.837082	21.5363	-1.38794	3.80345e-05	-0.837082	9.67592e-10	-1.27748	4.51083e-26	-0.792935	2.71699e-07	-0.672762	0.0380515
chr17:41166622-41174459C	NM_006373	VAT1	vesicle amine transport protein 1 homolog (T. californica)	5	-0.836712	Inf	-1.22889	0	-0.548419	0	-1.38902	0	-0.379412	1.88281e-72	-0.836712	0
chr13:45915480-45965616W	NR_024458	LOC100190939	hypothetical LOC100190939	4	-0.836375	17.4829	-0.833302	3.86491e-05	0.096854	0.2719	-0.839448	2.47987e-23	-0.371066	5.46792e-05	-1.04055	7.63258e-07
chr6:152442823-152958534C	NM_033071,NM_015293,NM_133650,NM_182961	SYNE1	spectrin repeat containing, nuclear envelope 1	5	-0.835973	Inf	-0.991506	2.52618e-22	-0.996137	0	-0.256469	9.99497e-11	-0.782019	5.25302e-61	-0.835973	3.35331e-16
chr17:62962668-62971703C	NR_026903	AMZ2P1	archaelysin family metallopeptidase 2 pseudogene 1	4	-0.834774	Inf	-0.244487	0.110489	-0.905436	1.34673e-91	-1.23522	0	-0.524047	1.14219e-15	-0.764111	6.80292e-14
chr22:33196802-33259027W	NM_000362	TIMP3	TIMP metallopeptidase inhibitor 3	5	-0.834028	101.377	-0.912783	4.7796e-27	-0.716629	8.93554e-89	-0.110524	1.81605e-05	-0.834028	5.3785e-70	-1.25872	1.7434e-32
chr11:126226096-126284531W	NM_006278	ST3GAL4	ST3 beta-galactoside alpha-2,3-sialyltransferase 4	5	-0.832439	45.976	-1.36806	1.56851e-11	-0.253987	0.0229225	-1.79362	6.39406e-77	-0.52783	1.34855e-08	-0.832439	0.000470931
chr2:172378866-172414644W	NM_001127383,NM_024843	CYBRD1	cytochrome b reductase 1	5	-0.831037	67.5109	-1.9354	1.24375e-19	-0.417846	2.40006e-05	-0.770019	5.35174e-17	-0.831037	6.79492e-18	-3.25339	2.32482e-90
chr7:127667126-127671002C	NM_022143	LRRC4	leucine rich repeat containing 4	4	-0.830092	31.7679	-0.312977	0.0560961	-1.00121	1.3968e-22	-0.658975	1.31242e-25	-0.535316	3.35619e-15	-1.55532	3.0118e-07
chr6:24495197-24537434W	NM_170740,NM_001080	ALDH5A1	aldehyde dehydrogenase 5 family, member A1	5	-0.829872	34.4098	-1.10918	1.56675e-08	-0.986089	9.4125e-45	-0.499749	4.35437e-13	-0.356232	0.000107256	-0.829872	2.76695e-07
chr5:148521054-148639999W	NM_014945	ABLIM3	actin binding LIM protein family, member 3	4	-0.828394	18.2577	-1.23037	9.55056e-23	-0.310681	1.38556e-06	0.0581991	0.484094	-0.975271	5.1865e-08	-0.681517	6.79992e-05
chr9:129677053-129985443W	NM_014636	RALGPS1	Ral GEF with PH domain and SH3 binding motif 1	5	-0.828244	101.688	-0.962648	1.19061e-17	-0.63049	5.5325e-46	-0.828244	7.51989e-91	-0.663285	9.60182e-50	-0.932396	3.24358e-20
chr19:35417807-35436076W	NM_194325,NM_001099437,NM_001099438,NR_024018	ZNF30	zinc finger protein 30	4	-0.82748	7.28703	0.00319976	1	-0.952773	2.00871e-07	-0.702187	3.31621e-06	-0.445901	0.0437225	-1.14438	0.00515409
chr5:161494648-161582544W	NM_198903,NM_198904,NM_000816	GABRG2	gamma-aminobutyric acid (GABA) A receptor, gamma 2	4	-0.827116	10.5322	-0.0627834	0.891962	-0.647407	0.0114015	-0.973041	4.4539e-14	-0.681191	0.00227032	-2.46631	1.31088e-05
chr3:111697828-111712208W	NM_018394	ABHD10	abhydrolase domain containing 10	4	-0.826928	Inf	-0.135918	0.285497	-0.793407	1.07575e-64	-0.860449	0	-0.144208	0.0217643	-1.6789	6.39533e-33
chr1:93297594-93307480W	NM_000969	RPL5	ribosomal protein L5	4	-0.8258	Inf	-1.2234	0	-0.366561	5.5126e-53	-1.27119	0	-0.428203	3.07642e-45	0.00170667	0.98449
chr9:34368908-34376894C	NM_020702	KIAA1161	KIAA1161	4	-0.825756	Inf	-0.109323	0.173838	-0.724497	1.6937e-60	-1.72431	0	-0.927015	1.00434e-41	-0.503867	8.81353e-09
chr11:132284877-133402403C	NM_001012393,NM_002545	OPCML	opioid binding protein/cell adhesion molecule-like	4	-0.825214	9.7189	-1.39239	6.7544e-05	-0.789489	2.89965e-08	-0.388079	0.0284314	-0.860939	5.58613e-08	-0.366776	0.252839
chr7:116139444-116148594W	NM_001233,NM_198212	CAV2	caveolin 2	5	-0.82492	41.6217	-0.82492	3.76224e-14	-0.146518	0.000395894	-1.06793	5.30568e-36	-0.445901	3.21816e-05	-1.30166	1.63756e-34
chr1:22351707-22357713W	NR_023918,NR_023919	HSPC157	hypothetical LOC29092	5	-0.824712	10.864	-1.37312	1.20745e-05	-0.824712	4.20446e-11	-0.263297	0.0274984	-0.484305	0.000245759	-1.01885	0.000747866
chr1:120254419-120286848W	NM_006623	PHGDH	phosphoglycerate dehydrogenase	4	-0.824422	Inf	-2.09011	0	-0.99102	0	-0.0653924	0.163167	-0.657823	4.27666e-17	-0.607731	1.3877e-10
chr16:56691855-56693214W	NM_005949	MT1F	metallothionein 1F	4	-0.824003	5.81579	-0.731474	0.0450497	-0.446683	0.00188664	0.196178	0.0677509	-0.916531	0.000129446	-1.30485	0.000315353
chr2:99797578-99814088W	NM_145212	MRPL30	mitochondrial ribosomal protein L30	5	-0.822973	62.9526	-1.7422	1.61635e-37	-0.298715	1.30806e-07	-0.876209	6.45714e-79	-0.271241	0.000179176	-0.822973	8.1614e-12
chr7:75043758-75046065W	NR_033322	NSUN5P1	NOP2/Sun domain family, member 5 pseudogene 1	5	-0.822342	Inf	-0.822342	8.6625e-08	-0.425295	2.12738e-18	-1.70894	0	-0.918778	4.98536e-74	-0.797866	1.79564e-14
chr11:35965612-36252841W	NM_174902	LDLRAD3	low density lipoprotein receptor class A domain containing 3	4	-0.819442	Inf	-0.942754	1.45052e-15	-0.2249	0.000158319	-1.29808	0	-0.69613	5.97896e-31	-0.254665	0.13969
chr3:98514815-98620533C	NM_080927	DCBLD2	discoidin, CUB and LCCL domain containing 2	4	-0.819387	67.4373	0.179157	0.159296	-0.391687	1.56455e-19	-0.933181	2.20575e-69	-0.705592	4.43988e-20	-1.28506	1.49342e-39
chr1:160370367-160398464W	NM_020335	VANGL2	vang-like 2 (van gogh, Drosophila)	4	-0.81723	Inf	-0.502284	0.000253609	0.0285862	0.478268	-1.61738	0	-0.84853	6.55912e-21	-0.785929	5.95267e-19
chr8:79578282-79631995W	NM_016010	FAM164A	family with sequence similarity 164, member A	5	-0.814873	22.8763	-0.814873	9.37536e-06	-0.892883	4.82529e-22	-0.419008	2.27081e-07	-0.307614	0.00111425	-1.77665	1.84546e-14
chr17:73717516-73753898W	NM_000213,NM_001005619,NM_001005731	ITGB4	integrin, beta 4	4	-0.814438	78.1708	0.128837	0.0861686	-0.578851	3.28696e-54	-0.163105	0.000270715	-1.4246	1.53158e-79	-1.05002	1.52957e-33
chr1:150980973-151008189W	NM_021222	PRUNE	prune homolog (Drosophila)	4	-0.812972	Inf	-1.11976	1.38971e-26	0.0396283	0.417242	-1.2425	0	-0.506182	1.72523e-21	-0.472766	2.81654e-05
chr4:71768064-71853890W	NM_173468	MOBKL1A	MOB1, Mps One Binder kinase activator-like 1A (yeast)	5	-0.812717	Inf	-0.812717	6.83509e-36	-0.752254	0	-0.97256	0	-0.434525	6.36316e-60	-1.80386	0
chr10:97471536-97637022W	NM_001776,NM_001164178,NM_001164179,NM_001164181,NM_001164182,NM_001164183,NM_001098175	ENTPD1	ectonucleoside triphosphate diphosphohydrolase 1	5	-0.811856	17.7999	-0.819701	8.15135e-05	-0.811856	2.88358e-22	-0.286365	3.39724e-07	-0.205062	0.0281161	-0.879093	9.9266e-06
chr7:99647417-99662661W	NM_145914	ZSCAN21	zinc finger and SCAN domain containing 21	4	-0.811448	10.6364	-0.87581	1.33291e-06	-0.228011	0.00501537	-0.0465944	0.518659	-0.809338	2.87835e-11	-0.813559	8.01894e-05
chr17:28575223-28619074C	NM_000386	BLMH	bleomycin hydrolase	4	-0.811393	Inf	-0.508113	5.00809e-08	-1.11992	0	-1.11467	0	-0.267472	4.95594e-06	0.120831	0.288633
chr2:158383280-158485399C	NM_145259,NM_001111031,NM_001111032,NM_001111033	ACVR1C	activin A receptor, type IC	4	-0.811334	23.0817	-0.607553	0.0106804	-1.01511	3.30558e-27	-0.0789652	0.160082	-0.578028	3.64683e-14	-1.8251	3.66932e-08
chr20:40701393-41818557C	NM_133170,NM_007050	PTPRT	protein tyrosine phosphatase, receptor type, T	4	-0.811089	40.7865	-0.876821	8.4284e-08	-0.731199	9.95478e-12	-0.0379996	0.648248	-0.745357	8.84626e-52	-2.0456	5.63716e-20
chr20:361308-378201W	NM_021158	TRIB3	tribbles homolog 3 (Drosophila)	5	-0.810443	Inf	-1.12337	3.42086e-67	-0.534307	1.80495e-59	-0.810443	0	-0.384005	7.66045e-14	-1.12281	3.86152e-28
chr4:103552644-103682151C	NM_005908	MANBA	mannosidase, beta A, lysosomal	5	-0.81035	Inf	-2.34783	6.99388e-80	-0.81035	1.31507e-85	-1.01696	0	-0.597309	5.88542e-21	-0.592883	2.0206e-09
chr2:216176679-216214499W	NM_004044	ATIC	5-aminoimidazole-4-carboxamide ribonucleotide formyltransferase/IMP cyclohydrolase	5	-0.808595	95.9169	-1.17628	7.18458e-30	-0.808595	4.04628e-70	-0.607765	5.13744e-42	-1.13558	2.76713e-67	-0.288313	0.0126714
chr1:233463514-233520893W	NM_032435	KIAA1804	mixed lineage kinase 4	5	-0.807624	Inf	-1.02931	2.51719e-31	-0.732935	8.32486e-96	-1.34305	0	-0.807624	1.3107e-39	-0.341714	0.000145202
chr8:144915756-144923146C	NM_178564	NRBP2	nuclear receptor binding protein 2	5	-0.807597	57.0933	-0.954453	1.78662e-22	-0.0920807	0.0449208	-0.899199	2.92206e-65	-0.517899	7.53693e-19	-0.807597	5.97262e-19
chr1:75667816-76076799C	NM_152697,NM_001130058	SLC44A5	solute carrier family 44, member 5	4	-0.807411	8.36069	-1.01387	0.0196661	-0.600949	3.17556e-08	0.162791	0.303878	-0.52652	0.0110805	-2.72935	3.32814e-07
chr2:27440258-27466653W	NM_004341	CAD	carbamoyl-phosphate synthetase 2, aspartate transcarbamylase, and dihydroorotase	5	-0.806944	Inf	-0.806944	9.80964e-21	-0.383438	4.20837e-16	-1.00326	0	-0.539707	5.94797e-20	-0.904576	1.36385e-15
chr15:99192761-99507758W	NM_000875	IGF1R	insulin-like growth factor 1 receptor	5	-0.806507	Inf	-0.235676	6.48848e-08	-0.751787	0	-0.806507	0	-0.88396	0	-0.853388	4.34684e-83
chr11:63766031-63933585C	NM_014067	MACROD1	MACRO domain containing 1	4	-0.805617	17.2651	-0.504319	0.0236102	-1.08127	1.20983e-15	-1.16803	7.24663e-19	-0.529965	0.0152138	0.415044	0.10258
chr5:14704910-14871887C	NM_054027	ANKH	ankylosis, progressive homolog (mouse)	5	-0.805609	Inf	-0.805609	1.26691e-99	-0.273678	4.19839e-47	-0.981666	0	-0.516491	0	-1.11361	0
chr4:83405604-83483126C	NM_001080506	TMEM150C	transmembrane protein 150C	5	-0.80484	64.919	-0.80484	1.43596e-08	-1.09014	4.74486e-35	-0.673833	4.83825e-17	-1.82885	1.70035e-81	-0.433144	0.0191257
chr2:136597204-136634011C	NM_005915	MCM6	minichromosome maintenance complex component 6	5	-0.804192	30.6625	-1.33992	3.63976e-09	-0.804192	2.182e-24	-0.66846	5.53335e-16	-1.27355	9.91413e-17	-0.713492	0.000599796
chr2:95940201-95957053W	NM_144707,NM_001165977,NM_001165978	PROM2	prominin 2	5	-0.803186	Inf	-0.889304	2.40135e-11	-0.231398	8.07024e-07	-2.4386	0	-0.803186	3.61088e-15	-0.696179	3.96306e-14
chr2:131674224-131804836W	NM_015320,NM_032995	ARHGEF4	Rho guanine nucleotide exchange factor (GEF) 4	5	-0.801495	22.733	-0.564889	0.00710805	-0.420406	0.00199927	-1.09097	5.34124e-30	-0.872862	4.79872e-14	-0.801495	0.0118705
chr17:5973934-6027745W	NM_015253	WSCD1	WSC domain containing 1	4	-0.800878	Inf	-0.409882	0.0153812	-0.149589	0.175106	-1.54054	0	-1.02244	7.29692e-25	-0.57932	0.0118557
chr7:44143960-44154158W	NM_001129	AEBP1	AE binding protein 1	5	-0.799938	Inf	-0.658702	4.75108e-13	-0.873928	1.03681e-71	-0.566956	5.23948e-60	-1.96843	0	-0.799938	9.84072e-08
chr9:127704888-127905838C	NM_001144877,NM_173690	SCAI	suppressor of cancer cell invasion	5	-0.799568	14.6275	-1.0359	0.00369299	-0.799568	1.25122e-16	-0.501289	1.816e-07	-0.244267	0.0371191	-1.29122	5.53886e-06
chr12:56078356-56106089C	NM_002206,NM_001144996,NM_001144997	ITGA7	integrin, alpha 7	4	-0.799315	10.5909	-0.341038	0.45624	-0.709123	1.0007e-05	-0.41599	0.00153003	-0.889508	1.94531e-07	-1.9388	7.39385e-09
chr19:58433252-58446740C	NM_133460	ZNF418	zinc finger protein 418	4	-0.797979	17.9448	-1.54871	8.38791e-18	-0.694659	5.13917e-14	-0.202678	0.0424408	-0.17625	0.159729	-0.901298	3.69512e-07
chr17:40852294-40897071C	NM_001991	EZH1	enhancer of zeste homolog 1 (Drosophila)	5	-0.797311	Inf	-1.12708	1.96897e-41	-0.385197	5.42593e-27	-0.909156	0	-0.361347	3.21835e-16	-0.797311	2.0135e-31
chr13:50464545-50467516W	NR_003268	CTAGE10P	CTAGE family, member 10, pseudogene	4	-0.797143	30.2739	-2.23843	7.57198e-32	-0.727258	1.77544e-12	-0.867028	1.46854e-16	-0.706247	3.59314e-07	-0.168549	0.257098
chr4:170981374-171011372C	NM_016228,NM_182662	AADAT	aminoadipate aminotransferase	5	-0.791492	8.97436	-1.31873	0.00188544	-0.791492	1.03351e-05	-0.759489	6.6878e-07	-0.75333	0.00123813	-1.34078	0.00201671
chr18:29171730-29178984W	NM_000371	TTR	transthyretin	5	-0.790035	Inf	-0.447594	0	-0.565014	0	-1.33858	0	-0.790035	0	-2.64274	0
chr17:74002927-74023507C	NM_001988	EVPL	envoplakin	5	-0.786699	37.8404	-1.05519	2.33151e-15	-0.419709	7.46971e-16	-0.786699	3.84605e-31	-0.840847	1.48879e-19	-0.385635	0.000678983
chr15:85186012-85197521C	NM_032856	WDR73	WD repeat domain 73	4	-0.78657	45.6403	-0.151377	0.309741	-0.134994	0.00826223	-0.82295	1.83062e-40	-0.750189	1.07026e-25	-2.00898	1.56015e-32
chr20:17949762-17971759W	NM_052865	C20orf72	chromosome 20 open reading frame 72	5	-0.784884	17.3484	-1.50823	5.72021e-10	-0.419961	4.99295e-07	-0.568256	3.23009e-10	-0.784884	1.53731e-07	-0.948463	1.50213e-06
chrX:154289902-154299547C	NM_001018024	MTCP1NB	mature T-cell proliferation 1 neighbor	4	-0.784867	39.9264	-0.539943	0.109249	-0.56737	3.30434e-05	-2.66279	1.54369e-77	-0.425863	0.0181248	-1.00236	0.00197976
chr10:113909622-113943525C	NM_020918	GPAM	glycerol-3-phosphate acyltransferase, mitochondrial	4	-0.78484	38.8972	-0.563212	0.0729512	-0.791585	8.46608e-33	-0.778094	1.08179e-28	-0.506443	1.34696e-06	-1.45838	3.8157e-18
chr7:107788084-108096826C	NM_005010,NM_001037132,NM_001037133	NRCAM	neuronal cell adhesion molecule	4	-0.784651	65.8869	-1.44928	2.64366e-56	-0.695222	2.60416e-69	0.0290377	0.363803	-0.143142	8.11245e-05	-0.874081	4.17424e-15
chr10:73724120-73773321W	NM_004273	CHST3	carbohydrate (chondroitin 6) sulfotransferase 3	4	-0.782926	63.9351	0.308054	0.0699252	-0.462059	1.26361e-38	-0.795228	4.65721e-55	-0.99444	4.22e-27	-0.770625	8.45205e-20
chr6:112429134-112575828C	NM_001105206,NM_001105207,NM_001105208,NM_001105209,NM_002290	LAMA4	laminin, alpha 4	5	-0.781813	22.0894	-1.15138	5.90319e-06	-0.995039	2.03053e-34	-0.224596	0.002613	-0.365198	2.65003e-05	-0.781813	0.0130112
chr11:94501508-94609917W	NM_130847	AMOTL1	angiomotin like 1	5	-0.781008	Inf	-0.499843	2.19759e-12	-0.690814	5.68991e-98	-1.09527	0	-1.36891	1.18005e-59	-0.781008	1.26987e-28
chr2:20817564-20850864C	NM_022460	HS1BP3	HCLS1 binding protein 3	4	-0.780247	57.4497	-1.96925	1.98493e-83	0.116002	0.0733634	-0.456518	9.96389e-20	-0.640949	1.8874e-12	-0.919545	6.48808e-11
chr1:156707094-156710923C	NM_145729,NM_024540	MRPL24	mitochondrial ribosomal protein L24	4	-0.777006	34.5883	-0.908665	1.8597e-11	-0.72785	1.83461e-22	-0.826161	1.03225e-34	-0.569917	3.89844e-09	-0.0993956	0.568711
chr13:110959631-111165371W	NM_001846	COL4A2	collagen, type IV, alpha 2	5	-0.776108	Inf	-0.776108	3.23055e-80	-0.374259	0	-1.45623	0	-0.188756	7.16022e-12	-0.885465	3.12155e-92
chr12:6456011-6486523C	NM_001159575,NM_001159576,NM_001038	SCNN1A	sodium channel, nonvoltage-gated 1 alpha	5	-0.774031	Inf	-0.517341	2.31772e-07	-0.368881	1.08453e-32	-2.20365	0	-0.774031	3.23639e-22	-1.0995	9.56346e-66
chr10:50222333-50323559C	NM_144984,NM_001031746	C10orf72	chromosome 10 open reading frame 72	4	-0.773763	29.0131	0.364638	0.182789	-0.411112	3.24374e-05	-1.27515	6.59775e-46	-0.715088	8.24263e-12	-0.832439	0.0309307
chr10:100143323-100174978C	NM_032709	PYROXD2	pyridine nucleotide-disulphide oxidoreductase domain 2	5	-0.773545	41.9953	-0.6193	0.0161204	-0.590263	7.427e-06	-1.44624	1.31575e-26	-1.34637	1.13637e-54	-0.773545	3.5934e-05
chr11:105480800-105852819W	NM_001112812,NM_000829,NM_001077243,NM_001077244	GRIA4	glutamate receptor, ionotrophic, AMPA 4	5	-0.772083	30.5652	-0.68844	0.000266107	-0.639313	1.45405e-08	-0.942533	2.3872e-36	-0.772083	2.62426e-13	-1.80259	1.75423e-07
chr4:120415552-120549981C	NM_001083,NM_033430,NM_033437	PDE5A	phosphodiesterase 5A, cGMP-specific	4	-0.771597	57.7467	-0.684786	0.000300837	-0.858409	9.07402e-97	-0.025194	0.678259	-0.537101	1.64844e-11	-1.03081	1.31849e-15
chr11:124505694-124543717C	NM_170601	SIAE	sialic acid acetylesterase	5	-0.770881	Inf	-0.770881	2.4945e-21	-0.966219	0	-0.757696	1.35222e-96	-0.610728	1.61672e-30	-0.872304	6.01793e-32
chr11:62619461-62623360C	NR_003098	SNHG1	small nucleolar RNA host gene 1 (non-protein coding)	4	-0.768932	25.9938	-1.54756	6.51975e-14	-0.663381	2.50934e-14	-0.724231	1.69764e-20	-0.813633	9.34974e-10	-0.24726	0.138286
chr7:100875374-100882101C	NM_014343,NM_001185080	CLDN15	claudin 15	4	-0.768032	11.4335	-0.204758	0.574819	-0.60483	4.17516e-05	-0.852161	2.51777e-12	-0.871489	4.01858e-07	-0.683903	0.00612565
chr19:33087907-33166102C	NM_032139	ANKRD27	ankyrin repeat domain 27 (VPS9 domain)	5	-0.767273	67.272	-1.22198	1.31519e-20	-0.767273	1.14139e-52	-0.627972	2.59081e-42	-0.437027	6.87521e-13	-1.18971	3.11554e-21
chr11:122526398-122685186W	NM_032873	UBASH3B	ubiquitin associated and SH3 domain containing B	4	-0.765882	13.8145	0.366948	0.116946	-0.642639	2.73556e-11	-0.370237	0.0107335	-1.4152	4.20616e-14	-0.889126	0.000695979
chr13:74260150-74708066C	NM_007249	KLF12	Kruppel-like factor 12	5	-0.764236	52.8799	-0.569955	1.34729e-05	-0.163241	0.020403	-0.764236	3.34617e-42	-1.38737	6.00962e-54	-1.49328	2.69216e-14
chrX:118533258-118588435W	NM_145305	SLC25A43	solute carrier family 25, member 43	4	-0.763827	16.9894	-0.713007	1.10253e-05	-0.814647	6.53014e-22	-0.355657	0.000192352	-0.00816467	0.93965	-1.26837	9.85617e-08
chr9:140194083-140196703C	NM_001004354	NRARP	NOTCH-regulated ankyrin repeat protein	4	-0.762246	38.8452	-1.03622	6.10364e-32	-0.168408	0.000551036	-0.488272	1.28751e-15	-1.20349	7.08304e-35	0.117544	0.14522
chr6:170615844-170714236W	NM_032448	FAM120B	family with sequence similarity 120B	4	-0.762195	Inf	-1.43274	0	-0.54604	3.18291e-68	-0.050401	0.142261	-0.59564	7.26629e-55	-0.92875	1.01018e-39
chr6:24775164-24786276W	NM_015895	GMNN	geminin, DNA replication inhibitor	5	-0.761403	40.7735	-2.29681	4.45572e-22	-0.318043	1.23555e-06	-1.4799	2.63519e-54	-0.761403	3.26553e-06	-0.390739	0.00610989
chr2:209100954-209119806C	NM_005896	IDH1	isocitrate dehydrogenase 1 (NADP+), soluble	5	-0.761344	Inf	-0.741939	4.18253e-31	-0.609106	5.28166e-92	-1.60446	0	-0.761344	1.79332e-68	-0.79942	6.98094e-30
chr12:113495662-113535833W	NM_004416	DTX1	deltex homolog 1 (Drosophila)	4	-0.760826	25.9739	-0.889885	0.00477885	-0.631767	1.2242e-25	-1.04166	2.06771e-25	0.102196	0.461602	-0.59735	7.10174e-05
chr2:173940565-174132736W	NM_016653,NM_133646	ZAK	sterile alpha motif and leucine zipper containing kinase AZK	5	-0.760718	52.91	-1.18519	1.54833e-15	-0.647829	1.59084e-43	-0.740722	3.08106e-24	-0.760718	5.163e-13	-0.91866	3.26893e-22
chr2:27667241-27712571C	NM_015662	IFT172	intraflagellar transport 172 homolog (Chlamydomonas)	5	-0.759584	68.0557	-0.939407	5.10608e-11	-0.765403	1.76428e-58	-0.713413	1.84588e-46	-0.759584	1.35149e-29	-0.543991	7.36613e-06
chr19:19867183-19887222C	NR_026956	LOC284440	hypothetical LOC284440	4	-0.759157	17.6693	-1.1838	0.000983199	-0.238619	0.0123618	-1.03798	2.33069e-30	-0.480335	0.000320343	0.163739	0.471884
chr22:39214458-39240017C	NM_014293	NPTXR	neuronal pentraxin receptor	5	-0.758021	Inf	-0.221444	0.00115251	-0.758021	0	-1.25329	0	-0.379007	2.78987e-23	-1.40209	4.31228e-88
chr1:236139141-236228481C	NM_002508	NID1	nidogen 1	5	-0.757207	Inf	-1.50432	7.59021e-32	-0.757207	1.1693e-44	-1.076	0	-0.384363	1.19342e-11	-0.614703	0.000279907
chr7:157331751-158380482C	NM_002847,NM_130842,NM_130843	PTPRN2	protein tyrosine phosphatase, receptor type, N polypeptide 2	5	-0.75703	Inf	-0.230292	7.73552e-06	-0.336181	4.36364e-31	-0.825579	0	-0.75703	0	-0.972546	1.50839e-42
chr1:223101783-223179335W	NM_032890	DISP1	dispatched homolog 1 (Drosophila)	4	-0.756193	24.3918	-1.07046	2.95118e-12	-0.0260821	0.72785	-0.764425	8.85198e-30	-0.576644	1.08299e-08	-0.747961	5.249e-05
chr11:27387510-27494334C	NM_018490	LGR4	leucine-rich repeat containing G protein-coupled receptor 4	4	-0.755417	Inf	-0.00554477	0.904065	-0.601769	0	-0.909065	0	-0.965233	0	-0.557624	2.52756e-29
chr10:124768429-124817805W	NM_001609	ACADSB	acyl-CoA dehydrogenase, short/branched chain	4	-0.754378	37.3496	-1.72829	2.06156e-27	-0.291578	2.57281e-10	-0.609145	3.66384e-33	-0.0386735	0.577634	-0.899611	7.01887e-13
chr20:25433338-25566153C	NM_025176	NINL	ninein-like	4	-0.754202	92.2324	0.207777	0.0675618	-0.772049	2.9048e-80	-0.736354	7.29754e-86	-0.417006	4.9594e-17	-0.834196	7.38613e-19
chr16:4932508-4987136C	NM_002705	PPL	periplakin	4	-0.753884	Inf	-0.0624367	0.0756682	-0.336292	3.17804e-95	-0.942396	0	-0.614745	0	-0.893022	3.32518e-98
chr18:10454625-10488697W	NM_153000	APCDD1	adenomatosis polyposis coli down-regulated 1	5	-0.753192	Inf	-2.91239	0	-1.1036	5.36397e-100	-0.712158	2.08974e-20	-0.465977	0.00247108	-0.753192	3.40306e-12
chr5:16473148-16617118C	NM_001034850,NM_019000	FAM134B	family with sequence similarity 134, member B	4	-0.75267	36.1648	-1.37207	5.45646e-24	-0.919108	8.80084e-42	-0.310238	4.67354e-08	-0.586233	2.08772e-07	0.0575452	0.628601
chr6:158589379-158620366W	NM_207118	GTF2H5	general transcription factor IIH, polypeptide 5	5	-0.752558	Inf	-1.14085	5.49441e-62	-0.752558	0	-1.32651	0	-0.393669	4.69385e-28	-0.700906	2.08652e-38
chr19:46969749-46974820C	NM_018215,NM_001103149	PNMAL1	PNMA-like 1	4	-0.752447	57.4268	-0.119627	0.423954	-0.666177	1.16194e-26	-0.838716	3.3679e-73	-0.45926	1.85265e-14	-1.12118	6.48212e-13
chr8:37654401-37701494W	NM_032777	GPR124	G protein-coupled receptor 124	5	-0.752066	70.4998	-0.887371	4.26062e-14	-0.252244	8.18798e-05	-0.735339	5.61629e-44	-1.21726	1.76584e-89	-0.752066	0.000235873
chr10:15253647-15413058C	NM_001010924	FAM171A1	family with sequence similarity 171, member A1	5	-0.752004	Inf	-1.40447	2.52565e-79	-0.72917	0	-0.932139	0	-0.752004	2.6411e-40	-0.520022	4.18419e-19
chr9:95947212-96082853W	NM_006648	WNK2	WNK lysine deficient protein kinase 2	5	-0.748181	Inf	-1.80803	0	-0.469307	8.45965e-63	-0.748181	1.1487e-62	-0.877118	2.91318e-61	-0.299901	2.21662e-06
chr3:49158548-49170599C	NM_002292	LAMB2	laminin, beta 2 (laminin S)	4	-0.747862	Inf	-0.640817	1.89587e-54	-0.223209	2.0233e-34	-0.854907	0	-1.12561	0	-0.0548218	0.151969
chr14:59655399-59836471W	NM_014992	DAAM1	dishevelled associated activator of morphogenesis 1	4	-0.74646	43.7368	-1.31333	1.03106e-24	-0.637213	8.59776e-39	0.00249998	0.972308	-0.636383	2.51288e-20	-0.855707	4.91052e-14
chrX:99899163-99926294W	NM_014467	SRPX2	sushi-repeat containing protein, X-linked 2	4	-0.745596	17.765	-0.849487	0.00420495	-0.230046	0.0121786	-0.641706	4.68549e-11	-1.23432	1.47717e-24	-0.121663	0.748596
chr20:17207631-17465220W	NM_002594	PCSK2	proprotein convertase subtilisin/kexin type 2	5	-0.745472	Inf	-0.40952	3.89733e-29	-0.745472	0	-0.681023	0	-0.829514	0	-1.9011	0
chr7:74601106-74653459C	NR_003580	LOC100093631	general transcription factor II, i, pseudogene	5	-0.745445	Inf	-0.655847	9.60191e-22	-0.433819	7.18448e-98	-3.07529	0	-0.745445	0	-4.39924	0
chr8:12039614-12051624C	NM_001083537,NR_003494	FAM86B1	family with sequence similarity 86, member B1	4	-0.744542	11.2812	-0.960434	2.1481e-05	-0.415623	0.000111033	-0.52865	1.2378e-06	-1.01612	3.46985e-10	-0.273666	0.31102
chr1:146655885-146697230C	NM_001461,NM_001144829,NM_001144830	FMO5	flavin containing monooxygenase 5	4	-0.743156	13.8336	-0.658779	0.0502511	-0.628747	3.81853e-12	-0.857564	4.97692e-08	-0.993389	8.03696e-09	-0.497172	0.0118993
chr7:5632454-5646285W	NM_003088	FSCN1	fascin homolog 1, actin-bundling protein (Strongylocentrotus purpuratus)	4	-0.742897	16.3012	-0.768156	2.98091e-05	0.182252	0.0535464	-0.717638	1.11407e-16	-0.481702	0.000417068	-1.82621	5.39628e-11
chr5:141275193-141276260C	NR_033244	LOC729080	glycine cleavage system H pseudogene	4	-0.741989	8.34741	-1.54993	0.00139221	-0.731912	3.80816e-08	-0.522456	3.82922e-07	0.0327524	0.900851	-0.752066	0.0408934
chr14:69676478-69709071W	NM_018199	EXD2	exonuclease 3'-5' domain containing 2	4	-0.741304	64.6241	-1.49372	5.95234e-35	-0.0764737	0.111319	-0.734513	7.39171e-73	-0.748095	1.23737e-28	-0.426937	7.72711e-06
chr5:89754022-89770585C	NM_203406	MBLAC2	metallo-beta-lactamase domain containing 2	4	-0.741035	16.3751	-0.380413	0.0422251	-1.10166	4.86874e-23	-0.378219	6.58143e-07	0.143723	0.465597	-1.25986	4.39179e-06
chr10:14560559-14816896C	NM_031453	FAM107B	family with sequence similarity 107, member B	4	-0.740482	Inf	-0.971948	0	-1.06607	0	-0.0318219	0.293795	-0.406053	8.35173e-22	-0.509016	8.26183e-21
chr16:67263294-67281425C	NM_013241	FHOD1	formin homology 2 domain containing 1	5	-0.738694	41.9282	-0.738694	4.08276e-07	-0.825675	5.89613e-34	-0.96273	1.14458e-39	-0.546167	1.44604e-11	-0.322947	0.0225845
chr5:111065002-111312628C	NM_001142474,NM_001142475,NM_001142476,NM_001142477,NM_001142478,NM_001142479,NM_001142480,NM_001142481,NM_001142482,NM_001142483,NM_004772	C5orf13	chromosome 5 open reading frame 13	5	-0.737989	38.3584	-0.895038	3.03345e-08	-0.737989	7.47969e-28	-0.594367	2.43926e-25	-0.576795	8.48873e-09	-1.63495	1.08092e-16
chr1:202860230-202896371C	NM_021633	KLHL12	kelch-like 12 (Drosophila)	4	-0.737749	58.6267	-1.3281	4.42927e-37	-0.338815	6.53347e-16	-0.593085	4.49127e-56	-0.0783979	0.184734	-0.882413	2.05739e-20
chr12:9067316-9094058W	NM_004426	PHC1	polyhomeotic homolog 1 (Drosophila)	4	-0.737552	Inf	-1.1147	9.32325e-96	-0.584952	0	-0.494939	0	0.00736732	0.74891	-0.890152	9.61148e-91
chr2:65283495-65314141W	NM_015147	CEP68	centrosomal protein 68kDa	5	-0.737522	Inf	-1.39368	9.83161e-28	-0.737522	2.06891e-49	-1.21448	0	-0.618144	4.77338e-24	-0.31054	0.00871559
chr4:37828282-37864559W	NM_018290	PGM2	phosphoglucomutase 2	4	-0.736948	21.7008	-0.993115	5.99647e-08	-0.594608	2.40123e-16	-0.537507	5.92332e-10	-0.879288	7.55825e-15	0.270654	0.116943
chr15:25361692-25367621W	NR_023915	IPW	imprinted in Prader-Willi syndrome (non-protein coding)	5	-0.736861	74.2062	-1.40894	3.31528e-20	-0.736861	1.97458e-45	-0.726843	2.89659e-76	-0.15897	0.00160288	-1.095	2.40173e-19
chr3:49454212-49466757C	NM_032316	NICN1	nicolin 1	4	-0.736824	37.5471	0.273644	0.15707	-0.629203	1.90617e-25	-0.844446	1.59996e-44	-0.254121	0.00238417	-0.900146	2.56962e-10
chr20:42187686-42214272W	NM_170693,NM_016276	SGK2	serum/glucocorticoid regulated kinase 2	5	-0.73634	17.9654	-0.73634	0.00189153	-0.833292	8.84822e-17	-0.914827	1.7123e-15	-0.539011	7.23782e-05	-0.423242	0.046975
chr11:119225926-119252436C	NM_171997,NM_004205	USP2	ubiquitin specific peptidase 2	5	-0.735359	20.1068	-0.888638	6.17115e-06	-0.652273	1.87015e-09	-0.735359	9.70842e-18	-0.477753	1.97267e-07	-1.04386	9.86527e-07
chr4:108910870-108956330W	NM_005327,NM_001184705	HADH	hydroxyacyl-CoA dehydrogenase	5	-0.734876	Inf	-0.559842	1.17206e-14	-0.922913	0	-1.02996	0	-0.734876	0	-0.528087	1.22475e-08
chr15:50849354-50979012C	NM_017672	TRPM7	transient receptor potential cation channel, subfamily M, member 7	4	-0.734378	110.494	-1.31655	1.3403e-46	-0.528352	2.32963e-73	-0.533709	3.03634e-90	0.045168	0.32895	-0.935047	3.73496e-32
chr17:3827169-3867736C	NM_174953,NM_174954,NM_174955,NM_174956,NM_174957,NM_174958,NM_005173	ATP2A3	ATPase, Ca++ transporting, ubiquitous	5	-0.734259	Inf	-0.140699	0.000137346	-0.589028	0	-0.982811	0	-0.734259	0	-0.929703	1.32622e-60
chr8:109213973-109260959C	NM_001568	EIF3E	eukaryotic translation initiation factor 3, subunit E	4	-0.73346	Inf	-0.964062	1.11478e-49	-0.502858	1.27214e-34	0.013846	0.746089	-1.67154	0	-0.171576	0.0339105
chr6:169857307-170102159C	NM_182552	WDR27	WD repeat domain 27	4	-0.73346	20.6716	-0.387939	0.200078	-0.505163	6.19133e-11	-0.354886	4.03126e-05	-1.2939	1.02238e-22	-0.961757	2.53589e-08
chr1:32538503-32568465W	NM_018056	TMEM39B	transmembrane protein 39B	4	-0.733423	31.3824	-0.228234	0.11447	-0.941404	6.60672e-27	-0.847554	2.0252e-31	-0.582638	1.14387e-08	-0.619292	0.00407904
chr17:41177258-41184057W	NM_005440	RND2	Rho family GTPase 2	4	-0.733342	25.3746	0.26906	0.320415	-0.576976	8.32364e-10	-0.895662	1.27328e-28	-0.679458	1.05407e-14	-0.787227	0.000221768
chr16:21169912-21191935W	NM_020422	TMEM159	transmembrane protein 159	4	-0.73217	32.5292	-0.735338	8.12626e-06	-0.424285	2.06321e-14	-1.11473	7.67979e-43	-0.729001	9.53559e-10	-0.121051	0.188163
chrY:1405509-1451581W	NM_002183	IL3RA	interleukin 3 receptor, alpha (low affinity)	4	-0.730973	11.6387	-0.566415	0.0347192	-0.379927	0.00161274	-0.895532	3.00938e-16	-0.275976	0.0831733	-1.15636	3.80483e-05
chrX:1455509-1501581W	NM_002183	IL3RA	interleukin 3 receptor, alpha (low affinity)	4	-0.730973	11.6387	-0.566415	0.0347192	-0.379927	0.00161274	-0.895532	3.00938e-16	-0.275976	0.0831733	-1.15636	3.80483e-05
chr10:13319797-13342130C	NM_001037537,NM_006214	PHYH	phytanoyl-CoA 2-hydroxylase	5	-0.73042	41.3203	-0.73042	5.20904e-05	-1.15405	8.07747e-48	-0.634183	3.34295e-22	-0.514433	2.20921e-07	-1.01228	6.05074e-11
chr1:15438312-15478960C	NR_027136	C1orf126	chromosome 1 open reading frame 126	5	-0.729774	36.0174	-1.5361	4.72986e-38	-0.0990217	0.0271677	-0.729774	5.76328e-22	-1.16245	1.08882e-16	-0.234195	0.0076317
chr18:47014859-47018906C	NM_000985,NM_001035006	RPL17	ribosomal protein L17	5	-0.72957	Inf	-1.5813	0	-0.72957	0	-1.07376	0	-0.158245	3.80821e-05	-0.13052	0.0466043
chr13:50106082-50159719C	NM_018191	RCBTB1	regulator of chromosome condensation (RCC1) and BTB (POZ) domain containing protein 1	4	-0.729459	Inf	-1.00783	9.97414e-25	-0.850878	0	0.0424363	0.149859	-0.436479	1.49744e-21	-0.608039	8.98811e-13
chr12:110906232-110928191W	NM_013300	C12orf24	chromosome 12 open reading frame 24	5	-0.72942	8.22371	-0.72942	0.0194564	-1.35252	1.35568e-10	-0.453174	0.0167773	-0.622092	0.00129556	-1.23185	0.0242125
chr7:64310071-64314178C	NR_002789	SEPHS1P	selenophosphate synthetase pseudogene	4	-0.728854	26.608	-1.12984	3.92363e-22	-0.719644	1.02441e-28	-0.215713	0.00264904	0.0076847	0.932918	-0.738063	1.67622e-06
chr9:34652182-34661883W	NM_001142784,NM_147162,NM_004512	IL11RA	interleukin 11 receptor, alpha	4	-0.728756	12.841	-0.361797	0.330422	-0.682746	5.36068e-06	-0.77397	5.61301e-10	-0.951296	6.75946e-12	-0.683542	0.0194407
chr19:54960065-54973196W	NM_052925	LENG8	leukocyte receptor cluster (LRC) member 8	5	-0.728505	Inf	-0.728505	0	-0.0555593	0.000711725	-1.1009	0	-0.262699	2.72175e-63	-1.05155	0
chr20:43570772-43589114C	NM_006809	TOMM34	translocase of outer mitochondrial membrane 34	5	-0.728119	Inf	-0.728119	3.79804e-14	-0.588907	7.96672e-42	-1.35425	0	-0.840232	3.62916e-59	-0.602922	2.81372e-10
chr3:186501361-186507683W	NM_001967	EIF4A2	eukaryotic translation initiation factor 4A2	5	-0.726985	Inf	-1.22675	0	-0.501481	0	-0.835793	0	-0.28338	4.05965e-32	-0.726985	1.06101e-65
chr7:66018553-66043498C	NR_002933	LOC493754	RAB guanine nucleotide exchange factor (GEF) 1 pseudogene	5	-0.725838	Inf	-0.725838	2.67546e-31	-1.06741	0	-0.101198	0.000157551	-1.28448	0	-0.187348	0.00851371
chr14:77893018-77923904C	NM_022067	VIPAR	VPS33B interacting protein, apical-basolateral polarity regulator	5	-0.725758	81.0072	-2.58357	2.51414e-62	-0.966437	2.66657e-56	-0.725758	8.63565e-46	-0.518198	7.31269e-11	-0.531406	0.000294092
chr20:251524-271390C	NM_153269	C20orf96	chromosome 20 open reading frame 96	5	-0.723435	21.3381	-1.15138	5.90319e-06	-1.00801	3.4408e-22	-0.601618	2.79505e-11	-0.723435	3.81595e-08	-0.447452	0.0213373
chr6:46620679-46645925W	NM_004277	SLC25A27	solute carrier family 25, member 27	5	-0.723167	49.1377	-0.459285	0.00641206	-1.11192	4.01563e-55	-0.552904	2.05969e-10	-0.723167	8.40026e-20	-1.84038	4.46572e-22
chr13:114523524-114567046C	NM_001143945,NM_001143946,NM_000820	GAS6	growth arrest-specific 6	4	-0.722875	Inf	-0.451895	3.72822e-06	-0.54901	1.43818e-49	-1.12499	0	-0.896739	1.29525e-23	-0.0739334	0.316256
chr20:43538703-43567962W	NM_001124756	PABPC1L	poly(A) binding protein, cytoplasmic 1-like	4	-0.722716	20.5266	-1.02264	2.64979e-13	-0.422789	3.11684e-11	-0.186384	0.00412099	-1.02831	8.711e-19	-0.23778	0.0901761
chr9:99212414-99253617W	NM_014282	HABP4	hyaluronan binding protein 4	5	-0.722348	81.2308	-2.00062	1.55088e-69	-0.77499	2.57137e-41	-0.410105	1.73164e-26	-0.722348	1.23408e-36	-0.508021	4.77442e-06
chr1:16972069-16976914W	NR_027504	MST1P2	macrophage stimulating 1 (hepatocyte growth factor-like) pseudogene 2	5	-0.721547	Inf	-3.48765	0	-0.584524	3.15126e-100	-0.721547	4.54924e-72	-0.96966	0	-0.36328	9.65163e-19
chr5:112312433-112356666W	NM_152624	DCP2	DCP2 decapping enzyme homolog (S. cerevisiae)	4	-0.721396	48.7504	-0.566415	0.000104789	-0.876378	1.75792e-78	-0.123877	0.00139275	0.0991154	0.229505	-1.15139	2.34374e-21
chr15:102501016-102516807W	NR_003659	WASH3P	WAS protein family homolog 3 pseudogene	4	-0.72128	Inf	0.0265801	0.569612	-0.691544	0	-0.751017	0	-0.67023	0	-0.825875	8.04197e-49
chr1:101337941-101360418C	NM_001033025,NM_001439	EXTL2	exostoses (multiple)-like 2	4	-0.719797	9.45335	-1.09634	0.012241	-0.691871	2.00679e-10	-0.107447	0.220007	-0.658631	2.24861e-07	-0.747724	0.0244137
chr7:26706690-26904341C	NM_003930	SKAP2	src kinase associated phosphoprotein 2	4	-0.718504	36.5776	-0.559751	2.38092e-05	-0.491973	8.70715e-14	-0.877256	1.08708e-51	0.116743	0.251392	-1.2212	6.60068e-11
chr12:25348150-25357948W	NM_001001660	LYRM5	LYR motif containing 5	4	-0.718479	10.0016	-2.05452	3.68631e-10	-0.267209	0.00568067	-0.451273	4.45663e-08	0.0407234	0.778657	-0.985685	0.00263336
chr13:103451399-103493887W	NM_001159596,NM_017693	BIVM	basic, immunoglobulin-like variable motif containing	4	-0.718082	14.2915	-1.1838	9.98806e-09	-0.521901	2.6895e-15	-0.153705	0.0208405	0.0430461	0.643946	-0.914263	2.56737e-07
chr7:149535509-149564567W	NM_001099220	ZNF862	zinc finger protein 862	4	-0.717872	Inf	-0.158871	0.0605882	-0.539893	5.96941e-45	-0.816525	0	-0.785419	1.28448e-50	-0.650326	2.33195e-15
chr2:219138917-219157280C	NM_022152	TMBIM1	transmembrane BAX inhibitor motif containing 1	5	-0.71739	Inf	-0.195953	1.68144e-12	-0.26108	8.15347e-76	-1.84801	0	-1.30222	0	-0.71739	0
chr17:72858620-72869156C	NM_004110,NM_024417	FDXR	ferredoxin reductase	4	-0.716437	11.8865	-0.257009	0.316755	-0.791317	9.0145e-10	-0.649241	1.83164e-08	-0.783633	5.29687e-07	-0.641883	0.00557587
chr1:201951766-201975274W	NM_020216	RNPEP	arginyl aminopeptidase (aminopeptidase B)	5	-0.715614	Inf	-0.715614	3.43408e-18	-0.107511	0.00279832	-2.03092	0	-0.406102	4.61679e-14	-0.984189	1.34745e-29
chr11:94822974-94865815W	NM_015036	ENDOD1	endonuclease domain containing 1	5	-0.71499	Inf	-1.44735	1.48228e-53	-1.29304	0	-0.167299	7.02521e-08	-0.18458	0.00147849	-0.71499	4.2883e-19
chr14:61788515-62017695W	NM_006255	PRKCH	protein kinase C, eta	5	-0.713976	Inf	-2.23061	2.07314e-51	-0.541326	2.51097e-17	-1.13042	0	-0.713976	9.63743e-27	-0.549835	4.94979e-05
chr6:52842747-52860178C	NM_001512	GSTA4	glutathione S-transferase alpha 4	5	-0.713226	42.1521	-2.53629	1.47082e-26	-0.685367	1.56109e-17	-0.929731	2.02472e-42	-0.348054	9.17269e-05	-0.713226	0.00068879
chr19:52956829-53020130W	NM_001099694	ZNF578	zinc finger protein 578	4	-0.711986	Inf	-3.42394	0	-0.842316	1.20753e-13	-0.482528	3.20369e-05	-0.581655	0.000160539	0.599277	0.0772902
chr19:45312338-45324677W	NM_001013257,NM_005581	BCAM	basal cell adhesion molecule (Lutheran blood group)	5	-0.711137	Inf	-0.232143	0.00100466	-0.283251	8.14387e-11	-1.58719	0	-0.711137	1.50524e-58	-1.15372	1.75529e-41
chr9:21802635-21865967W	NM_002451	MTAP	methylthioadenosine phosphorylase	5	-0.710969	53.5245	-0.268003	0.0198169	-0.710969	5.21658e-36	-0.700188	7.25254e-33	-0.890414	7.03336e-17	-1.48213	1.12424e-31
chr10:18834264-18940550C	NM_182543	NSUN6	NOP2/Sun domain family, member 6	5	-0.710791	22.3182	-1.02338	3.90926e-10	-0.546176	1.66708e-13	-0.538701	8.34118e-13	-0.710791	5.60641e-10	-0.835279	1.12895e-05
chr8:87526656-87573726W	NM_003909	CPNE3	copine III	4	-0.710292	Inf	-0.824396	8.29722e-39	-0.200477	1.90798e-15	-1.00088	0	-0.0313514	0.310391	-0.596189	4.34391e-22
chr17:45884733-45899147C	NM_145798	OSBPL7	oxysterol binding protein-like 7	4	-0.709945	56.0338	-1.17183	1.45709e-25	-0.247306	5.76753e-05	-1.25058	2.90384e-90	-0.248063	0.00587756	-0.160871	0.147052
chr14:99947739-99977851W	NM_001099402	CCNK	cyclin K	5	-0.709902	55.2995	-1.03488	8.15293e-35	-0.709902	4.51308e-54	-0.0699159	0.0442798	-0.405006	3.69435e-11	-0.970354	1.37786e-21
chr19:12636185-12662356C	NM_144976	ZNF564	zinc finger protein 564	5	-0.70526	25.107	-1.89429	3.77318e-16	-0.562176	6.94584e-12	-0.43297	2.05954e-10	-0.70526	3.54104e-14	-0.797322	1.58273e-05
chr3:32433163-32496333W	NM_138410,NM_181472	CMTM7	CKLF-like MARVEL transmembrane domain containing 7	4	-0.705021	29.6242	-0.215508	0.265416	-0.671205	1.49971e-17	-1.16281	5.67228e-40	-0.398007	0.00449562	-0.738837	4.62864e-06
chr14:64953557-64970554C	NM_006977	ZBTB25	zinc finger and BTB domain containing 25	4	-0.704146	12.1063	-0.23738	0.483381	-0.625357	1.81433e-08	-0.39721	0.00122346	-0.782936	3.38735e-09	-1.36355	1.41598e-07
chr1:64936476-65158741W	NM_020925	CACHD1	cache domain containing 1	4	-0.703451	19.945	-0.719852	0.00242045	-0.687051	2.12368e-24	-0.238817	0.000601731	0.0568402	0.60916	-1.48753	2.59932e-14
chr2:44113363-44223144C	NM_133259	LRPPRC	leucine-rich PPR-motif containing	5	-0.701895	Inf	-1.57954	0	-0.486607	1.47209e-90	-0.853157	0	-0.198118	7.6287e-08	-0.701895	2.58695e-27
chr17:8043789-8055753C	NM_002616	PER1	period homolog 1 (Drosophila)	5	-0.701386	75.8087	-0.753618	4.46097e-25	-0.118488	0.0004938	-0.701386	2.09736e-89	-0.411596	3.91395e-31	-0.75098	1.33744e-18
chr1:16944753-16957401C	NR_026752	CROCCP2	ciliary rootlet coiled-coil, rootletin pseudogene 2	5	-0.700501	21.5144	-0.832606	7.03378e-09	-0.46215	7.81159e-08	-0.700501	3.55896e-23	-0.431665	1.29314e-05	-0.778019	7.5701e-05
chrX:54947249-54957862W	NM_016157,NM_177556,NM_001039705	TRO	trophinin	4	-0.699801	39.1723	0.0625783	0.787512	-0.63631	2.64893e-21	-0.862964	3.46792e-47	-0.602571	2.98181e-15	-0.763293	0.000402339
chr7:99717265-99723126W	NM_152755	CNPY4	canopy 4 homolog (zebrafish)	5	-0.699746	14.6327	-1.01387	0.000154803	-0.518184	4.17536e-06	-0.600066	9.71122e-13	-0.699746	3.97274e-08	-0.870208	0.00067391
chr9:17578953-17797120W	NM_003026	SH3GL2	SH3-domain GRB2-like 2	5	-0.696514	Inf	-0.418595	2.33982e-05	-0.590456	3.58941e-32	-0.937933	0	-0.696514	3.94096e-62	-1.29851	4.53135e-19
chr6:52535884-52551383W	NM_014051	TMEM14A	transmembrane protein 14A	4	-0.696153	20.753	-0.704329	0.00564095	-0.687977	3.68708e-13	-0.980421	6.23492e-27	-0.49719	0.000179593	0.211761	0.370119
chr5:102465257-102538907W	NM_015216	PPIP5K2	diphosphoinositol pentakisphosphate kinase 2	5	-0.695861	36.8505	-0.695861	6.9462e-07	-0.727673	1.06524e-41	-0.459844	4.29779e-20	-0.200773	0.0087242	-0.982326	3.44379e-12
chr1:109102971-109181948W	NM_001010883	FAM102B	family with sequence similarity 102, member B	4	-0.695494	22.8187	-0.82207	1.29174e-05	-0.264708	2.89687e-06	-0.665318	1.43696e-32	-0.121125	0.186579	-0.72567	2.80806e-07
chrX:70752912-70795747W	NM_181672,NM_181673	OGT	O-linked N-acetylglucosamine (GlcNAc) transferase (UDP-N-acetylglucosamine:polypeptide-N-acetylglucosaminyl transferase)	5	-0.694179	Inf	-1.11282	6.95233e-53	-0.694179	0	-0.498767	3.53825e-89	-0.43248	7.13878e-46	-0.751703	1.21612e-34
chr16:22217592-22300065W	NM_013302	EEF2K	eukaryotic elongation factor-2 kinase	4	-0.694125	56.1336	-0.765992	5.07128e-16	-0.911032	4.27379e-61	-0.622258	1.57685e-36	-0.515068	1.5282e-10	0.130282	0.245264
chr11:33563877-33695644W	NM_012194	C11orf41	chromosome 11 open reading frame 41	5	-0.69354	73.957	-0.311535	0.0171756	-0.69354	1.75792e-37	-0.260151	6.07005e-05	-1.33522	2.7095e-73	-1.84277	5.11104e-46
chr19:17581300-17616977W	NM_198580	SLC27A1	solute carrier family 27 (fatty acid transporter), member 1	5	-0.692509	Inf	-0.903178	2.03279e-14	-0.297465	1.46006e-09	-1.53459	0	-0.599077	1.33921e-13	-0.692509	4.47273e-11
chr1:145438462-145442626W	NM_006472	TXNIP	thioredoxin interacting protein	5	-0.690104	Inf	-0.762115	1.66402e-69	-0.674681	0	-0.690104	0	-0.617123	0	-1.28122	0
chr5:111498315-111755010C	NM_022140	EPB41L4A	erythrocyte membrane protein band 4.1 like 4A	4	-0.689691	24.6719	-1.22687	4.12219e-16	-0.400869	1.07931e-14	-0.0947955	0.0716483	-0.841893	3.91874e-19	-0.53749	2.13368e-05
chr12:6309555-6347427W	NM_001769	CD9	CD9 molecule	5	-0.688207	48.848	-0.722146	4.29325e-14	-0.35512	1.62036e-21	-0.934749	8.05022e-56	-0.249504	0.00147245	-0.688207	1.02704e-14
chr14:88851988-88904802W	NM_018418,NM_001040428	SPATA7	spermatogenesis associated 7	4	-0.687336	10.564	-0.931133	7.55183e-05	-0.28854	0.00547588	-0.658037	3.75642e-15	0.0153017	0.904221	-0.716635	0.00818594
chr13:110801311-110959496C	NM_001845	COL4A1	collagen, type IV, alpha 1	5	-0.686183	Inf	-0.617772	1.77973e-21	-0.686183	0	-1.11522	0	-0.300382	1.56006e-16	-0.999567	9.62909e-43
chr7:153584419-154685994W	NM_001039350,NM_130797,NM_001936	DPP6	dipeptidyl-peptidase 6	4	-0.686074	Inf	0.098262	0.238841	-0.316647	8.77884e-16	-1.19533	0	-0.294646	2.18901e-22	-1.0555	3.52392e-18
chr22:24981591-24989035C	NM_207644	C22orf36	chromosome 22 open reading frame 36	4	-0.68589	20.1813	0.173753	0.409072	-0.422641	4.24608e-07	-1.64273	7.70263e-30	-0.949139	3.08293e-07	-0.399884	0.0364238
chr10:82168242-82192752W	NM_032333,NR_024572	C10orf58	chromosome 10 open reading frame 58	4	-0.685772	Inf	-0.114707	0.234644	-0.626931	1.03902e-30	-0.940376	0	-0.390937	8.07577e-12	-0.744612	1.9989e-10
chrX:154487527-154493852C	NM_171998	RAB39B	RAB39B, member RAS oncogene family	4	-0.684946	21.1914	-1.59884	9.06967e-22	-0.569726	6.13058e-12	-0.0194712	0.729948	-0.457794	7.6655e-11	-0.800167	0.000309441
chr12:22601526-22697452C	NM_014802	KIAA0528	KIAA0528	4	-0.683092	Inf	-0.602004	2.70028e-09	-0.612338	7.08941e-45	-0.771422	0	0.0222977	0.683751	-0.753847	7.85147e-14
chr17:73084055-73102246W	NM_004695	SLC16A5	solute carrier family 16, member 5 (monocarboxylic acid transporter 6)	4	-0.682877	15.6624	-0.664724	0.000329656	-0.321345	0.00561096	-1.52674	1.60017e-24	-0.70103	3.29891e-05	-0.00984097	1
chr9:99518147-99540328C	NM_014930	ZNF510	zinc finger protein 510	4	-0.68273	16.3702	-0.825212	1.92984e-05	-0.578839	4.58442e-21	-0.23517	0.000115372	0.0248903	0.791762	-0.78662	3.50867e-07
chr3:52009042-52015215W	NM_015407	ABHD14A	abhydrolase domain containing 14A	4	-0.682429	44.1496	-0.901399	2.91434e-05	-0.400532	0.000156892	-1.69404	8.34852e-84	-0.46346	3.8156e-05	-0.0448474	0.926837
chr7:45614125-45762712W	NM_021116	ADCY1	adenylate cyclase 1 (brain)	4	-0.681961	Inf	0.123249	0.0695747	-0.570329	4.2737e-52	-0.793593	0	-0.349496	1.31154e-44	-1.82912	3.79581e-56
chr8:66629906-66753755C	NM_002603,NM_002604	PDE7A	phosphodiesterase 7A	5	-0.677507	19.0809	-1.15376	1.07207e-06	-0.778253	1.50717e-22	-0.524815	2.78588e-07	-0.508998	0.000570376	-0.677507	0.000143477
chr6:143816246-143832863C	NM_032020	FUCA2	fucosidase, alpha-L- 2, plasma	4	-0.677376	82.5786	-0.021753	0.768542	-0.529861	3.79021e-52	-0.449643	4.33581e-48	-0.824892	1.31934e-54	-0.94389	2.89188e-27
chr19:53452632-53466114C	NM_001031665	ZNF816	zinc finger protein 816	4	-0.676791	20.5866	-0.0307476	0.917906	-0.693611	2.42918e-23	-0.308594	0.000271071	-0.970499	4.13128e-16	-0.659972	0.000793282
chr16:70147529-70195184W	NM_017990	PDPR	pyruvate dehydrogenase phosphatase regulatory subunit	5	-0.675652	88.2955	-0.675652	1.01174e-15	-0.647452	2.70552e-67	-0.188838	2.76803e-07	-0.723748	1.75874e-45	-1.07903	1.3937e-59
chr5:169780881-170163634W	NM_014592,NM_001034837,NM_001034838	KCNIP1	Kv channel interacting protein 1	4	-0.675606	7.32361	-0.367106	0.317572	-0.626753	0.00157443	-0.724459	1.58349e-06	-0.290623	0.0440898	-2.06192	3.58148e-06
chr14:73957644-73960105W	NM_024644	C14orf169	chromosome 14 open reading frame 169	4	-0.675493	52.1443	-0.0584097	0.705036	-0.677909	7.77596e-16	-1.64854	3.85463e-94	-0.29586	0.0200832	-0.673077	0.00138784
chr19:39358474-39368894C	NM_198445	RINL	Ras and Rab interactor-like	5	-0.675438	35.1579	-0.92168	1.74629e-08	-0.675438	2.22122e-20	-0.973946	3.07325e-45	-0.347669	0.00169938	-0.39767	0.0223321
chr16:90071279-90085937C	NM_024043,NM_001042610	DBNDD1	dysbindin (dystrobrevin binding protein 1) domain containing 1	5	-0.673949	49.1536	-0.673949	1.50419e-11	-0.212879	0.00248879	-1.33181	4.06791e-81	-0.321913	0.00434969	-0.958827	2.7744e-11
chr3:123632276-123680255C	NM_022757	CCDC14	coiled-coil domain containing 14	5	-0.673895	68.0183	-0.829449	1.9627e-07	-0.673895	1.54533e-56	-0.426422	9.93358e-17	-0.500726	6.09418e-14	-1.67086	1.08685e-56
chr1:71318036-71513491C	NR_028292,NR_028293,NR_028294,NM_001126044,NM_198714,NM_198715,NM_198716,NM_198717,NM_198718,NM_198719	PTGER3	prostaglandin E receptor 3 (subtype EP3)	4	-0.672141	10.8956	-1.63239	3.84589e-09	-0.409814	1.57508e-05	0.0410703	0.73369	-0.487702	2.25486e-07	-0.856581	0.000218557
chr10:38238795-38265453C	NM_145011	ZNF25	zinc finger protein 25	5	-0.672043	37.7742	-0.75734	8.423e-06	-0.672043	1.96054e-28	-0.284496	4.24361e-07	-0.16162	0.0458394	-3.29306	2.93396e-42
chr2:119981384-120023225W	NM_018234,NM_182915,NM_001008410	STEAP3	STEAP family member 3	4	-0.671828	43.7773	-0.490806	1.93582e-07	-1.01413	7.99611e-61	-0.832661	2.44298e-22	-0.510996	5.56946e-07	0.0916843	0.412329
chr14:105714879-105717426W	NM_033271	BTBD6	BTB (POZ) domain containing 6	5	-0.671687	61.2298	-0.671687	2.59022e-08	-0.413601	3.52043e-21	-0.379229	8.01093e-28	-0.80061	1.41485e-44	-1.53455	1.06405e-34
chr11:17373317-17398869W	NR_026750	DKFZp686O24166	hypothetical protein DKFZp686O24166	5	-0.671324	36.1503	-0.671324	1.13862e-07	-0.903284	2.78299e-36	-0.131419	0.031651	-0.624261	3.35525e-23	-1.29475	9.40887e-13
chr1:24018294-24022913W	NM_000975	RPL11	ribosomal protein L11	4	-0.671296	Inf	-0.771274	0	-0.242558	1.82521e-33	-1.10211	0	-0.571319	0	-0.0266472	0.545336
chr12:107371069-107380929C	NM_025198,NM_001033050	MTERFD3	MTERF domain containing 3	5	-0.670874	24.9585	-0.979926	6.03921e-07	-0.670874	1.27024e-14	-0.841177	3.96562e-31	-0.245964	0.0437873	-0.62981	0.00477329
chr19:8274217-8327302W	NM_024552	LASS4	LAG1 homolog, ceramide synthase 4	4	-0.670078	36.4544	-0.117217	0.250422	-0.332281	1.31433e-06	-1.00081	7.96973e-47	-0.930801	3.24836e-25	-0.409355	0.00812403
chr18:20714528-20840434W	NM_138375,NR_023359,NM_001100619	CABLES1	Cdk5 and Abl enzyme substrate 1	4	-0.669717	17.5552	-0.606216	0.00625854	-0.733219	7.23664e-08	-1.02635	2.14558e-24	-0.559359	9.75201e-05	-0.49802	0.0799411
chr1:118148604-118171010W	NM_017709	FAM46C	family with sequence similarity 46, member C	5	-0.669373	Inf	-0.494555	4.05853e-16	-0.852313	0	-0.669373	0	-0.301416	4.36543e-25	-1.26517	1.14845e-48
chr17:8377532-8534036C	NM_005964	MYH10	myosin, heavy chain 10, non-muscle	4	-0.669079	Inf	0.0283839	0.564273	-0.13417	1.92899e-09	-1.1308	0	-0.300773	3.26817e-52	-1.03738	5.61178e-69
chr15:66585633-66626235W	NM_133375,NM_001143688	DIS3L	DIS3 mitotic control homolog (S. cerevisiae)-like	4	-0.668994	25.4818	-1.17531	5.03676e-14	-0.660623	5.56865e-23	-0.304938	5.76902e-06	-0.677366	3.88143e-15	-0.0598496	0.739626
chr4:77969179-77997125C	NM_006835	CCNI	cyclin I	5	-0.668541	Inf	-0.668541	0	-0.393236	0	-0.694684	0	-0.430801	0	-0.916271	0
chr20:34700348-34820720W	NM_012156,NM_177996	EPB41L1	erythrocyte membrane protein band 4.1-like 1	5	-0.668521	Inf	-0.668521	4.86725e-20	-0.571189	3.55811e-80	-1.1021	0	-0.533714	1.68508e-33	-0.794474	4.4718e-36
chr10:44139308-44144326C	NM_001005368,NM_006973	ZNF32	zinc finger protein 32	4	-0.667933	27.1121	-1.00842	9.54606e-09	-0.534812	1.16907e-14	-0.801054	4.2338e-32	-0.405975	2.76977e-05	-0.261649	0.10234
chr11:133766330-133771635C	NR_024344	LOC283174	hypothetical LOC283174	4	-0.66698	27.5391	-0.821229	0.00019832	-0.0530091	0.555407	-0.677221	2.06114e-42	-0.656739	2.70457e-12	-0.652724	0.00257883
chr11:123986111-124017616W	NM_198315,NM_014622,NM_001130142	VWA5A	von Willebrand factor A domain containing 5A	5	-0.66677	Inf	-0.66677	1.35473e-13	-0.595684	4.033e-53	-0.771719	0	-0.136661	0.00189114	-0.686793	4.15584e-16
chr17:71330524-71640227C	NM_001144952	SDK2	sidekick homolog 2 (chicken)	5	-0.666411	39.1394	-0.248339	0.0373168	-1.19456	3.02885e-26	-0.608667	2.7193e-47	-0.666411	2.50685e-08	-1.30585	0.000132778
chr10:119764429-119806114C	NM_014904	RAB11FIP2	RAB11 family interacting protein 2 (class I)	5	-0.666276	53.9412	-1.35286	1.01056e-27	-0.557649	3.27169e-25	-0.666276	6.56544e-48	-0.17254	0.0242553	-1.39814	1.40189e-17
chr9:72042449-72287275C	NM_001163	APBA1	amyloid beta (A4) precursor protein-binding, family A, member 1	5	-0.66595	Inf	-0.66595	0.00145975	-0.549085	4.33859e-13	-1.59196	0	-0.21861	0.00255791	-2.0227	2.96435e-19
chr12:112597992-112819896C	NM_001109662	C12orf51	chromosome 12 open reading frame 51	5	-0.66569	Inf	-0.937422	1.01198e-57	-0.428626	1.13597e-91	-0.612706	0	-0.66569	0	-1.00369	5.1659e-82
chrX:49687225-49863892W	NM_000084,NM_001127898,NM_001127899	CLCN5	chloride channel 5	4	-0.664967	14.3149	-0.760333	3.99474e-05	-0.659828	1.30896e-20	0.016829	0.801422	-0.178494	0.0179552	-0.670106	1.09444e-05
chr2:27714751-27718126C	NM_022823	FNDC4	fibronectin type III domain containing 4	5	-0.664788	29.4613	-0.537926	1.92515e-07	-0.319626	2.13627e-16	-0.664788	1.22725e-22	-0.730219	7.2925e-07	-0.717771	2.88249e-14
chr3:183637726-183735727C	NM_001023587,NM_005688	ABCC5	ATP-binding cassette, sub-family C (CFTR/MRP), member 5	5	-0.664753	60.4648	-0.683291	2.31276e-07	-0.526158	3.16571e-15	-0.862131	2.62153e-80	-0.664753	1.52712e-25	-0.642891	1.71891e-06
chr17:16342301-16373962W	NR_027158,NR_027159,NR_027160,NR_027161,NR_027162,NR_027163,NR_027164,NR_027165,NR_027166,NR_027167,NR_027168,NR_027169,NR_027170,NR_027171,NR_027172,NR_027173,NR_027174,NR_027175,NR_027176,NR_027177,NR_027178,NR_027179,NR_027667	NCRNA00188	non-protein coding RNA 188	4	-0.663838	Inf	-0.887052	5.2674e-86	-0.440623	2.07208e-67	-2.07092	0	-0.305047	3.06641e-19	-0.102644	0.0631189
chr2:9545823-9563643C	NM_022334,NM_004763	ITGB1BP1	integrin beta 1 binding protein 1	5	-0.663295	Inf	-0.663295	1.60137e-08	-1.00821	0	-0.603679	0	-1.41759	0	-0.377294	7.50332e-11
chr3:32726698-32815354W	NM_015442	CNOT10	CCR4-NOT transcription complex, subunit 10	5	-0.663018	44.8297	-0.861871	1.35756e-12	-0.663018	1.18259e-15	-0.971723	3.76007e-61	-0.486223	1.4914e-08	-0.46911	0.00500271
chrX:71492454-71497141C	NM_001007	RPS4X	ribosomal protein S4, X-linked	5	-0.662725	Inf	-1.37576	0	-0.662725	0	-1.10524	0	-0.433378	9.56066e-67	-0.344331	6.85247e-16
chr1:163038396-163046591W	NM_001102445,NM_005613,NM_001113380,NM_001113381	RGS4	regulator of G-protein signaling 4	4	-0.662407	52.8709	-0.941404	5.21726e-22	-0.254862	1.26588e-09	-0.383409	6.90911e-45	0.0245946	0.521385	-1.55148	6.54348e-41
chr10:78629359-79397577C	NM_001161352,NM_001161353,NM_002247,NM_001014797	KCNMA1	potassium large conductance calcium-activated channel, subfamily M, alpha member 1	5	-0.662346	Inf	-0.687594	7.58077e-16	-0.417805	4.62492e-24	-0.662346	0	-0.23912	5.19936e-11	-0.706878	8.15281e-08
chr1:19230774-19282826C	NM_001136265	IFFO2	intermediate filament family orphan 2	5	-0.661124	Inf	-1.57979	1.79057e-52	-0.656818	6.02829e-67	-1.43395	0	-0.661124	3.5515e-19	-0.182711	0.018315
chr3:77089294-77696661W	NM_002942,NM_001128929	ROBO2	roundabout, axon guidance receptor, homolog 2 (Drosophila)	5	-0.661121	43.1594	-0.661121	1.08246e-08	-0.76403	1.90223e-37	-0.21737	2.89291e-08	-0.527558	3.35232e-35	-0.892651	9.55321e-08
chr1:159557616-159558660W	NM_001639	APCS	amyloid P component, serum	5	-0.660958	Inf	-2.58748	1.66721e-42	-0.660958	6.19526e-51	-4.76127	0	-0.306002	4.66265e-05	-0.360339	7.26528e-05
chr15:75639331-75647586W	NM_024608	NEIL1	nei endonuclease VIII-like 1 (E. coli)	5	-0.660925	18.6775	-0.687192	0.00188251	-0.660925	1.94215e-17	-0.296509	0.00300164	-0.177215	0.0447767	-1.11025	5.63578e-18
chr5:82767493-82878122W	NM_001164097,NM_001164098,NM_001126336,NM_004385	VCAN	versican	4	-0.660259	Inf	0.128145	0.443699	-0.725025	5.62838e-53	-0.595494	1.36095e-35	-1.54782	0	-0.513617	0.00279751
chr7:32997005-33046542W	NM_007270	FKBP9	FK506 binding protein 9, 63 kDa	5	-0.659976	Inf	-1.04369	1.56737e-88	-0.659976	0	-1.02128	0	-0.61645	1.19672e-57	-0.190834	0.000113328
chr17:62503158-62534060W	NM_138363	CCDC45	coiled-coil domain containing 45	4	-0.659707	30.0897	-1.07209	6.41346e-07	-0.8813	8.7103e-54	-0.032527	0.49419	-0.247779	0.00369005	-0.438114	0.000449843
chr2:61372243-61391964W	NM_001143959,NM_001143960	C2orf74	chromosome 2 open reading frame 74	4	-0.658801	10.4748	-0.826247	0.00492578	-0.503616	9.24223e-06	-0.745483	4.18933e-12	-0.572119	0.000340863	0.348657	0.276282
chrX:154006960-154033802C	NM_001166460,NM_001166461,NM_001166462,NM_002436	MPP1	membrane protein, palmitoylated 1, 55kDa	4	-0.658591	40.0392	-0.209794	0.193534	-0.975212	2.65264e-41	-0.730694	4.66629e-39	-0.277634	9.96706e-05	-0.586489	0.000476377
chr1:151955387-151966714C	NM_002966	S100A10	S100 calcium binding protein A10	5	-0.657903	Inf	-0.489347	4.25053e-09	-0.104715	0.00135775	-1.00845	0	-0.657903	8.47545e-25	-1.25811	3.7134e-62
chr7:2552163-2568808W	NM_001166355,NM_002304,NM_001040167,NM_001040168	LFNG	LFNG O-fucosylpeptide 3-beta-N-acetylglucosaminyltransferase	4	-0.657689	10.3166	-0.455711	0.00587941	-0.780609	1.20425e-09	-0.534769	0.000111482	-1.0092	1.0599e-07	0.181017	0.473475
chr9:131182759-131199627W	NM_016174	CERCAM	cerebral endothelial cell adhesion molecule	4	-0.657015	57.7057	-0.775293	1.52674e-19	-0.673607	2.06379e-48	-0.532211	2.21339e-32	-0.640422	1.98864e-27	0.128635	0.356178
chr3:50606909-50622419W	NM_016173	HEMK1	HemK methyltransferase family member 1	4	-0.656883	64.792	-0.227999	0.057075	-0.385943	4.07539e-19	-0.840976	2.32301e-77	-0.84661	5.60662e-39	-0.472791	6.6759e-07
chr14:64854759-64926727W	NM_005956	MTHFD1	methylenetetrahydrofolate dehydrogenase (NADP+ dependent) 1, methenyltetrahydrofolate cyclohydrolase, formyltetrahydrofolate synthetase	4	-0.656772	43.1239	-1.16333	1.96155e-32	-0.97061	7.89966e-54	-0.303781	3.8485e-06	-0.342935	0.000382079	0.00295863	1
chr1:17248445-17299474W	NM_014675	CROCC	ciliary rootlet coiled-coil, rootletin	4	-0.656393	42.0375	-0.981452	3.79624e-19	-0.363306	1.35335e-12	-0.492249	1.71033e-28	-0.820536	1.04066e-32	-0.211238	0.0569624
chr8:19674918-19709584W	NM_018142	INTS10	integrator complex subunit 10	4	-0.656132	Inf	-1.16944	1.52071e-21	-0.312283	9.1513e-13	-0.999981	0	-0.0612966	0.338582	-0.259179	0.0069663
chr1:17081402-17090975C	NR_002729	MST1P9	macrophage stimulating 1 (hepatocyte growth factor-like) pseudogene 9	5	-0.655773	Inf	-0.113326	0.0147105	-0.706108	0	-0.549572	3.23942e-67	-0.987298	0	-0.655773	2.595e-88
chr9:123363091-123476612C	NM_001080497	MEGF9	multiple EGF-like-domains 9	5	-0.655636	Inf	-0.253689	0.00121573	-0.656412	1.79484e-81	-0.695131	0	-0.351213	6.48303e-19	-0.655636	5.13393e-14
chrX:102631268-102632999W	NM_014380,NM_206915,NM_206917	NGFRAP1	nerve growth factor receptor (TNFRSF16) associated protein 1	4	-0.654943	Inf	-0.530449	1.79966e-08	-0.421613	5.35424e-23	-0.965997	0	-0.029596	0.495192	-0.779437	7.30539e-13
chr8:75146941-75233562C	NM_020647	JPH1	junctophilin 1	4	-0.654928	12.822	-0.865975	3.78437e-07	-0.342846	0.00307994	-0.443881	3.42293e-08	-0.993187	4.61704e-12	0.0753981	0.779853
chr5:162864577-162872020W	NM_004060,NM_199246	CCNG1	cyclin G1	4	-0.654891	Inf	-0.987972	3.56105e-20	-0.739521	0	-0.465455	8.08986e-38	0.0910792	0.123013	-0.570262	1.05184e-10
chr12:53874280-53893271C	NM_006301	MAP3K12	mitogen-activated protein kinase kinase kinase 12	4	-0.65484	Inf	-0.601396	1.47226e-13	-0.0379528	0.378601	-0.922778	0	-0.534761	3.08867e-25	-0.708284	2.92944e-10
chr1:201372895-201390874C	NM_003281	TNNI1	troponin I type 1 (skeletal, slow)	4	-0.654789	7.77339	-0.986318	2.49741e-06	0.224935	0.0501479	-0.328177	0.000264451	-0.601295	0.00132017	-0.708284	0.000301699
chr2:100889754-100939195C	NM_198461	LONRF2	LON peptidase N-terminal domain and ring finger 2	5	-0.651313	Inf	-0.639478	3.15315e-14	-0.651313	0	-1.41869	0	-0.522791	3.79672e-87	-0.919484	4.29594e-40
chr5:140071018-140078889W	NM_012208	HARS2	histidyl-tRNA synthetase 2, mitochondrial (putative)	4	-0.651249	Inf	-0.394745	0.00711286	-0.817606	2.7989e-56	-1.17193	0	0.00405627	0.977922	-0.484893	2.21123e-05
chr19:37825580-37855355W	NM_181786	HKR1	HKR1, GLI-Kruppel zinc finger family member	5	-0.651113	57.4478	-1.31016	1.02801e-26	-0.314654	3.78836e-13	-0.651113	1.87956e-59	-0.250581	1.89098e-06	-1.13582	1.29579e-22
chr12:27933187-27955972W	NM_020782	KLHDC5	kelch domain containing 5	5	-0.650934	Inf	-0.650934	1.32822e-18	-0.726288	0	-0.0882188	0.000122252	-0.344555	3.70037e-23	-1.22289	8.08731e-47
chr20:34633542-34638882C	NR_027451	LOC647979	hypothetical LOC647979	5	-0.650827	Inf	-0.427095	3.79569e-36	-0.650827	0	-0.917148	0	-0.346326	0	-0.914702	0
chr9:14081848-14313945C	NM_005596	NFIB	nuclear factor I/B	5	-0.650367	Inf	-0.650367	2.447e-18	-0.852511	0	-1.44577	0	-0.640626	6.50008e-25	-0.263368	2.76151e-06
chr3:58727737-59035715C	NM_198463	C3orf67	chromosome 3 open reading frame 67	4	-0.649154	5.44206	-0.914338	0.00316379	-0.170932	0.179398	-0.38397	0.00434445	-0.360413	0.0284696	-1.30089	2.16955e-05
chr1:23755056-23810750C	NM_017707,NM_001143778	ASAP3	ArfGAP with SH3 domain, ankyrin repeat and PH domain 3	4	-0.648301	37.2376	-0.597107	1.82024e-08	-0.56033	1.00022e-30	-0.699494	5.13745e-21	-0.990407	2.39941e-23	-0.0469983	0.614402
chr2:239152680-239197207C	NM_022817	PER2	period homolog 2 (Drosophila)	4	-0.647093	26.2939	-0.870848	9.99441e-15	0.0447236	0.344544	-0.423338	2.72932e-23	-0.199013	2.02021e-05	-1.18099	4.21858e-16
chr7:8008423-8128707W	NM_138426	GLCCI1	glucocorticoid induced transcript 1	4	-0.646819	40.6561	-0.446833	0.00151371	-0.582901	1.1491e-13	-0.710737	2.25263e-59	-0.0392863	0.631918	-1.3442	2.10205e-14
chr17:15902782-15932096W	NM_017775	TTC19	tetratricopeptide repeat domain 19	4	-0.646113	79.8792	-0.276908	0.00192427	-0.567041	9.35626e-52	-0.725185	6.37092e-95	0.0262783	0.582139	-0.928506	5.24759e-26
chr17:19552064-19580908W	NM_000382,NM_001031806	ALDH3A2	aldehyde dehydrogenase 3 family, member A2	5	-0.64536	Inf	-0.834187	7.08975e-22	-0.613269	0	-0.64536	1.81981e-55	-0.295174	3.23975e-08	-0.831533	2.63909e-38
chr22:39745954-39781591W	NM_145731,NM_145738,NM_004711	SYNGR1	synaptogyrin 1	5	-0.64379	Inf	-0.64379	6.68474e-09	-0.129284	0.0110204	-1.21318	0	-0.707018	6.43831e-26	-0.364458	0.000517981
chr10:51026327-51371331C	NM_001077686	AGAP8	ArfGAP with GTPase domain, ankyrin repeat and PH domain 8	5	-0.64277	27.0852	-0.987402	1.86932e-06	-0.64277	1.61196e-23	-0.505325	5.25228e-22	-0.154548	0.0393009	-0.881349	2.46295e-08
chr10:46897641-46939143W	NR_027632	FAM35B	family with sequence similarity 35, member A pseudogene	4	-0.64175	24.0578	-1.26061	5.5007e-12	-0.668585	1.69155e-32	-0.0538123	0.286315	-0.293898	0.000567376	-0.614916	3.79875e-06
chr2:235401688-235405693C	NM_005737	ARL4C	ADP-ribosylation factor-like 4C	5	-0.639426	Inf	-0.549618	8.02646e-13	-0.350942	1.62561e-28	-1.0883	0	-1.40262	0	-0.639426	1.56474e-18
chr12:105724414-105765295W	NM_001145199	C12orf75	chromosome 12 open reading frame 75	5	-0.638994	56.2587	-0.710075	2.00864e-09	-0.266538	3.26867e-10	-0.835877	5.6519e-86	-0.302679	1.64603e-08	-0.638994	1.12158e-11
chr3:33318934-33428756W	NM_001171713,NM_012157	FBXL2	F-box and leucine-rich repeat protein 2	4	-0.638921	7.49458	-2.11644	4.28153e-10	-0.138203	0.21845	-0.255585	0.00386347	-0.277849	0.037029	-0.999993	0.00397422
chr6:40994772-41006928C	NM_173561	UNC5CL	unc-5 homolog C (C. elegans)-like	5	-0.637158	Inf	-0.557989	1.96309e-28	-1.87561	0	-1.33709	0	-0.30176	2.8909e-20	-0.637158	1.76043e-42
chr4:174252527-174255595C	NM_001130688,NM_001130689,NM_002129	HMGB2	high mobility group box 2	4	-0.637113	11.9328	-0.513947	0.0557978	-0.891011	1.08684e-16	-0.287038	0.00315719	-0.383216	0.0308015	-0.902182	2.07752e-05
chr8:18384814-18871196C	NM_206909,NM_015310	PSD3	pleckstrin and Sec7 domain containing 3	5	-0.637023	60.1959	-1.23995	7.08042e-31	-0.81605	1.17084e-59	-0.415542	6.30303e-24	-0.291302	7.83323e-09	-0.637023	4.72396e-11
chr9:131102839-131123748W	NM_005094	SLC27A4	solute carrier family 27 (fatty acid transporter), member 4	5	-0.635369	75.5966	-0.273943	0.00335955	-0.364719	4.0784e-13	-0.802286	1.72484e-77	-1.01825	8.10156e-64	-0.635369	3.64801e-10
chr2:44001182-44037147W	NM_016008,NM_001012665,NM_015522	DYNC2LI1	dynein, cytoplasmic 2, light intermediate chain 1	4	-0.635242	7.87082	-0.95498	0.0021118	-0.427233	0.000130197	-0.584207	1.252e-08	-0.242155	0.129584	-0.686277	0.018169
chr1:116915795-116947394W	NM_000701,NM_001160233,NM_001160234	ATP1A1	ATPase, Na+/K+ transporting, alpha 1 polypeptide	5	-0.633287	Inf	-0.661337	0	-0.358591	0	-1.1004	0	-0.310637	0	-0.633287	0
chr14:20779530-20801457C	NM_021178,NM_182849,NM_182851,NM_182852	CCNB1IP1	cyclin B1 interacting protein 1, E3 ubiquitin protein ligase	4	-0.632976	16.5533	-0.726941	5.55503e-05	-0.31043	8.46817e-06	-0.747589	1.46822e-21	-0.539011	2.35739e-06	0.0659443	0.696884
chr12:4382902-4414521W	NM_001759	CCND2	cyclin D2	5	-0.632823	Inf	-1.70736	0	-0.969831	0	-0.632823	0	-0.367109	6.17106e-23	-0.491785	5.6804e-11
chr1:159896829-159915386C	NM_001135050,NM_020789	IGSF9	immunoglobulin superfamily, member 9	4	-0.631989	12.9765	-0.231584	0.276068	-0.379927	0.00251758	-1.63319	3.98846e-21	-0.771671	0.00119326	-0.492306	0.0200647
chr10:47379720-47421236W	NR_027634	FAM35B2	family with sequence similarity 35, member A pseudogene	4	-0.631656	20.3773	-0.675458	0.000916119	-0.679249	2.8213e-33	-0.0722768	0.153152	-0.264294	0.00175796	-0.587855	8.10497e-06
chr13:21351469-21476913C	NM_022459	XPO4	exportin 4	4	-0.63159	48.6811	-1.19784	2.78769e-17	-0.909804	2.01233e-76	-0.189612	1.40965e-05	-0.353377	3.13731e-09	-0.0326727	0.786402
chr15:72577068-72612525C	NM_001172684,NM_001172685,NM_052840	CELF6	CUGBP, Elav-like family member 6	4	-0.631249	21.2316	-0.139405	0.467896	-0.566548	1.97048e-08	-0.594983	7.66035e-15	-0.667516	1.57513e-13	-1.64188	7.07701e-12
chr11:35160417-35253946W	NM_001001389,NM_001001390,NM_001001391,NM_001001392,NM_000610	CD44	CD44 molecule (Indian blood group)	5	-0.630835	Inf	-1.34687	0	-0.440839	0	-0.749075	0	-0.277212	3.17225e-67	-0.630835	0
chr17:36046435-36105096C	NM_001165923,NM_000458	HNF1B	HNF1 homeobox B	5	-0.630656	70.4107	-0.630656	5.52759e-15	-0.33845	6.65991e-21	-1.16896	8.30965e-76	-0.997965	9.80256e-41	-0.268176	0.00042483
chr3:155838337-156256927W	NM_172159,NM_172160,NM_003471	KCNAB1	potassium voltage-gated channel, shaker-related subfamily, beta member 1	5	-0.630631	8.39764	-2.67901	1.43059e-07	-0.630631	1.02808e-05	-0.288543	0.044282	-0.493619	0.00618907	-1.36678	0.00144331
chr14:68000008-68056255W	NM_020715	PLEKHH1	pleckstrin homology domain containing, family H (with MyTH4 domain) member 1	5	-0.630544	85.6308	-1.08426	2.07994e-16	-0.24457	7.336e-12	-0.630544	1.19732e-71	-0.147317	0.00648728	-2.09228	9.5782e-87
chr19:49251270-49258647C	NM_000148	FUT1	fucosyltransferase 1 (galactoside 2-alpha-L-fucosyltransferase, H blood group)	5	-0.630153	42.26	-1.67311	2.82304e-27	-0.630153	1.0246e-09	-0.585238	9.99173e-17	-1.74088	3.85895e-39	-0.490158	0.0153545
chr2:240896790-240964819C	NM_004544	NDUFA10	NADH dehydrogenase (ubiquinone) 1 alpha subcomplex, 10, 42kDa	4	-0.630052	Inf	-0.854967	1.71276e-57	-0.23105	1.00799e-25	-0.561384	0	-0.69872	0	-0.017726	0.727412
chr2:208686012-208890284C	NM_001080475	PLEKHM3	pleckstrin homology domain containing, family M, member 3	5	-0.62981	Inf	-2.00659	4.13199e-56	-0.121868	0.00722117	-1.10797	0	-0.409375	4.58188e-14	-0.62981	7.96057e-07
chr18:74536116-74682680W	NM_007345	ZNF236	zinc finger protein 236	4	-0.628889	24.9551	0.11717	0.459433	-0.37947	2.75327e-10	-0.198668	0.000818285	-0.886598	1.15765e-34	-0.878308	5.39797e-08
chr19:6440075-6459781C	NM_024103	SLC25A23	solute carrier family 25 (mitochondrial carrier; phosphate carrier), member 23	5	-0.628701	Inf	-0.787329	5.76041e-60	-0.299267	2.66722e-45	-1.39783	0	-0.580481	1.16675e-56	-0.628701	4.31009e-47
chr17:76849063-76921472C	NM_003255	TIMP2	TIMP metallopeptidase inhibitor 2	5	-0.628149	Inf	-0.195332	3.24693e-12	-0.628149	0	-1.38649	0	-0.461802	0	-1.29641	0
chr13:41129803-41240734C	NM_002015	FOXO1	forkhead box O1	5	-0.628123	Inf	-0.691491	1.11337e-24	-0.507737	2.18201e-57	-0.628123	0	-0.365448	2.84863e-25	-0.949641	7.34131e-26
chr6:130465463-130544099C	NM_152552,NM_001017373	SAMD3	sterile alpha motif domain containing 3	5	-0.627746	8.63798	-0.981452	0.0057505	-0.627746	3.17222e-07	-0.430081	5.54205e-08	-0.207896	0.0461947	-0.776651	0.037457
chr7:36893961-37488511C	NM_001039459,NM_130442,NM_014800	ELMO1	engulfment and cell motility 1	4	-0.626691	Inf	-0.457721	8.7894e-10	-0.795661	4.38913e-67	-0.877137	0	-0.389005	5.23724e-30	-0.191327	0.0869448
chr18:55267894-55289177C	NM_004539	NARS	asparaginyl-tRNA synthetase	4	-0.626424	Inf	-1.0255	2.25955e-60	-1.12892	0	-0.0754577	0.00322112	0.0363341	0.331065	-0.227352	0.000117516
chr2:74699960-74710357C	NM_032779	CCDC142	coiled-coil domain containing 142	5	-0.625989	17.7572	-0.74456	1.62427e-07	-0.418548	6.92138e-05	-0.625989	3.56623e-14	-0.773672	2.03534e-12	-0.57661	0.0033811
chr17:37827376-37844310C	NM_033419	PGAP3	post-GPI attachment to proteins 3	4	-0.625731	Inf	0.0339778	0.771254	-0.20348	0.000114916	-1.61761	0	-0.906856	6.88588e-38	-0.344607	0.00750239
chr2:242498192-242513551W	NM_032515	BOK	BCL2-related ovarian killer	4	-0.625706	115.14	-1.14281	2.16266e-90	-0.326387	5.74767e-30	0.00520593	0.85845	-0.587224	1.70713e-96	-0.664187	5.19949e-36
chr3:12525931-12574819W	NM_001145392,NM_001145393,NM_001145394,NM_001145395,NM_025265	TSEN2	tRNA splicing endonuclease 2 homolog (S. cerevisiae)	4	-0.625439	4.62618	-1.77941	0.00622881	-0.334893	0.0448614	-0.481188	0.00226071	-0.76969	0.0010737	-0.663757	0.132728
chr1:33722174-33766320W	NM_152493	ZNF362	zinc finger protein 362	4	-0.625321	47.8545	-0.411733	5.34836e-06	0.00145203	0.985181	-0.767606	4.45093e-49	-0.977796	2.8958e-46	-0.483035	1.7922e-05
chr9:139388897-139440238C	NM_017617	NOTCH1	notch 1	4	-0.623018	44.9123	-0.361383	1.14928e-05	-0.00113212	0.986031	-0.613551	3.17122e-43	-0.921766	1.86892e-42	-0.632484	4.4373e-09
chr5:659978-693510C	NM_007030	TPPP	tubulin polymerization promoting protein	5	-0.621988	Inf	-0.69649	6.76588e-11	-0.434488	4.92857e-26	-0.765454	0	-0.248654	3.27277e-10	-0.621988	1.78573e-09
chr4:39455747-39460568C	NM_000661,NM_001024921	RPL9	ribosomal protein L9	4	-0.620921	Inf	-0.93857	4.33389e-39	-1.42901	0	-0.303272	2.62102e-21	-0.270407	4.35327e-06	-0.0562918	0.456563
chr2:11674242-11782912W	NM_148903,NM_014668,NM_033090	GREB1	growth regulation by estrogen in breast cancer 1	4	-0.61973	12.6353	0.0256546	0.943547	-0.584224	0.000156827	-0.655235	1.68507e-14	-0.290945	0.000182515	-1.91697	8.02823e-07
chr3:49044637-49053386W	NM_018031	WDR6	WD repeat domain 6	5	-0.619238	Inf	-0.634295	4.37911e-78	-0.556566	0	-1.13002	0	-0.619238	0	-0.292336	9.30364e-21
chr12:63037763-63328665C	NM_020700	PPM1H	protein phosphatase, Mg2+/Mn2+ dependent, 1H	5	-0.618538	Inf	-0.443087	1.37328e-07	-0.618538	1.52402e-51	-0.831488	0	-0.280158	7.25842e-09	-0.836358	1.97738e-23
chr20:35169897-35178226W	NM_181526,NM_006097	MYL9	myosin, light chain 9, regulatory	4	-0.618004	24.5423	-0.324561	0.00866259	-0.408017	1.38058e-08	-0.827991	5.7743e-20	-1.14595	3.80847e-24	-0.214772	0.193733
chr11:17095940-17099220C	NM_001017	RPS13	ribosomal protein S13	5	-0.615012	64.1917	-0.920498	1.08086e-13	-0.469536	5.90122e-34	-0.615012	2.27068e-69	-0.212286	0.000862728	-1.03666	3.25582e-22
chr11:6633997-6640692C	NM_000391	TPP1	tripeptidyl peptidase I	5	-0.613957	Inf	-0.919578	0	-0.221699	1.2572e-33	-0.613957	0	-0.21033	5.73757e-21	-0.993953	0
chr11:119076990-119178858W	NM_005188	CBL	Cas-Br-M (murine) ecotropic retroviral transforming sequence	4	-0.612313	54.0574	-0.944926	2.7681e-12	-0.0686479	0.0801174	-0.115556	0.00246284	-1.23905	1.47786e-100	-0.279699	0.00511528
chr7:19758939-19812404C	NM_152774	TMEM196	transmembrane protein 196	4	-0.611721	18.2613	-1.43124	1.01555e-21	-0.226286	0.0162409	0.0842556	0.120628	-0.494097	1.47408e-14	-0.729346	0.00756364
chr3:56761446-57113336C	NM_019555,NM_001128615,NM_001128616	ARHGEF3	Rho guanine nucleotide exchange factor (GEF) 3	5	-0.611646	Inf	-0.740684	5.79315e-16	-1.01124	0	-0.611646	4.47409e-74	-0.422588	1.75625e-15	-0.519231	2.65634e-07
chr3:33155450-33189264W	NM_006371	CRTAP	cartilage associated protein	5	-0.611633	Inf	-1.1076	1.45384e-64	-0.611633	0	-1.07791	0	-0.397349	2.52808e-28	-0.404494	3.91998e-17
chr2:3622853-3628508W	NM_001011	RPS7	ribosomal protein S7	4	-0.611137	Inf	-0.425666	1.4631e-09	-0.907936	0	-0.796608	0	-0.269505	8.45044e-08	-0.134696	0.0858354
chr13:41371127-41495886C	NR_003365	SUGT1P3	suppressor of G2 allele of SKP1 (S. cerevisiae) pseudogene 3	4	-0.611	29.0338	-0.690185	2.34149e-07	-1.63946	4.67973e-47	-0.531814	4.20747e-08	-0.460401	0.0190923	-0.312421	0.102171
chr2:25042041-25142055C	NM_004036	ADCY3	adenylate cyclase 3	4	-0.610983	16.8507	0.266916	0.205725	-0.153565	0.0408472	-0.46215	3.777e-12	-0.759817	7.63373e-14	-1.33973	1.05874e-10
chr1:109656585-109749401W	NM_020775	KIAA1324	KIAA1324	5	-0.609834	Inf	-0.925236	0	-0.609834	0	-0.933891	0	-0.357367	0	-0.503298	8.92497e-49
chr20:37101486-37207502W	NM_020336	RALGAPB	Ral GTPase activating protein, beta subunit (non-catalytic)	4	-0.608653	57.6179	-0.993472	6.60965e-37	-0.458507	2.16314e-52	-0.0356542	0.198791	-0.260067	1.25519e-11	-0.758799	2.1473e-26
chr17:11144740-11467378W	NM_001173461,NM_001173462,NM_207386	SHISA6	shisa homolog 6 (Xenopus laevis)	4	-0.608259	21.9528	0.184996	0.531186	-0.578678	8.49903e-05	-0.637841	1.40108e-20	-0.400813	0.00324131	-2.82995	1.04283e-21
chrX:135228861-135293518W	NR_027621,NM_001167819,NM_001159699,NM_001159700,NM_001159701,NM_001159702,NM_001159703,NM_001159704,NM_001449	FHL1	four and a half LIM domains 1	4	-0.60742	20.5606	0.0125985	1	-0.608206	2.45628e-15	-0.606635	9.67229e-27	-0.149932	0.0483197	-0.710362	0.00196453
chr6:158530536-158589312C	NM_032861	SERAC1	serine active site containing 1	5	-0.606817	34.5439	-0.967311	3.03649e-16	-0.611929	1.2987e-37	-0.246859	1.13055e-05	-0.606817	3.31129e-16	-0.31012	0.00660148
chr16:53468351-53525559W	NM_005611	RBL2	retinoblastoma-like 2 (p130)	4	-0.606001	Inf	-0.334406	6.65512e-07	-0.808162	0	-0.649029	0	0.0630002	0.0500359	-0.562972	8.6841e-20
chr11:111807927-111893305W	NM_033425,NM_001037954	DIXDC1	DIX domain containing 1	5	-0.605806	19.5138	-1.22628	7.16362e-08	-0.599757	2.17733e-12	-0.605806	2.35012e-15	-0.495483	1.37523e-05	-0.823982	8.39124e-05
chr3:16926452-17132097W	NM_015184,NM_001144382	PLCL2	phospholipase C-like 2	5	-0.605574	22.8112	-0.60853	3.0037e-05	-0.605574	8.31102e-25	-0.123808	0.00258741	-0.39966	1.35085e-12	-0.73702	3.35236e-07
chr19:3474405-3480540C	NM_001136503	C19orf77	chromosome 19 open reading frame 77	5	-0.605029	Inf	-0.904306	1.18584e-08	-0.53785	8.23996e-07	-1.55947	0	-0.605029	4.6051e-36	-0.563708	0.000147536
chr1:26187976-26197744C	NM_178422	PAQR7	progestin and adipoQ receptor family member VII	4	-0.604573	62.6741	-2.13895	7.31221e-76	-0.362346	1.6688e-11	-0.828279	6.93154e-44	-0.380866	4.92197e-07	0.123132	0.193016
chr5:171760505-171881527C	NM_001017995	SH3PXD2B	SH3 and PX domains 2B	5	-0.603831	Inf	-0.603831	6.2023e-24	-0.364241	1.55771e-40	-0.980549	0	-0.674787	1.2988e-77	-0.589621	3.7547e-18
chr10:60272904-60588845W	NM_001080512	BICC1	bicaudal C homolog 1 (Drosophila)	5	-0.602904	16.5077	-0.824396	1.65054e-10	-0.253382	5.7257e-07	-0.602904	5.31837e-08	-0.536296	4.35728e-06	-0.60689	6.50925e-08
chr2:18059945-18114224W	NM_002252	KCNS3	potassium voltage-gated channel, delayed-rectifier, subfamily S, member 3	5	-0.602139	25.0883	-0.930912	2.61753e-09	-0.602139	1.90334e-27	-0.65428	4.05954e-14	-0.421467	0.013792	-0.522164	0.000119081
chr7:92116338-92157845C	NM_000466	PEX1	peroxisomal biogenesis factor 1	5	-0.602	76.2067	-2.14297	2.38974e-82	-0.715295	1.16524e-47	-0.275516	3.68744e-09	-0.53715	4.8005e-22	-0.602	6.70708e-08
chr10:91190051-91295313C	NM_213606	SLC16A12	solute carrier family 16, member 12 (monocarboxylic acid transporter 12)	4	-0.601771	58.8138	-1.43707	4.27213e-42	-0.617724	5.89596e-43	-0.0312368	0.423373	-0.466534	7.28569e-39	-0.585818	2.49543e-06
chr4:57829517-57843826C	NM_032313	C4orf14	chromosome 4 open reading frame 14	4	-0.601665	41.7696	-0.219458	0.0540264	-0.238801	6.50003e-06	-0.843009	8.91016e-49	-1.16864	1.68693e-34	-0.36032	0.00376741
chr1:117452689-117532972W	NM_020440	PTGFRN	prostaglandin F2 receptor negative regulator	5	-0.601074	Inf	-0.987221	2.48467e-89	-0.601074	0	-0.717596	0	-0.36812	3.26027e-25	-0.166561	4.03987e-05
chr3:47021173-47051193W	NM_015175	NBEAL2	neurobeachin-like 2	5	-0.600853	Inf	-0.600853	4.89012e-32	-0.600316	0	-0.394205	1.08765e-50	-0.766935	0	-0.998398	0
chr21:30244513-30257693C	NM_182749,NM_013240	N6AMT1	N-6 adenine-specific DNA methyltransferase 1 (putative)	5	-0.600521	7.98603	-0.750839	0.00344021	-0.600521	3.4409e-09	-0.225506	0.00819039	-0.353277	0.00553222	-0.636236	0.00849351
chr2:179328393-179343355C	NM_001135212,NM_181342	FKBP7	FK506 binding protein 7	5	-0.600411	5.90968	-0.779409	0.0473406	-0.471987	0.00141954	-0.435584	0.000527083	-0.600411	0.00233909	-1.18878	0.00177413
chr5:14581891-14616285W	NM_019018	FAM105A	family with sequence similarity 105, member A	5	-0.600197	Inf	-0.41073	2.07145e-06	-0.724575	2.23033e-80	-0.837074	0	-0.600197	6.73239e-91	-0.483693	1.58439e-07
chr16:17196183-17564738C	NM_022166	XYLT1	xylosyltransferase I	4	-0.599949	45.6685	-2.14125	2.32908e-56	-0.235105	6.97637e-08	-0.635975	1.89489e-26	-0.563923	4.94289e-11	0.0762161	0.446379
chr12:8185359-8208117W	NM_018416	FOXJ2	forkhead box J2	4	-0.59937	46.3099	-0.583155	2.39834e-10	-0.22293	7.63294e-09	-0.615586	1.05366e-61	0.0267782	0.655305	-0.946069	2.1751e-22
chr11:111169976-111179353W	NM_001136105	C11orf93	chromosome 11 open reading frame 93	5	-0.598575	23.1588	-0.556291	0.00216873	-0.676576	2.4384e-13	-1.58496	3.08115e-28	-0.598575	3.1893e-05	-0.575017	0.000989791
chr2:242045515-242088878C	NM_015148	PASK	PAS domain containing serine/threonine kinase	4	-0.59844	11.8088	-0.662562	0.00700998	-0.815428	3.12292e-17	-0.240925	0.0158642	-0.534319	2.23353e-05	0.17608	0.293591
chr19:39292312-39303740C	NM_006149	LGALS4	lectin, galactoside-binding, soluble, 4	5	-0.597936	67.1645	-0.455782	2.63872e-07	-0.415276	9.43741e-32	-0.814352	1.70048e-37	-1.12812	4.63698e-51	-0.597936	7.26076e-22
chr10:105637320-105678045C	NM_024928	OBFC1	oligonucleotide/oligosaccharide-binding fold containing 1	4	-0.596791	64.5178	-0.785312	5.93321e-29	-0.451951	1.87969e-35	-0.511928	2.83195e-40	-0.681654	1.37424e-37	0.0955036	0.183595
chr11:76368569-76381791C	NM_005512,NM_001128922	LRRC32	leucine rich repeat containing 32	4	-0.595856	6.57646	-0.335802	0.473616	-0.63999	6.79295e-05	-0.468249	0.000264405	-0.551722	0.00207275	-1.89162	0.000297238
chr4:73920416-73935472C	NM_173827	COX18	COX18 cytochrome c oxidase assembly homolog (S. cerevisiae)	5	-0.595175	28.0585	-1.02073	1.51958e-10	-0.499407	7.68997e-15	-0.595175	1.2122e-21	-0.582865	1.05185e-11	-0.815319	7.91611e-06
chr5:150632613-150649951W	NM_001167607,NM_000405	GM2A	GM2 ganglioside activator	5	-0.594647	38.1623	-0.534066	1.7958e-05	-0.443549	3.01668e-19	-0.598047	6.05362e-38	-0.594647	2.14409e-16	-0.624815	1.92519e-07
chr17:62494374-62502484C	NM_004396	DDX5	DEAD (Asp-Glu-Ala-Asp) box polypeptide 5	5	-0.594058	Inf	-0.594058	0	-0.773063	0	-0.290903	0	-0.265402	0	-0.707737	0
chr2:191069361-191184771C	NM_014362,NM_198047	HIBCH	3-hydroxyisobutyryl-CoA hydrolase	5	-0.593368	15.6538	-0.704329	0.00564095	-0.559476	1.64292e-09	-0.831464	8.30496e-20	-0.305357	0.0259266	-0.593368	0.00510573
chr3:44771124-44778575W	NM_145044	ZNF501	zinc finger protein 501	4	-0.5931	6.49078	0.27058	0.530536	-0.572572	6.58592e-05	-0.333343	0.0100666	-0.613629	9.10081e-05	-1.35384	0.000251277
chr12:100867679-100957643W	NM_005123	NR1H4	nuclear receptor subfamily 1, group H, member 4	4	-0.59294	Inf	-0.916318	0.000325556	-0.235996	9.91839e-06	-2.30443	0	0.0382983	0.735756	-0.269562	0.00395759
chr1:76251886-76260764W	NM_004582	RABGGTB	Rab geranylgeranyltransferase, beta subunit	4	-0.592591	23.7996	-1.04473	7.6194e-10	-0.503141	1.19654e-16	-0.49911	1.9885e-21	-0.0685964	0.378597	-0.68204	3.04332e-06
chr1:202317830-202557697W	NM_001167857,NM_001167858,NM_002481,NM_032103,NM_032104,NM_032105	PPP1R12B	protein phosphatase 1, regulatory (inhibitor) subunit 12B	4	-0.592115	30.4203	-0.433413	0.00273519	-0.688232	5.12369e-34	-0.495999	1.34907e-17	-0.0583101	0.403451	-1.00466	1.15011e-13
chr16:47189300-47495015C	NM_030790	ITFG1	integrin alpha FG-GAP repeat containing 1	5	-0.591608	87.5545	-0.490687	2.27761e-07	-0.624038	5.2801e-72	-0.591608	4.51346e-84	-0.261279	4.84955e-09	-0.808008	2.86712e-21
chr10:99473465-99477909W	NM_031484	MARVELD1	MARVEL domain containing 1	4	-0.591138	Inf	-0.0620103	0.693945	-0.621365	1.61065e-23	-1.74211	0	-0.289559	0.000171875	-0.56091	0.000196631
chr4:110609785-110624629C	NM_001226,NM_032992	CASP6	caspase 6, apoptosis-related cysteine peptidase	4	-0.590733	8.14496	-0.524836	0.0631566	-0.256498	0.0137229	-0.54802	7.56458e-07	-0.633445	1.0643e-05	-0.822455	0.00029494
chr11:644225-695740C	NM_021008	DEAF1	deformed epidermal autoregulatory factor 1 (Drosophila)	4	-0.590419	Inf	-0.226282	0.00880433	-0.0276586	0.568402	-1.11265	0	-0.781045	1.52594e-36	-0.399794	0.000177485
chr12:48357330-48362660W	NM_024056,NM_001143841,NM_001143842,NM_001143843	TMEM106C	transmembrane protein 106C	5	-0.589767	Inf	-0.805902	1.7544e-10	-0.300906	1.15555e-08	-1.18994	0	-0.589767	5.84896e-18	-0.353997	0.00134829
chr2:26467616-26513332W	NM_000183	HADHB	hydroxyacyl-CoA dehydrogenase/3-ketoacyl-CoA thiolase/enoyl-CoA hydratase (trifunctional protein), beta subunit	5	-0.589491	Inf	-0.523745	2.19249e-11	-0.589491	3.81014e-90	-0.759163	0	-0.197941	3.95594e-06	-0.597151	3.7524e-14
chr16:318310-325914C	NM_003834,NM_183337	RGS11	regulator of G-protein signaling 11	5	-0.587286	Inf	-0.454446	0.00292797	-0.587286	5.35168e-11	-1.52763	0	-1.18759	4.00011e-54	-0.490158	0.0153545
chr7:36192836-36341151W	NM_030636	EEPD1	endonuclease/exonuclease/phosphatase family domain containing 1	5	-0.58605	Inf	-0.570157	1.8591e-07	-1.15566	0	-0.58605	8.64651e-17	-0.870057	1.70271e-19	-0.360052	0.0001096
chrX:46937775-46952712W	NM_004683,NM_152869	RGN	regucalcin (senescence marker protein-30)	5	-0.582472	12.4162	-0.722708	0.00444306	-0.447597	7.40525e-05	-0.582472	3.85216e-12	-0.633834	1.79246e-08	-0.54964	0.0481151
chr10:30598731-30638267C	NM_018109	MTPAP	mitochondrial poly(A) polymerase	4	-0.581929	13.0516	-0.838787	5.04152e-10	-0.325071	7.76812e-09	0.0311266	0.540063	-0.173726	0.0159611	-0.838881	1.35018e-09
chr16:3432086-3451025C	NM_017810	ZNF434	zinc finger protein 434	4	-0.58161	12.5426	-0.78787	3.90564e-06	-0.302233	6.11435e-05	-0.523425	6.13698e-15	-0.09029	0.387201	-0.639794	0.00102389
chr1:214522040-214725024C	NM_005401	PTPN14	protein tyrosine phosphatase, non-receptor type 14	4	-0.578759	42.67	-0.2807	0.00781152	-0.567978	1.68943e-39	-0.58954	1.30531e-25	-1.38777	2.29666e-26	-0.177685	0.0557257
chr1:113615831-113667342W	NM_014813	LRIG2	leucine-rich repeats and immunoglobulin-like domains 2	4	-0.578258	9.04985	-0.801999	0.000114261	-0.290353	0.000232202	-0.0753223	0.301249	-0.354518	8.01133e-05	-1.25728	3.4843e-08
chr8:120569319-120651106C	NM_001130863,NM_006209,NM_001040092	ENPP2	ectonucleotide pyrophosphatase/phosphodiesterase 2	4	-0.578049	47.5816	-0.539943	1.76104e-08	-0.616155	1.00673e-47	-0.132927	7.59256e-07	0.0530908	0.0962058	-1.6534	3.67866e-42
chr1:210501596-210849638W	NM_018194,NM_001170564,NM_001170580,NM_001170587,NM_001170588,NM_001122834	HHAT	hedgehog acyltransferase	4	-0.577402	12.5897	-0.594648	0.0121379	-0.483549	4.44686e-08	-0.560155	2.20205e-12	0.0373078	0.801207	-1.07929	4.81984e-07
chr11:118477213-118528741W	NM_015157,NM_001144758,NM_001144759	PHLDB1	pleckstrin homology-like domain, family B, member 1	5	-0.577342	52.4262	-0.588852	5.70857e-08	-0.570494	3.18085e-29	-0.408449	3.06412e-12	-1.15848	2.73866e-62	-0.577342	9.4413e-06
chr1:212537819-212588267C	NM_018252	TMEM206	transmembrane protein 206	5	-0.576468	10.7421	-0.576468	0.0321517	-0.95777	8.93499e-12	-0.455444	5.04976e-08	-0.405744	0.0388239	-0.792081	0.00837739
chr7:51083910-51384515C	NM_015198	COBL	cordon-bleu homolog (mouse)	4	-0.575727	Inf	-0.644716	3.24428e-25	-0.47727	2.61093e-51	-0.63428	0	-0.517173	7.97388e-37	-0.0302947	0.634937
chr18:33877702-34360018W	NM_025135	FHOD3	formin homology 2 domain containing 3	5	-0.57538	15.6347	-0.73988	0.000817991	-0.57538	6.71268e-13	-0.4197	5.95485e-09	-0.467275	7.9659e-05	-1.23871	4.30469e-07
chr7:140372953-140394908W	NM_052853	ADCK2	aarF domain containing kinase 2	5	-0.57458	44.3946	-1.64157	7.27605e-37	-0.157125	0.00581689	-0.569825	3.67113e-25	-0.808312	6.62018e-28	-0.57458	3.85548e-07
chr17:52978052-53039328W	NM_005486	TOM1L1	target of myb1 (chicken)-like 1	5	-0.574198	Inf	-0.593492	6.37816e-14	-0.574198	1.32714e-60	-1.29782	0	-0.49756	4.69412e-22	-0.194524	0.0252718
chr1:147013182-147098013W	NM_004326	BCL9	B-cell CLL/lymphoma 9	4	-0.574143	Inf	-0.271765	0.000119422	0.0690223	0.0737774	-1.16339	0	-0.876521	0	-0.189525	0.029027
chr17:56378596-56406152C	NM_004758,NM_024418	BZRAP1	benzodiazapine receptor (peripheral) associated protein 1	4	-0.574051	42.864	-0.118726	0.365806	-0.436852	4.46046e-13	-0.834854	8.01757e-53	-0.637101	1.32277e-24	-0.511	4.82915e-05
chr10:127408084-127452712W	NM_015608	C10orf137	chromosome 10 open reading frame 137	4	-0.57305	25.9356	-0.952286	1.20775e-09	-0.489025	4.96064e-13	-0.657075	1.48079e-28	-0.414216	8.75923e-07	0.267845	0.0618233
chr9:79013515-79014954W	NR_026890	RPSAP9	ribosomal protein SA pseudogene 9	4	-0.572534	79.5282	-0.802492	5.5436e-32	-0.632061	1.22791e-80	-0.513007	5.67454e-43	-0.362644	4.17714e-19	0.116683	0.125591
chr15:48700504-48937985C	NM_000138	FBN1	fibrillin 1	5	-0.572075	37.8701	-0.572075	7.14055e-05	-0.574805	4.50621e-35	-0.246277	1.40345e-10	-0.394847	4.78047e-25	-1.14438	2.70382e-10
chr1:173900354-173962210C	NM_172071	RC3H1	ring finger and CCCH-type domains 1	5	-0.571162	45.3976	-0.582634	2.3019e-09	-0.28368	1.91016e-14	-0.571162	2.06366e-64	-0.19776	0.000306537	-0.597777	9.46207e-10
chr12:56915609-56989980W	NM_002898	RBMS2	RNA binding motif, single stranded interacting protein 2	4	-0.571098	31.048	-1.44883	5.45256e-42	-0.114747	0.00111851	0.0439279	0.380466	-0.462775	1.75374e-07	-0.67942	9.3443e-17
chr11:43380435-43516482W	NM_018259	TTC17	tetratricopeptide repeat domain 17	4	-0.570461	81.3783	-0.739618	3.41911e-38	-0.109569	0.000228561	-0.475397	8.386e-71	-0.665524	4.23043e-66	-0.025011	0.702075
chr15:83328034-83378635C	NM_004644	AP3B2	adaptor-related protein complex 3, beta 2 subunit	4	-0.570341	46.5043	-0.000872969	1	-0.126782	0.0345835	-0.59741	3.92728e-62	-0.543273	6.19433e-29	-1.23045	1.23672e-10
chr11:61100654-61116230W	NM_015533	DAK	dihydroxyacetone kinase 2 homolog (S. cerevisiae)	5	-0.570071	69.5077	-1.23689	1.72034e-61	-0.0976367	0.0174598	-0.570071	7.50733e-48	-0.782682	4.85965e-40	-0.247785	0.0106211
chrX:69506211-69509798C	NM_016484	PDZD11	PDZ domain containing 11	4	-0.568788	8.36546	-1.51792	1.46026e-07	0.10748	0.271538	-0.327903	6.80022e-05	-0.600876	9.47664e-06	-0.536701	0.026742
chr7:129804555-129845338C	NM_032842	TMEM209	transmembrane protein 209	4	-0.568299	18.6467	-1.12629	5.93963e-12	0.0967559	0.0833481	-0.442018	2.33713e-17	-0.404602	1.14207e-07	-0.69458	2.44485e-05
chr1:16160710-16174642C	NR_024279	FLJ37453	hypothetical LOC729614	5	-0.56809	15.466	-1.33919	4.69154e-06	-0.56809	2.85635e-13	-0.392224	1.7337e-06	-0.285724	0.00682652	-1.30253	1.64362e-08
chr11:33724558-33758025C	NM_001127223,NM_001127225,NM_001127226,NM_001127227,NM_000611,NM_203329,NM_203330,NM_203331	CD59	CD59 molecule, complement regulatory protein	5	-0.567451	Inf	-0.560552	4.14446e-71	-0.610293	0	-0.791486	0	-0.292114	1.52966e-75	-0.567451	0
chr13:28196003-28241547W	NM_015972,NM_152705	POLR1D	polymerase (RNA) I polypeptide D, 16kDa	4	-0.567256	58.083	-1.17207	5.27736e-44	-0.286963	1.03024e-11	-0.847549	4.7545e-69	-0.212609	0.00193797	0.132388	0.149507
chr11:59522532-59573354W	NM_001178040,NM_004177	STX3	syntaxin 3	5	-0.566695	30.7138	-0.663439	1.21813e-10	-0.566695	1.54338e-40	-0.101971	0.0119542	-0.243026	2.36695e-05	-0.650274	3.80159e-11
chr6:157710055-157745253C	NM_018452	C6orf35	chromosome 6 open reading frame 35	4	-0.565559	56.1049	-1.28147	4.83141e-21	-0.503247	9.75655e-29	-0.491297	2.28001e-41	-0.627871	3.64584e-33	-0.0836497	0.37733
chr5:141380238-141392620C	NM_005471	GNPDA1	glucosamine-6-phosphate deaminase 1	4	-0.565386	Inf	-0.307389	0.000344422	-0.197929	9.85808e-06	-0.823384	0	-0.0710031	0.222585	-0.935461	1.15194e-16
chr1:38259774-38267278W	NM_001031740,NM_001113482,NM_152496	MANEAL	mannosidase, endo-alpha-like	4	-0.565049	41.2838	-0.0811837	0.530539	-0.320287	3.27435e-06	-0.809811	1.25612e-72	-0.287203	7.29922e-06	-0.812307	1.41635e-07
chr2:74881393-74909185W	NM_004263	SEMA4F	sema domain, immunoglobulin domain (Ig), transmembrane domain (TM) and short cytoplasmic domain, (semaphorin) 4F	5	-0.565045	24.0519	-1.19174	7.57814e-18	-0.235585	0.00096952	-0.266026	0.000113267	-1.03796	8.46302e-26	-0.565045	0.000839681
chr7:30536239-30544452C	NM_024051	GGCT	gamma-glutamylcyclotransferase	5	-0.564889	23.7528	-1.90826	5.43372e-19	-0.759553	9.76249e-22	-0.328173	7.61898e-06	-0.564889	9.03241e-06	-0.482078	0.0072296
chr8:42752033-42885681W	NM_032410	HOOK3	hook homolog 3 (Drosophila)	4	-0.564786	99.7896	0.108214	0.198466	-0.598103	5.86709e-93	-0.531469	1.556e-84	-0.126585	0.0011152	-1.00121	1.00951e-37
chr1:231376919-231413718W	NM_014236	GNPAT	glyceronephosphate O-acyltransferase	5	-0.564659	52.3444	-0.564659	2.9018e-18	-0.630912	2.09533e-60	-0.356175	1.1671e-14	-0.179894	0.0011362	-0.966786	2.68594e-20
chr11:117156417-117186972C	NM_138971,NM_138972,NM_138973,NM_012104	BACE1	beta-site APP-cleaving enzyme 1	5	-0.564461	Inf	-0.830525	3.42896e-39	-0.564461	2.30747e-87	-0.704935	0	-0.464049	5.67108e-51	-0.492058	1.91169e-13
chr20:25654852-25677469C	NM_015655	ZNF337	zinc finger protein 337	5	-0.563608	56.0482	-2.16866	6.78525e-42	-0.527225	2.85013e-26	-0.565092	4.31439e-44	-0.247578	5.37191e-05	-0.563608	4.37871e-08
chr3:52002527-52008646C	NR_027476,NM_032750,NM_001146314	ABHD14B	abhydrolase domain containing 14B	5	-0.563529	59.5647	-0.563529	1.68742e-06	-0.477903	1.83266e-25	-1.09413	2.02006e-70	-0.74253	1.61535e-25	-0.418864	4.4977e-05
chr2:31456880-31491259W	NM_014600	EHD3	EH-domain containing 3	4	-0.563372	8.25944	-1.14601	9.60534e-11	-0.132295	0.127895	-0.170792	0.0187178	-0.290483	0.00457482	-0.836261	0.0011037
chr16:78133551-79246563W	NM_130791,NM_130844,NM_016373	WWOX	WW domain containing oxidoreductase	5	-0.563336	9.07678	-0.641672	0.00498248	-0.321844	0.00377794	-0.262984	0.022386	-0.854366	1.90623e-12	-0.563336	0.024275
chr20:47662838-47713484W	NM_001316	CSE1L	CSE1 chromosome segregation 1-like (yeast)	5	-0.563055	89.0582	-1.29788	5.85808e-32	-0.563055	3.42288e-65	-0.669264	3.4665e-90	-0.104807	0.0368778	-0.447647	1.59906e-07
chr11:66112844-66115161C	NM_006876	B3GNT1	UDP-GlcNAc:betaGal beta-1,3-N-acetylglucosaminyltransferase 1	4	-0.562668	Inf	0.146122	0.125195	-0.183612	0.000908256	-1.76574	0	-0.496242	1.77252e-14	-0.629094	4.00287e-06
chr12:50898768-51142448W	NM_173602	DIP2B	DIP2 disco-interacting protein 2 homolog B (Drosophila)	5	-0.562108	92.8893	-1.05217	6.16273e-37	-0.562108	1.29452e-99	-0.325777	1.79187e-43	-0.218944	5.19419e-11	-0.562676	2.64679e-14
chr12:56665483-56694175C	NM_004077	CS	citrate synthase	5	-0.560402	Inf	-0.988395	4.9429e-92	-0.341389	1.01983e-67	-0.778486	0	-0.227795	3.76583e-14	-0.560402	3.59228e-48
chr2:76974858-77749502C	NM_024993,NM_001134745	LRRTM4	leucine rich repeat transmembrane neuronal 4	4	-0.560286	3.7999	-1.53994	0.0490282	-0.602319	0.0185471	-0.355657	0.00447046	-0.518252	0.0273627	-1.34602	0.0503944
chr12:120779133-120806958C	NM_002442	MSI1	musashi homolog 1 (Drosophila)	5	-0.560113	32.8984	-0.439093	3.23582e-05	-0.560113	2.73015e-14	-0.242595	2.16131e-07	-0.943258	2.2958e-43	-0.623115	8.32044e-05
chr11:64808376-64812299W	NM_013299	SAC3D1	SAC3 domain containing 1	4	-0.560084	12.0159	0.0185477	1	-0.456379	6.37484e-07	-0.66153	1.24345e-14	-0.458637	0.000752956	-0.748842	0.00135493
chr4:57897246-57976539C	NM_001553	IGFBP7	insulin-like growth factor binding protein 7	5	-0.559353	Inf	-0.46438	1.42599e-12	-0.516234	0	-1.05137	0	-0.559353	4.30135e-40	-1.48553	0
chrX:102507924-102510121C	NM_001006684,NM_153333	TCEAL8	transcription elongation factor A (SII)-like 8	4	-0.558731	31.3355	-1.03962	2.5409e-17	-0.321746	6.71054e-09	-0.641627	1.35036e-40	-0.0300145	0.701664	-0.475834	0.00055917
chr6:43044029-43129457W	NM_002821,NM_152880,NM_152881,NM_152882	PTK7	PTK7 protein tyrosine kinase 7	4	-0.558414	Inf	0.110281	0.197641	-0.184086	4.45032e-09	-0.764872	0	-0.578425	3.8536e-51	-0.538403	6.66529e-10
chr11:117198571-117283980W	NM_014956	CEP164	centrosomal protein 164kDa	5	-0.556001	Inf	-0.741794	1.18718e-14	-0.208881	3.09262e-05	-0.895677	0	-0.556001	8.4789e-29	-0.425669	0.000226026
chr6:150139894-150185480C	NM_032832	LRP11	low density lipoprotein receptor-related protein 11	5	-0.555627	Inf	-0.521599	1.24806e-16	-0.555627	3.80527e-85	-0.716562	0	-0.300929	6.80538e-27	-0.843709	3.70484e-39
chr2:113403527-113421398W	NM_005415	SLC20A1	solute carrier family 20 (phosphate transporter), member 1	5	-0.554572	23.9289	-0.554572	2.02057e-06	-0.644003	7.59819e-30	-0.199679	5.85461e-05	-0.258753	6.74438e-06	-0.687766	1.80501e-08
chr5:139505521-139508391W	NM_001007189	C5orf53	chromosome 5 open reading frame 53	4	-0.554468	47.9607	-0.794307	1.20658e-09	-0.585089	7.34842e-40	-0.523848	5.91544e-49	-0.267777	5.42367e-08	0.114389	0.251537
chr2:242641456-242668890W	NM_032329	ING5	inhibitor of growth family, member 5	4	-0.553812	25.5537	-1.09693	5.50565e-29	0.105343	0.0529081	-0.208321	5.682e-05	-0.530855	9.6719e-17	-0.576768	2.02556e-06
chrX:70430035-70948962C	NM_005096,NM_201599,NM_001171162,NM_001171163	ZMYM3	zinc finger, MYM-type 3	5	-0.551879	48.1782	-0.61228	5.3801e-12	-0.227504	2.30871e-08	-0.660659	2.13878e-55	-0.551879	1.25195e-28	-0.302595	0.000725148
chrX:12809474-12842346W	NM_002765,NM_001039091	PRPS2	phosphoribosyl pyrophosphate synthetase 2	4	-0.549952	23.0328	-1.25182	2.04369e-18	-0.620451	5.52695e-21	-0.476108	2.30954e-09	-0.479454	0.000407935	0.0201109	0.907563
chr10:123748689-124014055W	NM_206860,NM_206861,NM_206862,NM_006997	TACC2	transforming, acidic coiled-coil containing protein 2	4	-0.549688	57.0543	-0.539943	1.20258e-08	-0.30781	1.77651e-06	-1.27752	1.15006e-99	-0.559433	5.54272e-11	-0.226376	0.0941987
chr17:4802948-4806227W	NM_001145536	C17orf107	chromosome 17 open reading frame 107	4	-0.548042	8.46316	-0.79774	0.000452622	-0.242815	0.0362252	-0.600927	1.9447e-10	-0.495156	0.000869059	0.390949	0.151295
chr1:109852192-109940563C	NM_002959	SORT1	sortilin 1	5	-0.547927	Inf	-0.551135	1.96822e-20	-0.362625	3.08509e-79	-0.962825	0	-0.431616	2.1229e-68	-0.547927	6.68196e-31
chr14:95648276-95786245C	NM_024734	CLMN	calmin (calponin-like, transmembrane)	5	-0.547818	Inf	-1.07023	0	-0.547818	0	-0.140674	1.07971e-07	-0.947403	0	-0.392311	1.49716e-27
chr5:89854617-90460032W	NR_003149,NM_032119	GPR98	G protein-coupled receptor 98	4	-0.547375	23.2325	-0.711311	8.33097e-05	-0.49019	6.49649e-13	-0.574982	2.46475e-19	-0.519769	9.30716e-16	-0.235531	0.286608
chr11:118978093-118987826W	NM_014807	C2CD2L	C2CD2-like	5	-0.547243	39.7748	-0.276908	0.00680198	-0.330691	3.90524e-07	-0.79388	1.8918e-56	-0.547243	9.39954e-17	-0.659444	9.03438e-07
chr2:30670123-30867090W	NM_182551,NM_001002257	LCLAT1	lysocardiolipin acyltransferase 1	4	-0.545491	9.36191	-0.633052	0.000269208	-0.457929	8.67445e-09	-0.232801	0.000178572	0.160217	0.0630428	-0.751372	0.00017828
chr22:20748480-20762751W	NM_003426,NR_003253	ZNF74	zinc finger protein 74	4	-0.544931	13.904	-0.461826	0.0130597	-0.465486	1.96442e-07	-0.879345	1.07481e-18	-0.157526	0.217549	-0.624376	0.00107079
chr6:79644137-79788011C	NM_017934	PHIP	pleckstrin homology domain interacting protein	5	-0.543027	Inf	-0.274244	0.0018368	-0.449539	2.91901e-65	-0.6483	0	-0.543027	1.73485e-51	-0.610186	6.49286e-18
chr10:106028631-106059175W	NM_183239	GSTO2	glutathione S-transferase omega 2	4	-0.543027	27.4613	-0.530665	0.0171539	-0.555389	2.06706e-08	-1.12454	9.78854e-46	-0.450593	4.53585e-05	-0.324292	0.148386
chr14:75548819-75593778C	NM_033116	NEK9	NIMA (never in mitosis gene a)- related kinase 9	4	-0.542782	Inf	-0.150531	0.0285438	-0.73494	0	-0.373997	1.098e-52	-0.066993	0.0670133	-0.711568	2.05957e-28
chr14:24407940-24424298C	NR_023921,NR_023922,NR_023923,NR_023924	C14orf167	chromosome 14 open reading frame 167	5	-0.542046	34.4094	-1.2123	2.30264e-16	-0.542046	2.26403e-12	-0.877117	2.96421e-38	-0.492618	2.14075e-08	-0.412872	0.00577176
chr17:48624562-48633211W	NM_022827	SPATA20	spermatogenesis associated 20	5	-0.541277	78.3436	-0.561573	5.12791e-20	-0.423074	3.5141e-41	-0.929201	2.24097e-81	-0.541277	1.31814e-18	-0.518578	1.422e-12
chr19:57285923-57352097C	NM_001146184,NM_001146185,NM_001146186,NM_001146187,NM_006210	PEG3	paternally expressed 3	5	-0.540988	46.3185	-1.11113	8.48155e-15	-0.854574	1.33014e-61	-0.0913832	0.00778624	-0.432064	1.31483e-20	-0.540988	0.000228102
chr19:60951-70966C	NR_033266	WASH5P	WAS protein family homolog 5 pseudogene	4	-0.540566	36.5633	-0.259547	0.00988523	-0.095093	0.0780616	-0.680918	2.15211e-48	-0.671366	1.06895e-24	-0.409765	2.26262e-05
chr6:13574792-13614783W	NM_031244,NM_012241	SIRT5	sirtuin 5	5	-0.540312	14.695	-1.67057	1.10525e-13	-0.45332	9.33957e-09	-0.244907	0.00347422	-0.599198	2.12636e-06	-0.540312	0.00161407
chr20:22541194-22559280C	NR_001558	NCRNA00261	non-protein coding RNA 261	4	-0.540099	Inf	-0.244918	0.00184165	-0.136631	1.47346e-06	-1.21822	0	0.00178429	0.960866	-0.835279	8.73251e-19
chr18:2916993-3011945C	NR_026659	LOC727896	cysteine and histidine-rich domain (CHORD)-containing 1 pseudogene	5	-0.539943	27.3504	-0.539943	0.0442424	-1.228	3.69593e-43	-0.352844	1.20771e-10	-0.226588	0.0490472	-1.05127	4.20059e-05
chr11:123499895-123525315C	NM_018400,NM_001040151	SCN3B	sodium channel, voltage-gated, type III, beta	5	-0.539943	33.6355	-0.539943	0.00198039	-0.477099	7.37537e-09	-0.800574	5.23802e-51	-0.297927	9.14588e-06	-1.19169	1.30789e-07
chr14:23415438-23426351C	NM_017815,NM_001166269,NM_001166270	HAUS4	HAUS augmin-like complex, subunit 4	5	-0.539879	19.1524	-1.12688	9.71e-09	-0.539879	3.69674e-11	-0.881026	2.10393e-19	-0.379918	0.0127544	-0.50938	0.0026758
chr11:4115924-4160105W	NM_001033	RRM1	ribonucleotide reductase M1	4	-0.537549	46.3517	0.13936	0.219043	-0.559451	1.48018e-40	-0.515646	1.18574e-38	-0.330853	1.85717e-08	-0.807033	3.12451e-15
chr1:160313063-160328741W	NM_015331	NCSTN	nicastrin	5	-0.537434	Inf	-0.705165	6.38553e-38	-0.206605	1.20315e-16	-0.537434	0	-0.129459	0.000211467	-0.992499	8.29987e-63
chr3:171318620-171528273C	NM_001130081,NM_002662	PLD1	phospholipase D1, phosphatidylcholine-specific	5	-0.537169	41.1857	-0.326949	0.0352579	-0.59548	7.10485e-53	-0.288074	1.43826e-05	-0.537169	7.02858e-12	-0.88615	1.45522e-20
chr5:71515238-71616084C	NM_015084	MRPS27	mitochondrial ribosomal protein S27	5	-0.536701	67.1597	-1.68616	2.75443e-63	-0.278383	1.95534e-12	-0.600356	1.36562e-49	-0.482885	1.19359e-15	-0.536701	1.66363e-08
chr4:151000080-151178606W	NM_001040260,NM_001040261	DCLK2	doublecortin-like kinase 2	4	-0.535909	12.7832	-0.72942	0.0194564	-0.334939	0.0202389	-0.921436	1.18052e-22	-0.342397	0.0123582	-0.451044	0.303673
chr17:58120552-58156292C	NM_022070	HEATR6	HEAT repeat containing 6	4	-0.535652	25.7497	-0.222868	0.0748053	-0.433963	4.5989e-12	-0.136715	0.0202605	-0.637342	6.62602e-17	-1.61625	2.63423e-26
chr1:161575849-161578341W	NR_024151	HSPA7	heat shock 70kDa protein 7 (HSP70B)	4	-0.534184	6.82751	-0.919752	0.00016432	-0.48735	1.0472e-05	-0.182986	0.0131776	-0.581018	0.00125344	0.457068	0.0525513
chr9:116822410-116840752C	NM_001633	AMBP	alpha-1-microglobulin/bikunin precursor	5	-0.533504	51.1769	-0.533504	1.03389e-05	-0.46151	3.98449e-24	-1.80521	1.24212e-66	-0.84514	2.66495e-11	-0.512047	5.44681e-07
chr1:33145507-33168361C	NM_001161708,NM_030786	SYNC	syncoilin, intermediate filament protein	4	-0.533233	13.8597	-0.877812	1.65307e-07	-0.359487	7.05007e-12	-0.213904	7.85378e-06	0.130956	0.145501	-0.706978	6.02046e-07
chr14:45431416-45543633W	NM_015091	FAM179B	family with sequence similarity 179, member B	5	-0.532983	37.691	-1.96657	4.17432e-36	-0.532983	2.51112e-25	-0.206593	5.63871e-06	-0.554164	2.16635e-15	-0.36389	0.0111596
chr7:94285637-94299004W	NM_015068,NM_001184961,NM_001184962,NM_001040152,NM_001172437,NM_001172438	PEG10	paternally expressed 10	5	-0.532831	Inf	-0.532831	4.69243e-12	-1.1692	0	-0.526304	0	-0.482774	0	-1.34849	1.94362e-63
chr3:42642147-42690232W	NM_005385	NKTR	natural killer-tumor recognition sequence	5	-0.532575	Inf	-0.31611	6.90692e-06	-0.615327	0	-0.142398	1.4673e-09	-0.532575	1.98726e-63	-0.944243	3.17421e-64
chr15:32933870-32989298W	NM_001144757,NM_003020	SCG5	secretogranin V (7B2 protein)	4	-0.531945	Inf	-0.434877	2.07121e-22	-0.629013	0	-0.150959	2.90801e-38	-0.00674309	0.685112	-1.65564	0
chr17:4613789-4624794W	NM_004313,NM_199004	ARRB2	arrestin, beta 2	5	-0.531637	21.2183	-0.956121	4.1333e-11	-0.462335	8.20929e-08	-0.531637	2.52553e-16	-0.660168	2.97483e-11	-0.456497	0.00330111
chr22:31365634-31375377W	NR_002323	TUG1	taurine upregulated 1 (non-protein coding)	5	-0.530347	Inf	-1.30343	0	-0.192076	5.45128e-24	-0.530347	0	-0.0794306	0.00561539	-0.764603	6.09929e-66
chr12:56660642-56664748W	NM_001099337,NM_144576	COQ10A	coenzyme Q10 homolog A (S. cerevisiae)	4	-0.530077	10.9312	-0.58503	0.0176676	-0.475124	7.48849e-05	-0.704355	1.60852e-14	-0.423912	0.000809	-0.443943	0.106482
chr21:37536839-37666571W	NM_005128	DOPEY2	dopey family member 2	4	-0.529063	65.2748	0.142734	0.143711	-0.574465	2.40171e-30	-0.48366	1.38063e-28	-0.431941	2.11049e-13	-2.42475	1.79888e-71
chr17:27887691-27894042C	NM_198147	ABHD15	abhydrolase domain containing 15	4	-0.529007	46.8576	0.141434	0.0605964	-0.206088	4.44782e-06	-0.559779	4.50587e-52	-0.498236	6.71188e-34	-0.677917	2.18217e-11
chr18:33234533-33291797W	NM_020474	GALNT1	UDP-N-acetyl-alpha-D-galactosamine:polypeptide N-acetylgalactosaminyltransferase 1 (GalNAc-T1)	4	-0.528747	Inf	-1.64767	0	-0.556873	5.64573e-99	-0.151881	1.79484e-05	-0.500621	7.73998e-26	0.0213173	0.755375
chr2:47168313-47303274W	NM_020458	TTC7A	tetratricopeptide repeat domain 7A	5	-0.527571	30.2043	-0.527571	5.77626e-10	-0.43769	5.43849e-16	-0.521226	2.94172e-18	-0.531743	8.02386e-12	-0.666746	3.48406e-13
chr3:75470705-75484266C	NR_024241	FAM86DP	family with sequence similarity 86, member D, pseudogene	4	-0.527267	21.3364	-0.234783	0.182148	-0.416561	4.9758e-10	-0.430229	5.96601e-11	-0.624304	5.96255e-14	-1.20739	1.4458e-13
chr1:53192131-53293011W	NM_024646	ZYG11B	zyg-11 homolog B (C. elegans)	4	-0.527001	58.914	-0.649567	1.07187e-08	-0.404435	9.22418e-26	-0.695517	6.56767e-92	-0.0320083	0.582933	-0.355778	0.000310345
chr9:37510890-37576250C	NM_012166	FBXO10	F-box protein 10	5	-0.526687	26.8458	-1.74056	8.4814e-35	-0.149573	0.0466562	-0.184255	0.000409895	-0.526687	1.97946e-15	-0.791273	1.57974e-05
chr6:43543878-43588259W	NM_006502	POLH	polymerase (DNA directed), eta	4	-0.525994	44.8074	-0.153333	0.231769	-0.231427	3.12642e-05	-0.814204	1.69832e-62	-0.237783	0.00017383	-1.35154	2.35401e-27
chr2:47596287-47614165W	NM_002354	EPCAM	epithelial cell adhesion molecule	4	-0.525438	Inf	-0.2926	4.08354e-08	-0.415912	0	-0.634964	0	-0.00735227	0.807324	-1.20217	0
chr15:42120283-42140345W	NM_005090,NR_015346	JMJD7-PLA2G4B	JMJD7-PLA2G4B readthrough	4	-0.524406	19.979	-0.503077	0.000176623	-0.545736	7.7792e-15	-0.568847	3.61687e-19	-0.455544	1.12476e-07	0.0447332	0.739382
chr12:26272961-26278003C	NM_030762	BHLHE41	basic helix-loop-helix family, member e41	5	-0.523984	Inf	-1.29333	3.48483e-51	-0.164162	3.55226e-05	-1.54841	0	-0.523984	1.21766e-23	-0.317448	7.87661e-05
chr19:55851221-55859488W	NM_032701	SUV420H2	suppressor of variegation 4-20 homolog 2 (Drosophila)	4	-0.523483	11.163	-0.333124	0.045055	-0.353245	0.000451463	-0.775102	2.70281e-16	-0.0201373	0.898682	-0.693722	0.000116449
chr7:74210484-74267841C	NM_173537	GTF2IRD2	GTF2I repeat domain containing 2	5	-0.52342	61.6459	-0.52342	1.11334e-11	-0.341834	2.60623e-33	-0.533127	7.45789e-63	-0.176916	3.14156e-05	-0.693147	2.01954e-24
chr6:44214849-44221614W	NM_007355	HSP90AB1	heat shock protein 90kDa alpha (cytosolic), class B member 1	5	-0.523315	Inf	-0.523315	0	-0.230691	0	-1.20393	0	-0.309522	0	-1.16058	0
chr3:48282596-48312477W	NM_016089	ZNF589	zinc finger protein 589	4	-0.522505	18.3209	-0.921192	4.25312e-09	-0.684839	1.47528e-25	-0.191242	0.00157513	-0.360171	0.000192447	-0.0383924	0.865693
chr6:41040707-41108567W	NM_021705,NM_002505	NFYA	nuclear transcription factor Y, alpha	4	-0.521029	13.567	-0.849047	4.81058e-12	-0.0951577	0.0294448	0.0662148	0.165108	-0.23507	0.000843823	-0.806988	1.75572e-13
chr7:105730953-105753057C	NM_006754,NM_182715	SYPL1	synaptophysin-like 1	4	-0.519476	27.5063	-0.709868	2.08555e-11	-0.28199	3.5699e-15	-0.329083	2.34807e-16	0.069577	0.269299	-0.845221	3.96232e-19
chrX:55744110-55785206W	NM_006064,NM_016656	RRAGB	Ras-related GTP binding B	4	-0.519399	8.95315	-0.253061	0.361388	-0.541474	1.6443e-07	-0.378288	1.17919e-06	-0.497325	6.39501e-05	-0.662231	0.00807426
chrX:2822012-2847392C	NM_009589,NM_001669	ARSD	arylsulfatase D	5	-0.519381	65.2082	-0.519381	5.27272e-18	-0.152948	3.25475e-08	-0.52985	4.72573e-42	-0.444334	5.10447e-23	-0.822047	6.09827e-54
chr17:4402129-4443228W	NM_001124758	SPNS2	spinster homolog 2 (Drosophila)	4	-0.519036	Inf	0.066014	0.335154	-0.895449	0	-0.179789	1.00733e-05	-0.151858	0.00744059	-0.858283	2.69215e-35
chr17:46147415-46178883C	NM_001127228,NM_006807	CBX1	chromobox homolog 1	4	-0.518952	25.5721	-0.502589	6.16821e-06	-0.293515	6.37262e-10	-0.535315	1.2885e-32	-0.114396	0.0704313	-0.639794	8.29213e-09
chr3:50712672-51421628W	NM_004947	DOCK3	dedicator of cytokinesis 3	5	-0.518779	27.7019	-1.13901	2.38643e-18	-0.669565	9.11414e-16	-0.357812	4.31106e-16	-0.332541	1.29421e-10	-0.518779	0.00578262
chr11:108342833-108369159C	NM_153705	KDELC2	KDEL (Lys-Asp-Glu-Leu) containing 2	4	-0.518768	32.3821	-0.415942	0.000859048	-0.628206	3.20261e-30	-0.621595	3.78887e-36	0.0441657	0.506341	-0.411487	0.0091329
chr1:94883933-94984218W	NM_002858,NM_001122674	ABCD3	ATP-binding cassette, sub-family D (ALD), member 3	4	-0.518617	27.7825	-0.836108	1.06412e-11	-0.600854	9.12079e-43	-0.00659703	0.904309	-0.18107	0.00200622	-0.436381	2.66221e-05
chr1:169481192-169555769C	NM_000130	F5	coagulation factor V (proaccelerin, labile factor)	5	-0.517916	Inf	-0.517916	7.67028e-12	-0.207495	5.98088e-05	-2.47575	0	-0.384804	8.60361e-12	-3.9416	0
chr12:93802090-93836026C	NM_003348	UBE2N	ubiquitin-conjugating enzyme E2N (UBC13 homolog, yeast)	5	-0.516922	Inf	-0.516922	4.50483e-10	-0.463006	3.82955e-37	-1.51827	0	-0.246021	2.75988e-08	-0.600559	3.34955e-12
chr1:205758221-205782161C	NM_173854	SLC41A1	solute carrier family 41, member 1	4	-0.51674	77.9998	-1.0502	5.77883e-59	-0.21021	6.50968e-11	-0.710115	1.0876e-89	-0.323365	1.80197e-11	-0.129477	0.0572706
chr7:66093868-66108038W	NM_001167961,NM_153033	KCTD7	potassium channel tetramerisation domain containing 7	4	-0.516677	28.919	-0.242557	0.27891	-0.451566	1.39564e-08	-0.904574	6.49724e-50	-0.242851	0.00196657	-0.581788	0.00320994
chr17:7608520-7614691W	NM_001406	EFNB3	ephrin-B3	5	-0.515197	46.5784	-0.861871	6.21153e-08	-0.482523	1.32738e-17	-0.515197	3.63559e-37	-0.46332	1.93898e-16	-1.94363	1.23565e-25
chr15:40226347-40327797W	NM_001013703	EIF2AK4	eukaryotic translation initiation factor 2 alpha kinase 4	5	-0.514909	61.7632	-1.3811	2.66691e-35	-0.731231	6.16825e-57	-0.514909	8.42915e-32	-0.418289	3.6757e-10	-0.378674	0.00149862
chr13:75858809-76056250C	NM_014832	TBC1D4	TBC1 domain family, member 4	5	-0.514803	Inf	-0.470184	1.25276e-08	-0.514803	3.66206e-55	-1.22336	0	-0.316942	5.22137e-11	-0.563142	6.35988e-14
chr10:75434034-75457554C	NM_001144000	AGAP5	ArfGAP with GTPase domain, ankyrin repeat and PH domain 5	5	-0.51467	56.9171	-0.868157	5.71286e-24	-0.375104	6.35235e-15	-0.51467	1.67371e-41	-0.280204	2.75448e-07	-2.31751	1.52231e-39
chr10:101635334-101769676C	NM_015221	DNMBP	dynamin binding protein	5	-0.514541	34.5123	-0.535555	1.15596e-09	-0.184979	2.67756e-06	-0.777747	5.00241e-46	-0.34535	1.48248e-05	-0.514541	4.97397e-11
chr17:702586-883010C	NM_022463	NXN	nucleoredoxin	4	-0.514159	35.8642	-0.453629	1.75618e-05	-0.314899	1.16406e-07	-0.751147	2.09198e-52	-0.574689	8.38386e-15	-0.124428	0.369193
chr9:104296133-104325625W	NM_019592	RNF20	ring finger protein 20	4	-0.513214	48.0389	-0.527175	8.96832e-09	-0.546969	2.36781e-44	-0.379144	3.19134e-32	-0.499252	3.93085e-21	-0.118848	0.181717
chr12:27397078-27478888W	NM_015000	STK38L	serine/threonine kinase 38 like	4	-0.513067	66.7821	-1.8342	6.83057e-61	-0.441215	2.14077e-44	-0.466309	7.14863e-29	0.104371	0.109328	-0.559826	8.4444e-13
chr3:4402829-4508966C	NM_001164674,NM_001164675,NM_182760	SUMF1	sulfatase modifying factor 1	4	-0.511936	23.6307	-0.880018	1.63653e-09	-0.196737	0.000403144	-0.709266	3.72974e-35	-0.314606	0.000225215	0.233373	0.0876915
chr1:120454178-120612276C	NM_024408	NOTCH2	notch 2	5	-0.51053	Inf	-0.628786	1.13863e-53	-0.35862	0	-0.769233	0	-0.498131	9.16802e-69	-0.51053	1.00083e-69
chr15:36871812-37102448W	NM_001130010,NM_032499	C15orf41	chromosome 15 open reading frame 41	4	-0.510082	4.92484	-1.57947	0.000219824	-0.468058	0.00667772	-0.54331	0.00142496	-0.476854	0.024065	-0.348742	0.401743
chr17:77071019-77084679W	NM_001042573	ENGASE	endo-beta-N-acetylglucosaminidase	4	-0.509603	28.4121	-0.858724	3.36019e-16	-0.16114	0.000284968	-0.410788	1.30818e-17	-0.608418	7.91683e-26	0.104521	0.203019
chr12:50135293-50158717W	NM_003217,NM_001098576	TMBIM6	transmembrane BAX inhibitor motif containing 6	4	-0.5092	Inf	-0.577427	8.13749e-75	-0.168564	1.16721e-42	-0.800029	0	1.65281e-06	1	-0.440973	2.94537e-59
chr11:13409557-13484838C	NM_032320	BTBD10	BTB (POZ) domain containing 10	4	-0.5091	26.9402	0.167621	0.181732	-0.673459	2.66778e-40	-0.233042	1.97881e-07	-0.344742	1.05895e-05	-0.698319	3.11414e-07
chr17:26721661-26733228C	NM_080669	SLC46A1	solute carrier family 46 (folate transporter), member 1	5	-0.50897	Inf	-0.591672	3.41795e-28	-0.50897	4.94715e-73	-0.868345	0	-0.410564	3.90584e-39	-0.302948	4.38578e-06
chr1:230972866-231005335C	NM_001136494,NM_001136495,NM_032800	C1orf198	chromosome 1 open reading frame 198	5	-0.508638	43.9243	-0.767234	1.55259e-15	-0.508638	4.14781e-39	-0.35903	1.33413e-10	-0.392589	3.33024e-07	-0.857803	1.45534e-26
chrX:70503042-70521016W	NM_001145408,NM_001145409,NM_001145410,NM_007363	NONO	non-POU domain containing, octamer-binding	4	-0.50801	Inf	-0.887634	1.89765e-81	-0.292121	8.54885e-42	-0.7239	0	-0.184724	1.08044e-09	-0.0117364	0.829636
chr19:21688437-21721079W	NM_001001415	ZNF429	zinc finger protein 429	5	-0.507414	24.7946	-0.573301	0.00160037	-0.228102	0.00544534	-0.501697	1.41925e-15	-0.507414	4.50589e-08	-1.73592	2.58908e-27
chr5:43444355-43483992C	NM_022483	C5orf28	chromosome 5 open reading frame 28	4	-0.507224	10.6128	-0.90094	5.68623e-06	-0.581234	6.38092e-15	-0.00874837	0.902304	-0.229583	0.0230839	-0.433213	0.0119174
chr16:66836782-66864879C	NM_001018159,NM_001018160,NM_003905	NAE1	NEDD8 activating enzyme E1 subunit 1	4	-0.505964	8.75851	-0.483359	0.0301587	-0.266708	0.00114038	-0.52857	3.54419e-12	0.0485603	0.695317	-0.681251	0.00112971
chr22:29950800-29977144C	NM_003634	NIPSNAP1	nipsnap homolog 1 (C. elegans)	5	-0.50513	94.9918	-1.83584	4.5047e-82	-0.174608	1.57762e-05	-0.759215	2.25114e-97	-0.384154	1.7106e-14	-0.50513	1.95283e-10
chr1:24742245-24799472W	NM_020448	NIPAL3	NIPA-like domain containing 3	4	-0.505062	50.4995	-0.858034	1.73124e-25	-0.217817	1.74353e-12	-0.49677	3.56988e-49	-0.513353	4.98971e-25	-0.0541853	0.408508
chr2:238395878-238463960W	NM_001042467,NM_024101	MLPH	melanophilin	4	-0.504488	17.1533	0.0233971	0.862801	-0.552688	3.26014e-09	-0.456287	5.04377e-09	-0.355416	0.000114138	-1.06105	3.4895e-17
chr22:31721791-31742249C	NM_032050,NM_032051,NM_032052,NM_014323	PATZ1	POZ (BTB) and AT hook containing zinc finger 1	4	-0.504154	26.9312	-0.426286	2.65641e-05	-0.0513688	0.257661	-0.619245	2.94834e-39	-0.308115	6.4749e-07	-0.582022	2.53175e-09
chr9:115142351-115234684W	NM_032303	HSDL2	hydroxysteroid dehydrogenase like 2	4	-0.502522	30.0342	-0.660092	2.85056e-10	-0.63491	2.92283e-46	-0.104938	0.0402158	-0.370134	1.31469e-08	0.153773	0.137313
chr1:150937650-150947440C	NM_181746,NM_022075	LASS2	LAG1 homolog, ceramide synthase 2	4	-0.502414	Inf	-0.7594	2.92263e-62	-0.280109	1.10862e-36	-0.72472	0	-0.15855	7.77748e-07	-0.0535384	0.226028
chr10:88854953-88951220W	NM_019054	FAM35A	family with sequence similarity 35, member A	5	-0.502308	25.7728	-1.1983	2.36041e-15	-0.495313	1.50236e-19	-0.109267	0.0236287	-0.502308	4.75292e-11	-0.836475	2.72267e-11
chr2:70485231-70508316W	NM_016297	PCYOX1	prenylcysteine oxidase 1	5	-0.502255	Inf	-0.793356	3.52695e-32	-0.502255	0	-0.861051	0	-0.164488	1.7407e-06	-0.264954	7.21884e-07
chr20:39766161-39804357W	NM_002660,NM_182811	PLCG1	phospholipase C, gamma 1	4	-0.501595	39.13	-0.105893	0.376677	-0.389744	1.11166e-14	-0.712198	3.40507e-48	-0.534133	1.45419e-19	-0.469057	5.17206e-05
chr7:33134412-33149002C	NM_203288	RP9	retinitis pigmentosa 9 (autosomal dominant)	4	-0.501455	8.63749	-0.838024	0.000416437	-0.365973	0.000683457	-0.636937	2.48728e-11	-0.343754	0.0302691	0.0604367	0.818369
chr14:21677298-21737638C	NM_031314,NM_001077442,NM_001077443,NM_004500	HNRNPC	heterogeneous nuclear ribonucleoprotein C (C1/C2)	4	-0.49861	Inf	-0.425172	1.25694e-18	-0.537296	0	-0.459923	0	0.0574635	0.0727866	-0.715189	1.85528e-44
chr14:56585093-56768030W	NM_021255	PELI2	pellino homolog 2 (Drosophila)	4	-0.498495	61.4475	-0.156246	0.0952818	-0.712631	1.16313e-39	-0.128819	0.0183096	-1.78642	2.29259e-90	-0.284359	0.00795675
chr3:149235022-149421060C	NM_015472,NM_001168278,NM_001168280	WWTR1	WW domain containing transcription regulator 1	5	-0.498379	38.4416	-0.609483	5.10787e-08	-0.498379	2.33731e-43	-0.179105	0.00145858	-0.809865	8.55609e-27	-0.365715	2.24902e-05
chr12:101673905-101780397W	NM_014503	UTP20	UTP20, small subunit (SSU) processome component, homolog (yeast)	4	-0.498042	21.4544	-1.30257	1.06736e-26	-0.189074	0.00178231	-0.0451424	0.383208	-0.581861	8.3921e-16	-0.414223	0.00422394
chr10:62629200-62761198C	NM_014836,NR_024554,NR_024555,NR_024556	RHOBTB1	Rho-related BTB domain containing 1	4	-0.497813	11.0479	-0.676656	4.79616e-06	-0.601901	1.05306e-12	-0.393725	0.000119424	-0.29305	0.00420175	-0.133576	0.403605
chr11:3818954-3847580W	NM_001145438,NM_001145439,NR_027014,NR_027015,NR_027016,NR_027017,NR_027018,NM_014489	PGAP2	post-GPI attachment to proteins 2	4	-0.497744	23.0153	-0.586763	0.00315246	-0.308318	0.000146646	-1.25795	6.92714e-42	-0.186833	0.154036	-0.408724	0.0213703
chr15:77713243-77777943W	NM_018200	HMG20A	high mobility group 20A	4	-0.497606	32.0169	-0.616758	3.26319e-07	-0.378453	1.89204e-16	-0.129831	0.00457433	-1.14177	6.20276e-45	-0.141936	0.17086
chr19:57050317-57068169W	NM_020828	ZFP28	zinc finger protein 28 homolog (mouse)	4	-0.497343	14.0686	0.356553	0.101186	-0.339558	2.2313e-06	-0.511115	4.2407e-12	-0.483572	1.045e-06	-1.14438	2.81936e-07
chr5:115779252-115910551C	NM_020796	SEMA6A	sema domain, transmembrane domain (TM), and cytoplasmic domain, (semaphorin) 6A	5	-0.497264	86.0233	-0.534362	7.20691e-23	-0.320855	5.17229e-32	-0.418717	1.11169e-37	-0.76727	1.57392e-73	-0.497264	2.44546e-24
chr1:25568741-25573985C	NM_020317	C1orf63	chromosome 1 open reading frame 63	5	-0.496149	33.6774	-0.337571	0.0362865	-0.492801	3.18246e-20	-0.496149	1.37953e-23	-0.502111	4.3005e-15	-0.887051	1.08334e-15
chr1:225674534-225840845C	NM_018212,NM_001008493	ENAH	enabled homolog (Drosophila)	4	-0.495966	53.3591	-0.919568	3.24085e-31	-0.548342	1.31097e-66	-0.0231698	0.577379	-0.443591	4.01582e-13	-0.414168	1.37641e-07
chr1:9908334-9970316C	NM_020248,NM_001012329	CTNNBIP1	catenin, beta interacting protein 1	4	-0.495837	21.0324	-0.420918	0.00460729	-0.209788	0.00249486	-0.851883	6.16044e-32	-0.570756	4.7526e-10	-0.0834541	0.633289
chr12:75874513-75895715W	NM_006851	GLIPR1	GLI pathogenesis-related 1	4	-0.495445	23.8028	-1.39772	6.12499e-27	-0.472532	2.99768e-18	-0.21059	7.82157e-05	-0.0239874	0.762638	-0.518358	0.000187678
chr4:141445317-141474924W	NM_153702	ELMOD2	ELMO/CED-12 domain containing 2	4	-0.495298	26.1319	-0.467131	4.80856e-05	-0.260572	2.71386e-07	-0.523465	3.96537e-35	0.142593	0.0590141	-0.86808	5.89373e-11
chrX:75648046-75651744W	NM_020932	MAGEE1	melanoma antigen family E, 1	5	-0.494617	33.4477	-2.2849	3.90232e-52	-0.494617	6.18625e-12	-0.163533	0.00184255	-0.329383	2.22156e-05	-0.519423	0.00236834
chr4:91759644-91760269C	NM_183049	TMSL3	thymosin-like 3	5	-0.494565	Inf	-0.315411	2.52888e-36	-0.494565	0	-0.650205	0	-0.152643	3.47047e-21	-0.559591	0
chr3:142315229-142432503W	NM_001145319,NM_002670,NM_001172312	PLS1	plastin 1	4	-0.494254	20.4524	-0.732461	2.46964e-09	-0.256048	1.42115e-09	-0.250967	2.82824e-08	-0.032457	0.558117	-0.873821	6.99348e-20
chr5:41307048-41510730C	NM_001005473	PLCXD3	phosphatidylinositol-specific phospholipase C, X domain containing 3	5	-0.493434	Inf	-0.493434	4.5636e-21	-0.137959	2.39252e-09	-0.733918	0	-0.152194	1.65763e-15	-1.00203	3.37196e-43
chr3:20081524-20195894W	NM_003884	KAT2B	K(lysine) acetyltransferase 2B	4	-0.492719	Inf	-0.705128	1.28669e-15	-0.28031	1.56178e-15	-1.44891	0	-0.120336	0.00406744	0.0598072	0.482755
chr10:60272904-60588845W	NR_027508	LOC728640	family with sequence similarity 133, member B pseudogene	4	-0.492555	17.1858	-2.17813	4.36244e-18	-0.360238	2.17652e-06	-0.347854	2.81923e-06	-0.624871	2.76928e-09	-0.102319	0.647803
chr17:26698987-26728065W	NM_015077	SARM1	sterile alpha and TIR motif containing 1	5	-0.492036	Inf	-0.673064	2.05668e-36	-0.492036	2.96008e-74	-0.857768	0	-0.308495	7.36621e-24	-0.304021	1.57707e-06
chr14:60611502-60632211C	NM_016029	DHRS7	dehydrogenase/reductase (SDR family) member 7	4	-0.490929	38.1596	-0.51384	1.17922e-07	-0.604044	4.86586e-64	-0.148763	1.36277e-06	0.0275766	0.629295	-0.468018	2.78947e-07
chr8:107282473-107764917W	NM_018002,NM_181354	OXR1	oxidation resistance 1	4	-0.490462	14.9966	-1.61795	7.74897e-15	-0.387047	7.24799e-11	0.0969329	0.155105	-0.436496	0.000183107	-0.544428	0.000170808
chr17:38219063-38250118W	NM_003250,NM_199334	THRA	thyroid hormone receptor, alpha (erythroblastic leukemia viral (v-erb-a) oncogene homolog, avian)	4	-0.489472	51.5473	-0.184611	0.0995039	-0.479462	1.75105e-16	-0.986741	6.30882e-78	-0.499482	5.99686e-16	-0.396081	0.00176818
chr4:6271577-6304991W	NM_001145853,NM_006005	WFS1	Wolfram syndrome 1 (wolframin)	4	-0.488109	Inf	-0.10137	0.126628	-0.141713	0.000163147	-0.942302	0	-0.529272	2.75798e-48	-0.446946	2.41029e-06
chr22:36883234-36903148C	NM_024955,NM_001102371	FOXRED2	FAD-dependent oxidoreductase domain containing 2	5	-0.48594	43.7535	-0.367106	0.0137727	-0.359958	5.49403e-05	-1.13087	3.35094e-64	-0.746154	2.41737e-24	-0.48594	0.0159593
chr11:66129993-66139291C	NM_001532	SLC29A2	solute carrier family 29 (nucleoside transporters), member 2	5	-0.485144	38.9746	-1.28473	2.15523e-24	-0.152485	0.0124116	-0.901462	8.64085e-49	-0.485144	1.49762e-09	-0.329939	0.0067368
chrX:100870114-100872991C	NM_001009584,NM_001184768,NR_033669,NR_033670,NM_019007	ARMCX6	armadillo repeat containing, X-linked 6	4	-0.485084	22.0116	-0.368831	0.00625132	-0.157959	0.0121738	-0.717934	5.58702e-32	-0.601337	1.64561e-12	-0.16582	0.227792
chr6:28109716-28125236W	NM_006298	ZNF192	zinc finger protein 192	4	-0.484691	36.9628	-0.423394	2.71029e-05	-0.545988	2.15042e-31	-0.416049	1.5308e-22	-0.603306	4.009e-23	-0.144383	0.152373
chr9:91003297-91093620W	NM_006717	SPIN1	spindlin 1	4	-0.48446	Inf	-0.750122	4.31829e-24	-0.655345	0	-0.0607315	0.0151946	-0.0606743	0.0604633	-0.313576	6.38448e-08
chr19:52494588-52511458C	NM_198480	ZNF615	zinc finger protein 615	5	-0.483536	16.9606	-0.608114	0.0136851	-0.374348	4.60857e-07	-0.483536	2.96686e-10	-0.824413	2.93581e-17	-0.481686	0.0026957
chr11:129939716-130014705W	NR_024515,NR_024516,NM_001642,NM_001142276,NM_001142277,NM_001142278	APLP2	amyloid beta (A4) precursor-like protein 2	5	-0.483061	Inf	-0.252859	7.38222e-12	-0.483061	0	-0.499072	0	-0.16296	1.80554e-19	-0.521966	1.89882e-79
chr14:20923290-20925925W	NM_001641,NM_080648,NM_080649	APEX1	APEX nuclease (multifunctional DNA repair enzyme) 1	4	-0.482072	53.2717	-0.673798	4.65416e-18	-0.269034	6.71553e-10	-0.902133	2.64215e-84	-0.290347	6.53388e-06	0.0804463	0.388914
chr21:38445571-38575406W	NM_001001894,NM_003316	TTC3	tetratricopeptide repeat domain 3	5	-0.481996	Inf	-0.847671	2.79718e-47	-0.682959	0	-0.481996	0	-0.17915	1.29637e-15	-0.196076	0.00063503
chr1:169433151-169455208C	NM_006996	SLC19A2	solute carrier family 19 (thiamine transporter), member 2	4	-0.481328	26.0804	-1.58069	1.62659e-21	-0.435843	1.19467e-15	-0.465451	1.9291e-15	0.168809	0.103745	-0.497205	5.98797e-06
chr18:8717369-8832775W	NM_015210	KIAA0802	KIAA0802	5	-0.481188	29.3823	-1.07079	4.43282e-15	-0.21227	3.22837e-06	-0.481188	7.05714e-24	-0.662357	5.07567e-20	-0.252908	0.0307161
chrX:128674252-128726528W	NM_000276,NM_001587	OCRL	oculocerebrorenal syndrome of Lowe	4	-0.481042	39.7662	-0.37888	0.000373983	-0.239199	2.977e-09	-0.583203	2.5454e-61	-0.0547658	0.220785	-0.700101	7.11769e-14
chr16:8768444-8878431W	NM_020686,NM_001127448,NM_000663	ABAT	4-aminobutyrate aminotransferase	4	-0.480641	37.5341	-0.759269	1.63271e-18	-0.617195	4.70023e-44	-0.127838	0.000103164	-0.344087	7.90421e-17	-0.0792881	0.500359
chr17:57697050-57774317W	NM_004859	CLTC	clathrin, heavy chain (Hc)	4	-0.479302	Inf	-0.445616	4.90564e-57	-0.416136	0	-0.710394	0	-2.95161e-05	1	-0.512988	6.79116e-79
chr7:92076765-92088742W	NM_021167	GATAD1	GATA zinc finger domain containing 1	5	-0.478828	Inf	-0.478828	4.61247e-10	-0.352158	5.61563e-31	-0.863363	0	-0.369371	2.1693e-16	-0.698258	9.20596e-23
chr4:6322306-6474326C	NM_020416,NM_181876	PPP2R2C	protein phosphatase 2, regulatory subunit B, gamma	4	-0.478467	38.3736	-0.23182	0.123961	-0.179477	0.0289412	-0.767013	4.44913e-74	-0.391413	2.80186e-06	-0.565521	0.0105249
chr11:123594997-123612363C	NM_003455	ZNF202	zinc finger protein 202	5	-0.477597	19.9702	-0.948675	6.97087e-12	-0.477597	9.84252e-10	-0.327161	1.41443e-06	-0.765136	1.87942e-16	-0.37446	0.023677
chr10:95351594-95360993C	NM_006744	RBP4	retinol binding protein 4, plasma	5	-0.477192	Inf	-0.250229	8.66543e-11	-0.401538	2.85651e-90	-1.04303	0	-0.477192	2.12801e-52	-0.841056	5.47689e-31
chr2:43449542-43453745C	NM_006887	ZFP36L2	zinc finger protein 36, C3H type-like 2	4	-0.476794	Inf	0.0844209	0.138514	-0.46311	3.91118e-66	-0.948153	0	-0.490478	3.77822e-29	-0.373667	5.76473e-13
chr5:43602791-43705667W	NM_012343,NM_182977	NNT	nicotinamide nucleotide transhydrogenase	4	-0.476236	50.2776	-0.857479	3.20789e-17	-0.544333	1.20696e-69	-0.408138	6.15959e-19	-0.240319	6.88182e-06	-0.0597709	0.405833
chr12:57647548-57704246C	NM_014925	R3HDM2	R3H domain containing 2	5	-0.476087	64.8594	-0.507392	2.92594e-20	-0.217258	3.3061e-16	-0.493158	1.44957e-66	-0.476087	9.69728e-33	-0.396115	1.06209e-08
chr2:26149455-26205443C	NM_002254	KIF3C	kinesin family member 3C	4	-0.47598	Inf	-0.00571831	0.940358	-0.30757	2.66807e-13	-0.850983	0	-0.324533	3.51315e-16	-0.627427	2.48804e-11
chr22:22311404-22337147C	NM_003935	TOP3B	topoisomerase (DNA) III beta	4	-0.475228	20.5034	0.163004	0.195756	-0.192802	0.00336024	-0.496915	8.48496e-18	-0.453541	5.9672e-07	-1.12884	9.01207e-19
chr2:60983383-61026096W	NM_022894	PAPOLG	poly(A) polymerase gamma	4	-0.47513	23.9745	0.11415	0.33721	-0.431901	4.9961e-13	-0.393278	1.24635e-11	-1.02791	1.90608e-26	-0.518358	0.00217628
chr1:206516200-206637782W	NM_001042758,NM_001170637,NM_015326	SRGAP2	SLIT-ROBO Rho GTPase activating protein 2	4	-0.474196	16.2987	-0.573472	4.96845e-06	-0.374919	1.2721e-13	-0.0705424	0.126161	-0.275768	2.43339e-07	-0.71073	2.08868e-10
chr11:9595228-9611311W	NM_003390,NM_001143976	WEE1	WEE1 homolog (S. pombe)	5	-0.473889	14.8179	-1.0654	1.29128e-06	-0.473889	4.87509e-10	-0.338125	0.000344982	-0.402129	0.00680245	-1.24043	4.50582e-12
chr1:204042246-204096869W	NM_005686	SOX13	SRY (sex determining region Y)-box 13	5	-0.472571	34.9626	-0.424012	9.43826e-07	-0.516736	3.22661e-38	-0.142175	0.000479772	-0.472571	7.83396e-18	-0.70067	1.0494e-12
chr1:40538382-40563142C	NM_000310,NM_001142604	PPT1	palmitoyl-protein thioesterase 1	4	-0.471324	42.7357	-0.902513	3.74978e-22	-0.386057	6.43939e-26	-0.372624	1.92812e-37	-0.0582383	0.178243	-0.556591	1.913e-09
chr8:81550769-81787016C	NM_001033723	ZNF704	zinc finger protein 704	5	-0.470945	19.1213	-0.445133	0.000160143	-0.470945	1.56893e-15	-0.777214	5.75017e-13	-1.09118	3.06145e-09	-0.360592	0.00680456
chr19:20574521-20607762C	NM_001039884	ZNF826	zinc finger protein 826	4	-0.470786	11.9666	-0.544012	0.000240063	-0.160449	0.0271817	-0.39756	2.71806e-08	-0.605469	1.4635e-13	0.136518	0.398662
chr19:23945816-24010917W	NR_003662	RPSAP58	ribosomal protein SA pseudogene 58	5	-0.470763	Inf	-1.0337	0	-0.458991	0	-0.842255	0	-0.470763	4.60723e-78	-0.260582	3.34274e-09
chrX:130407483-130423403C	NM_001170961,NM_001170962,NM_001170963,NM_205833,NM_001555	IGSF1	immunoglobulin superfamily, member 1	4	-0.470678	20.2819	0.016655	0.92863	-0.286096	0.000195883	-0.323918	2.44656e-17	-0.617437	1.27755e-18	-1.17186	1.5985e-06
chr17:43100706-43138473C	NM_001128631,NM_024819	DCAKD	dephospho-CoA kinase domain containing	4	-0.470555	37.8827	-0.375172	0.00537494	-0.0474028	0.464128	-0.942101	9.70569e-69	-0.40749	1.07289e-08	-0.533621	0.000210983
chr11:118618473-118661972C	NM_004397	DDX6	DEAD (Asp-Glu-Ala-Asp) box polypeptide 6	5	-0.46989	Inf	-0.615761	2.36899e-31	-0.46989	2.36766e-99	-1.00279	0	-0.13812	1.377e-06	-0.380763	1.54573e-15
chr22:51205920-51222087C	NM_007081,NM_001130919,NM_001130920,NM_001130921,NM_001130922,NM_001130923,NM_001003789	RABL2B	RAB, member of RAS oncogene family-like 2B	5	-0.469841	15.3027	-0.726592	1.8205e-08	-0.161015	0.013772	-0.469841	1.18569e-15	-0.305903	0.000110488	-0.582388	1.79532e-05
chr1:46859939-46879520W	NM_001441	FAAH	fatty acid amide hydrolase	5	-0.469109	43.7934	-1.45437	8.46243e-34	-0.421318	1.52375e-11	-0.822553	3.92165e-39	-0.469109	1.0977e-10	-0.413658	0.00144359
chr3:52027645-52029958C	NM_000992	RPL29	ribosomal protein L29	5	-0.468753	Inf	-0.692404	2.32519e-70	-0.37846	7.17232e-72	-0.89871	0	-0.468753	5.8298e-41	-0.382266	7.74837e-15
chr5:1318007-1345002C	NM_030782	CLPTM1L	CLPTM1-like	5	-0.468708	73.3372	-0.305176	0.000124773	-0.107117	0.00183406	-0.468708	1.80394e-62	-0.829701	3.35683e-77	-0.553496	4.06166e-15
chr15:76135622-76193388W	NM_001145335,NM_173469	UBE2Q2	ubiquitin-conjugating enzyme E2Q family member 2	4	-0.46853	16.0102	-0.479401	0.00376659	-0.299222	2.78504e-07	-0.45766	1.89338e-14	0.105922	0.283823	-1.10108	3.04323e-12
chr8:95938201-95961615C	NM_001135733,NM_033285	TP53INP1	tumor protein p53 inducible nuclear protein 1	5	-0.467956	49.5494	-0.467956	1.46404e-05	-0.620084	9.56401e-61	-0.23869	9.7181e-08	-0.239803	0.000234653	-1.01282	7.95707e-33
chr11:75297964-75379479C	NM_207577,NM_033063	MAP6	microtubule-associated protein 6	5	-0.467724	Inf	-0.389383	9.38546e-05	-0.467724	1.91755e-21	-0.831778	0	-0.184832	3.8977e-06	-0.736009	3.93442e-08
chr9:116148593-116163618C	NM_000031	ALAD	aminolevulinate dehydratase	5	-0.465406	Inf	-1.19298	0	-1.05793	0	-0.465406	3.21516e-42	-0.430332	1.9381e-21	-0.21918	7.39063e-05
chr14:74960450-74962271W	NM_194279	ISCA2	iron-sulfur cluster assembly 2 homolog (S. cerevisiae)	4	-0.464594	5.09477	-0.73634	0.00814986	-0.319852	0.0034108	-0.394016	6.44486e-05	0.211775	0.144214	-0.535173	0.0334677
chr1:207191866-207206101C	NM_001083924,NM_023938	C1orf116	chromosome 1 open reading frame 116	5	-0.464324	62.6631	-0.464324	1.02684e-13	-0.48098	2.57761e-48	-0.317414	1.56142e-29	-0.292838	1.28552e-14	-0.843732	1.59732e-33
chr17:44590076-44633014W	NM_001006607	LRRC37A2	leucine rich repeat containing 37, member A2	5	-0.464228	Inf	-0.583769	6.74073e-14	-0.464228	1.10781e-48	-0.711069	0	-0.164203	1.68156e-06	-0.25679	2.83948e-05
chr22:41763392-41795328W	NM_001145398,NM_003216	TEF	thyrotrophic embryonic factor	5	-0.464149	69.4274	-0.251817	0.0399887	-0.464149	1.97313e-21	-0.974146	1.0682e-96	-0.443524	1.68741e-25	-0.68178	1.22285e-08
chr2:210885437-211036051C	NM_152519	C2orf67	chromosome 2 open reading frame 67	5	-0.464016	48.1734	-1.98911	1.56595e-55	-0.464016	1.29085e-29	-0.241565	2.48398e-09	-0.31947	8.69558e-06	-0.49821	5.65802e-08
chr2:131113580-131132981W	NM_001142370,NM_014369	PTPN18	protein tyrosine phosphatase, non-receptor type 18 (brain-derived)	4	-0.463482	Inf	-0.523069	2.77952e-10	-0.1529	0.000304088	-0.940836	0	-0.403896	1.45476e-14	-0.130482	0.163628
chr14:77228235-77249363W	NM_014909	VASH1	vasohibin 1	5	-0.463429	Inf	-0.194529	0.00278004	-0.463429	2.2943e-59	-0.517	0	-0.505663	4.34602e-70	-0.428788	1.76629e-10
chr3:121902530-122005343W	NM_000388,NM_001178065	CASR	calcium-sensing receptor	5	-0.463176	Inf	-0.228729	0.000162534	-0.553583	4.2247e-79	-0.589116	0	-0.463176	6.96447e-58	-0.371824	1.32479e-06
chr1:75171175-75199092C	NM_001134759,NM_001889,NM_001130042,NM_001130043	CRYZ	crystallin, zeta (quinone reductase)	4	-0.463014	34.9735	-1.17095	1.11642e-24	-0.284894	6.63262e-13	-0.641134	2.07906e-37	0.103505	0.116181	-0.266128	0.00636175
chr10:3818189-3827473C	NM_001160124,NM_001160125,NR_027653,NM_001300	KLF6	Kruppel-like factor 6	4	-0.462587	70.4851	-0.345434	1.42505e-09	-0.429956	3.96445e-50	-0.0416698	0.199435	-0.495218	1.35325e-17	-1.12134	5.7596e-78
chr12:107168399-107283092W	NM_018157	RIC8B	resistance to inhibitors of cholinesterase 8 homolog B (C. elegans)	5	-0.462565	78.1633	-1.53066	5.34021e-49	-0.178512	1.15187e-06	-0.996686	2.27631e-94	-0.462565	9.73345e-16	-0.410217	1.3678e-07
chr13:100741269-101182690W	NM_000282,NM_001127692,NM_001178004	PCCA	propionyl CoA carboxylase, alpha polypeptide	4	-0.462351	14.3834	-1.01652	3.91044e-09	-0.537047	6.25017e-19	-0.214813	0.0105504	-0.130178	0.353243	-0.387654	0.00641831
chr5:94800123-94890682C	NM_014639	TTC37	tetratricopeptide repeat domain 37	4	-0.461853	69.4565	-0.944694	1.63052e-45	-0.63041	9.45709e-94	-0.154038	2.9425e-09	0.0189586	0.603327	-0.293297	5.49248e-05
chr5:114602885-114632458C	NM_152549,NM_001040440	CCDC112	coiled-coil domain containing 112	5	-0.461843	5.1933	-1.8244	2.88484e-05	-0.386079	0.0340454	-0.37832	0.00919949	-0.461843	0.0496649	-1.1768	0.0117733
chr19:49298320-49314320C	NM_001190,NM_001164773,NR_028450,NR_028451	BCAT2	branched chain amino-acid transaminase 2, mitochondrial	5	-0.461826	Inf	-0.320265	0.00672807	-0.461826	3.61593e-11	-1.22628	0	-0.715449	1.62511e-23	-0.363552	0.0173216
chr1:33207512-33240571W	NM_020888	KIAA1522	KIAA1522	5	-0.461789	Inf	-0.505662	1.16877e-79	-0.346608	0	-0.461789	0	-0.689247	0	-0.22706	3.95954e-19
chr10:90973328-91011660C	NM_001127605,NM_000235	LIPA	lipase A, lysosomal acid, cholesterol esterase	5	-0.461642	38.4867	-1.14198	1.79755e-22	-0.461642	8.85126e-22	-0.392846	1.16149e-18	-0.25277	2.79653e-05	-0.993219	5.17375e-19
chr22:47080308-47134152C	NM_022766	CERK	ceramide kinase	4	-0.460961	Inf	-0.535492	8.53668e-42	0.0235808	0.213509	-1.91348	0	-0.0955447	9.51573e-08	-0.386429	1.24388e-15
chr5:130506641-130541119W	NM_181705	LYRM7	Lyrm7 homolog (mouse)	4	-0.460614	32.6592	-1.3038	1.62707e-25	-0.507597	1.76862e-19	-0.369258	1.30504e-17	-0.413631	3.45379e-10	-0.293527	0.0930218
chr1:43996547-44089342W	NM_002840,NM_130440	PTPRF	protein tyrosine phosphatase, receptor type, F	5	-0.459984	Inf	-0.116137	6.18423e-05	-0.459984	0	-0.60594	0	-0.49943	0	-0.161791	1.11052e-09
chr2:122513121-122525426W	NM_004622	TSN	translin	4	-0.458869	48.5255	-0.861871	2.04229e-22	-0.302958	1.95108e-18	-0.370954	6.03045e-34	-0.546785	7.23034e-33	-0.0923363	0.244488
chr9:139942553-139948505C	NM_203468,NM_001246	ENTPD2	ectonucleoside triphosphate diphosphohydrolase 2	4	-0.457704	29.2571	0.186748	0.292462	-0.434375	9.15634e-06	-1.46975	2.88186e-54	-0.372211	0.00324639	-0.481033	0.0117549
chr2:96850605-96874573C	NM_020151	STARD7	StAR-related lipid transfer (START) domain containing 7	4	-0.457485	94.6711	-0.587544	5.59874e-24	-0.415349	9.13715e-75	-0.499622	1.86092e-95	-0.259405	1.4037e-13	0.0687669	0.19882
chr4:169908744-169931422C	NM_032783	CBR4	carbonyl reductase 4	4	-0.457319	34.5191	-2.26114	1.24521e-51	-0.200641	2.42067e-06	-0.193134	0.000192368	0.0442272	0.499324	-0.713998	3.81191e-15
chr12:118573870-118583390W	NM_002567	PEBP1	phosphatidylethanolamine binding protein 1	5	-0.456186	Inf	-0.456186	1.06159e-20	-0.456125	2.16863e-98	-0.884982	0	-0.412148	2.14002e-46	-0.664989	8.17509e-41
chr1:3652550-3663937C	NR_033708,NR_033709,NR_033710,NR_033711,NR_033712,NM_207306	KIAA0495	KIAA0495	4	-0.455686	Inf	-0.607938	5.2332e-43	-0.595923	0	-0.147535	2.06675e-19	-0.315449	3.57494e-36	-0.0114779	0.766533
chr12:72079878-72097837W	NM_018279	TMEM19	transmembrane protein 19	4	-0.455259	20.5671	-0.938106	5.56189e-09	-0.371122	8.16851e-15	-0.206081	3.32436e-05	-0.539395	3.64825e-18	0.0944568	0.396217
chr8:97239310-97247862C	NM_006294	UQCRB	ubiquinol-cytochrome c reductase binding protein	5	-0.4548	Inf	-1.62485	0	-0.4548	0	-1.64598	0	-0.25101	2.02791e-38	-0.149785	1.15272e-07
chr10:72643267-72648541C	NM_000281	PCBD1	pterin-4 alpha-carbinolamine dehydratase/dimerization cofactor of hepatocyte nuclear factor 1 alpha	5	-0.454284	59.7263	-0.746393	1.85074e-15	-0.366314	6.79949e-13	-1.01255	5.25897e-97	-0.127301	0.0252435	-0.454284	1.21073e-05
chr7:150642050-150675014C	NM_000238,NM_172056,NM_172057	KCNH2	potassium voltage-gated channel, subfamily H (eag-related), member 2	4	-0.453728	Inf	0.114814	0.152661	-0.342231	3.8876e-14	-1.28723	0	-0.276141	1.09561e-12	-0.565226	2.11914e-05
chrX:14024846-14048035C	NM_001042479,NM_001042480,NM_017856	GEMIN8	gem (nuclear organelle) associated protein 8	4	-0.453418	8.75492	0.0145547	0.953634	-0.196974	0.0419362	-0.513257	2.27495e-10	-0.39358	0.000591045	-0.816	1.81286e-05
chrX:12993225-12995345W	NM_021109	TMSB4X	thymosin beta 4, X-linked	4	-0.453258	Inf	-0.392316	2.69997e-42	-0.332089	0	-0.514199	0	-0.0191023	0.292615	-0.693895	0
chr11:126071990-126081587C	NM_001144827,NM_032795	RPUSD4	RNA pseudouridylate synthase domain containing 4	4	-0.453139	8.92417	-0.638174	0.000244299	-0.301975	0.000474006	-0.404209	3.71479e-07	-0.502069	1.7916e-05	0.33408	0.0542663
chr6:107811317-107982508W	NM_018013	SOBP	sine oculis binding protein homolog (Drosophila)	4	-0.452894	Inf	-0.361369	8.51317e-05	-0.0750349	0.0828544	-0.931527	0	-0.544419	1.06393e-31	-0.347916	0.00943375
chr2:235860628-235964356W	NM_014521	SH3BP4	SH3-domain binding protein 4	4	-0.45258	101.386	-0.904361	4.42664e-96	-0.454882	1.53892e-98	-0.00137875	0.965585	-0.450277	1.73398e-20	-0.257102	6.09462e-08
chr11:63448922-63527357W	NM_201428,NM_201429,NM_201430,NM_006054	RTN3	reticulon 3	4	-0.451463	Inf	-0.675458	6.67457e-26	-0.276019	5.03496e-23	-0.585918	0	0.0483534	0.151696	-0.317007	8.25895e-07
chr1:46160000-46216485C	NM_001145349,NM_005897	IPP	intracisternal A particle-promoted polypeptide	5	-0.451044	9.54371	-0.711845	0.00569591	-0.716268	1.26747e-12	-0.289954	0.000392793	-0.241899	0.0322298	-0.451044	0.0206625
chr7:56119378-56131682W	NM_001009186,NM_001762	CCT6A	chaperonin containing TCP1, subunit 6A (zeta 1)	4	-0.450826	21.8879	-0.68089	1.43366e-12	-0.420744	9.33346e-26	0.0397969	0.23479	-0.161561	0.00134453	-0.480909	7.00265e-08
chr3:53850388-53880419C	NM_018397	CHDH	choline dehydrogenase	4	-0.450585	43.1798	-0.427877	1.47718e-08	-0.519931	4.60011e-47	-0.408689	1.29156e-23	-0.473293	2.40521e-16	-0.133677	0.0816337
chr15:91447420-91465814W	NM_006122	MAN2A2	mannosidase, alpha, class 2A, member 2	4	-0.449997	Inf	-0.829946	2.9022e-71	-0.483966	0	-0.121312	1.28538e-11	-0.416027	4.40116e-57	0.00528885	0.902198
chr17:55162553-55198709W	NM_003488	AKAP1	A kinase (PRKA) anchor protein 1	4	-0.449854	74.057	-1.32014	1.35786e-86	-0.528883	6.48399e-50	-0.370825	5.18055e-20	-0.0399089	0.44949	-0.315632	7.50542e-07
chrX:153686623-153701984W	NM_017514	PLXNA3	plexin A3	4	-0.449212	Inf	-0.0980548	0.0848699	-0.0792113	0.0020052	-0.752572	0	-0.145852	1.19966e-06	-0.762328	4.13885e-31
chr5:149887674-149937772W	NM_001543	NDST1	N-deacetylase/N-sulfotransferase (heparan glucosaminyl) 1	5	-0.44906	75.9483	-0.165448	0.00920027	-0.15008	2.59395e-07	-0.565766	6.30865e-97	-0.5528	8.4361e-48	-0.44906	9.4717e-14
chr9:128509617-128729653W	NM_006195,NR_024122,NR_024123,NM_001134778	PBX3	pre-B-cell leukemia homeobox 3	4	-0.448881	17.3774	-0.505014	0.000166225	-0.392748	8.48984e-17	-0.321467	2.6199e-09	-0.101902	0.118885	-0.767065	4.19267e-09
chr10:112658488-112679124C	NR_015402,NR_024140,NR_024141,NR_024142,NR_024143	BBIP1	BBSome interacting protein 1	4	-0.448653	10.545	-0.709433	3.3009e-05	-0.232488	0.00040142	-0.434651	8.86636e-14	-0.0447713	0.642605	-0.462654	0.0167451
chr1:113933475-114228535W	NM_152900,NM_001142782	MAGI3	membrane associated guanylate kinase, WW and PDZ domain containing 3	4	-0.448624	22.1192	-0.576468	0.000239577	-0.801746	2.60906e-40	0.0018901	0.980869	-0.289862	0.000978909	-0.32078	0.0155037
chr2:190306159-190340264W	NM_032168	WDR75	WD repeat domain 75	4	-0.448032	20.4707	-0.303021	0.0279324	-0.183235	0.00383036	-0.593043	6.07674e-33	-0.0442184	0.617078	-0.78033	8.81317e-09
chr12:125549925-125627872W	NM_023928	AACS	acetoacetyl-CoA synthetase	4	-0.447919	Inf	-0.124767	0.0441459	-0.48856	7.82307e-67	-0.782723	0	-0.407277	2.98272e-44	-0.00844443	0.921981
chr20:34359923-34538288W	NM_016436	PHF20	PHD finger protein 20	4	-0.44763	25.6295	-0.521668	1.83334e-07	-0.130506	0.00256526	-0.50031	2.69751e-34	-0.39495	5.18794e-13	0.0874998	0.337248
chr6:122720696-122754264W	NM_004506,NM_001135564	HSF2	heat shock transcription factor 2	4	-0.447609	8.39453	0.566366	0.0791868	-0.383309	0.000223596	-0.481188	1.7145e-07	-0.414031	0.0010815	-1.20851	0.00017998
chr1:208195590-208417665C	NM_025179	PLXNA2	plexin A2	4	-0.447198	Inf	-0.204958	0.000146684	0.00913562	0.793558	-0.432984	6.73726e-66	-0.637388	0	-0.461412	2.24379e-08
chrX:54094759-54209714C	NM_198456,NM_017848	FAM120C	family with sequence similarity 120C	4	-0.445659	9.7371	-0.562663	0.00302773	-0.405369	1.52393e-07	-0.240799	0.000407946	-0.485949	4.03893e-09	-0.0304269	0.944511
chr6:74303103-74363737C	NM_012434	SLC17A5	solute carrier family 17 (anion/sugar transporter), member 5	5	-0.445637	44.4837	-0.968359	4.784e-32	-0.377956	1.13159e-15	-0.445637	7.14999e-33	-0.197382	0.000333475	-0.929443	1.96802e-15
chr20:30865467-30922809W	NM_004798	KIF3B	kinesin family member 3B	5	-0.445588	Inf	-0.297276	1.979e-13	-0.390235	0	-1.07869	0	-0.469712	0	-0.445588	1.03338e-28
chr1:236958581-237067280W	NM_000254	MTR	5-methyltetrahydrofolate-homocysteine methyltransferase	4	-0.445246	36.7404	-0.289675	0.000228249	-0.389998	8.18308e-37	-0.0416068	0.188902	-0.500495	1.34837e-22	-0.582933	3.4819e-18
chr3:42947402-42960825W	NM_207404,NM_001134656	ZNF662	zinc finger protein 662	5	-0.444414	7.29741	-0.9968	8.74538e-05	-0.222761	0.0275014	-0.444414	9.27833e-07	-0.289032	0.0403412	-0.719885	0.00158318
chr7:90338712-90839904W	NM_012395	CDK14	cyclin-dependent kinase 14	4	-0.443677	26.3907	-0.462211	3.94849e-06	0.0198631	0.601963	-0.418208	3.07323e-27	-0.425143	1.3366e-11	-0.820879	5.05407e-15
chr20:35280170-35374481C	NM_032013,NM_022477	NDRG3	NDRG family member 3	4	-0.4433	40.5364	-0.603409	1.74384e-05	-0.283191	8.13022e-07	-0.979804	2.61153e-74	-0.255809	0.000502538	0.0886763	0.508873
chr1:153700567-153746557W	NM_023015	INTS3	integrator complex subunit 3	5	-0.443055	Inf	-0.269394	8.14686e-06	-0.359934	2.43325e-47	-1.10726	0	-0.443055	1.90757e-41	-0.975994	5.64846e-71
chr3:57994127-58157982W	NM_001164317,NM_001164318,NM_001164319,NM_001457	FLNB	filamin B, beta	5	-0.442636	Inf	-0.642801	1.87002e-82	-0.522298	0	-0.0631426	0.000265295	-0.442636	0	-0.430693	1.30207e-35
chr2:10580508-10588453C	NM_002539	ODC1	ornithine decarboxylase 1	5	-0.441247	34.8454	-0.765235	1.58674e-14	-0.441247	3.15661e-30	-0.317985	1.76167e-17	-0.126093	0.0235652	-0.724447	1.03837e-14
chr7:99798279-99869855C	NR_028038,NR_028039,NR_028040,NM_178831	GATS	GATS, stromal antigen 3 opposite strand	4	-0.440638	27.131	-0.326949	0.00288617	0.0154903	0.74938	-0.554327	6.94853e-29	-0.249264	8.26088e-05	-0.990808	9.81361e-25
chrX:74960373-74962914C	NR_030737	TTC3P1	tetratricopeptide repeat domain 3 pseudogene 1	5	-0.439591	110.719	-1.55683	1.62921e-92	-0.657318	8.04696e-88	-0.439591	4.60399e-49	-0.175433	2.17828e-07	-0.40611	2.8655e-07
chr17:79476999-79479827C	NM_001614	ACTG1	actin, gamma 1	5	-0.438806	Inf	-0.194594	4.08425e-56	-1.1876	0	-0.438806	0	-0.162472	4.08666e-57	-1.91016	0
chr20:61569441-61579825W	NM_017896	C20orf11	chromosome 20 open reading frame 11	4	-0.438726	24.9432	-0.567599	4.15562e-16	-0.089879	0.00078499	-0.0282799	0.292459	-0.309852	2.72749e-15	-0.63188	2.63819e-21
chr14:53241912-53258386C	NM_198066	GNPNAT1	glucosamine-phosphate N-acetyltransferase 1	4	-0.438199	49.7168	-1.71861	5.93674e-71	-0.14946	0.00402657	-0.64551	7.05338e-34	-0.230888	0.0095606	-0.0521246	0.682188
chr2:73441366-73454355W	NM_006062	SMYD5	SMYD family member 5	4	-0.438098	16.875	0.0556672	0.682554	-0.215496	0.000574152	-0.418249	6.83514e-14	-0.666963	2.43653e-17	-0.457948	0.000348065
chr5:136953190-137071779C	NM_017415	KLHL3	kelch-like 3 (Drosophila)	5	-0.437373	29.1561	-0.437373	0.0108273	-0.763255	8.26831e-31	-0.274368	3.25856e-08	-0.42105	1.74191e-12	-1.3545	9.6022e-13
chr12:56473892-56497127W	NM_001005915,NM_001982	ERBB3	v-erb-b2 erythroblastic leukemia viral oncogene homolog 3 (avian)	5	-0.437313	Inf	-0.437313	4.8229e-15	-0.0676794	0.00162937	-1.11617	0	-0.717337	8.87655e-55	-0.24827	1.44738e-08
chr2:170668270-170681353C	NM_014168	METTL5	methyltransferase like 5	5	-0.436942	9.97386	-0.728472	2.92937e-05	-0.170473	0.0494708	-0.436942	4.35201e-11	-0.362321	0.000729777	-0.56724	0.00477574
chr18:32820994-32838396W	NM_032347,NM_001135178	ZNF397	zinc finger protein 397	4	-0.436936	7.57979	-0.909851	3.84787e-05	-0.314739	7.36074e-06	0.0446619	0.49157	-0.393621	5.80365e-05	-0.48025	0.00429791
chr13:76099350-76111991C	NM_203495,NM_203497	COMMD6	COMM domain containing 6	4	-0.43688	Inf	-0.499301	0.036167	-0.357749	7.84625e-07	-1.31025	0	0.0189103	0.88514	-0.37446	0.023677
chr6:25652429-25702006W	NM_006998	SCGN	secretagogin, EF-hand calcium binding protein	5	-0.436853	Inf	-0.104428	0.0383504	-0.436853	5.64877e-74	-0.779894	0	-0.149228	2.17874e-15	-0.714171	1.64149e-30
chr7:6369041-6388590C	NM_001037163	C7orf70	chromosome 7 open reading frame 70	5	-0.435554	21.3407	-0.353984	0.0248498	-0.556177	3.75222e-16	-0.435554	4.56068e-14	-0.432875	2.40019e-05	-1.16675	4.47177e-12
chr19:50015536-50029685W	NM_004107,NM_001136019	FCGRT	Fc fragment of IgG, receptor, transporter, alpha	4	-0.434327	41.2569	-0.181331	0.0615648	-0.182617	0.000245084	-1.02593	5.31421e-69	-0.599144	4.37477e-15	-0.26951	0.00735602
chr17:79993758-79995573C	NM_016286	DCXR	dicarbonyl/L-xylulose reductase	4	-0.433782	15.7666	-0.0752743	0.685303	-0.257107	0.000534408	-0.712876	7.92522e-24	-0.434935	2.11487e-06	-0.432628	0.00944488
chr17:44372497-44415158W	NM_014834	LRRC37A	leucine rich repeat containing 37A	5	-0.433184	Inf	-0.83299	2.98234e-26	-0.433184	4.92157e-44	-0.682222	0	-0.144061	2.3452e-05	-0.365755	1.02035e-09
chr6:41034532-41040188C	NM_145063	C6orf130	chromosome 6 open reading frame 130	4	-0.431957	10.5379	-0.927459	2.6203e-06	-0.514709	2.62542e-11	-0.26528	0.0001784	-0.349205	0.00273195	-0.179149	0.390598
chr3:139236276-139258671C	NM_001130992,NM_001130993,NM_002899	RBP1	retinol binding protein 1, cellular	5	-0.431599	43.3911	-1.02178	1.10793e-40	-0.431599	1.04155e-25	-0.289052	3.54578e-11	-0.317787	1.04859e-06	-0.691997	1.39621e-13
chr6:110501624-110553420W	NM_015891	CDC40	cell division cycle 40 homolog (S. cerevisiae)	4	-0.430878	17.1683	-0.430618	0.00561913	-0.299242	3.15588e-08	-0.431138	9.90488e-21	-0.0288539	0.695068	-0.69394	4.29426e-08
chr20:43595120-43708591W	NM_006282	STK4	serine/threonine kinase 4	4	-0.430708	17.793	-0.709664	1.1494e-09	-0.276497	1.42257e-10	-0.00246739	0.955608	-0.398889	4.30211e-16	-0.462526	3.43078e-05
chr19:18208603-18262498W	NM_015016	MAST3	microtubule associated serine/threonine kinase 3	5	-0.428613	48.5231	-0.707259	1.01202e-26	-0.305683	3.86102e-14	-0.428613	2.00487e-50	-0.278206	5.52785e-11	-0.489904	9.93044e-07
chr2:118673149-118771697C	NM_019044	CCDC93	coiled-coil domain containing 93	5	-0.428034	60.2796	-0.832379	2.5064e-29	-0.460615	2.31448e-63	-0.24012	4.43864e-19	-0.201681	2.60195e-08	-0.428034	1.89834e-14
chr3:183353411-183402302W	NM_017644	KLHL24	kelch-like 24 (Drosophila)	4	-0.427185	56.9731	-1.18862	3.99505e-24	-0.31661	5.62027e-30	-0.53776	4.80965e-67	-0.102192	0.0758172	-0.250741	0.000235173
chr22:43265772-43411184C	NM_007229,NM_001184970,NM_001184971	PACSIN2	protein kinase C and casein kinase substrate in neurons 2	5	-0.426805	Inf	-1.12227	0	-0.61006	0	-0.111211	0.000134506	-0.426805	8.14223e-25	-0.297476	1.11218e-10
chr17:26934982-26941211C	NM_001174103	SGK494	uncharacterized serine/threonine-protein kinase SgK494	4	-0.426771	7.82899	-1.51137	0.000161257	-0.374434	0.00078945	-0.476353	1.0921e-08	-0.377188	0.0115205	-0.105389	0.623724
chr10:120440494-120514758C	NM_153810	C10orf46	chromosome 10 open reading frame 46	4	-0.426009	Inf	0.0603952	0.424605	-0.334714	1.63294e-29	-0.596748	0	-0.0859176	0.0206967	-0.517303	1.54107e-12
chr5:134074206-134087841W	NM_001745	CAMLG	calcium modulating ligand	4	-0.424454	31.3816	-0.629533	2.8478e-10	-0.331971	2.60541e-14	-0.516938	7.16147e-43	-0.124931	0.0177174	0.151211	0.0761799
chr8:26435421-26515693W	NM_001386	DPYSL2	dihydropyrimidinase-like 2	5	-0.423979	Inf	-0.325179	2.60778e-08	-0.423979	6.60602e-67	-0.863178	0	-0.246661	3.12683e-27	-0.870443	4.87809e-40
chr4:99182527-99365010W	NM_021159,NM_001100426,NM_001100427,NM_001100428,NM_001100429,NM_001100430	RAP1GDS1	RAP1, GTP-GDP dissociation stimulator 1	4	-0.423044	14.6093	-0.932754	1.49548e-09	-0.503434	4.93361e-15	-0.304917	7.96685e-08	0.0212248	0.83072	-0.342653	0.0386839
chr18:32870236-32890729W	NR_024565,NR_024566	ZNF271	zinc finger protein 271	4	-0.422937	6.61692	-0.732103	1.72567e-05	-0.229259	0.000293357	-0.149317	0.00621939	-0.0108882	0.89181	-0.616616	0.000152465
chr1:197122814-197169672C	NM_194314	ZBTB41	zinc finger and BTB domain containing 41	5	-0.421831	56.7369	-1.97917	1.34934e-47	-0.421831	2.90153e-27	-0.390509	7.14747e-38	-0.257152	9.14505e-07	-0.575871	2.45124e-07
chr6:33387847-33421465W	NM_006772	SYNGAP1	synaptic Ras GTPase activating protein 1	4	-0.421742	41.6029	-0.390589	3.00007e-09	0.00796466	0.84095	-0.452896	1.3906e-65	-0.186165	1.86193e-08	-0.527904	7.00545e-10
chr17:56282797-56296966C	NM_017777,NM_001165927	MKS1	Meckel syndrome, type 1	4	-0.419928	5.60305	-0.276908	0.215864	-0.410251	0.000227286	-0.429604	2.20495e-05	-0.343754	0.0302691	-0.588483	0.0207958
chr10:104433490-104474190C	NM_004311	ARL3	ADP-ribosylation factor-like 3	5	-0.419496	61.3941	-0.71602	3.23242e-21	-0.240188	1.08517e-13	-0.419496	1.16843e-64	-0.363064	1.62235e-26	-0.557001	7.27084e-11
chr1:154298036-154323779W	NM_001005855,NM_020452	ATP8B2	ATPase, class I, type 8B, member 2	4	-0.418339	26.1348	-0.19629	0.118637	-0.23376	5.5914e-05	-0.506254	2.88591e-37	-0.330424	3.25811e-10	-0.685684	2.84512e-06
chr2:69685127-69870977C	NM_014911	AAK1	AP2 associated kinase 1	5	-0.417874	38.733	-0.565034	2.46234e-10	-0.425231	1.83327e-31	-0.417874	5.05234e-37	-0.10483	0.0146386	-0.399061	2.33814e-06
chr2:79740060-80875986W	NM_004389,NM_001164883	CTNNA2	catenin (cadherin-associated protein), alpha 2	5	-0.417447	6.88446	-0.844593	0.000629128	-0.417447	0.000401855	-0.349457	3.80322e-05	-0.269404	0.0150454	-0.91377	0.00776632
chr13:115000362-115038150W	NM_003903,NM_001078645	CDC16	cell division cycle 16 homolog (S. cerevisiae)	4	-0.415775	16.2395	-0.584576	2.58812e-06	-0.540574	7.96494e-24	-0.21943	4.95707e-05	-0.0861049	0.248621	-0.290976	0.0214481
chr9:109625378-109773789W	NM_021224	ZNF462	zinc finger protein 462	4	-0.415764	18.6876	-0.522295	1.27662e-06	-0.309234	4.1044e-11	0.0258667	0.410496	-0.215792	3.056e-06	-1.16877	4.00578e-19
chr1:85784169-86044046C	NM_001134445,NM_012137	DDAH1	dimethylarginine dimethylaminohydrolase 1	5	-0.415738	45.8591	-0.952102	3.19985e-28	-0.659654	5.73752e-55	-0.312645	4.80417e-11	-0.145117	0.0240112	-0.415738	1.23696e-06
chr6:26634612-26659963C	NM_024639	ZNF322A	zinc finger protein 322A	4	-0.41562	34.7196	-1.20333	9.9821e-21	-0.243907	2.60643e-07	-0.530098	6.48969e-46	-0.0927041	0.123095	-0.301142	0.00194792
chr20:44519591-44527456W	NM_000308,NM_001127695,NM_001167594	CTSA	cathepsin A	5	-0.415367	Inf	-0.415367	5.64447e-16	-0.245092	5.68419e-18	-0.772404	0	-0.201016	1.36398e-08	-0.505006	3.1337e-18
chr6:139456249-139501945W	NM_016217	HECA	headcase homolog (Drosophila)	4	-0.415308	52.8542	-0.311955	0.00352385	-0.518661	4.24588e-42	-0.654237	2.74576e-65	-0.302943	4.35645e-06	-0.166613	0.09459
chr1:16890412-16939982C	NM_017940	NBPF1	neuroblastoma breakpoint family, member 1	5	-0.415118	Inf	-1.18446	1.57702e-60	-1.07258	0	-0.391013	1.8091e-33	-0.415118	6.11459e-25	-0.256402	0.000826729
chr17:30819628-31203902C	NM_015194	MYO1D	myosin ID	5	-0.414518	Inf	-0.363808	1.19104e-28	-0.291408	2.90723e-91	-1.09754	0	-0.414518	0	-1.0973	0
chr8:52730141-52811735C	NM_052937	PCMTD1	protein-L-isoaspartate (D-aspartate) O-methyltransferase domain containing 1	4	-0.414351	67.7586	-1.23208	3.70256e-60	-0.399543	3.42463e-37	-0.403033	4.28728e-43	-0.0815147	0.0887767	-0.425669	1.51503e-08
chr19:16178317-16213813W	NM_003290,NM_001145160	TPM4	tropomyosin 4	5	-0.413714	108.157	-0.413714	2.21434e-19	-0.365687	2.06456e-81	-0.445476	2.28398e-92	-0.177922	4.62411e-08	-0.614599	2.85356e-37
chr1:16085255-16113084W	NM_017556,NM_001024215,NM_001024216	FBLIM1	filamin binding LIM protein 1	4	-0.413693	14.6682	-0.387835	1.22441e-05	-0.0661616	0.113346	-0.317112	1.86618e-08	-0.519902	9.66964e-13	-0.43955	5.62082e-07
chr11:94800056-94804387W	NM_032102	SRSF8	serine/arginine-rich splicing factor 8	5	-0.413421	48.3474	-0.573212	7.71558e-15	-0.413421	2.08369e-30	-0.349435	1.28712e-29	-0.276734	1.88618e-10	-1.01885	2.65217e-23
chrX:62854848-63005426C	NM_015185,NM_001173479,NM_001173480	ARHGEF9	Cdc42 guanine nucleotide exchange factor (GEF) 9	5	-0.412837	42.7845	-0.353462	0.000858839	-0.412837	5.57383e-19	-0.556739	6.38348e-61	-0.20256	1.14458e-06	-0.576735	3.55563e-06
chr6:99720794-99797531C	NM_032511	C6orf168	chromosome 6 open reading frame 168	4	-0.412807	18.7207	-0.40014	0.0125054	-0.524236	2.67242e-13	-0.425473	1.46805e-24	-0.16709	0.0143141	-0.154299	0.317708
chr3:65339907-66024509C	NM_001033057,NM_015520,NM_004742	MAGI1	membrane associated guanylate kinase, WW and PDZ domain containing 1	4	-0.412389	33.3201	-0.597506	2.7201e-15	-0.546924	5.47839e-51	-0.154644	0.000636103	-0.0749502	0.187623	-0.277853	0.000249038
chr2:114384817-114400974W	NM_007082,NM_013412	RABL2A	RAB, member of RAS oncogene family-like 2A	5	-0.411586	12.3246	-0.727778	5.82305e-07	-0.186155	0.00980117	-0.410739	1.61294e-10	-0.411586	3.42732e-06	-0.524728	0.000547579
chr14:21989234-22005337C	NM_005407	SALL2	sal-like 2 (Drosophila)	5	-0.411376	Inf	-0.286558	0.00313914	-0.70566	1.76662e-62	-1.06349	0	-0.287654	2.27897e-09	-0.411376	0.00106136
chr12:131274149-131323811C	NM_001980,NM_194356	STX2	syntaxin 2	4	-0.411126	15.1444	0.0911319	0.623899	-0.43942	1.5836e-12	-0.28161	8.19101e-07	-0.382832	8.4775e-06	-1.08455	1.89683e-10
chr1:229577045-229644088C	NM_018230	NUP133	nucleoporin 133kDa	4	-0.410815	27.8738	0.205108	0.095183	-0.351103	1.60768e-15	-0.487916	5.39333e-35	-0.271966	6.09598e-07	-0.470528	5.90326e-05
chr4:99992132-100009931C	NM_000671	ADH5	alcohol dehydrogenase 5 (class III), chi polypeptide	4	-0.410488	46.8075	-1.23796	2.19992e-48	-0.39276	1.33925e-25	-0.287641	1.79821e-14	-0.428215	4.77303e-16	0.0102752	0.903369
chr11:120207946-120360645W	NM_015313	ARHGEF12	Rho guanine nucleotide exchange factor (GEF) 12	5	-0.410331	Inf	-0.410331	2.58711e-24	-0.385754	0	-0.547954	0	-0.122851	1.12872e-08	-0.446901	6.55152e-42
chr8:119201695-119634184C	NM_207506,NM_001101676	SAMD12	sterile alpha motif domain containing 12	5	-0.409607	18.7537	-0.773213	3.80495e-07	-0.409607	2.49947e-14	-0.377498	6.313e-14	-0.139608	0.0494398	-0.568881	6.37299e-07
chr5:141346437-141368752W	NM_004290,NM_183398,NM_183399,NM_183400,NM_183401	RNF14	ring finger protein 14	5	-0.409572	13.9512	-0.593241	0.000155625	-0.409572	1.00425e-15	-0.113569	0.0108614	-0.277544	6.339e-05	-0.601306	4.71552e-06
chr14:31569324-31676689C	NM_015382	HECTD1	HECT domain containing 1	5	-0.409302	Inf	-0.902842	5.9895e-58	-0.409302	8.57316e-95	-0.657474	0	-0.203181	3.03812e-13	-0.396502	2.19582e-18
chr16:1114084-1128731C	NR_027242	LOC146336	hypothetical LOC146336	5	-0.408502	Inf	-0.368204	0.00994262	-0.367036	3.41328e-09	-1.11605	0	-0.408502	3.69422e-15	-0.635524	0.000239257
chr12:54718911-54745633W	NM_016057	COPZ1	coatomer protein complex, subunit zeta 1	4	-0.408156	Inf	-0.296461	0.00102194	-0.0785985	0.0295521	-0.734196	0	0.0160344	0.738359	-0.519851	2.22533e-09
chr16:70488498-70514176W	NM_145059	FUK	fucokinase	5	-0.407229	35.4891	-0.913493	1.03859e-21	-0.343143	9.87827e-14	-0.407229	1.01058e-19	-0.394223	2.03152e-11	-0.957224	4.10156e-14
chr11:62457747-62477046C	NM_001130702,NM_001122955,NM_032667	BSCL2	Berardinelli-Seip congenital lipodystrophy 2 (seipin)	5	-0.406593	Inf	-0.283481	0.00392808	-0.406593	3.84015e-21	-0.975168	0	-0.383629	1.20331e-13	-0.491796	3.23487e-07
chr17:48610048-48621110W	NM_017957	EPN3	epsin 3	5	-0.406135	Inf	-0.389225	3.431e-05	-0.406135	6.44359e-16	-3.4318	0	-1.81619	2.83709e-65	-0.277845	0.0038985
chr7:134868590-134896316C	NM_014149	WDR91	WD repeat domain 91	5	-0.405827	36.2751	-1.09634	6.62953e-29	-0.405827	3.36389e-30	-0.127279	0.00195087	-0.443505	1.00187e-12	-0.401159	3.89239e-07
chr17:66244145-66253305W	NM_001033569,NM_001033570,NM_001033571,NM_001033572,NM_001033574,NM_016627	AMZ2	archaelysin family metallopeptidase 2	5	-0.40539	Inf	-0.574402	1.63878e-06	-0.40539	9.49968e-13	-1.16064	0	-0.2672	0.000381688	-0.329452	0.0108687
chr7:73007524-73038870C	NM_032951,NM_032952,NM_032953,NM_032954	MLXIPL	MLX interacting protein-like	5	-0.40517	Inf	-0.234095	8.44763e-06	-0.200611	5.41632e-11	-0.718623	0	-0.40517	4.58172e-89	-1.08448	2.53965e-48
chr7:30174552-30202381W	NM_152793	C7orf41	chromosome 7 open reading frame 41	5	-0.404925	Inf	-0.225378	0.00652349	-0.404925	1.56396e-24	-1.12553	0	-0.31688	3.6015e-17	-0.456725	2.48632e-06
chr6:30568182-30585020C	NM_002714	PPP1R10	protein phosphatase 1, regulatory (inhibitor) subunit 10	5	-0.404051	43.4878	-0.456842	7.26805e-11	-0.210979	6.3643e-11	-0.404051	3.15096e-47	-0.168866	1.13299e-06	-0.676223	2.237e-22
chr12:108956294-108963158W	NM_213595,NM_014301	ISCU	iron-sulfur cluster scaffold homolog (E. coli)	5	-0.403665	31.6555	-0.403665	0.000564808	-0.258601	5.85077e-08	-0.555712	1.04679e-44	-0.167189	0.00518051	-0.754328	1.01783e-12
chr4:110631146-110651242C	NM_030821	PLA2G12A	phospholipase A2, group XIIA	5	-0.402969	38.1712	-0.455878	5.20576e-07	-0.550294	2.0838e-37	-0.402969	2.59782e-28	-0.344381	1.13992e-10	-0.300839	0.00403194
chr2:27805893-27845958W	NM_032434	ZNF512	zinc finger protein 512	4	-0.402947	14.3782	-0.601635	4.64713e-08	-0.116892	0.0189675	-0.20426	1.8347e-07	-0.0326503	0.614244	-1.09488	6.04012e-16
chr2:20448453-20527144C	NM_015317	PUM2	pumilio homolog 2 (Drosophila)	5	-0.402572	93.9226	-1.36742	7.33994e-62	-0.384919	4.69711e-62	-0.296511	2.02507e-37	-0.402572	8.02515e-33	-0.43809	2.00122e-13
chr2:110300378-110371783C	NM_144710,NM_178584	SEPT10	septin 10	4	-0.401755	8.68317	-0.584232	0.000398178	-0.431319	2.90396e-11	-0.195303	0.0142289	-0.372192	0.00220847	-0.139184	0.38406
chr9:136528686-136605077C	NM_007101,NM_001134707	SARDH	sarcosine dehydrogenase	4	-0.401652	4.06748	-0.937422	0.00473747	-0.367588	0.0281457	-0.203967	0.036581	-0.435716	0.00148458	1.02554	0.203122
chr3:12938719-13114617C	NM_014869,NM_001134382	IQSEC1	IQ motif and Sec7 domain 1	5	-0.401159	Inf	-0.222419	7.95787e-05	-0.430092	1.16302e-47	-0.655306	0	-0.363405	2.93895e-28	-0.401159	4.06151e-09
chr15:63900818-64126147C	NM_003922	HERC1	hect (homologous to the E6-AP (UBE3A) carboxyl terminus) domain and RCC1 (CHC1)-like domain (RLD) 1	5	-0.401084	87.2022	-1.0495	1.01586e-32	-0.278768	3.10617e-40	-0.272396	7.41194e-41	-0.474557	2.59571e-67	-0.401084	7.23568e-12
chr7:155437203-155574179W	NM_053043	RBM33	RNA binding motif protein 33	5	-0.40104	69.2604	-0.40104	6.54318e-10	-0.610528	2.1649e-99	-0.26984	1.05038e-20	-0.273111	2.47282e-11	-0.424491	1.08952e-12
chr20:62271061-62284780C	NM_015894	STMN3	stathmin-like 3	4	-0.400925	Inf	-0.161942	0.0947756	-0.209724	2.68543e-05	-1.2545	0	-0.209455	2.91507e-06	-0.592127	2.98545e-06
chr11:32914792-33001812W	NM_001076786	QSER1	glutamine and serine rich 1	5	-0.400775	32.9378	-1.12359	2.61903e-23	-0.400775	1.12579e-33	-0.104573	0.0054466	-0.176221	0.00107871	-0.604209	1.72916e-11
chr5:145492589-145562294C	NM_020117	LARS	leucyl-tRNA synthetase	5	-0.400153	Inf	-1.6509	0	-0.742827	0	-0.400153	6.40511e-66	-0.201361	1.43446e-08	-0.338383	5.81268e-09
chr15:96869157-96883490W	NM_001145155,NM_001145156,NM_001145157,NM_021005	NR2F2	nuclear receptor subfamily 2, group F, member 2	4	-0.399789	37.1384	-0.553476	1.88314e-07	-0.158498	0.0021847	-1.05553	3.87194e-69	-0.246101	0.00358225	-0.0903064	0.396855
chr10:102133333-102148110W	NR_026762	NCRNA00263	non-protein coding RNA 263	4	-0.399167	41.5304	-0.422625	0.00240459	-0.129067	0.0690418	-1.01538	3.00558e-82	-0.210345	0.0003542	-0.375709	0.037207
chr4:183245137-183724177W	NM_001080477	ODZ3	odz, odd Oz/ten-m homolog 3 (Drosophila)	4	-0.399029	48.7304	-0.295685	0.000153623	-0.161269	5.69535e-05	-0.502374	3.40151e-64	-0.0452706	0.243451	-1.60381	2.10506e-34
chr16:70695108-70719954C	NM_138383	MTSS1L	metastasis suppressor 1-like	4	-0.398185	Inf	0.00823326	0.855876	-0.25566	1.05663e-32	-0.934622	0	-0.446165	0	-0.350205	1.24048e-13
chr7:99613219-99635403W	NM_003439	ZKSCAN1	zinc finger with KRAB and SCAN domains 1	5	-0.39805	Inf	-0.330224	5.85971e-09	-0.766191	0	-0.143288	3.25067e-10	-0.803557	0	-0.39805	2.87411e-14
chr3:38164202-38178733C	NM_001130410,NR_024024,NM_001607	ACAA1	acetyl-CoA acyltransferase 1	5	-0.397967	30.454	-0.582348	1.70498e-08	-0.694242	9.74235e-49	-0.139659	0.0118153	-0.397967	4.56989e-07	-0.280418	0.00826534
chr2:198351310-198364998C	NM_199440,NM_002156	HSPD1	heat shock 60kDa protein 1 (chaperonin)	5	-0.397732	Inf	-1.09973	1.20801e-54	-0.730197	0	-0.106457	5.2866e-06	-0.180477	2.28718e-06	-0.397732	7.89562e-10
chr2:97481991-97501120W	NM_017623,NM_199078	CNNM3	cyclin M3	4	-0.397473	55.6737	-0.449865	4.55236e-08	0.000536668	1	-0.863658	2.83828e-99	-0.337577	1.90423e-11	-0.34508	5.18812e-05
chr11:118401803-118417313W	NM_032780,NM_001144034,NM_001144035,NM_001144036,NM_001144037,NM_001144038	TMEM25	transmembrane protein 25	5	-0.397111	52.1258	-0.363208	0.002115	-0.181527	0.00160322	-0.986279	1.18671e-93	-0.397111	4.19657e-09	-0.668355	3.82518e-07
chr8:93895760-93978372C	NM_001171795,NM_001171796,NM_001171797,NM_001171798,NM_001171799	C8orf83	chromosome 8 open reading frame 83	4	-0.395578	17.1672	-0.690283	9.38321e-08	-0.399335	2.33503e-15	-0.336469	1.25715e-13	-0.0542642	0.417115	-0.391821	0.00458803
chr17:53342321-53402426W	NM_002126	HLF	hepatic leukemia factor	5	-0.3952	58.2617	-0.383408	0.00259732	-1.30589	2.5132e-92	-0.3952	4.05757e-13	-0.182188	0.00188444	-1.04228	6.14064e-18
chr1:6281255-6296044C	NM_012405	ICMT	isoprenylcysteine carboxyl methyltransferase	4	-0.394167	Inf	-0.565339	4.79842e-22	-0.165073	9.54987e-09	-0.70771	0	-0.222994	1.17114e-10	-0.071412	0.262899
chr22:38879445-38902345C	NM_006386,NM_001098504,NM_001098505,NM_030881	DDX17	DEAD (Asp-Glu-Ala-Asp) box polypeptide 17	5	-0.393319	Inf	-0.719797	4.20948e-88	-0.393319	0	-0.242574	4.37492e-79	-0.215644	2.03773e-41	-0.609883	5.5475e-85
chr1:38326369-38412729C	NM_005540	INPP5B	inositol polyphosphate-5-phosphatase, 75kDa	4	-0.393103	24.9765	-0.471152	4.40551e-07	-0.0665607	0.201591	-0.530726	1.35915e-40	-0.281905	5.95712e-06	-0.315053	0.00808233
chr1:32573644-32642166W	NM_012316	KPNA6	karyopherin alpha 6 (importin alpha 7)	5	-0.393057	Inf	-0.595761	4.34473e-27	-0.0516636	0.0306184	-0.843789	0	-0.0754944	0.00381631	-0.393057	8.55883e-15
chr1:40723733-40759855W	NM_005857	ZMPSTE24	zinc metallopeptidase (STE24 homolog, S. cerevisiae)	4	-0.392907	58.3225	-0.313667	1.79562e-05	-0.346265	3.79448e-20	-0.674308	8.38978e-97	-0.0185166	0.703863	-0.43955	5.62082e-07
chr20:44802376-44880334C	NM_021248	CDH22	cadherin 22, type 2	4	-0.392114	Inf	0.0478739	0.435834	-0.233706	5.57611e-10	-0.71772	0	-0.326687	4.63093e-25	-0.457541	1.01278e-05
chr11:61066920-61100666C	NM_001923	DDB1	damage-specific DNA binding protein 1, 127kDa	4	-0.391911	Inf	-0.481267	1.67642e-27	-0.409779	6.24565e-100	-0.374043	0	-0.180011	7.66088e-15	0.083496	0.0835313
chr2:175664042-175870170C	NM_001025201,NM_001822	CHN1	chimerin (chimaerin) 1	5	-0.391848	10.0391	-1.3358	5.07123e-08	-0.391848	1.5111e-05	-0.272935	2.65477e-06	-0.190224	0.0312355	-0.822455	0.00249669
chr14:91923958-91976644C	NM_032560	SMEK1	SMEK homolog 1, suppressor of mek1 (Dictyostelium)	4	-0.391516	Inf	-0.268427	0.000129957	0.00510611	0.866056	-0.514604	0	-0.170175	8.02655e-06	-0.660791	6.48959e-26
chr5:173034148-173043666C	NM_138369,NM_001159651	BOD1	biorientation of chromosomes in cell division 1	4	-0.391375	13.2696	-0.635465	2.96533e-08	-0.419501	2.53722e-10	-0.320468	6.96393e-08	-0.36325	9.32555e-05	0.15818	0.313741
chr14:104029299-104057227W	NM_032374	C14orf153	chromosome 14 open reading frame 153	4	-0.389368	7.16295	-0.638174	0.000244299	-0.322702	0.000512327	-0.387021	2.78557e-06	-0.391715	0.00132466	-0.111216	0.604443
chr2:129023055-129076171C	NM_004807	HS6ST1	heparan sulfate 6-O-sulfotransferase 1	4	-0.388899	Inf	-0.0181012	0.724632	-0.372214	2.22869e-54	-0.561003	0	-0.405585	5.50549e-42	-0.369837	6.25163e-10
chr5:156693091-156822604W	NM_001037332,NM_001037333,NM_014376	CYFIP2	cytoplasmic FMR1 interacting protein 2	5	-0.387689	24.2337	-0.387689	6.68137e-05	-0.148504	0.000525684	-0.406104	2.41317e-30	-0.154556	0.00105394	-0.770392	2.66827e-13
chr10:116190870-116444414C	NM_002313,NM_001003407,NM_001003408,NM_006720	ABLIM1	actin binding LIM protein 1	5	-0.387684	78.2363	-0.666064	1.70891e-32	-0.0542281	0.00458737	-0.387684	1.60807e-72	-0.307691	1.06202e-40	-0.434346	9.66611e-25
chr3:37903669-38025959W	NM_005808,NM_001008392	CTDSPL	CTD (carboxy-terminal domain, RNA polymerase II, polypeptide A) small phosphatase-like	4	-0.387057	18.5969	-0.435298	0.000200502	-0.220482	2.01409e-08	-0.449716	2.29856e-21	-0.338815	2.71912e-08	-0.134011	0.164164
chr1:182992595-183114726W	NM_002293	LAMC1	laminin, gamma 1 (formerly LAMB2)	5	-0.385707	Inf	-0.439339	1.46627e-28	-0.385707	0	-0.905123	0	-0.338396	2.55833e-36	-0.0833075	0.00939099
chr11:57529234-57586651W	NM_001085458,NM_001085459,NM_001085460,NM_001085461,NM_001085462,NM_001085463,NM_001085464,NM_001085465,NM_001085466,NM_001085467,NM_001085468,NM_001085469,NM_001331	CTNND1	catenin (cadherin-associated protein), delta 1	5	-0.385433	Inf	-0.641283	5.92087e-54	-0.307349	7.72306e-94	-0.385433	0	-0.173988	8.7822e-13	-0.51358	9.83008e-55
chr12:54624732-54673915C	NM_012117,NM_001127321,NM_001127322	CBX5	chromobox homolog 5	4	-0.385187	73.391	-0.669848	1.33522e-22	-0.413445	3.49833e-80	-0.356929	1.27202e-56	-0.0262781	0.343217	-0.13099	0.0210855
chr15:31196055-31235307W	NM_014967,NM_001146094,NM_001146095,NM_001146096	FAN1	FANCD2/FANCI-associated nuclease 1	4	-0.384692	18.434	0.146167	0.326321	-0.42017	2.21941e-17	-0.31931	4.03664e-11	-0.349214	1.63418e-08	-0.473819	1.95818e-05
chr20:42086504-42092242W	NM_006275	SRSF6	serine/arginine-rich splicing factor 6	5	-0.384358	99.9155	-0.582793	5.20386e-48	-0.384358	4.32458e-91	-0.20337	2.28804e-36	-0.115511	1.31398e-07	-0.551043	1.60668e-37
chr2:26413505-26467594C	NM_000182	HADHA	hydroxyacyl-CoA dehydrogenase/3-ketoacyl-CoA thiolase/enoyl-CoA hydratase (trifunctional protein), alpha subunit	5	-0.384287	Inf	-0.569643	6.01277e-37	-0.384287	2.70489e-81	-0.566034	0	-0.264828	1.67146e-19	-0.150773	0.00260422
chr12:53905845-54020199C	NM_006856,NM_001130059,NM_001130060	ATF7	activating transcription factor 7	5	-0.382913	30.4543	-0.585727	1.51778e-09	-0.326784	8.0447e-19	-0.38996	1.4644e-23	-0.361012	3.5532e-12	-0.382913	1.16522e-05
chr6:43490069-43543812C	NM_020750	XPO5	exportin 5	4	-0.382528	32.0675	-0.674471	3.28629e-11	-0.262222	1.81033e-10	-0.502835	2.14183e-46	-0.180521	0.000412897	-0.0760379	0.441718
chr8:17154308-17271040C	NM_004686	MTMR7	myotubularin related protein 7	5	-0.382447	46.2242	-1.1062	2.03857e-31	-0.15096	0.00233686	-0.101543	0.00166243	-0.382447	1.6377e-22	-2.37885	3.25405e-43
chr6:43399489-43418163W	NM_033450	ABCC10	ATP-binding cassette, sub-family C (CFTR/MRP), member 10	4	-0.382227	26.6067	-0.0382507	0.726377	-0.378138	1.13276e-12	-0.319494	1.79987e-15	-0.386316	1.73336e-10	-1.22685	6.52784e-22
chr1:145575988-145586546W	NM_006099	PIAS3	protein inhibitor of activated STAT, 3	4	-0.380461	Inf	-0.431236	6.23396e-06	-0.123603	0.0121228	-1.12013	0	0.0329962	0.594423	-0.329686	0.00747915
chr9:131314866-131395938W	NM_003127,NM_001130438	SPTAN1	spectrin, alpha, non-erythrocytic 1 (alpha-fodrin)	4	-0.380192	80.281	-0.210265	4.06592e-07	-0.334736	8.57478e-73	-0.0036786	0.855164	-0.425648	1.13226e-60	-0.509791	1.39209e-36
chr17:62850488-62914903C	NM_199340	LRRC37A3	leucine rich repeat containing 37, member A3	5	-0.380104	62.6379	-0.630341	3.42977e-16	-0.380104	1.53575e-35	-0.364919	8.08462e-39	-0.350089	5.37748e-29	-0.541668	4.20483e-20
chr10:1102776-1178237W	NM_014023	WDR37	WD repeat domain 37	4	-0.379753	22.3463	-1.12111	3.21996e-24	-0.113335	0.0124525	-0.30651	1.17272e-11	-0.452997	7.49955e-13	-0.0228821	0.847686
chr7:5085553-5109119W	NM_021163	RBAK	RB-associated KRAB zinc finger	5	-0.379454	22.326	-0.962923	2.51368e-21	-0.379454	1.6332e-18	-0.14576	0.000437098	-0.219196	0.000833263	-0.399085	0.000221253
chr15:31231144-31283807C	NM_017762	MTMR10	myotubularin related protein 10	4	-0.379423	35.3661	-0.636293	2.92313e-11	-0.218293	8.30165e-11	-0.43945	2.50112e-40	-0.319395	3.74159e-16	-0.124146	0.0703701
chr1:155290640-155300909W	NM_001105203,NM_001105204,NM_001105205,NM_014328	RUSC1	RUN and SH3 domain containing 1	4	-0.379317	42.814	-0.0427024	0.743886	-0.201653	0.000325883	-0.820377	2.90549e-83	-0.17124	0.00352865	-0.556982	4.31743e-05
chr1:3541556-3546692W	NM_182752	TPRG1L	tumor protein p63 regulated 1-like	4	-0.379219	Inf	-0.278339	1.55813e-05	0.0274542	0.440504	-0.942692	0	-0.347418	2.06188e-20	-0.41102	5.83773e-08
chr20:60718822-60757568W	NM_198935	SS18L1	synovial sarcoma translocation gene on chromosome 18-like 1	4	-0.37863	21.1114	-0.724707	1.18311e-10	-0.276576	3.14889e-10	-0.379934	9.27646e-19	-0.377326	4.54048e-09	0.010736	0.915154
chr6:80341000-80413369W	NM_031469	SH3BGRL2	SH3 domain binding glutamic acid-rich protein like 2	4	-0.377813	65.7301	-0.14747	0.036839	-0.577838	1.63231e-92	-0.461498	1.31996e-38	-0.294129	1.26643e-11	0.0750771	0.184778
chr3:14166440-14185180W	NM_024334	TMEM43	transmembrane protein 43	5	-0.376842	Inf	-0.376842	4.75703e-07	-0.0787209	0.0127277	-0.657686	0	-0.304265	5.83594e-11	-0.666508	5.33017e-21
chr10:75757872-75879912W	NM_003373,NM_014000	VCL	vinculin	5	-0.376309	45.0674	-0.376309	5.94524e-07	-0.508673	1.77437e-63	-0.0992321	0.00252607	-0.214689	9.62546e-07	-0.682137	5.35029e-21
chr19:17434032-17445638C	NM_020959	ANO8	anoctamin 8	4	-0.3763	15.3553	-0.72547	1.06038e-15	-0.308231	2.07409e-10	-0.106	0.0696224	-0.197329	0.0112262	-0.444369	2.63708e-06
chr21:44394643-44453688W	NM_004571	PKNOX1	PBX/knotted 1 homeobox 1	4	-0.376031	19.9035	-0.702672	1.52017e-09	-0.157809	0.00306287	-0.449794	1.20303e-27	-0.302268	1.98632e-05	0.0859145	0.541757
chr15:75192329-75199462C	NM_020447	C15orf17	chromosome 15 open reading frame 17	4	-0.375713	Inf	-0.116551	0.119079	-0.443336	2.97818e-42	-1.06861	0	-0.240566	4.7963e-10	-0.30809	8.42892e-06
chr3:49052435-49058467C	NM_018114,NM_001009996	DALRD3	DALR anticodon binding domain containing 3	5	-0.37523	Inf	-0.216787	0.0109063	-0.495514	4.1659e-46	-0.761239	0	-0.37523	3.58971e-18	-0.237988	0.00367168
chr11:108535816-108811646W	NM_004398	DDX10	DEAD (Asp-Glu-Ala-Asp) box polypeptide 10	4	-0.373669	7.47472	-0.435274	0.00339166	-0.312063	6.46837e-05	-0.148879	0.0106827	-0.0679173	0.402678	-0.934251	6.22318e-08
chr4:952676-967344C	NM_001347	DGKQ	diacylglycerol kinase, theta 110kDa	5	-0.373333	18.1959	-0.296717	0.00247636	-0.176574	0.000450197	-0.396368	2.50561e-19	-0.373333	2.81662e-11	-0.374949	3.91051e-05
chr17:36921945-36956158C	NM_003559	PIP4K2B	phosphatidylinositol-5-phosphate 4-kinase, type II, beta	5	-0.373072	Inf	-0.264165	0.000277293	-0.373072	9.39716e-32	-0.78011	0	-0.2174	8.20344e-09	-0.597455	5.41326e-16
chr16:3708039-3767598C	NM_016292	TRAP1	TNF receptor-associated protein 1	5	-0.37304	53.411	-0.983777	3.63778e-42	-0.485028	4.26767e-48	-0.260315	1.69168e-11	-0.37304	3.36775e-12	-0.343643	1.18267e-05
chr22:29168662-29185282W	NM_173510	CCDC117	coiled-coil domain containing 117	5	-0.372906	28.9836	-1.35176	2.53501e-25	-0.372906	6.15914e-14	-0.335051	3.34202e-16	-0.206435	0.00318105	-0.589943	6.96279e-08
chr7:74072030-74175020W	NM_001518,NM_033000,NM_033001,NM_001163636,NM_032999	GTF2I	general transcription factor IIi	5	-0.372825	122.799	-0.48978	8.92939e-24	-0.220981	6.04721e-46	-0.372825	3.24812e-96	-0.289279	6.06482e-43	-0.595232	2.08073e-61
chr5:33987093-34008220C	NM_001167595,NM_001167596,NM_001167597,NM_001167598,NM_203382,NM_014324	AMACR	alpha-methylacyl-CoA racemase	4	-0.372357	40.2428	-0.333694	0.00650855	-0.867216	1.34355e-54	-0.384782	1.96724e-21	-0.359932	8.0927e-11	-0.153372	0.295304
chr6:37137922-37143202W	NM_002648	PIM1	pim-1 oncogene	4	-0.372014	15.0604	-0.537499	5.23219e-08	-0.28258	1.51745e-07	-0.416046	4.02723e-16	0.173495	0.10426	-0.327983	0.00594034
chr19:58380747-58400442C	NM_001144989	ZNF814	zinc finger protein 814	4	-0.371977	13.4722	-0.366705	0.0606465	-0.213355	0.000115184	-0.195847	0.000411768	-0.530598	4.51871e-14	-0.671131	4.28167e-08
chr17:4710421-4726727W	NM_002663	PLD2	phospholipase D2	5	-0.371901	33.1452	-0.307389	0.0114094	-0.361328	5.42033e-10	-0.955846	6.03348e-51	-0.371901	1.27802e-05	-0.554882	2.22651e-06
chr1:151375200-151431932C	NM_207171,NM_015100,NM_145796	POGZ	pogo transposable element with ZNF domain	4	-0.370965	19.0529	-0.476422	3.14572e-10	-0.0773727	0.0105775	-0.0269162	0.331335	-0.363969	3.17552e-23	-0.377961	1.21041e-07
chr5:179159851-179204285W	NM_014757	MAML1	mastermind-like 1 (Drosophila)	4	-0.370776	55.1264	0.062995	0.409314	-0.543762	1.28243e-59	-0.0788706	0.0113411	-0.746965	1.50673e-57	-0.19779	0.0219666
chr11:45868669-45904797W	NM_021117,NM_001127457	CRY2	cryptochrome 2 (photolyase-like)	4	-0.370767	22.8417	-0.00281857	1	-0.256994	3.0523e-09	-0.484539	2.97087e-29	-0.235181	5.19921e-06	-0.552625	5.32669e-08
chr8:37716466-37757015C	NM_025151,NM_001002814	RAB11FIP1	RAB11 family interacting protein 1 (class I)	5	-0.370466	Inf	-0.988521	0	-0.102107	1.11888e-09	-0.227928	4.67873e-30	-0.370466	3.78869e-39	-0.545624	2.66832e-60
chr6:7541870-7586946W	NM_001008844,NM_004415	DSP	desmoplakin	5	-0.37028	Inf	-0.603888	0	-0.880718	0	-0.168667	8.32781e-84	-0.37028	0	-0.119894	2.53969e-07
chr2:75873909-75889333W	NM_014763	MRPL19	mitochondrial ribosomal protein L19	4	-0.370231	26.7052	-0.375845	1.13769e-07	-0.364617	3.73872e-30	-0.0382584	0.175867	-0.195314	1.11579e-06	-0.562358	1.22737e-15
chr14:75348594-75370450W	NM_001933	DLST	dihydrolipoamide S-succinyltransferase (E2 component of 2-oxo-glutarate complex)	4	-0.370173	34.3463	0.0952393	0.186147	-0.125249	3.61458e-06	-0.329678	3.14043e-32	-0.410669	1.78773e-25	-0.430487	6.93007e-13
chr2:238482965-238499769C	NR_033308,NM_022449	RAB17	RAB17, member RAS oncogene family	4	-0.369634	24.9998	-0.350909	0.00142989	-0.235945	2.72984e-06	-0.674733	1.09097e-38	-0.38836	1.18576e-07	0.165608	0.102436
chr3:184428156-184429836C	NM_022149	MAGEF1	melanoma antigen family F, 1	4	-0.369428	19.3024	-0.244745	0.00290068	-0.494111	2.86115e-24	-0.203595	1.57105e-06	0.00456025	0.939291	-0.768445	9.93951e-11
chr15:67493369-67547074C	NM_024666	AAGAB	alpha- and gamma-adaptin binding protein	4	-0.368026	61.0022	-1.9097	6.15396e-93	-0.451776	2.52146e-31	-0.157226	5.6845e-07	0.0706213	0.12699	-0.284277	0.00306262
chr2:219314974-219433084C	NM_020935	USP37	ubiquitin specific peptidase 37	4	-0.367519	20.9419	-0.389917	0.0264233	0.033722	0.499159	-0.239181	1.94122e-08	-0.34512	2.23011e-09	-1.61253	5.86858e-28
chrX:102840419-102842653W	NM_001006935,NM_001006937,NM_024863	TCEAL4	transcription elongation factor A (SII)-like 4	5	-0.367339	30.3711	-0.754728	6.12278e-19	-0.330873	2.2063e-14	-0.367339	2.20727e-27	-0.168556	0.000820522	-0.409086	4.58665e-05
chr2:27532362-27545969C	NM_002437	MPV17	MpV17 mitochondrial inner membrane protein	4	-0.367051	13.2726	-0.589911	4.25963e-06	-0.179837	0.00122232	-0.434068	3.68052e-19	0.0773577	0.264849	-0.300034	0.0297409
chr1:26146397-26159432W	NM_001099625,NM_001099626,NM_001099627,NM_019557	FAM54B	family with sequence similarity 54, member B	5	-0.367007	15.1552	-0.510865	1.21557e-05	-0.22845	5.39869e-07	-0.367007	1.07955e-14	-0.256631	6.13225e-05	-0.371201	0.00028378
chr9:136895454-136933141C	NM_007371	BRD3	bromodomain containing 3	4	-0.36655	49.5147	-0.0500706	0.480872	-0.308794	7.83389e-20	-0.514965	4.40608e-72	-0.281114	2.70599e-10	-0.424307	6.72673e-08
chr12:112451152-112461024W	NM_006817,NM_001034025	ERP29	endoplasmic reticulum protein 29	5	-0.366111	Inf	-0.366111	1.03972e-14	-0.598845	0	-0.631797	0	-0.175385	3.55427e-08	-0.153396	0.00374074
chr18:72909279-72921281C	NM_175907	ZADH2	zinc binding alcohol dehydrogenase domain containing 2	5	-0.364828	Inf	-0.507469	8.99692e-11	-0.275035	1.93095e-21	-0.752797	0	-0.364828	3.67957e-18	-0.189707	0.00562992
chr11:113668598-113746256C	NM_020886	USP28	ubiquitin specific peptidase 28	4	-0.363451	12.8537	-0.305572	0.00996355	-0.422204	2.68878e-17	-0.235714	1.50185e-05	-0.126007	0.105014	-0.42133	0.000290238
chr7:536899-559481C	NM_033023,NM_002607	PDGFA	platelet-derived growth factor alpha polypeptide	4	-0.363129	21.2082	-0.580388	2.27317e-18	-0.523245	1.15855e-21	-0.203014	3.91726e-05	-0.189676	0.00674349	-0.12962	0.127218
chr10:61788160-62149488C	NM_020987,NM_001149	ANK3	ankyrin 3, node of Ranvier (ankyrin G)	4	-0.362644	10.2907	-0.543188	0.000816126	-0.416453	3.77918e-13	-0.2326	0.00102082	-0.308836	0.00192139	-0.240066	0.0745076
chr17:37026112-37078022W	NM_006148	LASP1	LIM and SH3 protein 1	4	-0.360696	Inf	-0.0366596	0.242106	-0.258286	7.44613e-65	-0.447158	0	-0.281713	7.83017e-35	-0.439678	1.24973e-46
chr8:37594097-37615318W	NM_001003790,NM_001003791,NM_007175	ERLIN2	ER lipid raft associated 2	4	-0.36033	28.1778	-0.852961	2.45416e-19	-0.452233	2.79363e-34	-0.15402	0.000478209	-0.268426	8.61486e-06	-0.103741	0.22999
chr1:205111632-205180727C	NM_015375,NM_199462	DSTYK	dual serine/threonine and tyrosine protein kinase	5	-0.35937	35.2662	-0.35937	0.00436064	-0.304519	2.24517e-10	-0.758583	7.49267e-59	-0.214549	0.00124238	-0.415591	0.000288833
chr8:22409251-22433007W	NM_005775,NM_001018003	SORBS3	sorbin and SH3 domain containing 3	4	-0.35937	50.7444	-0.201113	0.0298734	-0.00221696	0.97165	-0.996888	5.84779e-94	-0.501601	8.01254e-15	-0.217139	0.0474745
chr6:110931181-111136412C	NM_015076	CDK19	cyclin-dependent kinase 19	5	-0.359228	10.8085	-0.437085	0.000352418	-0.157032	0.000253113	-0.359228	5.01485e-12	-0.176182	0.0336681	-0.411575	0.000224843
chr3:112051916-112081656W	NM_001004196,NM_005944	CD200	CD200 molecule	5	-0.358807	23.5077	-1.25635	5.29674e-14	-0.124607	0.0425117	-0.311111	2.36375e-16	-0.358807	1.25229e-11	-1.15451	1.34866e-10
chrX:53963114-54071569C	NM_015107,NM_001184896,NM_001184897,NM_001184898	PHF8	PHD finger protein 8	4	-0.357888	18.6685	-0.570949	6.91759e-11	-0.296636	1.14665e-11	-0.129237	0.000402439	-0.41914	9.31497e-17	0.00456576	0.974031
chr7:123322001-123389116C	NM_003941	WASL	Wiskott-Aldrich syndrome-like	5	-0.357847	Inf	-0.357847	2.13056e-11	-0.31989	3.15735e-37	-0.733165	0	-0.0800782	0.0315872	-0.962429	7.34751e-49
chr1:164528802-164821045W	NM_002585	PBX1	pre-B-cell leukemia homeobox 1	5	-0.35777	Inf	-1.07413	0	-0.176793	4.31654e-17	-0.259876	1.83576e-24	-0.35777	4.846e-30	-0.392088	1.2184e-13
chr3:14186650-14220172C	NR_027299,NM_001145769,NM_004628	XPC	xeroderma pigmentosum, complementation group C	4	-0.357553	14.3671	-0.465284	1.44384e-06	-0.314982	3.78199e-11	-0.133804	0.0014528	-0.400123	1.01347e-11	0.174483	0.0788729
chr14:55833110-55878576C	NM_014924	ATG14	ATG14 autophagy related 14 homolog (S. cerevisiae)	4	-0.357525	14.8786	-0.507057	4.2926e-06	-0.115899	0.031226	-0.522931	3.94854e-24	-0.207993	0.0106002	-0.0193705	0.876113
chr1:223394163-223537544C	NM_017982,NM_001037175	SUSD4	sushi domain containing 4	4	-0.356037	12.3464	-0.206519	0.11313	-0.40167	7.19187e-10	-0.234369	2.02269e-08	-0.315855	3.86147e-08	-0.396219	0.0243753
chr1:145456236-145470387C	NM_032305	POLR3GL	polymerase (RNA) III (DNA directed) polypeptide G (32kD)-like	4	-0.355788	4.36597	-0.720515	0.00110964	-0.184664	0.041847	-0.28067	0.000342829	-0.08686	0.470097	-0.430906	0.0441873
chr4:57301915-57327534W	NM_001079524,NM_001079525,NM_006452	PAICS	phosphoribosylaminoimidazole carboxylase, phosphoribosylaminoimidazole succinocarboxamide synthetase	4	-0.355429	15.6153	-0.798445	1.54012e-11	-0.124601	0.0124046	-0.417419	1.80645e-19	0.11615	0.0821252	-0.293439	0.0435967
chr10:70242098-70287584C	NM_152707	SLC25A16	solute carrier family 25 (mitochondrial carrier; Graves disease autoantigen), member 16	5	-0.355146	10.2027	-0.725893	0.0022864	-0.352182	3.81952e-05	-0.231287	0.00922361	-0.355146	0.000742145	-1.74772	1.17083e-10
chr1:212606229-212619719W	NR_026598,NM_013349	NENF	neuron derived neurotrophic factor	4	-0.355027	40.6684	-0.0146598	0.907542	-0.1769	0.000566506	-0.780403	3.03181e-79	-0.123973	0.0389199	-0.533155	8.06877e-06
chr16:11928055-11945442C	NM_015659	RSL1D1	ribosomal L1 domain containing 1	4	-0.35502	Inf	-1.23279	0	-0.546795	0	-0.163245	4.76734e-15	-0.0669662	0.0321225	-0.0663806	0.20417
chrX:84258898-84348324W	NM_198450	APOOL	apolipoprotein O-like	5	-0.354305	26.1143	-0.833924	5.4714e-14	-0.259743	4.92287e-10	-0.354305	9.96329e-21	-0.311397	4.17636e-07	-0.573695	1.75419e-08
chr2:176790410-176867018C	NM_030650	KIAA1715	KIAA1715	4	-0.353897	17.0353	-1.62174	7.45338e-24	-0.0777104	0.07075	-0.117112	0.00652738	-0.410707	1.97978e-09	-0.297086	0.0149601
chr4:25749050-25864610C	NM_015187	SEL1L3	sel-1 suppressor of lin-12-like 3 (C. elegans)	5	-0.353874	Inf	-0.846464	0	-0.317336	1.18338e-96	-0.136032	2.56706e-10	-0.353874	1.71546e-25	-0.397114	2.25118e-32
chr6:32152510-32157963C	NM_002586	PBX2	pre-B-cell leukemia homeobox 2	4	-0.353006	60.3205	-0.569994	2.90703e-27	-0.0608111	0.025446	-0.521662	2.80037e-100	0.00650907	0.852433	-0.184349	0.00058706
chr14:23067147-23081257W	NM_022060	ABHD4	abhydrolase domain containing 4	4	-0.351185	38.0708	-0.108226	0.130703	-0.133126	2.34245e-06	-0.696419	6.4888e-63	-0.330624	2.02291e-07	-0.371745	5.32374e-08
chr17:62224796-62340653C	NM_018469	TEX2	testis expressed 2	5	-0.350868	35.8491	-0.423285	1.76081e-11	-0.41444	1.82313e-38	-0.192701	1.96457e-11	-0.350868	5.78091e-18	-0.15793	0.0391687
chr15:31619083-31670101W	NM_015995	KLF13	Kruppel-like factor 13	4	-0.350623	60.8272	0.0743998	0.188496	-0.312541	3.13107e-39	-0.14153	2.41117e-09	-0.663764	5.96204e-73	-0.388705	9.69946e-13
chr9:97861338-98079991C	NM_000136	FANCC	Fanconi anemia, complementation group C	4	-0.348899	11.3114	-0.486579	0.00104129	-0.155112	0.0369735	-0.211219	0.00476969	-1.07582	2.4791e-18	0.0900822	0.601688
chr1:26126667-26144713W	NM_020451,NM_206926	SEPN1	selenoprotein N, 1	5	-0.347715	37.172	-0.347715	4.80467e-09	-0.274037	8.75701e-17	-0.406466	1.75519e-30	-0.442649	3.72999e-25	-0.194841	0.00695065
chr1:153946747-153950451C	NM_006694	JTB	jumping translocation breakpoint	5	-0.347279	Inf	-3.4215	0	-0.301023	1.64982e-36	-1.65748	0	-0.286932	1.55624e-23	-0.347279	1.19684e-09
chr3:121382050-121468602C	NM_004487	GOLGB1	golgin B1	5	-0.346835	Inf	-0.736449	5.5403e-42	-0.349133	7.71447e-84	-0.346835	0	-0.0939677	4.69609e-05	-0.247987	1.56606e-08
chr2:101623691-101767846C	NM_001102426	TBC1D8	TBC1 domain family, member 8 (with GRAM domain)	4	-0.344794	Inf	-0.454158	6.50449e-12	-0.151471	1.65119e-10	-0.926213	0	0.0430516	0.290809	-0.23543	6.01309e-05
chr3:45959396-46037307C	NM_024513	FYCO1	FYVE and coiled-coil domain containing 1	5	-0.344076	60.2954	-0.344076	2.78966e-09	-0.525047	2.15138e-81	-0.311422	2.62712e-25	-0.0967645	0.0290869	-0.528768	2.56253e-16
chr13:98605929-98676549W	NM_002271	IPO5	importin 5	5	-0.342877	Inf	-1.23591	4.89238e-92	-0.624795	0	-0.208884	4.85132e-20	-0.211931	3.68296e-11	-0.342877	2.07261e-10
chr18:34376034-34409158C	NM_015476	C18orf10	chromosome 18 open reading frame 10	4	-0.342487	15.1029	-0.340614	0.00039867	-0.34436	2.07706e-19	-0.140056	0.00687721	-0.112636	0.221146	-0.755458	1.27145e-08
chr1:52888948-53018743C	NM_001009881,NM_001009882,NM_015269	ZCCHC11	zinc finger, CCHC domain containing 11	4	-0.342424	10.0108	-0.721146	4.10032e-10	-0.203298	2.16215e-05	0.0458451	0.32183	-0.176071	0.00374184	-0.481551	1.7119e-05
chr4:129730779-129796378W	NM_024900,NM_199320	PHF17	PHD finger protein 17	4	-0.341681	Inf	-0.386976	5.86486e-06	-0.754857	0	-0.296035	3.43303e-22	-0.000930041	0.98865	-0.296386	0.000481802
chr10:98277868-98346809C	NM_020123	TM9SF3	transmembrane 9 superfamily member 3	5	-0.34137	Inf	-0.604313	2.65405e-50	-0.34137	0	-0.207924	1.2593e-50	-0.128703	4.72864e-10	-0.431738	4.1747e-39
chr6:139349819-139364439W	NM_021243	C6orf115	chromosome 6 open reading frame 115	4	-0.341129	4.79823	-0.631192	0.00143614	-0.229746	0.0251692	-0.321481	0.000156438	-0.360776	0.0126318	-0.13486	0.533213
chr11:82535410-82611557C	NM_199418,NM_005040	PRCP	prolylcarboxypeptidase (angiotensinase C)	4	-0.340983	20.6339	-0.874331	6.9204e-15	-0.174677	3.77961e-06	-0.381567	4.15051e-22	0.0870587	0.141076	-0.300399	0.00102062
chr3:47892180-48130769C	NM_002375,NM_030884,NM_030885,NM_001134364,NM_001134365	MAP4	microtubule-associated protein 4	5	-0.338947	Inf	-0.331682	3.76098e-13	-0.338947	4.59522e-81	-0.449122	0	-0.255327	4.06543e-18	-0.380023	1.6555e-19
chr14:90863327-90874617W	NM_001166106,NM_006888	CALM1	calmodulin 1 (phosphorylase kinase, delta)	4	-0.338703	Inf	-0.366642	2.14162e-17	-0.0962615	1.41381e-08	-0.310764	0	-0.0330919	0.0502976	-0.593892	2.29689e-39
chr16:1728278-1752072W	NM_144570	HN1L	hematological and neurological expressed 1-like	4	-0.338431	Inf	-0.0914766	0.112918	-0.097475	9.47638e-05	-0.731771	0	-0.13829	0.000198443	-0.538572	8.14425e-18
chr11:6502677-6505910W	NM_012192	FXC1	fracture callus 1 homolog (rat)	5	-0.338039	41.8485	-1.04371	7.97493e-32	-0.529432	1.25469e-33	-0.312636	2.70975e-14	-0.338039	1.74921e-12	-0.208883	0.0282584
chr22:19775934-19842462C	NM_024627	C22orf29	chromosome 22 open reading frame 29	4	-0.337988	9.69836	-0.613943	9.14145e-05	-0.156952	0.0103762	-0.412396	9.61871e-13	-0.263579	0.00180381	-0.0846768	0.529557
chr2:231729621-231743962W	NM_001012514,NM_001012516,NM_030926	ITM2C	integral membrane protein 2C	5	-0.337696	Inf	-0.234413	1.49849e-05	-0.215546	1.93081e-23	-0.622904	0	-0.337696	1.77024e-38	-0.71543	2.98689e-45
chr10:126307863-126432930C	NM_014661	FAM53B	family with sequence similarity 53, member B	4	-0.337633	13.9603	-0.276908	0.00916009	-0.460878	2.08206e-19	-0.218426	4.28886e-07	0.00409192	0.964154	-0.398358	0.000614668
chr17:76792967-76836969C	NM_025090	USP36	ubiquitin specific peptidase 36	4	-0.336711	20.4756	-0.262009	0.00216262	-0.488403	4.11756e-26	-0.0935252	0.0147005	-0.411413	4.30186e-14	0.199204	0.0612582
chr8:21777180-21864095W	NM_015024,NM_001100161,NM_001100162	XPO7	exportin 7	4	-0.33457	22.2822	-0.524175	9.08237e-09	-0.385441	3.59151e-25	-0.2837	4.95708e-14	-0.114246	0.0237961	-0.146217	0.107067
chr16:75327609-75467387C	NM_006324	CFDP1	craniofacial development protein 1	4	-0.334279	17.8896	-0.98903	7.97965e-18	-0.361328	5.42033e-10	-0.30723	6.18247e-10	-0.242424	0.000750531	-0.0545864	0.709107
chr4:77870895-77959767W	NM_018243	SEPT11	septin 11	4	-0.333075	29.6746	-0.824249	4.87662e-24	-0.444799	1.30998e-28	-0.221352	5.34284e-12	-0.116945	0.014136	-0.0261652	0.756625
chr21:46188956-46221738C	NM_182688,NM_003343	UBE2G2	ubiquitin-conjugating enzyme E2G 2 (UBC7 homolog, yeast)	5	-0.3315	15.2874	-0.49456	3.69184e-08	-0.3315	1.77031e-12	-0.180472	6.53096e-06	-0.202207	0.000286289	-0.46316	5.20847e-06
chr13:96230457-96296957C	NM_198968,NM_014934	DZIP1	DAZ interacting protein 1	5	-0.331124	18.5649	-0.788807	6.35514e-10	-0.331124	4.63627e-16	-0.21115	5.07037e-05	-0.29226	1.20785e-05	-0.496967	2.69414e-07
chr4:48833060-48863833W	NM_001168254,NM_001079839,NM_001079840,NM_001079841,NM_001079842,NM_017830	OCIAD1	OCIA domain containing 1	4	-0.330905	12.8366	-0.749497	1.66434e-10	-0.122641	0.00444578	-0.205694	1.03559e-10	-0.0492509	0.336642	-0.456115	5.17705e-06
chr7:26241099-26252974W	NM_016587,NM_007276	CBX3	chromobox homolog 3	4	-0.330741	13.0955	-0.963492	5.1079e-12	-0.251757	5.02928e-07	-0.267485	2.81155e-08	-0.00998629	0.909535	-0.393997	0.000557075
chr7:72656902-72685658C	NR_002164	GTF2IRD2P1	GTF2I repeat domain containing 2 pseudogene 1	5	-0.330313	48.5534	-0.18915	0.0245628	-0.330313	1.93774e-27	-0.521879	2.47384e-53	-0.240074	1.15229e-07	-0.661631	2.72321e-18
chr15:75287876-75313836W	NM_001178111,NM_001178112,NR_033660,NM_138967	SCAMP5	secretory carrier membrane protein 5	4	-0.330249	Inf	-0.373045	1.48866e-10	-0.203791	1.18199e-09	-0.763356	0	-0.287452	1.70276e-25	-0.0936085	0.171849
chr1:28696093-28826880W	NM_001048183,NM_023923	PHACTR4	phosphatase and actin regulator 4	5	-0.329029	20.1496	-0.687944	5.67914e-12	-0.319632	5.42384e-14	-0.329029	3.73841e-11	-0.340052	1.7473e-07	-0.249017	0.00875297
chr15:43650370-43662258C	NM_152455	ZSCAN29	zinc finger and SCAN domain containing 29	4	-0.327557	17.3985	-0.825951	3.24391e-12	-0.42622	1.02656e-20	-0.0975149	0.0222486	-0.228894	0.000258842	-0.186818	0.0864578
chrX:73641085-73753752W	NM_006517	SLC16A2	solute carrier family 16, member 2 (monocarboxylic acid transporter 8)	5	-0.32724	28.3812	-0.32724	0.00316034	-0.651916	1.07472e-40	-0.252958	4.54179e-09	-0.165996	0.00924956	-0.633199	1.64648e-09
chr7:127228517-127231752W	NM_001662	ARF5	ADP-ribosylation factor 5	4	-0.327034	Inf	-0.253345	0.00135349	-0.137782	0.00048032	-1.14246	0	-0.0778378	0.12181	-0.400723	1.29037e-05
chr13:98795434-99102016W	NM_001001715,NM_005766	FARP1	FERM, RhoGEF (ARHGEF) and pleckstrin domain protein 1 (chondrocyte-derived)	5	-0.326399	38.1406	-0.56118	2.44992e-15	-0.326399	5.85366e-28	-0.503556	1.08273e-33	-0.268315	3.35444e-07	-0.133243	0.0289792
chr2:27851515-27873711W	NR_026735,NM_007266,NM_001145047,NM_001145048,NM_001145049	GPN1	GPN-loop GTPase 1	4	-0.326303	5.2759	-0.830844	1.60287e-05	-0.258086	0.000567853	-0.132689	0.048953	-0.0973614	0.36378	-0.394521	0.0215664
chr1:167510253-167523056C	NM_003851	CREG1	cellular repressor of E1A-stimulated genes 1	5	-0.32629	86.9188	-1.3069	7.40739e-48	-0.273584	1.8379e-17	-0.323203	1.03434e-21	-1.70122	1.17304e-100	-0.32629	0.000109696
chr1:33116749-33151810W	NM_005610,NM_001135255,NM_001135256	RBBP4	retinoblastoma binding protein 4	4	-0.325409	14.2791	-0.414938	3.56188e-06	-0.279784	1.18201e-18	-0.0810681	0.00746478	-0.0253385	0.589578	-0.371033	5.31548e-06
chr9:99262397-99382112C	NM_003671,NM_033331,NM_001077181	CDC14B	CDC14 cell division cycle 14 homolog B (S. cerevisiae)	4	-0.325139	7.14146	-0.552543	0.000234266	-0.261094	1.42602e-05	-0.284791	5.79254e-05	-0.094866	0.212779	-0.365487	0.00754882
chr1:153901977-153919154C	NM_014856	DENND4B	DENN/MADD domain containing 4B	5	-0.325036	49.0533	-1.04564	1.20282e-41	-0.363985	3.32181e-27	-0.325036	3.13504e-36	-0.0905624	0.0210519	-0.188934	0.0115053
chr1:236378424-236445339C	NM_019891	ERO1LB	ERO1-like beta (S. cerevisiae)	5	-0.324946	Inf	-0.324946	1.27293e-20	-0.284363	2.60721e-96	-1.25727	0	-0.178829	2.46333e-33	-0.654945	1.80679e-89
chr1:231041987-231114618C	NM_024525,NM_001122835	TTC13	tetratricopeptide repeat domain 13	4	-0.324782	3.77929	-0.404916	0.0482821	-0.244648	0.018786	-0.201211	0.0145514	0.0912498	0.421996	-0.847666	0.0011157
chr15:75759463-75871625C	NM_002833	PTPN9	protein tyrosine phosphatase, non-receptor type 9	4	-0.324459	18.397	-1.02933	1.4964e-20	-0.185451	1.81568e-05	-0.29179	5.39406e-12	-0.0238848	0.714469	-0.357129	0.000107518
chr4:165997231-166034024C	NM_001100389	TMEM192	transmembrane protein 192	4	-0.323957	26.8735	-0.276908	0.00874197	-0.665814	1.71503e-37	-0.371005	4.37321e-16	-0.224433	0.00133826	-0.215305	0.05031
chr2:97258916-97304115C	NM_001115016,NM_017991	KIAA1310	KIAA1310	5	-0.323661	20.5731	-0.576468	2.68431e-09	-0.275992	1.32519e-13	-0.249247	7.22209e-12	-0.323661	9.4885e-09	-0.339779	8.69043e-05
chr17:1733273-1802848W	NM_002945	RPA1	replication protein A1, 70kDa	4	-0.323261	15.5107	-0.271398	0.00021291	-0.0446104	0.127267	-0.150426	5.27048e-07	-0.375125	4.64741e-16	-0.382439	3.14011e-08
chr12:57998604-58003583W	NM_178502	DTX3	deltex homolog 3 (Drosophila)	5	-0.32272	Inf	-0.453335	1.40269e-08	-0.163947	3.76286e-05	-1.20779	0	-0.303985	1.50873e-12	-0.32272	0.00161531
chr5:32354456-32444844C	NM_016107	ZFR	zinc finger RNA binding protein	4	-0.322108	55.0414	-1.03298	4.16944e-51	-0.422041	5.97664e-60	0.0233195	0.333358	-0.177404	5.73161e-07	-0.222175	0.000633004
chr18:3066806-3220106C	NM_003803,NM_019856	MYOM1	myomesin 1, 185kDa	4	-0.321694	16.7045	-2.19284	3.92026e-28	-0.319012	4.3395e-05	-0.251826	0.00968787	-0.324377	0.00905762	0.179405	0.357053
chr12:121647664-121671907W	NM_002560	P2RX4	purinergic receptor P2X, ligand-gated ion channel, 4	4	-0.320604	15.8656	-0.883863	1.07116e-23	-0.0114732	0.74688	-0.0906334	0.0445191	-0.323891	1.93045e-06	-0.317317	5.13932e-05
chr17:1553924-1588176C	NM_006445	PRPF8	PRP8 pre-mRNA processing factor 8 homolog (S. cerevisiae)	5	-0.319575	Inf	-0.538747	3.47647e-62	-0.0855391	1.74222e-10	-0.387376	0	-0.319575	2.18711e-81	-0.219861	4.60857e-11
chr11:62392300-62414104C	NM_198334,NM_198335	GANAB	glucosidase, alpha; neutral AB	4	-0.318828	Inf	-0.511918	2.7025e-41	-0.150424	1.35145e-19	-0.487233	0	-0.081849	0.000341245	0.0299529	0.431867
chr1:1716730-1822495C	NM_002074	GNB1	guanine nucleotide binding protein (G protein), beta polypeptide 1	4	-0.318515	77.6425	-0.436421	3.3018e-42	-0.0285415	0.0430954	-0.200608	4.81937e-63	-0.0115373	0.514307	-0.576487	7.14573e-64
chrX:101906294-101914008W	NM_014710,NM_001099410,NM_001099411,NM_001184727	GPRASP1	G protein-coupled receptor associated sorting protein 1	5	-0.317935	29.9838	-0.317935	0.000370775	-0.46077	1.31011e-37	-0.23985	3.22738e-19	-0.113215	0.000683132	-0.358029	0.000726604
chr16:24741049-24837545W	NM_014494	TNRC6A	trinucleotide repeat containing 6A	5	-0.316939	48.6578	-1.10268	2.9786e-48	-0.316939	1.75105e-24	-0.183726	5.15768e-14	-0.207294	3.12975e-10	-0.476325	2.60414e-12
chr4:170015407-170192249C	NM_020870	SH3RF1	SH3 domain containing ring finger 1	4	-0.316413	26.3463	-0.155135	0.0202665	-0.386579	1.50155e-35	-0.336917	2.97171e-16	0.0516402	0.271613	-0.295909	2.50897e-05
chr17:38278790-38293040W	NM_001012241	MSL1	male-specific lethal 1 homolog (Drosophila)	4	-0.31536	43.2577	-0.731757	4.26564e-47	-0.0391484	0.147481	-0.258636	1.59754e-35	-0.0989373	0.00110288	-0.372084	1.0529e-09
chr6:143382023-143661439W	NM_016108	AIG1	androgen-induced 1	4	-0.315245	10.3803	-0.192516	0.232024	-0.236387	0.000293541	-0.412528	4.36823e-15	-0.208731	0.0096405	-0.394103	0.0100424
chr5:132086509-132113561C	NM_015146,NM_001098811,NM_001098812,NM_001098813	SEPT8	septin 8	4	-0.31514	16.1897	-0.407882	1.11932e-05	-0.309467	1.85324e-15	-0.205081	3.87334e-08	-0.320813	9.63996e-09	0.0114878	0.902399
chr20:30795696-30826466W	NM_172236,NM_015352	POFUT1	protein O-fucosyltransferase 1	4	-0.315003	29.5311	-0.306452	0.000303129	-0.260477	3.56541e-10	-0.501501	6.91865e-43	-0.323553	1.17779e-09	-0.0191928	0.84958
chr16:23474864-23521815C	NM_015044	GGA2	golgi-associated, gamma adaptin ear containing, ARF binding protein 2	5	-0.31495	Inf	-0.170192	0.000868556	-0.578781	0	-0.31495	6.09168e-66	-0.226128	1.48272e-24	-0.92387	2.92301e-63
chr12:41086358-41464094W	NM_175038,NM_001843	CNTN1	contactin 1	5	-0.314371	26.2118	-0.48184	2.01218e-06	-0.314371	3.44556e-13	-0.224848	6.52837e-08	-0.248254	5.57102e-13	-1.21369	4.78881e-20
chr4:53739152-54232242C	NM_152540	SCFD2	sec1 family domain containing 2	4	-0.313978	9.54937	-0.35037	0.0455969	-0.277586	0.000338281	-0.213392	0.00483729	-0.882965	4.33839e-14	-0.112322	0.567109
chr15:68483044-68498448C	NM_001031733,NM_033429	CALML4	calmodulin-like 4	4	-0.313647	5.93583	-0.30933	0.153338	-0.224011	0.012372	-0.393022	2.76599e-07	-0.234272	0.02663	-0.503786	0.00922968
chr9:135766735-135820020C	NM_001162426,NM_001162427,NM_000368	TSC1	tuberous sclerosis 1	4	-0.312623	15.3709	-0.306385	0.00163894	-0.31886	1.57738e-14	0.0770164	0.0556712	-0.382978	1.08979e-13	-0.275628	0.0026736
chr7:132937823-133750511W	NM_001037126,NM_021807	EXOC4	exocyst complex component 4	4	-0.312002	12.8501	-0.486171	6.4148e-07	-0.390187	4.20389e-19	0.00257861	0.962879	-0.118396	0.0369876	-0.233818	0.0130017
chr17:20902908-20946352C	NM_015276	USP22	ubiquitin specific peptidase 22	5	-0.31115	Inf	-0.0992072	0.0139123	-0.122467	1.13433e-14	-0.501734	0	-0.31115	9.48093e-55	-0.606984	3.49248e-60
chr17:35441928-35766902C	NM_198834,NM_198836,NM_198837,NM_198838,NM_198839	ACACA	acetyl-CoA carboxylase alpha	4	-0.310904	14.7908	-0.299238	0.000450619	-0.322571	1.89686e-18	-0.153046	8.64225e-07	-0.0443286	0.216466	-0.370892	4.7675e-05
chr20:46286151-46415360C	NM_018837,NM_001161841,NM_198596	SULF2	sulfatase 2	4	-0.310322	15.0659	0.0324199	0.79342	-0.21419	4.46502e-07	-0.183635	4.83661e-06	-0.406454	4.62124e-09	-0.723891	2.43296e-13
chr15:89631381-89745591W	NM_152924,NM_007011	ABHD2	abhydrolase domain containing 2	4	-0.309025	86.4525	-0.0423324	0.274431	-0.195828	2.44025e-30	-0.333671	5.23995e-72	-0.40936	7.0905e-74	-0.284378	7.49913e-14
chr14:102547076-102606086C	NM_001017963,NM_005348	HSP90AA1	heat shock protein 90kDa alpha (cytosolic), class A member 1	5	-0.308917	Inf	-0.805446	0	-0.308917	0	-0.256766	0	-0.178602	1.92426e-36	-0.681302	0
chr11:31806341-31839509C	NM_001127612,NM_001604,NM_000280	PAX6	paired box 6	5	-0.308686	60.737	-0.399765	4.95106e-13	-0.141027	7.20483e-07	-0.34158	9.45641e-70	-0.308686	2.62913e-42	-0.284313	0.00145673
chr17:73584139-73622925W	NR_003587	MYO15B	myosin XVB pseudogene	4	-0.308292	37.5961	-0.105084	0.146958	-0.282929	1.81495e-17	-0.305338	2.87174e-14	-0.555486	1.36857e-45	-0.311245	2.19053e-06
chr10:103544200-103578222C	NM_001142434,NM_012215	MGEA5	meningioma expressed antigen 5 (hyaluronidase)	5	-0.307558	Inf	-0.307558	0.000118207	-0.640651	0	-0.0879009	0.00094923	-0.269404	4.8819e-14	-1.05035	3.71459e-66
chr7:74508347-74565622W	NM_001003795	GTF2IRD2B	GTF2I repeat domain containing 2B	5	-0.306272	57.9225	-0.300755	7.56388e-05	-0.306272	7.38531e-28	-0.55569	5.60859e-68	-0.0948518	0.0257685	-0.720778	2.06897e-26
chr17:8280834-8286565C	NM_000987	RPL26	ribosomal protein L26	5	-0.304734	Inf	-0.904805	0	-0.304734	2.67651e-39	-1.44911	0	-0.235429	2.11398e-13	-0.12822	0.00536738
chr3:13357737-13461809C	NM_024923	NUP210	nucleoporin 210kDa	5	-0.304396	47.1025	-0.947286	9.76422e-30	-0.304396	7.21391e-18	-0.447404	1.91551e-43	-0.288456	3.21269e-12	-0.224961	0.0120601
chr9:20658309-20995954W	NM_017794	KIAA1797	KIAA1797	5	-0.302862	25.6325	-0.409191	0.000374063	-0.545865	1.15183e-30	-0.302862	1.49182e-15	-0.252154	1.02924e-06	-0.259319	0.0330512
chr9:108006929-108153680W	NM_080546	SLC44A1	solute carrier family 44, member 1	4	-0.302782	22.2937	-0.253585	0.000265363	-0.356325	3.27216e-27	-0.180799	2.20937e-11	-0.0763733	0.0886688	-0.351979	2.28676e-07
chr9:88161455-88356944C	NM_015239	AGTPBP1	ATP/GTP binding protein 1	5	-0.302647	18.9133	-1.09841	2.23304e-11	-0.302647	2.74043e-07	-0.154288	0.00193139	-0.28633	0.000110328	-1.4352	6.53159e-18
chr7:130036377-130080854C	NM_018718	TSGA14	testis specific, 14	4	-0.302638	20.5237	-0.249201	0.021004	-0.143365	0.0324539	-0.634075	2.6909e-35	-0.356076	1.93794e-07	0.0469499	0.763102
chr20:57875499-57901046W	NM_000114,NM_207032,NM_207033,NM_207034	EDN3	endothelin 3	5	-0.302359	Inf	-0.220561	0.00382713	-0.706035	0	-0.905802	4.85364e-86	-0.247556	4.755e-23	-0.302359	0.0080598
chr4:5822492-5894785C	NM_001014809,NM_001313	CRMP1	collapsin response mediator protein 1	4	-0.301464	41.9997	-0.0481437	0.664196	-0.153982	0.00306777	-0.613661	1.54274e-81	-0.21267	3.47665e-06	-0.390257	0.00575684
chr13:93879078-95060267W	NM_005708	GPC6	glypican 6	4	-0.301407	16.1476	0.297166	0.0684391	-0.279445	0.000102364	-0.227807	8.33109e-07	-0.323369	5.83988e-11	-1.48225	2.53096e-14
chr3:131100515-131107673W	NM_001171905,NM_001171906,NR_033268,NM_152395	NUDT16	nudix (nucleoside diphosphate linked moiety X)-type motif 16	5	-0.301147	24.8276	-0.294343	0.00887591	-0.618485	1.64582e-37	-0.178044	0.000129226	-0.301147	3.48827e-07	-0.445474	1.85802e-05
chr16:21610856-21668791W	NM_001077180,NM_016025	METTL9	methyltransferase like 9	4	-0.300769	11.0913	-0.43417	4.00393e-05	-0.190005	1.06849e-05	-0.281636	6.51813e-12	-0.0787737	0.179886	-0.319902	0.00164129
chr10:72163861-72188372W	NM_004096	EIF4EBP2	eukaryotic translation initiation factor 4E binding protein 2	5	-0.299968	Inf	-0.949821	0	-0.244635	3.11982e-40	-0.619127	0	-0.299968	8.418e-24	-0.191792	3.38996e-06
chr1:151584662-151671559W	NM_030918	SNX27	sorting nexin family member 27	4	-0.299716	Inf	-0.0285953	0.68092	-0.186921	2.97241e-11	-0.538356	0	-0.0963916	0.00361819	-0.412511	2.01126e-11
chr1:151778548-151804348C	NM_005060,NM_001001523	RORC	RAR-related orphan receptor C	5	-0.2993	18.7434	-0.307346	0.00109391	-0.480063	1.27485e-23	-0.27806	1.38841e-08	-0.2993	9.57109e-06	-0.286216	0.0107469
chr19:41171814-41196556C	NM_004756	NUMBL	numb homolog (Drosophila)-like	5	-0.299269	23.8029	-0.240444	0.00425399	-0.33142	3.3011e-09	-0.458882	1.96873e-37	-0.169943	0.00202804	-0.299269	0.0366364
chr15:40733411-40760441W	NM_014952	BAHD1	bromo adjacent homology domain containing 1	4	-0.298357	31.0016	-0.0531515	0.427525	-0.222298	4.57399e-12	-0.374416	4.677e-43	-0.202587	1.51323e-07	-0.377276	3.46473e-07
chr11:77327197-77348851C	NM_001293	CLNS1A	chloride channel, nucleotide-sensitive, 1A	4	-0.298247	14.4038	-1.27691	3.04843e-16	-0.258613	2.58273e-05	-0.332544	8.18958e-09	-0.263949	0.00244011	-0.139781	0.335535
chr16:68262450-68270136C	NM_024939	ESRP2	epithelial splicing regulatory protein 2	4	-0.29788	19.5315	-0.170322	0.0341953	-0.103782	0.0123266	-0.568712	1.07116e-29	-0.425437	1.42322e-10	0.0443458	0.602556
chr19:18264016-18281343W	NM_005027	PIK3R2	phosphoinositide-3-kinase, regulatory subunit 2 (beta)	4	-0.297123	41.341	-0.590492	4.36756e-37	-0.0622213	0.0295531	-0.18555	1.06488e-16	-0.408696	1.67254e-35	0.115758	0.0737199
chr12:120565016-120632513C	NM_006836	GCN1L1	GCN1 general control of amino-acid synthesis 1-like 1 (yeast)	4	-0.296122	43.1181	-0.350035	1.07333e-14	-0.0963929	1.13546e-05	-0.266154	4.58059e-42	-0.326089	7.31377e-33	0.0961241	0.0574461
chr3:129274056-129325582C	NM_015103	PLXND1	plexin D1	5	-0.295848	Inf	-0.339673	4.97237e-08	-0.23926	5.613e-12	-0.934023	0	-0.171279	3.69311e-06	-0.295848	0.000610573
chr1:71868626-72748277C	NM_173808	NEGR1	neuronal growth regulator 1	5	-0.295792	17.3341	-0.741576	2.78668e-08	-0.161067	0.0127207	-0.295792	3.62133e-12	-0.175359	0.00517782	-1.4292	3.44212e-15
chr1:32645345-32663885W	NM_175852	TXLNA	taxilin alpha	4	-0.295411	62.2712	0.0282655	0.57966	-0.278849	2.4705e-33	-0.311973	2.30815e-66	-0.236244	2.80161e-17	-0.538436	6.50269e-21
chr3:47627378-47823405C	NM_003074	SMARCC1	SWI/SNF related, matrix associated, actin dependent regulator of chromatin, subfamily c, member 1	5	-0.295214	59.6575	-0.31845	9.57908e-09	-0.209244	2.56508e-16	-0.599259	9.1959e-92	-0.230888	2.68748e-09	-0.295214	4.69878e-07
chr2:197629105-197664425C	NM_012086	GTF3C3	general transcription factor IIIC, polypeptide 3, 102kDa	5	-0.294838	12.6986	-0.631339	4.80161e-07	-0.294838	1.3195e-08	-0.250007	3.49026e-07	-0.202496	0.00295446	-0.481862	4.07492e-05
chr7:38763544-38948800C	NM_080631,NM_014396	VPS41	vacuolar protein sorting 41 homolog (S. cerevisiae)	5	-0.294436	17.0032	-0.533741	7.01695e-06	-0.187082	5.44969e-06	-0.287781	4.97891e-13	-0.294436	1.00342e-08	-0.49802	6.26392e-07
chr7:99661654-99679371C	NM_032924,NM_017715	ZNF3	zinc finger protein 3	5	-0.293131	9.23771	-0.30707	0.0118079	-0.293131	2.51596e-07	-0.235603	1.28256e-05	-0.251612	0.00162523	-0.487832	0.000140833
chr14:58732084-58764855C	NR_029434,NR_029435	FLJ31306	hypothetical LOC379025	5	-0.292841	13.1327	-1.04371	1.27148e-11	-0.252925	7.13029e-05	-0.292841	1.82379e-09	-0.186423	0.00694209	-0.45937	0.00264773
chr1:53392948-53517282W	NM_001007098,NM_001007099,NM_001007100,NM_001007250,NM_002979	SCP2	sterol carrier protein 2	4	-0.292516	22.1962	-0.794214	2.28809e-18	-0.380016	5.79315e-24	-0.16652	5.50539e-06	0.0262695	0.581206	-0.205016	0.0149318
chr7:139044634-139108198W	NM_016019	LUC7L2	LUC7-like 2 (S. cerevisiae)	4	-0.292291	21.5079	-0.565706	7.34392e-19	-0.259145	2.92877e-20	0.0463902	0.061687	-0.123973	0.00581003	-0.325437	2.56552e-06
chr18:74690790-74844774C	NM_002385,NM_001025081,NM_001025090,NM_001025092,NM_001025100,NM_001025101	MBP	myelin basic protein	4	-0.292236	24.4216	-0.259144	0.00260581	-0.275275	4.53115e-16	-0.309197	8.77047e-20	-0.397283	1.12754e-15	-0.145968	0.0797886
chr1:87794151-87814603W	NM_006769	LMO4	LIM domain only 4	4	-0.291121	48.7186	-0.330421	6.87697e-10	-0.530545	1.52414e-90	-0.064578	0.0190045	0.0290584	0.539878	-0.251822	1.50396e-05
chr1:201452660-201476387C	NM_001144773,NM_004078	CSRP1	cysteine and glycine-rich protein 1	4	-0.290247	13.4279	-0.365049	1.1187e-09	-0.187965	5.23456e-09	0.0067282	0.830288	-0.260608	1.00543e-07	-0.319886	1.42107e-05
chrX:100878120-100882831W	NM_016607,NM_177947,NM_177948	ARMCX3	armadillo repeat containing, X-linked 3	5	-0.28986	36.8145	-0.565011	5.961e-12	-0.28986	6.57116e-20	-0.371605	3.7087e-44	-0.1454	0.000451287	-0.238089	0.00174479
chr8:68109897-68255912C	NM_006421	ARFGEF1	ADP-ribosylation factor guanine nucleotide-exchange factor 1(brefeldin A-inhibited)	5	-0.288848	30.8603	-0.261457	0.000492206	-0.305151	1.53572e-25	-0.201482	4.48657e-13	-0.288848	2.37675e-12	-0.613254	1.20626e-15
chr10:103113825-103317068W	NM_033637,NM_003939	BTRC	beta-transducin repeat containing	4	-0.287282	8.4482	-0.671768	2.16162e-07	-0.168054	0.000962811	-0.197203	1.29393e-05	0.113347	0.0796058	-0.37736	0.00210758
chr20:36145820-36156333C	NM_006698,NM_001167820,NM_001167821,NM_001167822,NM_001167823	BLCAP	bladder cancer associated protein	4	-0.286674	7.00481	-0.307652	0.00680091	-0.0243202	0.662156	-0.265696	1.37963e-08	-0.193236	0.00511507	-0.361118	0.00193694
chr2:203070903-203103322C	NM_001005781,NM_001005782,NM_003352	SUMO1	SMT3 suppressor of mif two 3 homolog 1 (S. cerevisiae)	4	-0.284953	12.8045	-0.868757	9.88782e-12	-0.193377	0.000263282	-0.311754	2.55442e-12	0.0374083	0.599056	-0.258152	0.0393653
chr1:178995074-179045701W	NM_014864	FAM20B	family with sequence similarity 20, member B	5	-0.284187	45.9814	-0.610249	8.3956e-14	-0.284187	1.26974e-23	-0.401155	6.42333e-51	-0.268982	2.40291e-11	-0.249213	0.000863687
chr15:35270545-35280454C	NM_014106	ZNF770	zinc finger protein 770	5	-0.28394	48.5133	-1.08634	2.39835e-34	-0.498553	7.96224e-47	-0.28394	2.4702e-22	-0.101101	0.0463081	-0.26976	0.00206731
chr16:85008067-85045141C	NM_017740,NM_001145548	ZDHHC7	zinc finger, DHHC-type containing 7	4	-0.28381	10.5195	-0.184758	0.0491679	0.0696697	0.0899811	-0.381982	6.38981e-13	-0.377114	1.19761e-07	-0.190505	0.0424193
chr11:32605391-32624012W	NM_006360	EIF3M	eukaryotic translation initiation factor 3, subunit M	4	-0.281505	19.7325	-1.05867	8.96813e-22	-0.400346	1.41975e-18	-0.13257	0.00440616	-0.162665	0.0356383	-0.0431478	0.708901
chr6:44355302-44414779W	NM_001253	CDC5L	CDC5 cell division cycle 5-like (S. pombe)	5	-0.280926	29.1978	-0.864006	2.45214e-23	-0.127826	0.00132587	-0.203953	1.37008e-09	-0.280926	1.07577e-09	-0.850343	8.26451e-21
chr19:12986025-12992335C	NM_001375	DNASE2	deoxyribonuclease II, lysosomal	5	-0.279735	Inf	-0.218909	0.000358921	-0.319717	1.28552e-18	-0.684991	0	-0.214145	1.49752e-05	-0.279735	0.000354801
chr20:62887048-62907578W	NM_001104925,NM_018257	PCMTD2	protein-L-isoaspartate (D-aspartate) O-methyltransferase domain containing 2	5	-0.27828	16.5974	-1.11302	1.51628e-14	-0.27828	3.10934e-08	-0.188874	0.000214526	-0.176596	0.00585877	-0.7348	1.53595e-09
chr4:71681499-71705627C	NM_002092,NM_001098477	GRSF1	G-rich RNA sequence binding factor 1	4	-0.278157	23.695	-0.665793	6.10263e-15	-0.33816	4.32585e-23	-0.218154	3.07327e-13	-0.114769	0.00491234	-0.0130629	0.884147
chr3:48725437-48754706C	NR_027437,NR_027438,NM_001146178,NM_001146179,NM_016291,NM_001005909,NM_001005910,NM_001005911	IP6K2	inositol hexakisphosphate kinase 2	4	-0.274847	14.2334	-0.154243	0.0991009	-0.189104	8.37884e-06	-0.318264	1.31069e-15	-0.304784	6.62288e-09	-0.24491	0.017167
chr3:33038100-33138694C	NM_001135602,NM_000404,NM_001079811	GLB1	galactosidase, beta 1	5	-0.274131	19.9784	-0.188824	0.0148421	-0.296058	1.1145e-19	-0.274131	4.46272e-13	-0.152255	0.000909392	-0.377147	6.17263e-08
chr22:23980677-24059610C	NR_024448	LOC91316	glucuronidase, beta/immunoglobulin lambda-like polypeptide 1 pseudogene	4	-0.273458	30.5838	-1.24981	2.35287e-48	0.0583636	0.168409	-0.282214	2.73232e-11	-0.264702	2.46536e-06	-0.185285	0.014511
chr12:56521986-56538460W	NM_015292,NM_001184796	ESYT1	extended synaptotagmin-like protein 1	5	-0.272954	54.9319	-0.272954	1.05718e-05	-0.152868	1.25954e-08	-0.509613	6.45278e-86	-0.172724	2.67553e-07	-0.480666	2.26604e-15
chr17:39845127-39847897W	NM_005801	EIF1	eukaryotic translation initiation factor 1	4	-0.272837	Inf	-0.372341	1.19514e-27	-0.173332	1.26228e-24	-0.865997	0	0.0148089	0.548084	-0.169457	5.89819e-06
chr14:74946644-74960084C	NM_006432	NPC2	Niemann-Pick disease, type C2	5	-0.27269	45.1089	-0.27269	0.000503357	-0.239076	8.96885e-10	-0.462995	5.3582e-53	-0.22909	6.70126e-07	-0.870208	6.8767e-28
chr12:118814358-118855839W	NM_022491	SUDS3	suppressor of defective silencing 3 homolog (S. cerevisiae)	5	-0.272667	33.9114	-0.219437	0.00202884	-0.425308	1.09696e-43	-0.147718	1.93264e-06	-0.272667	8.15049e-10	-0.57376	6.56891e-14
chr17:7571720-7590863C	NM_001126112,NM_001126113,NM_001126114,NM_001126115,NM_001126116,NM_001126117,NM_000546	TP53	tumor protein p53	4	-0.271847	8.86778	-0.785635	4.24771e-12	-0.190023	0.00059516	-0.13862	0.0313055	-0.0707529	0.461202	-0.353672	0.00151904
chr12:120884241-120901555W	NM_176818,NR_033684	GATC	glutamyl-tRNA(Gln) amidotransferase, subunit C homolog (bacterial)	4	-0.270487	17.9821	-0.511628	5.71436e-10	-0.154875	0.000114461	-0.3861	1.21721e-24	-0.128069	0.0193655	-0.0522256	0.581336
chr1:21069171-21113181C	NM_016287	HP1BP3	heterochromatin protein 1, binding protein 3	5	-0.270075	41.9681	-0.273078	6.67677e-09	-0.143254	8.34868e-10	-0.270075	3.09498e-35	-0.251515	9.58213e-21	-0.470927	4.45859e-20
chr1:24969594-24999771W	NM_005839	SRRM1	serine/arginine repetitive matrix 1	4	-0.26771	34.8369	-0.275821	8.72811e-07	-0.0825373	0.00536544	-0.432365	1.53188e-56	-0.2596	3.58681e-11	0.103248	0.087523
chr2:242295664-242434255W	NM_014808	FARP2	FERM, RhoGEF and pleckstrin domain protein 2	5	-0.265965	17.5926	-0.265965	0.0100789	-0.254025	1.76539e-06	-0.488691	4.09224e-28	-0.13157	0.0482122	-0.288941	0.0178938
chr1:1321091-1334718C	NM_030937,NM_001039577	CCNL2	cyclin L2	4	-0.265631	24.5886	-0.0404877	0.558954	-0.15954	2.25408e-07	-0.266302	4.51161e-19	-0.415552	1.69122e-24	-0.264959	4.20468e-05
chr17:414730-618096C	NM_018289,NM_001128159	VPS53	vacuolar protein sorting 53 homolog (S. cerevisiae)	5	-0.265108	71.6506	-0.22159	1.90271e-05	-0.319144	1.40075e-46	-0.400132	5.60666e-95	-0.0929011	7.66102e-05	-0.265108	2.259e-07
chr3:122140748-122233786C	NR_026698,NM_002264	KPNA1	karyopherin alpha 1 (importin alpha 5)	4	-0.263836	7.7571	-0.348963	0.000909068	-0.17871	2.208e-05	-0.105602	0.00894121	-0.0897265	0.0934689	-0.491937	8.53118e-07
chr21:40714247-40721047C	NM_004965	HMGN1	high mobility group nucleosome binding domain 1	4	-0.262412	23.5166	-0.194903	0.0110934	-0.274907	1.61685e-17	-0.331157	3.78606e-30	0.0326436	0.519227	-0.249918	0.00243837
chr5:10250282-10266500W	NM_012073	CCT5	chaperonin containing TCP1, subunit 5 (epsilon)	4	-0.261731	Inf	-1.28533	0	-0.0688335	0.00356597	-0.3617	4.28063e-67	-0.161763	3.15209e-07	-0.0590167	0.288668
chr14:77648102-77725838W	NM_020431	TMEM63C	transmembrane protein 63C	5	-0.260308	Inf	-0.20534	5.47647e-05	-0.236437	4.8957e-15	-0.679523	0	-0.260308	7.54742e-32	-0.938923	3.21093e-35
chr15:43825660-43882451C	NM_014659,NM_001130858,NM_001130859,NM_001190214	PPIP5K1	diphosphoinositol pentakisphosphate kinase 1	4	-0.259631	24.3779	-0.204152	0.0291701	-0.206521	6.73786e-06	-0.427316	3.26084e-35	-0.312742	4.79686e-12	-0.0989191	0.377034
chr2:232573235-232578248W	NM_001099285,NM_002823	PTMA	prothymosin, alpha	4	-0.259152	50.6979	-0.621894	1.22158e-67	-0.202748	1.15584e-25	-0.0847192	1.06813e-06	-0.0468969	0.122917	-0.315555	4.39298e-12
chr7:137559727-137686846C	NM_194071	CREB3L2	cAMP responsive element binding protein 3-like 2	5	-0.258995	Inf	-0.258995	1.29052e-08	-0.149649	4.10404e-13	-0.543223	0	-0.101143	2.97602e-06	-0.695668	3.04367e-29
chr17:3763625-3796337C	NM_172206,NM_172207,NM_032294	CAMKK1	calcium/calmodulin-dependent protein kinase kinase 1, alpha	4	-0.258875	9.37652	0.175822	0.141285	-0.143928	0.0156705	-0.224286	1.55329e-08	-0.293464	8.82968e-07	-0.677507	0.000143477
chr5:5422807-5490337W	NM_015325	KIAA0947	KIAA0947	5	-0.258869	25.0168	-0.579567	1.77123e-09	-0.393725	2.01047e-28	-0.171431	1.07449e-08	-0.241069	7.93373e-08	-0.258869	0.00156454
chrX:84532395-84634748C	NM_024921	POF1B	premature ovarian failure, 1B	4	-0.258587	13.0927	-0.843056	1.68413e-14	-0.224067	6.50084e-07	-0.275604	1.12951e-06	-0.241569	0.00880797	0.0859145	0.340787
chr19:48281842-48287939W	NM_003009	SEPW1	selenoprotein W, 1	4	-0.258455	Inf	-0.294396	0.0239362	-0.20377	0.000264493	-1.26164	0	-0.222513	0.00785948	0.0755826	0.558572
chr12:95867822-95909611W	NM_006838	METAP2	methionyl aminopeptidase 2	4	-0.257057	Inf	-0.270683	5.92035e-05	-0.215109	2.44741e-13	-0.819498	0	-0.0481502	0.281065	-0.24343	0.000687397
chrX:73802813-73834461C	NM_183353,NM_016120	RLIM	ring finger protein, LIM domain interacting	4	-0.256091	53.5408	-1.01119	5.39065e-84	-0.213423	2.07968e-21	-0.102227	8.70355e-06	-0.0417887	0.222064	-0.298759	2.52198e-07
chr17:29718642-29865232W	NM_032932	RAB11FIP4	RAB11 family interacting protein 4 (class II)	5	-0.255538	46.9988	-0.115953	0.0412043	-0.214278	2.17413e-18	-0.485196	2.33029e-54	-0.452524	3.36125e-24	-0.255538	1.25102e-06
chr6:17615269-17706818C	NM_005124	NUP153	nucleoporin 153kDa	4	-0.25437	27.4407	-0.859088	2.27456e-26	-0.1741	1.40182e-07	-0.33464	3.07945e-25	-0.116123	0.0107576	-0.0841114	0.245165
chr5:108670411-108745675C	NM_014819	PJA2	praja ring finger 2	4	-0.254255	62.9376	-0.841172	2.64343e-65	-0.290101	5.86381e-58	0.0171389	0.257094	-0.136405	2.2124e-09	-0.218409	2.4405e-06
chr13:115047078-115071281W	NM_023011,NM_080687	UPF3A	UPF3 regulator of nonsense transcripts homolog A (yeast)	4	-0.252983	6.59449	-0.242615	0.0425146	-0.290164	9.97968e-06	-0.224996	7.55863e-05	-0.263351	0.000250357	0.0788503	0.596482
chr9:34086381-34126771C	NM_015397	DCAF12	DDB1 and CUL4 associated factor 12	4	-0.250927	10.402	-0.406704	1.33889e-06	-0.259721	1.43533e-12	-0.0820238	0.014487	-0.0403865	0.408586	-0.242133	0.00227208
chr19:19101697-19144380C	NM_001017392,NM_014884	SUGP2	SURP and G patch domain containing 2	5	-0.249274	24.0425	-0.325818	3.33974e-05	-0.2438	1.4721e-11	-0.209163	2.47178e-11	-0.384109	3.19723e-24	-0.249274	0.00159551
chr12:1800247-1897844W	NM_024551	ADIPOR2	adiponectin receptor 2	4	-0.24412	13.2342	-0.435475	2.80972e-11	-0.0927528	0.000675094	-0.159857	7.09091e-09	-0.0447545	0.246515	-0.328383	5.51752e-07
chr10:112679301-112773424W	NM_007373	SHOC2	soc-2 suppressor of clear homolog (C. elegans)	4	-0.244014	23.476	-0.53114	1.07126e-12	-0.167149	7.22797e-06	-0.320878	7.4039e-31	-0.145347	0.000780373	-0.10028	0.235471
chr7:99933737-99965451W	NM_178238,NM_175047,NM_013440	PILRB	paired immunoglobin-like type 2 receptor beta	4	-0.243807	21.2961	-0.450938	7.524e-11	-0.2118	4.07498e-08	-0.167232	1.55577e-08	-0.275814	2.05085e-20	0.148333	0.0582894
chr1:35899092-36023037C	NM_024874	KIAA0319L	KIAA0319-like	5	-0.243356	Inf	-0.243356	1.91617e-05	-0.17251	4.09775e-11	-0.776745	0	-0.0906227	0.0141961	-0.646883	2.75314e-28
chr1:155882836-155904188C	NM_014949	KIAA0907	KIAA0907	4	-0.2428	5.64387	-0.52256	0.000612827	-0.230185	2.91788e-05	-0.160011	0.0011195	-0.0244375	0.732642	-0.255414	0.0378584
chr17:1247836-1303556C	NR_024058,NM_006761	YWHAE	tyrosine 3-monooxygenase/tryptophan 5-monooxygenase activation protein, epsilon polypeptide	5	-0.242635	Inf	-0.848596	7.87683e-96	-0.0353358	0.0404103	-0.333266	0	-0.0689794	0.00129452	-0.242635	6.31513e-09
chr20:60884123-60942368C	NM_005560	LAMA5	laminin, alpha 5	4	-0.240918	75.9099	-0.0359001	0.354923	-0.252596	4.19126e-51	-0.22924	1.0865e-55	-0.306775	2.30325e-51	-0.219077	3.91693e-09
chr20:3827449-3856761W	NM_020746	MAVS	mitochondrial antiviral signaling protein	5	-0.240711	Inf	-0.526628	6.0177e-28	-0.147399	2.30629e-14	-0.679801	0	-0.084238	0.000875343	-0.240711	1.77115e-08
chr1:155204240-155214653C	NM_001005741,NM_001005742,NM_001171811,NM_001171812,NM_000157	GBA	glucosidase, beta, acid	4	-0.240477	Inf	-0.210903	0.00388155	-0.0481941	0.251166	-0.672264	0	-0.270051	6.35099e-09	-0.185189	0.0456683
chr1:204100191-204121307C	NM_018208	ETNK2	ethanolamine kinase 2	4	-0.239267	Inf	-0.105883	0.276714	-0.100773	0.0482864	-1.30716	0	-0.151674	0.00872258	-0.326861	0.00186066
chr7:102937873-102955132W	NM_004279	PMPCB	peptidase (mitochondrial processing) beta	4	-0.238751	41.9652	-1.13776	2.28123e-54	-0.343524	6.03657e-32	-0.105085	0.000781819	-0.133979	0.00161208	0.0567568	0.430879
chr19:39138327-39221170W	NM_004924	ACTN4	actinin, alpha 4	5	-0.237828	Inf	-0.221351	6.72538e-26	-0.237828	1.29954e-74	-0.455946	0	-0.451361	0	-0.089605	7.65596e-05
chr6:30688157-30693193W	NM_178014	TUBB	tubulin, beta	5	-0.236878	Inf	-0.506892	3.21795e-94	-0.430882	0	-0.165384	6.59895e-51	-0.0372941	0.0119646	-0.236878	3.32345e-14
chr5:67522462-67597647W	NM_181504,NM_181523,NM_181524	PIK3R1	phosphoinositide-3-kinase, regulatory subunit 1 (alpha)	4	-0.234787	8.40329	-0.717481	2.46554e-06	-0.128828	0.00563613	-0.256878	1.66074e-08	-0.212695	0.00413169	0.0708849	0.593142
chr3:52435027-52444009C	NM_004656	BAP1	BRCA1 associated protein-1 (ubiquitin carboxy-terminal hydrolase)	4	-0.234337	21.6693	-0.265397	0.000383558	-0.0387996	0.268025	-0.438457	1.33995e-39	-0.134989	0.00638017	-0.203277	0.0100406
chr18:32831023-32870196C	NM_001112734,NM_001166012	ZSCAN30	zinc finger and SCAN domain containing 30	4	-0.234131	6.29893	-0.324214	0.0825358	-0.262694	1.01521e-05	-0.132481	0.0169148	-0.205567	0.0055657	-0.58077	0.00026611
chr15:25068794-25223729W	NM_003097,NM_022805,NM_022806,NM_022807,NM_022808	SNRPN	small nuclear ribonucleoprotein polypeptide N	5	-0.228712	59.9737	-0.225475	0.000328486	-0.327402	5.01927e-26	-0.461427	5.1664e-89	-0.228712	1.55363e-12	-0.153618	0.0443661
chr18:48700922-48724051C	NM_016626	MEX3C	mex-3 homolog C (C. elegans)	5	-0.228306	13.5798	-0.400291	6.96865e-06	-0.228306	6.29346e-12	-0.184679	5.54279e-07	-0.23822	6.45096e-06	-0.188219	0.0207193
chr8:38854505-38962777W	NR_027638,NR_027639,NR_027878,NM_003816	ADAM9	ADAM metallopeptidase domain 9	4	-0.228202	43.3807	-0.91601	1.09825e-52	-0.269052	6.50643e-35	0.0429324	0.193791	-0.187352	7.16304e-06	-0.13738	0.00636055
chr12:109991523-110011358C	NM_052845	MMAB	methylmalonic aciduria (cobalamin deficiency) cblB type	4	-0.227557	13.2349	-0.421171	8.86799e-07	-0.209938	2.54455e-08	-0.245176	6.76168e-12	-0.164615	0.000261363	-0.0688321	0.45717
chrX:2609228-2659348W	NM_002414,NM_001122898	CD99	CD99 molecule	4	-0.224711	Inf	-0.212063	1.9739e-07	-0.237359	2.18014e-23	-1.092	0	-0.0343656	0.192747	-0.132956	0.0167405
chrY:2559228-2609348W	NM_001122898,NM_002414	CD99	CD99 molecule	4	-0.224711	Inf	-0.212063	1.9739e-07	-0.237359	2.18014e-23	-1.092	0	-0.0343656	0.192747	-0.132956	0.0167405
chr10:99894381-100004653W	NM_014472	C10orf28	chromosome 10 open reading frame 28	4	-0.224674	14.263	-1.35664	2.72069e-20	-0.166608	0.00285405	-0.254713	5.94075e-07	-0.194635	0.00821544	0.134333	0.281662
chr1:47023091-47069966C	NR_024174,NR_024176,NM_003684,NM_001135553,NM_198973	MKNK1	MAP kinase interacting serine/threonine kinase 1	4	-0.224103	6.07227	-0.727944	1.4015e-07	-0.188888	0.0150093	-0.254463	0.000927341	-0.193743	0.0430107	-0.0561559	0.777093
chr6:116571133-116575261C	NM_021648	TSPYL4	TSPY-like 4	4	-0.222642	15.0652	-0.157809	0.0169562	-0.212528	2.01779e-09	-0.232757	3.35076e-16	0.0596488	0.0841972	-0.430105	2.00328e-06
chrX:51546155-51645448W	NM_001005332,NM_001005333,NM_006986	MAGED1	melanoma antigen family D, 1	4	-0.221795	52.0764	-0.2784	2.00773e-09	-0.036132	0.141431	-0.435436	6.33003e-93	-0.165189	2.7156e-10	-0.149797	0.0169398
chr15:65255364-65282251C	NM_001127889,NM_001127890,NM_016630	SPG21	spastic paraplegia 21 (autosomal recessive, Mast syndrome)	4	-0.218846	9.94259	-0.44815	1.71095e-05	-0.177926	2.50823e-05	-0.2427	2.47407e-09	-0.194993	0.00148836	0.149045	0.162632
chr6:158957468-159056466W	NM_020823	TMEM181	transmembrane protein 181	5	-0.218135	Inf	-0.463563	4.63025e-19	-0.187105	5.12675e-17	-0.601945	0	-0.218135	1.87353e-14	-0.168186	0.00171052
chr1:47140832-47184736C	NM_014774	KIAA0494	KIAA0494	4	-0.215986	Inf	-0.156684	0.00148033	-0.155969	4.04392e-12	-0.493478	0	-0.0300308	0.334828	-0.275288	3.6815e-07
chr12:30781923-30848751C	NM_006390	IPO8	importin 8	4	-0.215397	28.0763	-0.287516	0.0011088	-0.522575	1.25186e-49	-0.143278	5.75629e-06	-0.138661	0.0016206	0.148748	0.0833585
chr17:40719078-40725220W	NM_170607,NM_198204,NM_198205	MLX	MAX-like protein X	4	-0.213766	6.40538	-0.32033	0.00292825	-0.164379	0.00375127	-0.238742	3.25161e-07	-0.18879	0.00473811	0.0381867	0.72844
chr1:53662101-53679867W	NM_000098	CPT2	carnitine palmitoyltransferase 2	4	-0.213156	4.92799	-0.369378	0.000159589	-0.103624	0.0297859	-0.172843	0.000218533	0.00268302	0.966224	-0.253468	0.0198329
chr16:46693591-46723144C	NM_018206	VPS35	vacuolar protein sorting 35 homolog (S. cerevisiae)	5	-0.210648	41.6466	-0.882396	2.06134e-46	-0.169234	4.83169e-09	-0.170789	6.35934e-11	-0.210648	1.7052e-08	-0.607185	3.40579e-19
chr20:19870210-19983100W	NM_018993	RIN2	Ras and Rab interactor 2	5	-0.209616	55.9506	-0.610616	3.67424e-37	-0.369131	1.17095e-48	-0.18791	6.47893e-24	-0.209616	3.12357e-12	-0.204386	0.00367282
chr1:155719510-155826972C	NM_001037533,NM_032292	GON4L	gon-4-like (C. elegans)	4	-0.208833	14.472	-0.404262	1.28233e-08	-0.195044	9.03391e-08	-0.222621	1.38306e-12	-0.175159	6.42966e-05	-0.0745017	0.364457
chr9:35161989-35405331W	NM_006377	UNC13B	unc-13 homolog B (C. elegans)	5	-0.206013	39.2818	-0.206013	1.77796e-05	-0.284612	1.67228e-33	-0.294186	6.07102e-41	-0.137442	1.08105e-06	-0.117512	0.0257227
chr8:11700036-11725646C	NM_147780,NM_147781,NM_147782,NM_147783,NM_001908	CTSB	cathepsin B	5	-0.20566	Inf	-0.0937949	0.00775579	-0.20566	3.45102e-49	-0.274524	0	-0.0656493	0.000207835	-0.805021	0
chr6:36935917-36953949C	NM_014341	MTCH1	mitochondrial carrier homolog 1 (C. elegans)	5	-0.20444	Inf	-1.53469	0	-0.125886	2.03431e-06	-3.01354	0	-0.116671	0.00188507	-0.20444	0.00213612
chr5:167913463-167946307W	NM_002887	RARS	arginyl-tRNA synthetase	4	-0.200119	10.6329	-1.00223	3.90155e-15	-0.057079	0.230661	-0.148561	4.19605e-05	-0.127566	0.0127527	-0.251677	0.0169148
chr22:36134784-36424585C	NM_014309,NM_001082576,NM_001082577,NM_001082578,NM_001082579,NM_001031695	RBFOX2	RNA binding protein, fox-1 homolog (C. elegans) 2	5	-0.199761	25.1121	-0.199761	0.00851781	-0.320123	8.23478e-25	-0.191502	9.59954e-14	-0.107041	0.00488622	-0.579011	8.96629e-14
chr12:862089-1020617W	NM_001184985,NM_213655,NM_014823,NM_018979	WNK1	WNK lysine deficient protein kinase 1	4	-0.199761	19.9976	-0.350855	2.15289e-10	-0.224436	2.80841e-23	-0.0514456	0.0241008	-0.175086	4.12015e-10	-0.0268259	0.627182
chr6:44187242-44201888W	NM_004955,NM_001078174,NM_001078175,NM_001078176,NM_001078177	SLC29A1	solute carrier family 29 (nucleoside transporters), member 1	4	-0.198706	10.1401	-0.0256831	0.72615	-0.184647	1.47249e-06	-0.212766	6.11171e-13	-0.0856515	0.0357382	-0.27134	0.00409877
chr3:43407819-43663560C	NM_018075	ANO10	anoctamin 10	5	-0.197352	7.42305	-0.423481	7.8287e-05	-0.197352	0.000162512	-0.16834	0.00187565	-0.196962	0.00955535	-0.529761	0.000333477
chr19:39923849-39926618C	NM_001020	RPS16	ribosomal protein S16	4	-0.196246	26.123	-0.1197	0.0201515	-0.147079	6.48403e-09	-0.245413	3.37143e-20	-0.459733	1.50577e-27	-0.0661926	0.283786
chrX:118602363-118605357W	NM_001152	SLC25A5	solute carrier family 25 (mitochondrial carrier; adenine nucleotide translocator), member 5	4	-0.193662	15.3418	-0.391228	2.11648e-10	-0.147789	8.63713e-08	-0.162059	1.42678e-07	-0.225265	7.23346e-10	-0.0658338	0.25705
chr17:38296507-38328432W	NM_007359	CASC3	cancer susceptibility candidate 3	5	-0.19208	53.9736	-0.576865	3.69083e-28	-0.128254	1.60578e-06	-0.390966	2.22434e-73	-0.183969	3.0396e-09	-0.19208	0.00156682
chr1:150782186-150849186C	NM_001668,NM_178427	ARNT	aryl hydrocarbon receptor nuclear translocator	4	-0.191674	10.9356	-0.661473	1.04114e-09	-0.120528	0.00407827	-0.26282	2.72304e-11	-0.111015	0.0482367	-0.109746	0.321531
chr17:40985423-40995775W	NM_005789,NM_176863	PSME3	proteasome (prosome, macropain) activator subunit 3 (PA28 gamma; Ki)	4	-0.191504	10.7543	-0.50486	1.3421e-09	-0.242565	8.72215e-10	-0.140443	0.000149448	-0.114635	0.0280197	-0.0122796	0.905696
chr15:77336362-77363570C	NM_198902,NM_001168412,NM_005724	TSPAN3	tetraspanin 3	4	-0.188983	Inf	-0.182693	5.96603e-05	-0.187075	6.09069e-28	-0.468021	0	0.0218633	0.407578	-0.19089	1.93085e-07
chr1:156278752-156308195C	NM_005998,NM_001008800,NM_001008883	CCT3	chaperonin containing TCP1, subunit 3 (gamma)	4	-0.188504	9.04416	-0.393623	2.24402e-08	-0.181805	2.31609e-08	-0.0707354	0.0112831	-0.0371568	0.33251	-0.195202	0.0117715
chr20:2821373-3019314W	NM_002836,NM_080840,NM_080841	PTPRA	protein tyrosine phosphatase, receptor type, A	4	-0.182959	7.27212	-0.121225	0.177763	-0.193359	1.16213e-06	-0.0965424	0.0061174	-0.172559	0.0005873	-0.362069	0.000217902
chr14:70233829-70238721W	NM_001039465,NM_006925	SRSF5	serine/arginine-rich splicing factor 5	4	-0.180753	6.61414	-0.236128	0.000631965	-0.0768204	0.0220527	-0.155062	2.65816e-07	-0.0526087	0.195269	-0.206444	0.00600073
chr3:47057900-47205467C	NM_014159	SETD2	SET domain containing 2	4	-0.180405	31.0769	-0.986972	7.91659e-51	-0.159808	2.95183e-10	-0.0451164	0.0664039	-0.130335	0.000203807	-0.201001	0.00104082
chr7:72854728-72936615C	NM_032408	BAZ1B	bromodomain adjacent to zinc finger domain, 1B	4	-0.180053	51.2294	-0.123557	0.0343463	-0.128955	8.20189e-07	-0.438419	3.42265e-92	-0.23115	6.54499e-12	0.101994	0.09052
chr14:102430865-102517135W	NM_001376	DYNC1H1	dynein, cytoplasmic 1, heavy chain 1	4	-0.177199	Inf	-0.0194914	0.400027	-0.026158	0.00553127	-0.5621	0	-0.178255	2.87709e-54	-0.176144	2.51478e-14
chr1:154127780-154164609C	NM_001043351,NM_001043352,NM_001043353,NM_153649,NM_152263	TPM3	tropomyosin 3	4	-0.173272	14.6231	-0.410694	1.01715e-13	-0.0380681	0.146374	-0.165023	2.80834e-14	-0.0896561	0.00964505	-0.18152	0.00437186
chr5:140894589-140998622C	NM_005219,NM_001079812	DIAPH1	diaphanous homolog 1 (Drosophila)	4	-0.173169	30.3921	-0.239572	2.46557e-06	-0.0950214	5.52756e-05	-0.397199	3.78789e-54	-0.106766	0.00216549	0.00663615	0.903686
chr4:3076408-3245686W	NM_002111	HTT	huntingtin	4	-0.171868	24.9625	0.01223	0.816408	-0.0975436	3.6593e-06	-0.221397	1.20191e-34	-0.201473	1.69084e-13	-0.142264	0.0102638
chr1:150336990-150449039W	NM_015203	RPRD2	regulation of nuclear pre-mRNA domain containing 2	4	-0.169943	11.0269	-0.150103	0.00472077	-0.0332445	0.197813	-0.10529	7.47154e-05	-0.273197	6.66327e-15	-0.189783	0.00244391
chr6:34857038-35059188W	NM_015245	ANKS1A	ankyrin repeat and sterile alpha motif domain containing 1A	4	-0.168732	4.15558	-0.22101	0.0301535	-0.0340994	0.344852	-0.116454	0.00105223	-0.0996414	0.0284436	-0.23954	0.00304227
chr16:66648654-66730610C	NM_181521,NM_178818	CMTM4	CKLF-like MARVEL transmembrane domain containing 4	4	-0.157172	Inf	-0.210087	0.000527894	-0.0545241	0.0108671	-1.02924	0	-0.104256	0.000192168	-0.0509145	0.304472
chr6:160199531-160210735C	NM_030752,NM_001008897	TCP1	t-complex 1	4	-0.156098	12.2298	-0.563565	3.45278e-15	-0.121724	0.000355807	-0.157471	5.89312e-08	0.000718348	0.988086	-0.154725	0.0388047
chr19:49403307-49426539W	NM_006184	NUCB1	nucleobindin 1	4	-0.155659	26.5506	-0.112458	0.00154931	0.010064	0.532569	-0.180535	1.31972e-40	-0.137547	1.90083e-10	-0.173771	1.07185e-05
chr17:66097696-66132068W	NR_027418	LOC100499466	hypothetical LOC100499466	4	-0.154989	19.5387	-0.635304	1.1428e-25	-0.0596001	0.00382342	-0.161304	5.21205e-13	0.00684314	0.821367	-0.148674	0.00199655
chr10:47894023-47949416W	NM_018232	FAM21B	family with sequence similarity 21, member B	5	-0.154856	15.3268	-0.15388	0.00766004	-0.154856	4.3463e-07	-0.145909	1.70031e-09	-0.22494	4.60056e-10	-0.342653	2.0073e-07
chr3:52288438-52312659C	NM_025222	WDR82	WD repeat domain 82	4	-0.153831	6.86197	-0.192684	0.0126669	-0.154599	5.89395e-07	-0.112674	1.75824e-05	0.0449006	0.251627	-0.153063	0.0380627
chr11:47487491-47574792C	NM_001172639,NM_001172640,NM_006560,NM_001025596,NM_198700	CELF1	CUGBP, Elav-like family member 1	5	-0.150746	7.07593	-0.150746	0.0203767	-0.0588584	0.0306133	-0.059197	0.0100767	-0.169731	1.45243e-07	-0.22466	0.000472456
chr11:12695969-12966283W	NM_021961	TEAD1	TEA domain family member 1 (SV40 transcriptional enhancer factor)	5	-0.142724	48.908	-1.12491	5.32616e-56	-0.120914	5.33306e-07	-0.140398	3.90226e-12	-0.142724	7.41443e-08	-0.690603	7.63555e-27
chr2:96940075-96971297C	NM_014014	SNRNP200	small nuclear ribonucleoprotein 200kDa (U5)	5	-0.141556	33.657	-0.402966	4.58729e-26	-0.0731926	9.70627e-06	-0.129696	1.91147e-12	-0.284184	1.41579e-28	-0.141556	0.000682058
chr15:80696692-80890272W	NM_014862	ARNT2	aryl-hydrocarbon receptor nuclear translocator 2	5	-0.138397	8.71446	-0.178239	0.0140833	-0.0674143	0.00586379	-0.0753005	0.00338582	-0.138397	1.81492e-05	-0.346763	2.35173e-08
chr6:36853640-36896738W	NM_152734	C6orf89	chromosome 6 open reading frame 89	5	-0.133694	22.3699	-0.311269	3.47162e-11	-0.247742	3.94939e-31	-0.0823374	4.17134e-05	-0.0570789	0.0290062	-0.133694	0.0160156
chr9:35697334-35732392C	NM_006289	TLN1	talin 1	4	-0.132483	50.2037	-0.0581038	0.0385388	-0.0257059	0.0723486	-0.171696	2.4752e-42	-0.299391	2.55935e-63	-0.0932695	0.00545768
chr17:45608444-45700641W	NM_006310	NPEPPS	aminopeptidase puromycin sensitive	4	-0.131167	13.3705	-0.0995044	0.0465827	-0.140706	3.15175e-11	-0.121628	1.81427e-07	0.0623978	0.0792271	-0.324485	4.38598e-10
chr2:131805450-131851004C	NM_001009993	FAM168B	family with sequence similarity 168, member B	4	-0.124438	9.68365	-0.122629	0.011056	-0.126248	1.07969e-09	-0.0524835	0.0162537	-0.165205	7.70607e-08	0.0871703	0.0627402
chr17:74671809-74707056C	NM_198530,NM_001008528,NM_001008529	MXRA7	matrix-remodelling associated 7	5	-0.113508	Inf	-0.113508	0.0238324	-0.0480872	0.0332837	-0.761355	0	-0.0684356	0.0066875	-0.592979	6.0693e-32
chr12:92534054-92539673C	NM_001731	BTG1	B-cell translocation gene 1, anti-proliferative	5	-0.111805	Inf	-0.0673037	0.00191218	-0.2501	0	-0.456294	0	-0.111805	2.08014e-09	-0.0574797	0.00918495
chr8:120220610-120257911W	NM_052886	MAL2	mal, T-cell differentiation protein 2 (gene/pseudogene)	5	-0.11151	37.4528	-0.615188	6.25635e-32	-0.11151	1.86392e-07	-0.10041	1.97811e-06	-0.0886236	0.0204808	-0.579289	9.95298e-37
