# Supplementary material for: The Human Pancreatic Islet Transcriptome: Expression of Candidate Genes for Type 1 Diabetes and the Impact of Pro-Inflammatory Cytokines
Source: PLoS Genet. 2012 Mar 8;8(3):e1002552. doi: 10.1371/journal.pgen.1002552 (PMC3297576; doi:10.1371/journal.pgen.1002552)
Supplement: Dataset S1 — RPKM data and lists of cytokine-modified and human islet-specific genes. Includes “table_RPKM.xlsx” (detected transcripts with their expression levels), “ctrl_cyt_expr.up.xlsx” (list of upregulated genes), “ctrl_cyt_expr.down.xlsx” (list of downregulated genes), “ctrl_cyt_AS_up.xlsx” (list of upregulated splicing isoforms), “ctrl_cyt_AS_down.xlsx” (list of downregulated splicing isoforms) and “Legends.docx” (explanation of the tables). (ZIP) [file pgen.1002552.s001.zip › ctrl_cyt_expr_up.xlsx]

## Sheet: ctrl_cyt_expr_up
genomic location	RefSeqID	gene name	description gene	Nup	median logFC	Escore	logFC1	p-value1	logFC2	p-value2	logFC3	p-value3	logFC4	p-value4	logFC5	p-value5
chr11:4701401-4719076C	NM_030774	OR51E2	olfactory receptor, family 51, subfamily E, member 2	5	Inf	27.0444	Inf	1.38104e-09	5.27543	4.67984e-11	2.23047	9.60098e-15	Inf	1.88677e-24	Inf	0.0160496
chr1:175036994-175117202W	NM_022093	TNN	tenascin N	5	Inf	29.0585	Inf	0.00523499	7.02266	6.94324e-39	Inf	3.24571e-05	Inf	1.49439e-17	Inf	0.0450918
chr20:52769988-52790516C	NM_001128915,NM_000782	CYP24A1	cytochrome P450, family 24, subfamily A, polypeptide 1	5	Inf	Inf	Inf	1.76953e-16	Inf	9.23186e-98	4.83807	0	1.68338	0.0108338	Inf	1.47148e-06
chrX:2984853-3030747W	NM_004042	ARSF	arylsulfatase F	5	Inf	31.1209	Inf	1.04445e-07	Inf	1.07704e-42	Inf	0.00199942	Inf	2.51878e-14	2.31505	0.00466156
chr19:7753643-7767032C	NM_002002	FCER2	Fc fragment of IgE, low affinity II, receptor for (CD23)	5	Inf	11.5505	Inf	4.77432e-06	1.31195	0.00368092	1.15624	0.000310923	Inf	5.06833e-06	Inf	2.99189e-09
chr2:113735606-113743227W	NM_019618	IL1F9	interleukin 1 family, member 9	5	Inf	54.4686	Inf	0.00279234	7.38295	4.32819e-50	Inf	1.40414e-54	Inf	1.92096e-05	4.31505	1.62053e-08
chr11:18142502-18160025W	NM_054031	MRGPRX3	MAS-related GPR, member X3	5	Inf	51.2388	Inf	2.84986e-11	Inf	1.23603e-10	Inf	1.2376e-76	Inf	7.31364e-05	Inf	1.70911e-11
chr1:207131313-207143970C	NM_001170631,NM_001122979,NM_032029	FCAMR	Fc receptor, IgA, IgM, high affinity	5	Inf	32.251	Inf	0.00986087	4.25815	5.02324e-19	Inf	9.43323e-44	Inf	0.00211657	4.31505	9.39053e-05
chr1:153389000-153395701W	NM_176823	S100A7A	S100 calcium binding protein A7A	4	Inf	66.6052	Inf	0.00149557	Inf	1.14612e-70	Inf	1.28326e-63	Inf	0.126383	Inf	8.40582e-09
chr6:30104510-30116512W	NM_138700	TRIM40	tripartite motif containing 40	4	Inf	Inf	Inf	8.23913e-15	Inf	2.52663e-06	Inf	0	Inf	9.86188e-06	-Inf	0.0954917
chr19:40170014-40176361W	NM_207646	LOC400696	lectin, galactoside-binding, soluble, 14-like	4	Inf	Inf	Inf	2.9813e-25	Inf	0.25123	Inf	0	Inf	1.77505e-91	3.12411	1.10429e-14
chr11:102813723-102826463C	NM_002427	MMP13	matrix metallopeptidase 13 (collagenase 3)	4	Inf	46.1617	Inf	0.0355801	Inf	3.36171e-20	7.12367	2.43856e-41	Inf	1.97846e-39	0	1
chr1:207039154-207042567W	NM_018724	IL20	interleukin 20	4	Inf	5.66191	Inf	0.000433405	Inf	1.87593e-05	3.10377	0.021808	Inf	0.500922	Inf	0.00571254
chr17:32646066-32648419W	NM_005623	CCL8	chemokine (C-C motif) ligand 8	4	Inf	Inf	Inf	0.00279234	Inf	9.09928e-08	Inf	0	Inf	2.06527e-43	0.855617	0.619615
chr11:18134020-18137679C	NR_026576	SAA3P	serum amyloid A3 pseudogene	4	Inf	5.31772	Inf	0.000803875	Inf	0.0635255	Inf	0.0314964	Inf	7.31364e-05	3.17755	0.0241089
chr4:80327508-80329372C	NM_033214	GK2	glycerol kinase 2	4	Inf	23.2318	Inf	3.34076e-13	Inf	4.9243e-06	Inf	2.20146e-28	Inf	9.86188e-06	0	1
chr2:74612845-74621008W	NR_024463	LOC100189589	hypothetical LOC100189589	4	Inf	8.90769	0	1	Inf	0.00413812	3.04933	8.77566e-10	Inf	0.00107669	Inf	1.16151e-05
chr12:123185840-123187904C	NM_177551	GPR109A	G protein-coupled receptor 109A	4	Inf	25.9203	Inf	1.04445e-07	0.0530326	1	3.30511	3.10595e-44	Inf	0.000279848	Inf	0.00571254
chr16:4239377-4292081C	NM_001098814	SRL	sarcalumenin	4	Inf	45.3504	Inf	0.0355801	6.52696	3.37112e-27	6.88222	9.51964e-69	Inf	0.00821769	1.44058	0.355281
chr20:43738093-43743803C	NM_145652	WFDC5	WAP four-disulfide core domain 5	4	Inf	17.9483	0	1	Inf	9.58437e-19	5.36011	7.59419e-12	Inf	0.00211657	3.02554	6.88866e-08
chr13:49794474-49796511W	NM_001507	MLNR	motilin receptor	4	Inf	13.0948	Inf	6.58769e-05	1.75758	0.0601821	3.96947	2.06797e-18	3.12395	0.0002791	Inf	0.0160496
chr1:160579892-160617081C	NM_003037	SLAMF1	signaling lymphocytic activation molecule family member 1	4	Inf	8.89377	0	1	2.15613	0.0002501	3.25578	8.17763e-12	Inf	0.00416721	Inf	0.00571254
chr15:50534148-50557926C	NM_002112	HDC	histidine decarboxylase	4	Inf	16.179	Inf	2.43043e-15	1.5936	0.000672667	2.97338	2.34859e-13	Inf	1.92096e-05	0.118651	1
chr12:53215232-53228077C	NM_175834	KRT79	keratin 79	4	Inf	10.8778	Inf	0.000234276	2.20504	3.44523e-05	2.77035	1.08184e-08	Inf	4.92187e-08	-Inf	0.557053
chr8:39792474-39873910W	NM_194294	IDO2	indoleamine 2,3-dioxygenase 2	4	Inf	11.7164	Inf	0.000128065	2.40667	3.93461e-07	2.48844	1.88681e-07	Inf	6.82598e-09	-Inf	0.557053
chr16:55358471-55364671W	NM_024335	IRX6	iroquois homeobox 6	4	Inf	15.0331	2.3319	3.02087e-08	Inf	9.09928e-08	0.741204	0.289078	Inf	1.92439e-13	2.37918	1.48419e-05
chr2:119699745-119752236W	NM_006770	MARCO	macrophage receptor with collagenous structure	4	Inf	10.4064	Inf	6.94563e-07	0.883108	0.00412734	0.326167	0.515494	Inf	6.91034e-11	2.21819	0.000247504
chr5:151771102-151784840C	NM_020167	NMUR2	neuromedin U receptor 2	4	Inf	6.61545	Inf	0.000234276	2.12015	9.24394e-05	2.20687	0.000132945	Inf	0.00821769	1.44058	0.182276
chr1:111145777-111148345C	NM_004974	KCNA2	potassium voltage-gated channel, shaker-related subfamily, member 2	4	Inf	8.72713	Inf	3.00003e-08	0.807159	0.00456679	2.12148	1.16803e-05	Inf	0.00107669	1.27065	0.0650125
chr11:114549200-114577652W	NM_182495	FAM55B	family with sequence similarity 55, member B	4	Inf	6.39596	1.40759	0.000920785	Inf	1.87593e-05	Inf	1.63592e-05	0	1	1.70361	0.0457311
chr19:52145808-52150132C	NM_001098612	SIGLEC14	sialic acid binding Ig-like lectin 14	4	Inf	9.25942	Inf	0.000234276	1.42227	3.62022e-07	0.988297	0.00350838	Inf	1.8428e-07	1.59258	0.142685
chr8:39771328-39785945W	NM_002164	IDO1	indoleamine 2,3-dioxygenase 1	5	8.04748	Inf	8.19352	0	6.07822	0	8.04748	0	8.4035	0	3.84584	1.77265e-90
chr17:38171614-38174065W	NM_172219,NM_172220,NM_000759,NR_033662,NM_001178147	CSF3	colony stimulating factor 3 (granulocyte)	5	7.86684	Inf	6.26999	0	7.22086	0	10.1672	0	Inf	0	7.86684	0
chr1:89724636-89738544C	NM_001134486,NM_052942	GBP5	guanylate binding protein 5	5	7.52708	Inf	Inf	0	5.49782	4.90103e-74	13.8033	0	7.52708	0	3.17755	7.35299e-13
chr1:89646832-89664633C	NM_052941	GBP4	guanylate binding protein 4	5	7.2132	Inf	8.10193	0	1.34397	1.66196e-44	8.49183	0	7.2132	0	1.46288	1.54112e-16
chr17:26083793-26127555C	NM_000625	NOS2	nitric oxide synthase 2, inducible	5	7.09498	Inf	9.23445	0	6.08984	0	7.09498	0	8.33773	0	2.86569	2.84268e-99
chr4:76942273-76944650C	NM_001565	CXCL10	chemokine (C-X-C motif) ligand 10	5	7.06887	Inf	7.06887	0	2.41991	5.81516e-50	13.3119	0	7.42523	0	2.54749	8.49378e-10
chr7:107296961-107302243C	NR_028137	LOC286002	hypothetical LOC286002	4	6.62955	Inf	0.02696	0.8526	5.44644	7.62159e-83	7.90539	0	7.81266	6.42204e-68	1.97591	1.02141e-15
chr4:122052566-122137655C	NM_024873,NM_001128843	TNIP3	TNFAIP3 interacting protein 3	5	6.51128	86.4995	Inf	1.76029e-05	5.44916	1.04336e-94	6.51128	1.70293e-52	Inf	1.2319e-31	3.31505	3.82831e-07
chr8:7752199-7754236W	NM_004942	DEFB4A	defensin, beta 4A	5	6.38846	Inf	Inf	2.43043e-15	6.38846	0	5.51279	5.17545e-62	Inf	0	4.00857	1.96263e-54
chr1:153430220-153433137C	NM_002963	S100A7	S100 calcium binding protein A7	5	6.37918	34.8273	Inf	1.76029e-05	6.37496	1.31641e-24	6.25578	2.08637e-22	Inf	6.92009e-07	6.37918	7.06148e-20
chr3:39224707-39234077C	NM_194293	XIRP1	xin actin-binding repeat containing 1	4	6.10665	Inf	4.58107	2.17831e-25	5.32605	3.32518e-22	8.47135	0	6.88725	2.20474e-35	2.85562	0.0573977
chr18:61304495-61311502C	NM_002974	SERPINB4	serpin peptidase inhibitor, clade B (ovalbumin), member 4	5	5.99035	Inf	Inf	4.85893e-32	6.13755	0	5.41755	0	5.99035	0	3.18682	8.34553e-81
chr6:116782556-116784933W	NM_001010919	FAM26F	family with sequence similarity 26, member F	4	5.71493	Inf	Inf	2.54684e-09	2.05303	5.2164e-06	7.64695	0	3.78292	4.2861e-13	2.17755	0.10563
chr11:102706528-102714342C	NM_002422	MMP3	matrix metallopeptidase 3 (stromelysin 1, progelatinase)	5	5.71418	Inf	4.0275	0	5.17884	0	7.5609	0	5.71418	0	7.19419	0
chr20:43803540-43805184W	NM_002638	PI3	peptidase inhibitor 3, skin-derived	5	5.7061	Inf	6.13248	0	6.75994	0	3.87358	0	5.7061	0	4.24163	0
chr4:76922623-76928641C	NM_002416	CXCL9	chemokine (C-X-C motif) ligand 9	5	5.51746	Inf	Inf	0	3.65723	0	12.7145	0	5.51746	0	3.82962	0
chr7:22766766-22771619W	NM_000600	IL6	interleukin 6 (interferon, beta 2)	5	5.4534	Inf	4.63368	0	4.96922	0	6.83151	0	6.10796	0	5.4534	0
chr3:27257098-27410912C	NM_199347	NEK10	NIMA (never in mitosis gene a)- related kinase 10	4	5.33682	20.5889	0	1	2.08242	1.78601e-14	5.4257	2.05172e-12	Inf	9.7025e-12	5.24793	5.50561e-09
chr9:35817014-35828744C	NM_001012446	C9orf128	chromosome 9 open reading frame 128	5	5.29815	33.7796	Inf	0.0355801	5.29815	3.69732e-32	1.22015	2.70093e-06	Inf	7.34143e-28	2.24793	1.7067e-08
chr2:98703595-98929408W	NM_144992	VWA3B	von Willebrand factor A domain containing 3B	4	5.29228	53.4373	Inf	0.000433405	4.00205	5.15837e-30	6.58251	1.60237e-82	1.53899	0.0256039	0.855617	1
chr19:17003763-17137625C	NM_015692	CPAMD8	C3 and PZP-like, alpha-2-macroglobulin domain containing 8	5	5.17248	Inf	Inf	6.58769e-05	0.731104	6.86434e-06	6.61474	0	5.17248	1.42811e-95	0.74196	0.00400622
chr1:89597434-89641723C	NM_207398	GBP7	guanylate binding protein 7	5	5.0152	Inf	5.0152	1.72311e-95	1.52696	0.00801468	5.39547	0	Inf	3.91719e-18	2.17755	0.00903429
chr4:75230860-75254477W	NM_001432	EREG	epiregulin	4	5.00826	28.7155	Inf	0.0186745	3.97057	5.91212e-15	1.86994	2.37177e-28	6.04595	1.68694e-19	-0.466311	1
chr20:2774716-2781292C	NM_001184699,NM_019609	CPXM1	carboxypeptidase X (M14 family), member 1	5	4.99159	Inf	5.51408	0	6.17332	0	4.99159	0	4.01827	0	4.177	0
chr4:76954842-76957233C	NM_005409	CXCL11	chemokine (C-X-C motif) ligand 11	5	4.97592	Inf	6.28788	0	2.08242	1.78601e-14	10.9043	0	4.97592	0	1.85562	0.000174575
chr4:74861360-74864416C	NM_002994	CXCL5	chemokine (C-X-C motif) ligand 5	5	4.95715	Inf	5.63821	0	3.70652	0	3.84512	0	5.67493	0	4.95715	0
chr19:10397650-10399198W	NM_022377,NM_001039132,NM_001544	ICAM4	intercellular adhesion molecule 4 (Landsteiner-Wiener blood group)	5	4.94308	50.4069	Inf	4.42129e-23	4.17378	2.00945e-30	Inf	3.21347e-45	3.83022	4.33148e-07	4.94308	2.82198e-07
chr12:96367142-96390071C	NM_002108	HAL	histidine ammonia-lyase	4	4.88412	33.2862	4.13813	1.17506e-13	4.66447	1.19858e-13	5.10377	7.3419e-10	Inf	3.8383e-37	2.44058	0.132219
chr4:81952119-81978684W	NM_001201	BMP3	bone morphogenetic protein 3	4	4.8489	39.1796	0	1	4.5076	8.96578e-18	4.65632	4.22785e-32	Inf	0.00211657	5.04148	1.04271e-34
chr6:133043929-133055904C	NR_028290,NR_028291	VNN3	vanin 3	5	4.8273	Inf	4.41558	3.27265e-38	4.8273	0	5.06313	0	5.524	5.73721e-88	2.61918	1.68426e-31
chr19:4229540-4237517W	NM_005755	EBI3	Epstein-Barr virus induced 3	5	4.80832	Inf	Inf	7.49934e-10	5.55199	0	4.80832	0	3.67189	3.58808e-25	4.37918	1.66959e-24
chr20:55743809-55841707C	NM_001719	BMP7	bone morphogenetic protein 7	4	4.78405	35.0625	Inf	0.00279234	5.16851	3.43925e-48	3.63429	1.81588e-11	4.39959	4.18015e-16	-Inf	1
chr18:61420277-61472603W	NM_003784,NM_001040147	SERPINB7	serpin peptidase inhibitor, clade B (ovalbumin), member 7	5	4.72977	Inf	5.50882	0	6.67735	0	3.41898	0	4.72977	0	2.46642	0
chr9:138453604-138458622W	NM_002571,NM_001018049	PAEP	progestagen-associated endometrial protein	5	4.66858	Inf	4.20422	2.02337e-14	5.64964	0	1.80058	1.49188e-23	4.66858	2.85007e-45	6.6105	8.85792e-46
chr1:153042720-153044084C	NM_001017418	SPRR2B	small proline-rich protein 2B	4	4.47652	54.4341	Inf	8.70524e-09	4.34254	1.3141e-82	-0.462079	0.296286	2.56408	4.10142e-09	4.6105	4.51538e-20
chr15:42275952-42302445C	NM_001080490	PLA2G4E	phospholipase A2, group IVE	4	4.40602	47.2575	5.78918	5.0357e-48	0.478717	0.0901642	2.5268	3.07635e-26	3.02287	3.22827e-11	6.31505	5.33958e-19
chr1:153330330-153333502W	NM_002965	S100A9	S100 calcium binding protein A9	5	4.38359	Inf	5.18525	0	3.81807	0	4.38359	0	5.0278	0	3.82908	0
chr2:21224302-21266945C	NM_000384	APOB	apolipoprotein B (including Ag(x) antigen)	5	4.35884	Inf	3.30805	4.26722e-09	4.35884	3.07518e-40	5.45392	0	Inf	9.48671e-84	3.66297	0.00398651
chr18:61322433-61329197C	NM_006919	SERPINB3	serpin peptidase inhibitor, clade B (ovalbumin), member 3	5	4.33043	Inf	3.4393	2.61668e-32	5.80013	0	4.33043	0	5.46266	0	3.21071	6.781e-58
chr2:228678558-228682280W	NM_004591,NM_001130046	CCL20	chemokine (C-C motif) ligand 20	5	4.31515	Inf	4.31515	0	5.96458	0	2.35239	0	4.28086	0	4.55578	0
chr18:67068284-67516320W	NM_152721	DOK6	docking protein 6	4	4.18303	Inf	Inf	0.000128065	0.541551	6.41033e-05	2.01358	1.02994e-20	6.35248	0	1.44058	0.0595639
chr4:74735109-74736953W	NM_001511	CXCL1	chemokine (C-X-C motif) ligand 1 (melanoma growth stimulating activity, alpha)	5	4.17862	Inf	3.75429	0	4.48505	0	2.6863	0	4.17862	0	4.23402	0
chr16:50731050-50766987W	NM_022162	NOD2	nucleotide-binding oligomerization domain containing 2	5	4.12395	Inf	Inf	4.00772e-52	2.05584	4.56659e-28	4.09372	0	4.12395	3.48251e-13	6.49947	2.95727e-42
chr11:69061622-69064753W	NM_138768	MYEOV	myeloma overexpressed (in a subset of t(11;14) positive multiple myelomas)	4	4.09622	50.9631	2.56744	2.63353e-21	3.50369	3.3868e-24	4.68874	3.57358e-58	Inf	3.53714e-09	0.493047	0.191805
chr11:6734383-6743110C	NR_003945	GVINP1	GTPase, very large interferon inducible pseudogene 1	4	4.05172	Inf	Inf	0.256865	3.52696	8.13923e-06	7.33188	0	4.57647	6.66903e-07	3.17755	0.0241089
chr5:131409485-131411858W	NM_000758	CSF2	colony stimulating factor 2 (granulocyte-macrophage)	5	4.04595	76.5667	3.99611	4.21128e-12	3.28399	1.35248e-60	6.0071	3.15647e-54	4.04595	1.93816e-08	4.80981	1.56809e-34
chr14:90528108-90652195W	NM_022054	KCNK13	potassium channel, subfamily K, member 13	4	4.04151	19.3615	0	1	2.58355	0.00014104	1.79367	4.4149e-10	Inf	1.39824e-19	5.49947	1.04034e-10
chr12:56732663-56734193W	NM_016584	IL23A	interleukin 23, alpha subunit p19	5	3.99418	Inf	2.51895	8.03669e-17	3.99418	0	5.23125	0	4.39219	1.81099e-86	2.73247	5.48756e-45
chr6:30070674-30080867C	NM_007028	TRIM31	tripartite motif containing 31	4	3.88887	Inf	6.22294	0	2.21753	1.0029e-14	5.56021	0	1.46099	2.0288e-07	-0.314308	0.241597
chr3:36753913-36781352C	NM_033403	DCLK3	doublecortin-like kinase 3	5	3.87284	57.1266	3.87284	2.62595e-14	1.1208	3.27754e-08	5.06725	5.078e-87	Inf	8.48023e-16	3.17755	0.0241089
chr4:74902314-74904490C	NM_002090	CXCL3	chemokine (C-X-C motif) ligand 3	5	3.8292	Inf	4.11003	0	4.23111	0	3.2397	0	3.8292	0	3.5741	0
chr17:43861646-43913193W	NM_004382,NM_001145146,NM_001145147,NM_001145148	CRHR1	corticotropin releasing hormone receptor 1	5	3.81463	19.6592	Inf	3.68079e-07	1.5936	0.000672667	2.4699	1.21473e-20	3.81463	2.7991e-10	4.17755	0.000242812
chr2:113531493-113542971C	NM_000575	IL1A	interleukin 1, alpha	5	3.80258	Inf	3.69743	0	3.80258	0	3.89732	0	3.46099	0	3.96127	0
chrX:115567747-115592623W	NM_007231	SLC6A14	solute carrier family 6 (amino acid transporter), member 14	5	3.79113	Inf	3.43427	0	3.52018	0	4.20008	0	5.0047	0	3.79113	0
chr1:186640945-186649559C	NM_000963	PTGS2	prostaglandin-endoperoxide synthase 2 (prostaglandin G/H synthase and cyclooxygenase)	5	3.7659	Inf	2.37874	0	2.83862	0	3.91691	0	4.12584	0	3.7659	0
chr4:74606275-74609431W	NM_000584	IL8	interleukin 8	5	3.69811	Inf	3.07447	0	3.09676	0	5.03525	0	4.42719	0	3.69811	0
chr14:50448430-50474238C	NM_001012706	C14orf182	chromosome 14 open reading frame 182	4	3.68904	35.8947	0	1	0.930413	0.00333213	5.27013	1.47058e-51	4.54845	1.5943e-12	2.82962	1.45488e-13
chr2:68592322-68624584W	NM_002664	PLEK	pleckstrin	4	3.5978	Inf	3.78199	2.4271e-10	0.564285	0.0222667	4.17916	0	-0.435917	0.263824	3.41361	7.10163e-16
chr2:72356367-72374963C	NM_019885	CYP26B1	cytochrome P450, family 26, subfamily B, polypeptide 1	5	3.59756	53.8033	3.59756	9.73463e-17	0.704137	0.00237843	2.34027	3.57769e-43	4.11443	6.32013e-33	4.85562	2.81051e-24
chr17:14204506-14249492W	NR_026880	MGC12916	hypothetical protein MGC12916	4	3.5557	12.141	1.72309	0.0247997	Inf	6.45054e-09	3.93385	2.13554e-14	1.57647	0.0525331	3.17755	0.0241089
chr11:71709958-71713574W	NM_173042,NM_001145055,NM_001145057,NM_001039659,NM_001039660	IL18BP	interleukin 18 binding protein	5	3.55119	Inf	3.55119	0	1.70442	3.51087e-85	5.2681	0	3.71299	0	1.17755	5.3043e-08
chr6:135502453-135540313W	NM_001161656,NM_001161657,NM_001161658,NM_001161659,NM_001161660,NM_001130172,NM_001130173,NM_005375	MYB	v-myb myeloblastosis viral oncogene homolog (avian)	4	3.51496	22.9477	3.26741	7.33912e-07	3.09256	9.198e-20	4.32617	1.20814e-05	Inf	0.0636534	3.76251	2.84725e-19
chr11:18287808-18291521W	NM_001178006,NM_199161,NM_000331	SAA1	serum amyloid A1	5	3.4565	Inf	4.32226	0	2.50075	0	3.4565	0	3.6905	0	2.52672	0
chr11:64755417-64764517C	NM_138456	BATF2	basic leucine zipper transcription factor, ATF-like 2	5	3.43694	Inf	4.44695	0	1.74795	2.9727e-76	6.70151	0	3.43694	0	2.11865	5.14993e-41
chr1:89873238-89890493W	NR_003133	GBP1P1	guanylate binding protein 1, interferon-inducible pseudogene 1	5	3.42835	Inf	3.42835	5.38093e-52	1.29077	2.08292e-08	9.13622	0	3.97118	4.95271e-78	1.17755	0.0424386
chr17:45922280-45933240C	NM_199262	SP6	Sp6 transcription factor	5	3.4233	Inf	2.55959	1.46516e-07	4.79203	0	4.57639	0	2.29993	8.12546e-47	3.4233	1.95597e-69
chr1:212859760-212873327C	NM_018664	BATF3	basic leucine zipper transcription factor, ATF-like 3	4	3.41852	60.3952	2.21494	5.23458e-06	2.95085	1.25737e-18	3.88618	3.9682e-81	5.59027	3.12465e-27	1.17755	0.0874526
chr2:113587337-113594356C	NM_000576	IL1B	interleukin 1, beta	5	3.38534	Inf	3.38534	0	2.79413	0	4.25986	0	2.84459	0	3.90438	0
chr14:100800125-100842680C	NM_213645,NM_213646,NM_173701,NM_004184	WARS	tryptophanyl-tRNA synthetase	5	3.3655	Inf	3.3655	0	1.30996	0	5.42203	0	3.39164	0	1.88578	0
chr11:102660641-102668966C	NM_001145938,NM_002421	MMP1	matrix metallopeptidase 1 (interstitial collagenase)	5	3.36169	Inf	1.5565	0	2.94297	0	3.89056	0	3.61481	0	3.36169	0
chr22:36649117-36663576W	NM_001136540,NM_001136541,NM_003661,NM_145343	APOL1	apolipoprotein L, 1	5	3.35964	Inf	3.54759	0	2.18672	0	4.46319	0	3.35964	0	1.45018	0
chr5:56775844-56778636C	NM_001017992	ACTBL2	actin, beta-like 2	4	3.35753	30.578	4.09813	2.33105e-17	2.61693	1.01003e-22	1.40448	1.8816e-07	6.12395	1.28775e-20	-0.759093	0.0699068
chr17:34415605-34417506C	NM_002983	CCL3	chemokine (C-C motif) ligand 3	5	3.3319	Inf	3.3319	2.5562e-11	1.64032	2.51683e-25	3.73856	0	0.96349	0.000435201	3.51858	2.06551e-17
chr8:140624804-140715299C	NM_016601	KCNK9	potassium channel, subfamily K, member 9	5	3.31505	22.3426	Inf	6.58769e-05	2.51538	9.60648e-14	1.65967	1.32194e-18	3.54845	8.83905e-11	3.31505	0.000411909
chr16:88705001-88706881W	NM_013278	IL17C	interleukin 17C	5	3.30713	35.4338	4.24665	6.32158e-15	3.30713	1.19199e-29	2.17089	4.97921e-05	5.25107	4.69449e-21	3.13572	6.46527e-10
chr11:18260590-18270182C	NM_030754,NM_001127380	SAA2	serum amyloid A2	5	3.30526	Inf	4.21024	0	2.53895	0	3.30526	0	3.68338	0	2.28517	0
chr4:185009860-185139114C	NM_153343	ENPP6	ectonucleotide pyrophosphatase/phosphodiesterase 6	5	3.27044	Inf	3.86605	5.48173e-21	3.27044	0	1.11827	2.04928e-12	3.00988	4.55836e-14	4.37132	1.1366e-62
chr3:151591431-151599876W	NM_033050	SUCNR1	succinate receptor 1	4	3.24011	50.388	Inf	2.50118e-06	1.67601	4.30014e-13	4.80421	1.16149e-84	1.12395	3.94739e-07	1.53369	0.0777876
chr3:148890292-148939832C	NM_000096	CP	ceruloplasmin (ferroxidase)	5	3.2366	Inf	3.2366	0	1.67149	0	3.34802	0	3.63019	0	2.10106	0
chr3:194075977-194090472C	NM_001135057,NM_130830	LRRC15	leucine rich repeat containing 15	4	3.18704	Inf	-Inf	0.204451	1.90417	9.98007e-08	4.4699	0	1.7505	6.92981e-19	Inf	0.0450918
chr2:143635195-143799884W	NM_001032998,NM_003937	KYNU	kynureninase	5	3.1784	Inf	3.86186	8.6463e-44	3.50314	0	3.05486	0	3.1784	5.90689e-88	2.84394	3.18981e-29
chr6:29523390-29527702C	NM_006398	UBD	ubiquitin D	5	3.16112	Inf	3.20123	0	1.94514	0	4.42518	0	3.16112	0	1.61702	0
chr1:89517987-89531043C	NM_002053	GBP1	guanylate binding protein 1, interferon-inducible	5	3.12681	Inf	3.12681	0	1.31167	0	6.7392	0	5.09543	0	1.21984	1.30491e-61
chr6:31548337-31550202C	NM_002341,NM_009588	LTB	lymphotoxin beta (TNF superfamily, member 3)	5	3.12616	Inf	3.22816	0	2.34795	0	3.12616	0	1.23296	1.24217e-08	3.13514	0
chr1:28473678-28520447C	NM_000952,NM_001164721,NM_001164722,NM_001164723	PTAFR	platelet-activating factor receptor	5	3.12411	Inf	3.12194	0	3.12485	0	3.38664	0	2.25549	0	3.12411	0
chr6:32821938-32827626W	NM_002800	PSMB9	proteasome (prosome, macropain) subunit, beta type, 9 (large multifunctional peptidase 2)	5	3.11714	Inf	3.8707	0	1.59827	0	4.06869	0	3.11714	0	1.19616	1.27346e-14
chr1:89573310-89591799C	NM_004120	GBP2	guanylate binding protein 2, interferon-inducible	4	3.10405	Inf	3.73906	0	0.695589	0	3.8605	0	2.46903	0	-0.0748263	0.159802
chr5:149546344-149564120W	NM_001804	CDX1	caudal type homeobox 1	5	3.10153	38.1444	Inf	1.3155e-06	3.10153	2.62253e-21	3.85351	6.01084e-48	1.93492	1.56168e-08	1.70361	0.0457311
chr2:152214105-152236559W	NM_007115	TNFAIP6	tumor necrosis factor, alpha-induced protein 6	5	3.08269	Inf	2.94548	1.83129e-13	3.21711	0	3.76914	0	2.79261	0	3.08269	7.39359e-27
chr22:36585178-36600879C	NM_030643,NM_145660	APOL4	apolipoprotein L, 4	4	3.05181	Inf	4.81055	2.33466e-30	0.96111	8.088e-06	3.30576	0	2.79787	1.41683e-73	0.325102	0.657864
chr9:117092069-117095534W	NM_000608	ORM2	orosomucoid 2	5	3.04022	Inf	4.07005	6.85178e-80	2.35299	0	0.842057	1.24261e-12	3.04022	5.70767e-42	4.44992	0
chr22:50961999-50968514C	NM_001113755,NM_001113756,NM_001953	TYMP	thymidine phosphorylase	5	3.00691	Inf	4.21678	0	1.3404	0	3.13991	0	3.00691	0	0.78836	6.46525e-32
chr4:74962764-74964997C	NM_002089	CXCL2	chemokine (C-X-C motif) ligand 2	5	2.99713	Inf	2.68298	0	2.99713	0	1.85551	0	3.52379	0	3.56847	0
chr5:174151575-174157901W	NM_002449	MSX2	msh homeobox 2	4	2.9539	37.2312	Inf	2.67954e-20	3.02909	4.81632e-40	2.87871	1.81302e-13	2.33546	2.13802e-09	0.426774	0.284656
chr19:39687604-39692522W	NM_001001414	NCCRP1	non-specific cytotoxic cell receptor protein 1 homolog (zebrafish)	5	2.95063	Inf	2.95063	1.56967e-42	2.24179	2.00222e-93	2.74911	1.27275e-83	3.2585	2.45521e-39	3.91205	0
chr20:61273797-61303647W	NM_016354	SLCO4A1	solute carrier organic anion transporter family, member 4A1	5	2.93784	Inf	3.76749	0	2.93784	0	1.74648	0	1.39614	7.61469e-33	2.97831	0
chr14:75988784-76013327W	NM_006399	BATF	basic leucine zipper transcription factor, ATF-like	4	2.93649	10.4384	3.18252	2.18481e-06	2.69046	2.85745e-07	1.85985	1.31604e-06	Inf	0.0636534	3.31505	0.000411909
chr3:158414899-158450275C	NM_206963,NM_002888	RARRES1	retinoic acid receptor responder (tazarotene induced) 1	5	2.93514	Inf	2.93514	7.96672e-42	1.51174	4.03994e-31	3.6354	0	4.53662	0	2.17755	4.95676e-12
chr17:38544798-38574169C	NM_001067	TOP2A	topoisomerase (DNA) II alpha 170kDa	4	2.91635	Inf	0.530447	0.763938	1.86293	6.31482e-21	4.90348	2.02529e-46	2.39211	0	3.44058	0.000169853
chrX:43808024-43832921C	NM_000266	NDP	Norrie disease (pseudoglioma)	5	2.90348	Inf	1.18252	4.49099e-05	5.25939	0	2.90348	4.05183e-61	2.7755	9.95737e-16	3.36658	9.00564e-17
chr1:21835858-21904904W	NM_001127501,NM_001177520,NM_000478	ALPL	alkaline phosphatase, liver/bone/kidney	4	2.88937	7.91474	0.945484	0.18623	3.11577	4.37447e-09	1.93385	7.84308e-05	Inf	0.00821769	2.66297	0.0123924
chr9:117551613-117568408C	NM_005118	TNFSF15	tumor necrosis factor (ligand) superfamily, member 15	4	2.88472	Inf	0.308054	0.383578	3.76344	0	2.006	3.92879e-35	1.27292	4.57595e-22	4.04544	0
chr16:11348274-11350039C	NM_003745	SOCS1	suppressor of cytokine signaling 1	5	2.87791	Inf	2.87791	0	2.17499	0	2.92161	0	3.85293	0	2.41777	3.74079e-48
chr5:131817301-131826465C	NM_002198	IRF1	interferon regulatory factor 1	5	2.8739	Inf	3.27778	0	1.38561	0	5.19203	0	2.8739	0	0.914708	1.61679e-53
chr1:181452716-181770713W	NM_000721	CACNA1E	calcium channel, voltage-dependent, R type, alpha 1E subunit	5	2.85562	Inf	Inf	0.00149557	4.31804	0	2.22562	1.02001e-84	1.13906	0.0383826	2.85562	0.00543158
chr20:30193092-30194313W	NM_181353,NM_002165	ID1	inhibitor of DNA binding 1, dominant negative helix-loop-helix protein	5	2.85125	Inf	3.45151	0	3.34919	0	0.949751	0	2.85125	0	1.83831	0
chr17:34198498-34207377C	NM_002985	CCL5	chemokine (C-C motif) ligand 5	5	2.8414	Inf	5.20422	6.59977e-31	2.63627	5.69963e-60	8.74169	0	1.94016	3.72195e-19	2.8414	5.21165e-47
chr1:207070788-207077484W	NM_006850,NM_181339,NM_001185156,NM_001185157,NM_001185158	IL24	interleukin 24	5	2.8314	Inf	2.48112	2.80834e-29	2.50874	0	2.8314	0	3.63911	0	3.7136	4.00727e-44
chr20:43835638-43838414W	NM_003007	SEMG1	semenogelin I	4	2.82717	21.2999	Inf	4.77432e-06	3.55771	2.08226e-32	-0.914148	0.0627144	1.37353	0.000436756	2.09663	2.05524e-05
chr12:52862301-52867569C	NM_173086	KRT6C	keratin 6C	5	2.82024	Inf	2.82024	0	2.91142	0	2.00195	0	2.76355	6.74493e-45	3.16773	1.55557e-75
chr9:5450503-5470566W	NM_014143	CD274	CD274 molecule	5	2.81216	Inf	3.94193	0	1.45242	0	4.98183	0	2.81216	0	1.09469	2.6544e-13
chr11:18252904-18258355C	NM_006512	SAA4	serum amyloid A4, constitutive	5	2.81076	41.2828	Inf	2.84986e-11	2.81076	1.24581e-27	3.53141	3.87401e-45	1.69706	1.48973e-05	1.14102	0.00110652
chr19:10381517-10397291W	NM_000201	ICAM1	intercellular adhesion molecule 1	5	2.78286	Inf	2.78286	0	1.61569	0	4.43618	0	3.01766	0	1.49577	0
chr22:30658821-30662840C	NM_020530	OSM	oncostatin M	4	2.75592	28.4604	1.40116	0.000553098	2.09256	3.96718e-17	3.41928	2.08659e-32	Inf	6.91034e-11	0.440579	0.499891
chr1:207101869-207119811C	NM_002644	PIGR	polymeric immunoglobulin receptor	5	2.74518	Inf	3.13884	0	3.76636	0	1.04407	0	2.74518	0	2.55034	0
chrX:30671476-30748724W	NM_000167,NM_203391,NM_001128127	GK	glycerol kinase	5	2.72741	Inf	3.55598	1.11769e-80	2.72741	0	2.97766	0	2.13164	7.6733e-73	1.79737	9.5227e-35
chr1:32256025-32281580C	NM_144569	SPOCD1	SPOC domain containing 1	4	2.72664	24.2982	4.08064	4.14139e-17	0.847038	1.28161e-05	1.37264	2.77461e-22	-0.404081	0.126837	4.49947	9.24168e-10
chr6:32812987-32821748C	NM_000593	TAP1	transporter 1, ATP-binding cassette, sub-family B (MDR/TAP)	5	2.72583	Inf	3.74094	0	0.733665	0	4.13348	0	2.72583	0	0.235921	1.53019e-06
chr3:64501333-64673365C	NM_182920	ADAMTS9	ADAM metallopeptidase with thrombospondin type 1 motif, 9	5	2.72285	Inf	2.72285	0	3.19861	0	2.71067	0	2.8174	0	2.18422	0
chr12:52840437-52845910C	NM_005555	KRT6B	keratin 6B	5	2.7216	Inf	3.77538	0	1.80283	0	1.93457	0	3.33819	9.03771e-95	2.7216	4.40924e-74
chr22:50968838-50971008C	NM_001014440	ODF3B	outer dense fiber of sperm tails 3B	5	2.72081	Inf	2.72081	0	1.2058	0	2.79965	0	2.87896	0	0.505599	8.76248e-06
chr2:191833762-191878976C	NM_139266,NM_007315	STAT1	signal transducer and activator of transcription 1, 91kDa	5	2.71109	Inf	2.71109	0	1.17517	0	4.66551	0	3.02522	0	0.791226	1.48546e-33
chr6:31543350-31546110W	NM_000594	TNF	tumor necrosis factor	5	2.68657	Inf	2.68657	3.25577e-27	2.72325	9.17184e-92	2.99274	0	1.92914	2.41528e-09	2.47453	5.21771e-18
chr15:89420520-89438770C	NM_178232	HAPLN3	hyaluronan and proteoglycan link protein 3	4	2.67613	Inf	0.112366	0.575795	1.97309	7.06076e-44	4.73315	0	0.922821	2.91407e-07	3.37918	4.40252e-20
chr1:948847-949915W	NM_005101	ISG15	ISG15 ubiquitin-like modifier	5	2.6661	Inf	4.17595	2.52122e-87	0.523397	3.01347e-07	5.2552	0	2.6661	8.83453e-72	0.543673	0.0107931
chr17:80186293-80197368W	NM_001042422,NM_001042423,NM_004207	SLC16A3	solute carrier family 16, member 3 (monocarboxylic acid transporter 4)	5	2.65263	Inf	3.55843	0	2.65969	0	1.73045	0	1.6381	1.24126e-83	2.65263	0
chr1:153362509-153363549C	NM_002964	S100A8	S100 calcium binding protein A8	5	2.65132	63.0136	2.89302	5.76251e-05	0.658547	0.00013248	2.46523	1.84834e-99	2.65132	7.22079e-14	3.97109	1.4437e-17
chr8:79645006-79717758C	NM_000880	IL7	interleukin 7	5	2.62312	Inf	3.45101	0	2.3304	0	4.14821	0	2.62312	0	1.87256	1.37401e-35
chr7:45927959-45933266W	NM_000596	IGFBP1	insulin-like growth factor binding protein 1	4	2.61703	63.5821	2.30805	1.60742e-27	3.51038	1.7182e-97	1.51881	0.00123552	0.830223	0.0786561	2.92601	3.19541e-11
chr8:122651586-122656933W	NR_002835	HAS2-AS1	HAS2 antisense RNA 1 (non-protein coding)	4	2.60489	63.724	3.05608	2.88088e-21	2.15371	2.80385e-56	2.04185	1.86479e-55	0.74276	0.111081	3.11865	2.52062e-07
chr1:35258599-35261346W	NM_002060	GJA4	gap junction protein, alpha 4, 37kDa	5	2.59884	Inf	1.84742	1.47988e-10	2.71396	7.71718e-91	7.1179	0	1.11419	2.97182e-09	2.59884	3.84785e-17
chr4:74846796-74847715C	NM_002619	PF4	platelet factor 4	4	2.59554	3.73379	Inf	0.00986087	1.66072	0.00606586	0.196884	1	2.33546	0.0240129	2.85562	0.00543158
chr6:33032794-33041378C	NM_033554	HLA-DPA1	major histocompatibility complex, class II, DP alpha 1	4	2.594	Inf	3.08064	0	0.728048	4.31283e-21	3.06405	0	2.12395	0	-0.304164	0.0688239
chr22:32614465-32651318C	NM_014227	SLC5A4	solute carrier family 5 (low affinity glucose cotransporter), member 4	4	2.57252	Inf	2.68992	8.70248e-13	0.481211	3.21568e-05	2.77557	0	2.45511	6.63297e-33	0.592583	0.275444
chr16:56642478-56643408W	NM_005953	MT2A	metallothionein 2A	5	2.56349	Inf	2.56349	0	1.5703	1.43514e-94	2.91266	0	2.02677	7.18767e-66	2.64569	8.79659e-36
chr16:57406414-57418954W	NM_002996	CX3CL1	chemokine (C-X3-C motif) ligand 1	5	2.55158	Inf	3.14899	0	1.44003	0	4.85734	0	2.55158	0	0.606738	1.78856e-62
chr19:10203013-10213425C	NM_031917	ANGPTL6	angiopoietin-like 6	4	2.54949	Inf	0.0374068	0.758316	4.08041	0	1.45477	0	3.64421	0	0.270654	0.0141964
chr19:42592673-42636630C	NM_002698	POU2F2	POU class 2 homeobox 2	5	2.54012	Inf	3.11541	9.83071e-21	4.1014	0	2.31277	3.51319e-87	2.32854	8.42024e-52	2.54012	3.9736e-10
chr1:111770281-111786060W	NM_001025197,NM_001025199,NM_004000	CHI3L2	chitinase 3-like 2	5	2.50802	Inf	2.30805	1.2293e-08	2.53719	0	2.50802	0	2.62326	1.06033e-53	1.03395	7.49764e-06
chr12:52880959-52887181C	NM_005554	KRT6A	keratin 6A	5	2.4724	Inf	4.33065	0	2.4724	0	1.98659	0	2.37853	1.90015e-22	4.4351	2.62678e-90
chr8:56015017-56438708W	NM_052898	XKR4	XK, Kell blood group complex subunit-related family, member 4	4	2.46038	60.227	0.677288	0.0085176	0.325626	0.298194	2.48735	2.11763e-68	2.4334	1.63111e-34	3.42547	1.88665e-27
chr12:54756231-54758270C	NM_020370	GPR84	G protein-coupled receptor 84	5	2.45802	22.649	Inf	9.14956e-06	2.45802	6.13865e-20	1.36924	1.61061e-08	1.42857	0.000588267	Inf	1.23687e-14
chr6:32789610-32806547C	NM_018833,NM_000544	TAP2	transporter 2, ATP-binding cassette, sub-family B (MDR/TAP)	5	2.45632	Inf	2.85393	0	0.83995	2.5944e-77	4.45453	0	2.45632	0	0.886711	1.45985e-20
chr16:2880173-2882284W	NM_145252	ZG16B	zymogen granule protein 16 homolog B (rat)	5	2.45255	87.7536	4.99455	8.07413e-69	3.00166	1.52636e-76	1.17225	1.15432e-15	1.87603	9.28488e-09	2.45255	2.11119e-24
chr1:186265405-186283686W	NM_005807,NM_001127708,NM_001127709,NM_001127710	PRG4	proteoglycan 4	5	2.44986	Inf	1.53187	0	2.82173	0	2.14143	0	2.44986	0	3.23969	0
chr16:85932774-85956209W	NM_002163	IRF8	interferon regulatory factor 8	4	2.44857	Inf	3.16604	5.17045e-56	1.7311	2.73326e-16	4.14312	0	0.131866	0.620664	1.44058	4.52286e-05
chr22:36536372-36562225C	NM_145640,NM_145641,NM_145642,NR_027833,NR_027834,NR_027835	APOL3	apolipoprotein L, 3	5	2.44726	Inf	3.96188	1.14047e-90	1.83463	1.50232e-61	5.78087	0	2.44726	1.62743e-68	1.47905	1.24768e-06
chr6:32723876-32731330C	NR_003937	HLA-DQB2	major histocompatibility complex, class II, DQ beta 2	5	2.44058	37.6297	3.62998	4.2496e-09	0.747452	0.00971632	5.79183	2.14874e-61	1.81463	1.90719e-09	2.44058	0.0114719
chr4:6695566-6698896W	NM_005980	S100P	S100 calcium binding protein P	5	2.44058	30.6585	3.15605	1.1965e-09	1.88311	0.000370105	2.1539	1.01854e-47	Inf	0.00821769	2.44058	7.19257e-06
chr2:96808917-96811179C	NM_004418	DUSP2	dual specificity phosphatase 2	4	2.43785	Inf	2.342	4.91345e-11	2.23194	0	0.348887	0.574438	Inf	0.000142969	2.53369	0.000274408
chr1:89472367-89488549C	NM_018284	GBP3	guanylate binding protein 3	5	2.41802	Inf	2.83088	0	0.871991	0	5.03892	0	2.41802	0	2.33198	0
chr11:57308979-57318108W	NM_001105565	SMTNL1	smoothelin-like 1	4	2.41707	Inf	0.386057	0.589037	2.82652	1.75564e-16	4.81871	0	1.85954	3.40542e-09	2.00762	0.000312133
chr8:71581600-71648176W	NM_001011720	XKR9	XK, Kell blood group complex subunit-related family, member 9	4	2.41512	28.2236	3.14456	7.58624e-13	-0.182982	0.322644	1.66289	6.18904e-40	3.14905	7.12831e-06	1.68569	4.78606e-05
chr9:118916071-119164599W	NM_002581	PAPPA	pregnancy-associated plasma protein A, pappalysin 1	5	2.41478	Inf	2.41478	4.57364e-69	2.73631	0	0.168315	0.00156278	2.50225	0	1.08399	1.75518e-24
chr2:234526291-234681949W	NM_205862,NM_001072	UGT1A6	UDP glucuronosyltransferase 1 family, polypeptide A6	4	2.41409	50.4572	2.80401	1.22054e-16	2.3473	1.1388e-75	-0.216176	0.375648	2.48089	1.02255e-10	1.56087	5.08194e-09
chr1:203020311-203047863W	NM_015053	PPFIA4	protein tyrosine phosphatase, receptor type, f polypeptide (PTPRF), interacting protein (liprin), alpha 4	5	2.41356	Inf	2.82545	7.69949e-22	1.50841	0	0.414998	7.13505e-12	2.41356	1.79294e-50	2.78162	8.53446e-31
chr5:95187936-95195834W	NR_026936	C5orf27	chromosome 5 open reading frame 27	4	2.40813	24.6201	2.40959	1.69976e-13	2.40667	5.17191e-13	3.02131	8.82727e-27	-0.346366	0.522442	1.4031	0.00851507
chr16:21529232-21531765C	NR_002594	SLC7A5P2	solute carrier family 7 (cationic amino acid transporter, y+ system), member 5 pseudogene 2	5	2.39911	Inf	2.39911	1.74269e-83	1.35868	0	1.48297	0	3.03774	0	3.26534	4.11605e-72
chr7:74188309-74203658W	NM_000265	NCF1	neutrophil cytosolic factor 1	5	2.39539	63.7894	3.62998	4.2496e-09	1.52769	1.84778e-18	2.39539	6.23799e-89	2.58652	3.76911e-21	2.07801	0.000164713
chr19:55875757-55881814C	NM_000641	IL11	interleukin 11	5	2.39222	Inf	2.73774	0	1.14564	0	2.39222	0	2.73513	0	1.63681	5.51394e-89
chr20:36974885-37005653W	NM_004139	LBP	lipopolysaccharide binding protein	5	2.38266	Inf	3.23802	1.00068e-94	2.06792	0	0.886684	2.82504e-11	2.38266	1.76062e-30	2.44058	5.14761e-63
chr1:207076633-207096592C	NM_005449,NM_001142472,NM_001142473	FAIM3	Fas apoptotic inhibitory molecule 3	5	2.38205	114.05	2.38205	3.03063e-15	2.14154	7.53314e-77	2.29078	2.07805e-72	3.22854	4.50052e-75	2.41504	1.03384e-11
chr6:36333972-36355467C	NM_016135	ETV7	ets variant 7	4	2.38017	Inf	1.96206	6.04013e-60	-0.116892	0.483052	4.13316	0	2.79827	1.03468e-92	1.43316	3.55364e-10
chr7:45951850-45960871C	NM_001013398,NM_000598	IGFBP3	insulin-like growth factor binding protein 3	5	2.36561	Inf	2.38107	0	2.36561	0	1.7768	0	2.33205	0	2.59657	0
chr1:110453233-110472354W	NM_000757,NM_172210,NM_172211,NM_172212	CSF1	colony stimulating factor 1 (macrophage)	5	2.34753	Inf	2.55203	0	2.47151	0	2.34323	0	2.0251	0	2.34753	0
chr14:35870717-35873960C	NM_020529	NFKBIA	nuclear factor of kappa light polypeptide gene enhancer in B-cells inhibitor, alpha	5	2.33955	Inf	3.2281	0	2.33955	0	1.89665	0	3.65175	0	0.127422	0.00561722
chr1:149754250-149764073W	NM_000566	FCGR1A	Fc fragment of IgG, high affinity Ia, receptor (CD64)	4	2.33779	30.4289	2.36052	1.1675e-07	1.02061	0.0209561	4.62191	4.15719e-55	0.497515	0.177257	2.31505	0.00466156
chr14:94577079-94583033W	NM_005532,NM_001130080	IFI27	interferon, alpha-inducible protein 27	5	2.32772	Inf	4.59346	6.34605e-50	1.68697	6.74607e-18	4.41153	0	2.32772	1.06145e-12	1.04004	0.0144339
chr9:117085303-117088757W	NM_000607	ORM1	orosomucoid 1	5	2.31482	Inf	4.25518	0	2.1186	0	0.821162	3.69841e-19	2.31482	3.41843e-43	4.35886	0
chr4:166198944-166201175C	NR_026575	GK3P	glycerol kinase 3 pseudogene	5	2.27488	Inf	1.76185	3.26612e-34	2.88008	0	2.99428	0	2.27488	0	2.0604	0
chr10:6052657-6104333C	NM_000417	IL2RA	interleukin 2 receptor, alpha	4	2.27218	23.3032	Inf	0.00523499	0.168085	0.429031	3.10377	1.06011e-42	0.876027	0.00321932	1.44058	0.000326042
chr6:26365398-26378546W	NM_007047	BTN3A2	butyrophilin, subfamily 3, member A2	4	2.26888	Inf	1.85561	0	0.284092	1.0963e-20	2.68214	0	3.03882	0	0.086795	0.163562
chr22:30636442-30642796C	NM_002309	LIF	leukemia inhibitory factor (cholinergic differentiation factor)	5	2.26749	Inf	2.47635	0	2.57448	0	1.81328	0	2.22032	0	2.26749	0
chr7:74572385-74587816C	NR_003187	NCF1C	neutrophil cytosolic factor 1C pseudogene	5	2.26305	62.5319	3.30805	4.26722e-09	1.58355	1.83943e-18	2.45365	5.773e-90	2.26305	2.1913e-17	2.07801	0.000164713
chr4:40198527-40246281W	NM_004310	RHOH	ras homolog gene family, member H	4	2.25522	24.7235	Inf	5.19936e-14	1.99163	4.19524e-08	2.51881	1.00592e-31	-0.367899	0.272307	1.59258	0.03445
chr11:117947727-117990554W	NM_019894,NM_001083947,NM_001173551,NM_001173552	TMPRSS4	transmembrane protease, serine 4	4	2.2408	18.5009	2.6971	1.1569e-08	2.46807	6.43131e-10	1.11466	8.13274e-19	2.01353	1.37441e-05	-0.114009	0.805172
chr9:85862307-86153348C	NM_174938	FRMD3	FERM domain containing 3	5	2.23592	Inf	1.74415	1.11952e-06	2.33109	7.53999e-32	3.58679	0	2.23592	3.27557e-19	1.76251	7.11743e-05
chr3:148847371-148891305W	NM_032383	HPS3	Hermansky-Pudlak syndrome 3	5	2.23579	Inf	2.83234	0	1.49304	0	2.23579	0	2.61448	0	1.10602	5.95556e-55
chr12:101549995-101604016C	NM_145913	SLC5A8	solute carrier family 5 (iodide transporter), member 8	4	2.22987	20.0938	0.723092	0.525588	1.95144	9.76524e-29	0.766739	0.0191544	2.5083	3.1173e-05	5.37918	7.5934e-10
chr6:43968337-43973692W	NM_001171992,NM_153246	C6orf223	chromosome 6 open reading frame 223	5	2.22599	Inf	2.75284	9.59329e-35	2.6015	0	1.97277	5.76595e-28	1.64385	4.97569e-11	2.22599	2.64575e-19
chr17:32582296-32584218W	NM_002982	CCL2	chemokine (C-C motif) ligand 2	5	2.21042	Inf	1.72211	0	2.32117	0	2.22412	0	2.21042	0	1.95132	0
chr11:102188194-102208464W	NM_001165,NM_182962	BIRC3	baculoviral IAP repeat containing 3	5	2.20773	Inf	2.20773	0	0.924699	0	2.55384	0	2.21696	0	1.09786	0
chr1:150702554-150738305C	NM_004079	CTSS	cathepsin S	5	2.20389	Inf	2.38256	0	0.37349	0	3.56985	0	2.20389	0	1.5706	0
chr6:31868776-31913448W	NM_001178063,NM_000063,NM_001145903	C2	complement component 2	5	2.19795	Inf	2.19795	9.08324e-56	0.54339	2.20856e-06	2.85529	0	2.20765	3.02028e-52	0.536934	0.00966088
chr17:80278901-80291921C	NM_003004	SECTM1	secreted and transmembrane 1	4	2.19732	Inf	2.00764	0	1.79822	9.7142e-59	5.1726	0	2.38699	7.0084e-30	-0.22963	0.168292
chr9:6241678-6257982W	NM_033439	IL33	interleukin 33	5	2.19634	Inf	2.19634	3.87856e-51	1.69154	0	3.66468	0	4.3291	0	0.944884	5.84532e-06
chr19:8959521-9092018C	NM_024690	MUC16	mucin 16, cell surface associated	5	2.19345	Inf	5.23368	0	2.19345	0	3.92298	0	0.845	3.93535e-97	0.404366	1.12773e-09
chr22:41075182-41078817W	NM_005297	MCHR1	melanin-concentrating hormone receptor 1	5	2.19295	Inf	1.17055	1.93107e-06	0.550738	1.10853e-06	2.19295	0	2.95403	5.13383e-97	2.67378	1.35626e-15
chr3:183205321-183273499C	NM_130446	KLHL6	kelch-like 6 (Drosophila)	4	2.18815	28.7946	Inf	0.00149557	1.50574	1.38856e-14	0.718121	3.2046e-05	2.87055	1.03452e-41	-1.46631	0.432048
chr14:103566481-103576892W	NM_001077594	EXOC3L4	exocyst complex component 3-like 4	5	2.17148	Inf	1.86877	1.41623e-16	3.57825	1.21661e-52	3.65669	0	2.17148	2.34702e-19	1.44058	0.00093008
chr20:36756866-36793700C	NM_198951,NM_004613	TGM2	transglutaminase 2 (C polypeptide, protein-glutamine-gamma-glutamyltransferase)	5	2.16817	Inf	2.37715	0	0.991942	0	2.66666	0	2.16817	0	0.334364	4.77779e-30
chr19:51815102-51834102W	NM_001101372	IGLON5	IgLON family member 5	4	2.16232	12.0087	3.06887	2.11021e-10	-0.0738237	0.902849	1.25578	1.6575e-05	1.01651	6.70194e-05	5.10354	3.96046e-08
chr6:32627657-32634466C	NM_002123	HLA-DQB1	major histocompatibility complex, class II, DQ beta 1	5	2.15901	Inf	2.82146	1.44042e-75	1.31019	1.16944e-49	4.51379	0	1.58917	2.27316e-84	2.15901	3.49815e-20
chr14:34393423-34420284C	NM_022073	EGLN3	egl nine homolog 3 (C. elegans)	5	2.15223	Inf	1.10824	3.79585e-34	2.15223	0	0.35657	1.60796e-13	2.18891	3.2375e-37	2.57987	0
chr13:108921977-108959364W	NM_001145645,NM_006573	TNFSF13B	tumor necrosis factor (ligand) superfamily, member 13b	4	2.1513	20.8215	Inf	0.000234276	1.29815	1.3397e-05	2.5123	1.69665e-31	1.7903	1.76736e-05	1.27065	0.0650125
chr13:51796507-51855616W	NM_145019	FAM124A	family with sequence similarity 124A	4	2.14598	18.028	2.75284	1.03412e-14	0.620073	0.000500821	2.26642	1.1281e-17	-0.23945	0.424468	2.02554	2.87201e-05
chr22:37309675-37336477W	NM_000395	CSF2RB	colony stimulating factor 2 receptor, beta, low-affinity (granulocyte-macrophage)	5	2.14583	Inf	2.41302	9.48488e-42	0.40667	0.00129558	3.59486	0	2.14583	3.86825e-34	0.910065	0.0219216
chr7:72634674-72649978W	NR_003186	NCF1B	neutrophil cytosolic factor 1B pseudogene	5	2.11865	82.8396	2.11011	3.61824e-08	2.06123	3.45318e-38	2.55652	1.9556e-92	2.71642	1.29437e-39	2.11865	4.13104e-05
chr5:121647820-121799794W	NM_005460	SNCAIP	synuclein, alpha interacting protein	5	2.11703	Inf	2.39072	1.59998e-49	3.07033	0	2.11703	0	1.46538	3.6247e-65	1.93402	1.86097e-56
chr16:3096682-3110722W	NM_022468	MMP25	matrix metallopeptidase 25	5	2.11595	Inf	2.51758	0	2.11595	7.31706e-86	3.0407	0	1.75394	1.37582e-36	1.66671	4.44299e-23
chr1:149858525-149858960W	NM_003517	HIST2H2AC	histone cluster 2, H2ac	4	2.11023	101.581	2.76412	2.06772e-45	1.51346	1.40915e-47	2.02251	1.99509e-95	2.19795	3.30343e-34	0.331196	0.137136
chr6:32407647-32412821W	NM_019111	HLA-DRA	major histocompatibility complex, class II, DR alpha	5	2.10807	Inf	2.7338	0	0.900858	0	3.38324	0	2.10807	0	0.519979	1.1138e-13
chr19:14730052-14785730C	NM_032571	EMR3	egf-like module containing, mucin-like, hormone receptor-like 3	4	2.10577	16.2838	0.723092	0.0832996	1.22191	8.6465e-08	2.13352	8.08088e-18	Inf	1.83379e-09	2.07801	0.0409178
chr20:48807376-48809212W	NM_005194	CEBPB	CCAAT/enhancer binding protein (C/EBP), beta	5	2.09723	Inf	2.25563	0	1.04638	0	2.27593	0	2.09723	0	1.50609	0
chr22:43599230-43739355C	NM_173050	SCUBE1	signal peptide, CUB domain, EGF-like 1	4	2.09296	38.7547	0.934596	1.2704e-06	2.87859	1.92743e-50	1.50718	1.28705e-18	0.151661	0.536919	2.67874	4.13777e-11
chr1:40420784-40435627W	NM_001136493,NM_032793	MFSD2A	major facilitator superfamily domain containing 2A	5	2.0917	39.6223	0.993181	0.0170133	2.3933	5.24735e-25	2.0917	2.86979e-40	1.95782	7.74489e-14	2.11196	4.60957e-08
chr12:8685901-8693558C	NM_014358	CLEC4E	C-type lectin domain family 4, member E	4	2.08821	Inf	0.450073	0.208108	3.15452	0	1.4443	1.96951e-56	1.68338	8.97346e-16	2.49305	2.7059e-12
chr10:96522463-96612670W	NM_000769	CYP2C19	cytochrome P450, family 2, subfamily C, polypeptide 19	4	2.08184	20.7172	1.94548	0.0267264	3.87406	2.51121e-33	1.80832	0.000312695	0.750496	0.170193	2.21819	2.88626e-07
chr20:61294380-61297973C	NR_024470	LOC100127888	hypothetical LOC100127888	5	2.07889	50.1493	2.74863	5.93126e-17	2.07889	4.73453e-43	1.90927	1.66651e-29	1.22652	0.000818838	2.59812	3.30105e-19
chr1:37940119-37949976W	NM_025079	ZC3H12A	zinc finger CCCH-type containing 12A	5	2.07477	Inf	2.07477	0	4.12729	0	2.00374	0	2.37452	0	1.69515	0
chr11:125315650-125366123C	NM_022549,NM_005103	FEZ1	fasciculation and elongation protein zeta 1 (zygin I)	5	2.07415	86.7111	2.56439	1.07363e-17	1.5348	2.82378e-38	2.07415	4.95816e-79	2.20156	9.03276e-47	1.59846	3.77093e-10
chr3:100468181-100712334C	NM_015429	ABI3BP	ABI family, member 3 (NESH) binding protein	5	2.07047	Inf	3.31623	4.02074e-88	2.78486	0	2.07047	0	1.3449	0	1.55359	7.60072e-31
chr2:25383722-25391559C	NM_000939,NM_001035256	POMC	proopiomelanocortin	5	2.06887	49.8021	2.06887	3.59854e-07	2.58355	2.46914e-81	0.676353	2.98272e-06	1.94642	1.79463e-07	2.78162	1.50937e-09
chr1:178060643-178063128C	NR_027982	LOC100302401	hypothetical LOC100302401	5	2.06455	46.7683	2.50787	1.64071e-40	1.40667	3.27052e-11	2.06455	1.56589e-28	1.82199	5.91522e-13	2.46705	5.59107e-12
chr16:10971055-11018839W	NM_000246	CIITA	class II, major histocompatibility complex, transactivator	5	2.05968	Inf	3.8241	0	0.884486	6.73473e-32	6.19568	0	2.05968	5.19815e-89	1.25723	5.29055e-17
chr17:13399006-13505244C	NM_006042	HS3ST3A1	heparan sulfate (glucosamine) 3-O-sulfotransferase 3A1	4	2.05631	Inf	3.07857	1.87149e-54	1.03405	4.44982e-07	3.85033	0	0.830223	2.1746e-14	0.547495	0.222748
chr6:31465855-31478898W	NM_005931	MICB	MHC class I polypeptide-related sequence B	5	2.05231	Inf	1.29425	1.35843e-06	2.83191	0	1.4611	6.90167e-34	2.7411	1.77977e-53	2.05231	3.31018e-32
chr1:179712298-179785326W	NM_173509	FAM163A	family with sequence similarity 163, member A	4	2.04483	Inf	0.647143	0.02323	1.95159	1.62678e-45	2.39762	0	2.13807	2.08535e-96	0.0345871	0.909175
chr9:70175709-70178815C	NM_001126334	FOXD4L5	forkhead box D4-like 5	4	2.03897	21.182	2.41497	3.05064e-21	3.86496	4.59578e-17	0.530885	0.00175974	-0.330424	0.423805	1.66297	9.65196e-07
chr17:60447579-60493837W	NM_173503,NM_001144933	EFCAB3	EF-hand calcium binding domain 3	4	2.03812	16.5914	0.308054	0.822978	1.31374	5.98642e-22	0.621382	0.000928256	3.04595	1.43169e-08	2.76251	0.000143296
chr16:67968407-67970753C	NM_002801	PSMB10	proteasome (prosome, macropain) subunit, beta type, 10	5	2.03749	Inf	2.71983	0	1.01692	1.14333e-38	3.42931	0	2.03749	0	1.71771	5.93448e-40
chr2:229888690-230136057C	NM_001100818,NM_017933	PID1	phosphotyrosine interaction domain containing 1	5	2.0372	Inf	2.0372	4.64663e-19	1.22905	5.45245e-54	2.23647	0	2.73401	3.13721e-98	1.44058	1.34163e-07
chr17:76352859-76356158C	NM_003955	SOCS3	suppressor of cytokine signaling 3	5	2.03468	Inf	2.03468	0	0.820172	5.70852e-95	2.13729	0	2.52927	0	1.10263	1.25942e-24
chr15:80253233-80263643C	NM_004049,NM_001114735	BCL2A1	BCL2-related protein A1	4	2.03381	50.9346	0.945484	0.101582	1.17972	6.19762e-12	2.7803	1.77103e-86	2.42351	6.64316e-11	1.64411	0.00336697
chr6:144471654-144513075W	NM_003764	STX11	syntaxin 11	5	2.0271	Inf	0.993946	1.79696e-12	2.0271	0	4.55834	0	1.74597	5.55026e-28	2.31309	6.09452e-34
chr15:45422192-45457774W	NM_175940,NM_017434	DUOX1	dual oxidase 1	5	2.02432	Inf	2.37616	0	2.02432	0	1.68078	0	1.7853	0	2.39496	0
chr10:98124363-98273683C	NM_012465	TLL2	tolloid-like 2	5	2.0178	Inf	0.965747	5.86696e-09	2.0178	0	2.26608	0	2.19245	0	1.63852	3.27216e-14
chr12:49250917-49259653C	NM_014470	RND1	Rho family GTPase 1	5	2.01531	Inf	2.43138	0	1.3017	0	2.01531	0	2.17341	0	1.62895	0
chr4:139936943-139967091W	NM_012118	CCRN4L	CCR4 carbon catabolite repression 4-like (S. cerevisiae)	5	2.00791	Inf	3.04502	7.01347e-98	0.881552	7.54027e-55	2.00791	0	2.60205	0	0.355543	0.0267229
chr6:18387594-18468848W	NM_182757	RNF144B	ring finger protein 144B	5	2.0054	Inf	1.0906	1.79152e-09	2.0054	0	1.8867	0	2.20272	5.09092e-70	2.14463	0
chr11:6452268-6462254C	NM_000613	HPX	hemopexin	4	1.99413	Inf	0.687593	2.62887e-06	1.63015	2.37235e-41	0.203938	0.115962	2.92635	0	2.35812	1.51181e-10
chr2:75059782-75120474W	NM_000189	HK2	hexokinase 2	5	1.99054	Inf	1.99054	0	1.68225	0	2.06356	0	2.52676	0	1.64968	1.65534e-84
chr15:90014638-90039799C	NM_016321	RHCG	Rh family, C glycoprotein	5	1.98988	35.1188	1.98988	1.52088e-08	2.05303	1.74589e-28	1.73408	1.63482e-18	1.3166	0.000236947	3.21819	5.35011e-20
chr1:153003679-153005375W	NM_003125	SPRR1B	small proline-rich protein 1B	4	1.98052	18.3938	1.77754	1.22803e-05	2.1835	2.36977e-16	-0.0305268	1	5.06585	1.58067e-18	1.21819	0.0248716
chr6:26440700-26453642W	NM_006994,NM_197974	BTN3A3	butyrophilin, subfamily 3, member A3	5	1.97807	Inf	1.98069	3.89582e-60	0.316636	5.4194e-09	3.04721	0	1.97807	0	0.289076	0.00895282
chr4:100737981-100791344W	NM_014395	DAPP1	dual adaptor of phosphotyrosine and 3-phosphoinositides	5	1.97685	Inf	1.97685	7.54874e-13	1.102	9.9851e-19	2.90478	0	2.18862	9.22416e-19	0.905542	1.39705e-07
chr2:203499901-203634479W	NM_173511	FAM117B	family with sequence similarity 117, member B	5	1.9738	Inf	1.9738	0	1.82674	0	1.97827	0	0.468475	2.32995e-13	2.0003	0
chr1:110292702-110306564C	NM_024526,NM_139053,NM_133181	EPS8L3	EPS8-like 3	5	1.9696	Inf	3.18252	1.70456e-72	3.08115	0	1.20886	2.35231e-19	1.9696	5.71451e-42	1.81085	1.51046e-45
chr6:30457271-30461085W	NM_005516	HLA-E	major histocompatibility complex, class I, E	5	1.96029	Inf	2.37429	0	0.820553	0	1.96029	0	2.52343	0	0.647322	0
chr5:172741726-172756506C	NM_003714	STC2	stanniocalcin 2	5	1.95261	Inf	1.2397	0	1.95261	0	2.17177	0	1.27042	0	2.17755	0
chr16:57023410-57117436W	NM_032206	NLRC5	NLR family, CARD domain containing 5	5	1.95112	Inf	2.90484	0	0.495842	1.86504e-23	3.92321	0	1.95112	0	0.351894	0.000605539
chr12:66582978-66648392W	NM_007199,NM_001142523	IRAK3	interleukin-1 receptor-associated kinase 3	5	1.9381	Inf	1.9381	3.5368e-07	1.71172	6.76658e-46	2.79357	0	1.38504	5.24192e-19	2.37918	7.28088e-10
chr1:149822628-149823160W	NM_001040874	HIST2H2AA4	histone cluster 2, H2aa4	4	1.93109	Inf	2.97102	7.96188e-94	1.49775	4.15825e-90	1.93872	0	1.92346	1.05264e-74	0.116621	0.452868
chr1:149813786-149814318C	NM_001040874	HIST2H2AA4	histone cluster 2, H2aa4	4	1.93109	Inf	2.97102	7.96188e-94	1.49775	4.15825e-90	1.93872	0	1.92346	1.05264e-74	0.116621	0.452868
chr6:53512700-53530506C	NM_001003760	KLHL31	kelch-like 31 (Drosophila)	4	1.91598	28.2411	Inf	0.000803875	0.758849	1.33781e-05	2.41244	1.73398e-50	0.02803	1	1.41952	0.000253904
chr8:86157716-86196302W	NM_198584	CA13	carbonic anhydrase XIII	4	1.91135	Inf	3.08504	0	1.88778	3.05197e-30	0.901379	1.30397e-21	1.93492	1.38968e-20	0.270654	0.536656
chr8:128427857-128429439W	NM_001159542	POU5F1B	POU class 5 homeobox 1B	4	1.90421	50.443	2.69508	8.51084e-15	1.5737	1.27414e-69	1.13239	1.30326e-07	2.23471	8.24767e-20	0.311296	0.249935
chr17:14204506-14249492W	NM_006041	HS3ST3B1	heparan sulfate (glucosamine) 3-O-sulfotransferase 3B1	4	1.8973	42.7357	2.22559	4.03634e-14	1.569	1.90253e-17	2.75982	5.47409e-60	0.546459	0.000377519	0.00762	1
chr18:43405545-43422521W	NM_213602	SIGLEC15	sialic acid binding Ig-like lectin 15	4	1.8969	14.0396	1.27058	0.00462067	-0.640454	0.0544714	1.90688	1.22417e-11	1.88692	1.06211e-13	2.17755	0.000996499
chr1:209859550-209908294W	NM_181755,NM_005525	HSD11B1	hydroxysteroid (11-beta) dehydrogenase 1	4	1.89438	45.5419	0.0279464	1	0.982643	4.18301e-17	1.54612	6.892e-36	2.89839	1.2675e-41	2.24264	3.50183e-07
chr7:128095884-128098471W	NM_001098786,NM_013332	C7orf68	chromosome 7 open reading frame 68	5	1.89184	Inf	1.71722	1.07922e-38	1.8163	0	1.89184	0	2.47007	0	3.10137	0
chr11:72975570-73009656W	NM_004154,NM_176796,NM_176797,NM_176798	P2RY6	pyrimidinergic receptor P2Y, G-protein coupled, 6	4	1.88143	9.43943	1.53045	0.0191652	1.90301	3.76629e-08	1.85985	3.23607e-10	0.492698	0.332798	2.07801	0.0409178
chr6:32902415-32908817C	NM_002118	HLA-DMB	major histocompatibility complex, class II, DM beta	4	1.87894	Inf	3.03616	8.88954e-75	0.523565	2.43814e-06	2.61882	0	1.13906	3.14261e-16	0.262527	0.30289
chr19:6772722-6857371W	NM_005428	VAV1	vav 1 guanine nucleotide exchange factor	4	1.87287	21.4208	Inf	7.85656e-12	2.24179	7.14257e-20	1.50394	9.5059e-15	0.129783	0.640736	1.48365	0.00894393
chr11:102641234-102651359C	NM_002425	MMP10	matrix metallopeptidase 10 (stromelysin 2)	4	1.86778	Inf	0.474064	0.103458	2.35338	0	0.340225	1.97775e-06	1.97871	3.17373e-27	1.75684	7.04892e-17
chr4:81106424-81125480W	NM_001099403,NM_020226	PRDM8	PR domain containing 8	5	1.86173	12.702	Inf	1.04445e-07	1.86173	2.47577e-07	0.819678	4.2813e-08	1.76911	0.00251836	4.31505	9.39053e-05
chr19:49977486-49989487W	NM_001459	FLT3LG	fms-related tyrosine kinase 3 ligand	5	1.8606	47.447	1.8606	8.52547e-07	1.23562	1.3942e-08	2.36384	8.30526e-75	1.53694	1.91389e-09	2.7487	4.94159e-07
chr8:42032236-42065194C	NM_033011,NM_000930	PLAT	plasminogen activator, tissue	5	1.85615	Inf	1.18544	8.52867e-07	2.45732	0	0.254494	0.000635594	1.85615	3.37447e-73	2.57923	6.19916e-52
chr15:89182039-89198879W	NM_002201	ISG20	interferon stimulated exonuclease gene 20kDa	5	1.85562	Inf	2.88087	4.77361e-69	1.46527	6.16457e-35	4.46703	0	1.72778	2.05916e-20	1.85562	1.62417e-13
chr2:233344537-233352532C	NM_004826	ECEL1	endothelin converting enzyme-like 1	5	1.85346	Inf	1.99797	0	1.4239	0	0.636613	0	1.92302	0	1.85346	0
chr10:114133916-114188137W	NM_203379,NM_203380,NM_016234	ACSL5	acyl-CoA synthetase long-chain family member 5	5	1.84886	Inf	3.24784	2.58613e-99	1.50564	4.01613e-80	2.92097	0	1.84886	3.50626e-25	1.14192	9.68241e-11
chr16:29624424-29625038C	NR_002593	SLC7A5P1	solute carrier family 7 (cationic amino acid transporter, y+ system), member 5 pseudogene 1	5	1.84704	94.3478	2.16916	1.91937e-40	1.71053	1.69586e-45	1.84704	2.35101e-96	1.28514	1.34655e-18	2.19665	1.29844e-07
chr12:113376249-113411052W	NM_006187	OAS3	2'-5'-oligoadenylate synthetase 3, 100kDa	5	1.83872	Inf	2.50844	0	0.799101	0	4.24256	0	1.83872	0	0.667718	1.67884e-17
chr11:57319129-57335453C	NM_198183,NM_004223	UBE2L6	ubiquitin-conjugating enzyme E2L 6	5	1.83797	Inf	1.83797	0	0.912804	0	2.85539	0	1.87223	0	0.297621	0.00169267
chr6:133065010-133084598C	NM_004665,NM_078488	VNN2	vanin 2	4	1.82513	Inf	1.7835	5.84716e-27	1.231	0	1.86676	0	1.99452	5.65527e-81	-0.154531	0.0750444
chr8:61101423-61193954C	NM_004056	CA8	carbonic anhydrase VIII	5	1.82315	Inf	2.54984	7.16696e-86	2.22311	0	1.82315	0	0.95827	8.96323e-53	1.11267	1.6173e-21
chr17:78109014-78120982C	NM_014740	EIF4A3	eukaryotic translation initiation factor 4A3	4	1.81859	Inf	2.5851	0	-0.0507274	0.208059	0.773046	0	2.47967	0	1.15751	1.018e-37
chr17:18380099-18398258W	NM_001040078	LGALS9C	lectin, galactoside-binding, soluble, 9C	4	1.81493	Inf	1.78259	3.57908e-33	0.182027	0.00170249	1.84726	0	0.0913645	0.536478	2.44058	5.2857e-78
chr8:23699434-23712320C	NM_003155	STC1	stanniocalcin 1	5	1.80995	Inf	1.80995	0	2.05154	0	1.12269	0	1.63923	0	2.90645	0
chr1:12227060-12269276W	NM_001066	TNFRSF1B	tumor necrosis factor receptor superfamily, member 1B	5	1.80203	Inf	3.19124	8.26743e-54	0.706475	2.27806e-19	1.67974	0	1.80203	1.66002e-34	1.95365	8.22902e-21
chr7:134127107-134143888C	NM_001628	AKR1B1	aldo-keto reductase family 1, member B1 (aldose reductase)	5	1.79873	Inf	1.79873	7.55263e-73	2.18684	0	0.740934	1.26639e-59	0.71224	6.40169e-23	1.89785	1.83118e-85
chr6:32546549-32557562C	NM_002124	HLA-DRB1	major histocompatibility complex, class II, DR beta 1	5	1.79292	Inf	3.43392	0	0.876759	3.35569e-53	2.92303	0	1.41451	0	1.79292	1.26019e-93
chr20:1609798-1638425C	NM_001039508,NM_080816,NM_018556	SIRPG	signal-regulatory protein gamma	4	1.78975	6.78062	1.64909	0.022131	1.93041	2.67802e-07	-0.818223	0.0504059	1.3906	0.0321728	2.17755	0.000196462
chr5:149781201-149792332C	NM_001025158,NM_001025159,NM_004355	CD74	CD74 molecule, major histocompatibility complex, class II invariant chain	5	1.77945	Inf	2.51865	0	0.342457	0	3.3795	0	1.77945	0	0.162708	3.14838e-08
chr9:108210315-108311385W	NM_001145313,NM_207647,NM_031919	FSD1L	fibronectin type III and SPRY domain containing 1-like	4	1.76279	Inf	0.329428	0.164073	1.74695	0	1.18929	1.63557e-61	1.82099	6.31278e-65	1.77862	1.69338e-66
chr7:41728603-41742706C	NM_002192	INHBA	inhibin, beta A	5	1.75376	Inf	1.75376	3.11331e-83	1.11602	0	2.77729	0	2.99722	0	1.36541	3.05921e-19
chr15:62455737-62457482C	NM_001007595	C2CD4B	C2 calcium-dependent domain containing 4B	5	1.75364	Inf	2.05723	0	1.75364	0	0.719018	0	1.37038	0	2.7746	0
chr16:85711281-85722588C	NM_016095	GINS2	GINS complex subunit 2 (Psf2 homolog)	4	1.75231	8.6024	-0.557016	0.286124	1.72813	2.25068e-09	0.540507	0.00710994	1.77649	4.08327e-06	1.85562	0.0111785
chr10:90579661-90611732C	NM_144590	ANKRD22	ankyrin repeat domain 22	5	1.7411	Inf	2.19312	4.79866e-23	1.11617	1.11598e-24	3.55965	0	1.7411	2.74041e-18	0.34793	0.0267578
chr2:231090445-231177931W	NM_007237,NM_001005176	SP140	SP140 nuclear body protein	4	1.74008	28.4531	Inf	3.79856e-18	0.821707	0.00124324	2.65845	1.14241e-40	0.782917	0.0304024	-0.0289059	1
chr1:206317459-206332103W	NM_148964,NM_001910	CTSE	cathepsin E	4	1.73538	Inf	-0.119056	0.297185	1.75741	0	2.7942	0	0.757382	1.81385e-22	1.71335	0
chr15:45406523-45410299W	NM_207581	DUOXA2	dual oxidase maturation factor 2	5	1.72528	Inf	1.72528	0	2.30298	0	0.554633	0	1.7337	0	1.53342	0
chr7:22459065-22539901C	NM_207342,NM_001164460	MGC87042	STEAP family protein MGC87042	5	1.72437	30.8236	3.30805	4.25469e-07	2.1939	5.28295e-45	0.979173	0.000110938	1.35602	1.59721e-07	1.72437	2.93232e-06
chr10:96443251-96495945W	NM_000772,NM_001128925	CYP2C18	cytochrome P450, family 2, subfamily C, polypeptide 18	5	1.72402	21.4515	2.99611	1.93803e-05	3.55296	1.46991e-27	1.50089	8.45051e-07	1.72402	9.70932e-06	1.37019	0.00011218
chr11:104864967-104893895C	NM_004347,NR_024239,NM_001136109,NM_001136110,NM_001136111,NM_001136112	CASP5	caspase 5, apoptosis-related cysteine peptidase	5	1.72309	28.728	1.72309	0.000118362	0.509133	0.00180335	2.56511	6.06975e-41	1.65132	3.22251e-08	1.76251	9.93705e-09
chr15:74287014-74340153W	NM_033238,NM_033239,NM_033240,NM_033244,NM_033246,NM_033247,NM_033249,NM_033250,NM_002675	PML	promyelocytic leukemia	5	1.72069	Inf	2.08576	0	1.72069	0	2.22727	0	1.14463	1.25754e-99	1.26733	1.83179e-75
chr3:133651542-133748920C	NM_005630	SLCO2A1	solute carrier organic anion transporter family, member 2A1	4	1.72019	56.1085	1.44236	1.98602e-09	2.40876	1.56482e-88	0.468507	0.00944611	1.99802	1.40245e-23	0.251546	0.35261
chr6:30710977-30712327C	NM_003897	IER3	immediate early response 3	5	1.7177	Inf	1.82829	0	1.7177	0	1.30362	0	2.54342	0	1.45897	0
chr19:54844693-54850421C	NM_012276	LILRA4	leukocyte immunoglobulin-like receptor, subfamily A (with TM domain), member 4	4	1.71727	7.96497	1.40759	0.000920785	1.39768	0.0014832	2.02696	5.06749e-08	Inf	7.31364e-05	0	1
chr10:70847828-70864565W	NM_002727	SRGN	serglycin	4	1.71245	58.5121	0.880633	0.0869198	0.361921	1.02089e-05	1.71104	1.04551e-83	1.71385	1.06221e-26	1.96809	8.88972e-13
chr9:132500616-132515344C	NM_004878	PTGES	prostaglandin E synthase	5	1.70987	Inf	1.56968	4.07088e-15	0.662643	3.57382e-24	1.70987	0	1.90607	8.62786e-79	2.22127	5.34288e-35
chr15:77287465-77329671W	NM_003978	PSTPIP1	proline-serine-threonine phosphatase interacting protein 1	4	1.70818	9.19762	1.40116	0.000553098	1.49978	0.000264598	1.91657	2.54909e-09	-0.576485	0.232262	2.44058	0.000122989
chr5:139712429-139726188C	NM_001945	HBEGF	heparin-binding EGF-like growth factor	4	1.70579	86.7714	3.07161	4.09465e-68	0.702322	5.24958e-17	1.4783	9.94294e-63	1.93327	3.08832e-43	0.104846	0.573777
chr11:113558269-113577068C	NM_030770	TMPRSS5	transmembrane protease, serine 5	4	1.70492	5.91934	Inf	0.000128065	1.70623	6.47761e-05	1.59681	0.000540248	-0.249504	0.683389	1.70361	0.0457311
chr2:31557188-31637611C	NM_000379	XDH	xanthine dehydrogenase	5	1.70029	Inf	0.774931	0.00411971	1.90864	0	1.77529	0	1.70029	0	1.18334	8.75367e-14
chr18:47088427-47119276W	NM_006033	LIPG	lipase, endothelial	4	1.69999	Inf	3.42353	8.9939e-76	1.40583	0	1.99415	0	0.829296	9.67315e-27	0.328105	0.0660656
chr16:57392718-57400099W	NM_002990	CCL22	chemokine (C-C motif) ligand 22	5	1.69808	Inf	2.03015	7.87735e-20	1.63475	1.87434e-81	1.64173	0	3.20292	6.79655e-51	1.69808	1.8471e-13
chr11:66512207-66614003W	NM_024650	C11orf80	chromosome 11 open reading frame 80	4	1.6967	20.4149	1.35655	6.69686e-08	0.303216	0.0220889	-0.309422	0.132324	2.03685	8.61425e-26	2.28011	2.77193e-10
chr17:48348767-48358844W	NM_001168215,NM_153229	TMEM92	transmembrane protein 92	5	1.69648	Inf	2.11541	2.52157e-18	2.70006	0	1.69648	4.89594e-34	1.30229	2.51684e-08	1.64221	1.12522e-16
chr4:102711764-102995967W	NM_001083907,NM_001127507,NM_017935	BANK1	B-cell scaffold protein with ankyrin repeats 1	4	1.69188	18.8619	1.89302	0.0101824	1.29119	5.09994e-05	1.96803	1.77991e-31	1.49074	0.000157526	-0.559421	0.756497
chr1:109834987-109849663C	NM_001010985	MYBPHL	myosin binding protein H-like	4	1.69155	5.16544	-0.539943	0.559645	1.41362	0.00017295	1.96947	2.92604e-05	1.3166	0.0475538	Inf	0.0450918
chr14:103592664-103603776W	NM_006291	TNFAIP2	tumor necrosis factor, alpha-induced protein 2	5	1.68672	Inf	1.97511	0	1.68672	0	2.61558	0	1.57375	0	1.4123	0
chr4:177604691-177713895C	NM_005429	VEGFC	vascular endothelial growth factor C	5	1.68569	Inf	1.89302	8.50812e-07	1.16452	1.25123e-08	2.69543	0	1.37979	1.17618e-12	1.68569	0.00535231
chr19:50392916-50432786C	NM_172374,NM_152899	IL4I1	interleukin 4 induced 1	4	1.6847	42.3198	1.58559	1.12655e-06	1.76043	4.70308e-30	1.87662	2.88034e-50	0.059473	0.752986	1.60898	1.10495e-07
chr6:32006082-32009419W	NM_001128590,NM_000500	CYP21A2	cytochrome P450, family 21, subfamily A, polypeptide 2	4	1.68408	31.8515	1.73231	9.64977e-26	0.996489	1.1075e-13	1.63585	2.04396e-19	1.888	1.14694e-12	0.325102	0.273214
chr1:57394885-57431688C	NM_000066	C8B	complement component 8, beta polypeptide	4	1.68059	16.5705	Inf	2.03095e-10	1.48514	6.22347e-07	0.83809	7.41737e-07	1.87603	2.5446e-14	-0.443943	0.436599
chr2:223289322-223423616W	NM_152386	SGPP2	sphingosine-1-phosphate phosphatase 2	5	1.6743	Inf	1.6743	3.82406e-59	1.71212	0	1.59462	0	0.856449	1.41272e-43	1.7152	5.58628e-54
chr9:116059375-116061320C	NM_145051	RNF183	ring finger protein 183	5	1.67418	12.3566	1.67418	1.58566e-05	1.49252	2.12424e-09	0.758278	0.00403501	3.53899	3.47121e-08	2.00762	0.000312133
chr11:73685716-73693889C	NM_003355	UCP2	uncoupling protein 2 (mitochondrial, proton carrier)	4	1.66903	63.0522	2.62453	1.38554e-52	0.713529	2.76561e-29	-0.142685	0.0953646	0.66429	1.98547e-11	2.81255	1.67213e-45
chr1:209848670-209849734W	NM_015714	G0S2	G0/G1switch 2	5	1.66492	Inf	2.78949	2.96165e-81	0.910693	1.27478e-81	1.69498	0	1.66492	9.57544e-53	1.4054	1.12259e-55
chr17:41158769-41166475W	NM_005533	IFI35	interferon-induced protein 35	5	1.66129	Inf	2.36232	7.20295e-73	0.5598	2.1421e-12	3.45548	0	1.66129	8.09419e-77	0.619989	0.000571744
chr20:44746906-44758384W	NM_152854,NM_001250	CD40	CD40 molecule, TNF receptor superfamily member 5	5	1.65592	Inf	1.94765	1.49567e-41	1.08624	5.2134e-72	2.60298	0	1.16925	4.94122e-31	1.65592	4.09646e-41
chr1:25226003-25291501C	NM_001031680,NM_004350	RUNX3	runt-related transcription factor 3	5	1.65255	30.998	1.89302	5.33118e-06	1.36373	1.97277e-15	1.65255	1.06228e-40	0.840107	0.000177027	2.35812	0.000246944
chr15:81071712-81243999W	NM_018689	KIAA1199	KIAA1199	5	1.65184	Inf	2.49468	6.90625e-60	0.224026	3.19561e-05	0.590645	2.46843e-37	1.65184	0	2.20423	3.67188e-33
chr1:66258193-66840261W	NM_001037339,NM_001037340,NM_001037341,NM_002600	PDE4B	phosphodiesterase 4B, cAMP-specific	5	1.64678	Inf	1.44671	2.44887e-16	2.13095	0	1.64678	0	0.930718	2.78829e-30	2.08269	1.26492e-64
chr22:43088128-43116876C	NM_017436	A4GALT	alpha 1,4-galactosyltransferase	5	1.6462	Inf	4.12415	0	1.98443	0	1.6462	0	0.541734	3.06743e-06	1.52593	2.14423e-70
chr1:1017198-1051736C	NM_017891	C1orf159	chromosome 1 open reading frame 159	5	1.64616	46.7069	3.50243	1.06725e-62	0.839715	2.04247e-08	0.33034	0.000458906	1.65844	2.3492e-21	1.64616	1.60783e-08
chr19:38880939-38886869W	NM_001042522,NM_001039616	SPRED3	sprouty-related, EVH1 domain containing 3	4	1.64507	14.3876	1.92187	2.49892e-10	1.43452	3.80767e-12	0.142796	0.380065	0.883013	1.96875e-07	1.85562	0.000803948
chr10:7204249-7453450C	NM_001029880	SFMBT2	Scm-like with four mbt domains 2	4	1.63759	Inf	-0.217037	0.244803	1.40248	1.93067e-35	2.74574	0	1.83461	3.0948e-38	1.44058	0.00243183
chr9:130911732-130915734W	NM_005564	LCN2	lipocalin 2	5	1.63652	Inf	1.63652	0	2.00272	0	0.900569	0	2.08039	0	1.02342	0
chr5:138205079-138211057C	NM_015564	LRRTM2	leucine rich repeat transmembrane neuronal 2	4	1.62898	Inf	0.138129	0.645674	0.54474	3.69671e-08	2.29151	0	2.06628	0	1.19167	1.74608e-06
chr16:71560023-71572491W	NM_005769,NM_001166395	CHST4	carbohydrate (N-acetylglucosamine 6-O) sulfotransferase 4	4	1.6288	Inf	2.08428	3.65352e-16	2.91731	0	1.17332	1.57083e-13	1.09504	3.22564e-07	-0.0408785	0.828615
chr3:119316722-119348656W	NM_015900	PLA1A	phospholipase A1 member A	5	1.62845	Inf	3.41067	1.3599e-57	0.371497	0.0213539	3.38176	0	1.62845	6.38128e-18	0.700339	0.00123319
chr5:131746673-131798059W	NM_001013717	C5orf56	chromosome 5 open reading frame 56	4	1.62588	Inf	1.91072	8.51643e-05	1.02329	2.78333e-05	2.8393	0	-0.614959	0.055597	1.34104	0.0306122
chr4:175563198-175750465C	NM_001042543,NM_006529	GLRA3	glycine receptor, alpha 3	4	1.62576	48.5636	0.482084	0.397374	1.02694	1.66304e-06	2.06443	4.41997e-90	1.489	2.85342e-08	1.76251	0.00421377
chr1:111413821-111442557W	NM_000560,NM_001040033	CD53	CD53 molecule	4	1.62422	16.0451	1.98613	0.00234317	0.262453	0.12236	1.36171	1.11837e-21	1.71475	6.01227e-09	1.53369	0.00747113
chr8:122625271-122653630C	NM_005328	HAS2	hyaluronan synthase 2	4	1.62244	90.1561	-0.252246	0.354174	0.952768	1.61757e-40	1.38586	6.13284e-84	1.85902	2.80117e-47	2.61643	1.71954e-26
chr17:77020251-77045869W	NM_198593,NM_198594,NM_030968	C1QTNF1	C1q and tumor necrosis factor related protein 1	5	1.62191	Inf	1.3974	4.91838e-23	1.83024	0	1.62191	0	1.23217	3.23962e-33	2.09469	3.78476e-64
chr11:3249042-3253616C	NM_001039165	MRGPRE	MAS-related GPR, member E	4	1.62048	6.59009	1.69508	4.30083e-05	1.31195	0.00368092	-0.203654	0.476078	1.54588	3.00702e-06	2.27065	0.0216016
chr16:70284134-70285833C	NM_058219	EXOSC6	exosome component 6	4	1.61959	Inf	0.552876	4.80654e-08	1.54175	0	-0.0292656	0.753851	2.04274	1.30434e-93	1.69744	2.76707e-28
chr1:27938803-27961727C	NM_005248,NM_001042729,NM_001042747	FGR	Gardner-Rasheed feline sarcoma viral (v-fgr) oncogene homolog	4	1.61729	5.61022	1.94548	0.0267264	1.2891	4.78452e-07	0.550521	0.0490322	0.802026	0.192917	2.85562	0.00543158
chr6:133001998-133035194C	NM_004666	VNN1	vanin 1	5	1.61589	Inf	0.913775	1.31344e-31	1.88079	0	0.737549	0	1.84617	0	1.61589	0
chr6:26402465-26415442W	NM_001145008,NM_001145009,NM_194441,NM_007048	BTN3A1	butyrophilin, subfamily 3, member A1	4	1.61358	Inf	1.5287	1.18925e-54	0.188705	2.9914e-05	2.73634	0	1.69847	0	-0.135505	0.170167
chr17:42030109-42081837C	NM_004160	PYY	peptide YY	4	1.60768	8.58483	1.58107	0.00437844	1.78258	1.02723e-09	1.63429	0.000354119	0.876027	0.00048432	1.17755	0.295812
chr6:32808497-32812712C	NM_148919,NM_004159	PSMB8	proteasome (prosome, macropain) subunit, beta type, 8 (large multifunctional peptidase 7)	5	1.60412	Inf	1.68256	0	0.420922	3.49794e-22	2.70626	0	1.60412	0	0.682451	3.63079e-14
chr19:7804881-7812464C	NM_021155,NR_026692,NM_001144893,NM_001144894,NM_001144895,NM_001144896,NM_001144897,NM_001144899	CD209	CD209 molecule	5	1.59435	104.451	3.20852	5.17479e-28	1.59435	3.53722e-53	0.947675	1.12125e-46	3.62658	8.14306e-96	1.44058	9.22279e-07
chr19:15726029-15740445W	NM_007253	CYP4F8	cytochrome P450, family 4, subfamily F, polypeptide 8	5	1.59258	16.3205	1.08299	0.000301613	1.49782	0.000154512	Inf	2.30043e-14	Inf	9.84148e-14	1.59258	0.03445
chr1:178818671-178840215C	NM_004673	ANGPTL1	angiopoietin-like 1	5	1.59258	Inf	0.537536	0.0258757	0.590205	5.47697e-12	3.83627	0	1.77873	1.87726e-45	1.59258	9.23181e-08
chr1:65613232-65693173W	NM_013410,NM_001005353,NM_203464	AK4	adenylate kinase 4	5	1.59071	Inf	2.60141	2.47545e-17	1.24344	3.54485e-57	1.59071	0	1.04161	5.91337e-11	2.08269	2.41841e-17
chr12:103351452-103354287W	NM_004316	ASCL1	achaete-scute complex homolog 1 (Drosophila)	5	1.59062	50.0017	3.06792	4.31961e-40	2.04426	7.17986e-27	0.33503	0.00133618	1.59062	9.032e-39	1.44058	0.00707168
chr19:18284579-18288927W	NM_006332	IFI30	interferon, gamma-inducible protein 30	5	1.58528	Inf	1.58528	0	0.526566	3.19753e-33	3.13614	0	1.66774	0	0.575317	7.55042e-10
chr2:8822113-8824581W	NM_002166	ID2	inhibitor of DNA binding 2, dominant negative helix-loop-helix protein	5	1.58444	Inf	1.64116	0	1.80659	0	0.335139	5.93945e-17	1.58444	0	1.50828	0
chr11:2949503-2950650C	NM_003311	PHLDA2	pleckstrin homology-like domain, family A, member 2	4	1.57921	43.2816	2.14033	8.97353e-24	1.67476	1.73488e-37	1.2696	1.32365e-26	0.363577	0.0575197	1.48365	8.73918e-08
chr2:206547224-206662856W	NM_018534,NM_003872,NM_201264,NM_201266,NM_201267,NM_201279	NRP2	neuropilin 2	5	1.57796	Inf	1.57796	8.13525e-33	1.13982	1.35355e-57	2.61369	0	1.58518	1.41999e-79	1.51383	2.75588e-11
chr4:11399989-11430537C	NM_005114	HS3ST1	heparan sulfate (glucosamine) 3-O-sulfotransferase 1	4	1.5685	Inf	1.41577	1.50859e-25	2.51668	0	-0.139613	0.110002	1.72123	7.1153e-52	0.284201	0.0265337
chr22:36622256-36636000C	NM_030882,NM_145637	APOL2	apolipoprotein L, 2	5	1.5626	Inf	2.3701	0	1.25863	0	3.28488	0	1.5626	0	1.1487	2.69666e-46
chr3:62109161-62110392C	NR_026582	ID2B	inhibitor of DNA binding 2B, dominant negative helix-loop-helix protein (pseudogene)	5	1.56125	Inf	1.57836	3.84168e-55	1.93631	0	0.169583	0.00185016	1.56125	1.02884e-61	1.345	2.26745e-54
chr22:36044424-36064455W	NM_030641	APOL6	apolipoprotein L, 6	5	1.55628	Inf	1.55628	0	0.340422	4.88875e-51	3.49523	0	1.80913	0	0.574963	1.39653e-33
chr9:139258408-139268133C	NM_052813,NM_052814	CARD9	caspase recruitment domain family, member 9	4	1.55504	3.90412	1.57109	0.00156119	2.69046	0.00464812	0.900682	0.0179176	1.53899	0.0256039	0.118651	1
chr2:113875470-113891592W	NM_000577,NM_173841,NM_173842,NM_173843	IL1RN	interleukin 1 receptor antagonist	4	1.55196	Inf	1.28895	1.19679e-12	1.32187	1.07035e-45	1.78205	0	1.9621	7.61818e-52	-0.103356	0.596454
chr1:35246790-35251966W	NM_001005752,NM_024009	GJB3	gap junction protein, beta 3, 31kDa	4	1.55009	10.4679	1.15194	0.0130824	1.29815	4.094e-06	1.98632	7.72609e-13	1.80203	0.00778259	0.933619	0.0577153
chr5:176829141-176836577C	NM_000505	F12	coagulation factor XII (Hageman factor)	4	1.54968	61.1397	2.35696	4.04959e-22	0.407225	0.00117473	1.4405	5.18927e-65	1.65885	1.97487e-44	0.223349	0.35384
chr9:35609976-35618424C	NM_001782	CD72	CD72 molecule	4	1.54902	Inf	1.95898	1.07024e-17	0.526173	0.0155807	2.34365	0	1.13906	3.36725e-07	-0.326586	0.366268
chr3:11178779-11304938W	NM_001098211,NM_001098212,NM_001098213,NM_000861	HRH1	histamine receptor H1	4	1.54849	12.1594	2.18252	0.00240785	0.588101	0.00597975	1.36681	1.16464e-17	1.73018	4.24657e-05	0.315049	0.554256
chr4:56212409-56237866W	NM_024592	SRD5A3	steroid 5 alpha-reductase 3	5	1.54733	Inf	1.02257	1.30277e-46	1.85065	0	0.9037	9.3982e-51	1.92042	0	1.54733	2.12617e-69
chr1:56960433-57045257C	NM_003713	PPAP2B	phosphatidic acid phosphatase type 2B	5	1.5412	Inf	1.5412	0	0.896206	0	1.87191	0	0.893819	7.07993e-83	1.61441	0
chr19:16435651-16438337W	NM_016270	KLF2	Kruppel-like factor 2 (lung)	4	1.54019	34.1573	0.916773	3.7102e-07	2.43188	8.04476e-57	0.074222	0.680185	2.1636	1.41699e-10	0.456009	0.023413
chr6:29973748-29977731W	NR_024240	HLA-J	major histocompatibility complex, class I, J (pseudogene)	5	1.53816	Inf	1.51099	1.96771e-15	1.53816	2.51393e-35	3.7412	0	1.82759	1.05893e-19	0.965241	2.88151e-05
chr9:69174214-69181041C	NR_015361	LOC440896	hypothetical LOC440896	5	1.53767	13.3534	Inf	0.0186745	1.21568	0.000124729	1.53767	6.5598e-18	3.33546	4.91407e-05	1.3251	0.0134267
chr19:36230152-36233351C	NM_024660	IGFLR1	IGF-like family receptor 1	4	1.53743	20.8847	1.76749	0.000810235	0.384767	0.0404242	2.11785	1.48782e-35	1.30737	2.98958e-06	0.633224	0.306156
chr7:98771197-98805089C	NM_001145715	KPNA7	karyopherin alpha 7 (importin alpha 8)	4	1.536	19.3204	0.222663	0.550304	2.19215	1.51685e-26	1.58835	1.12381e-07	1.43242	1.32585e-07	1.48365	0.00894393
chr19:41620353-41634281W	NM_000774	CYP2F1	cytochrome P450, family 2, subfamily F, polypeptide 1	4	1.53094	8.0779	1.40116	0.000553098	1.66072	6.30566e-07	0.967797	0.0119237	Inf	6.92009e-07	0	1
chr3:48599151-48601201C	NM_033199	UCN2	urocortin 2	5	1.53045	48.0047	1.53045	0.0191652	1.36619	7.19894e-16	1.92789	4.2737e-72	1.47869	3.18617e-12	2.31505	3.05611e-05
chr19:40826973-40854293C	NM_178830	C19orf47	chromosome 19 open reading frame 47	4	1.52358	27.6248	1.61618	4.02659e-14	1.60659	4.14873e-33	-0.151881	0.11888	0.755733	1.58672e-06	1.44058	3.2736e-08
chr9:136336217-136344276C	NM_017585,NM_001145099	SLC2A6	solute carrier family 2 (facilitated glucose transporter), member 6	5	1.51423	Inf	1.51423	8.66357e-27	1.96218	0	1.11765	4.36728e-74	0.813396	1.59848e-23	1.58217	2.72712e-25
chr22:50609160-50618723W	NM_001160300,NR_027691,NM_052839	PANX2	pannexin 2	4	1.51268	Inf	2.15902	1.29841e-51	1.86058	0	0.199122	0.0713008	0.460989	0.00807718	1.16479	3.60317e-14
chr19:16023180-16045676C	NM_001128932,NM_021187	CYP4F11	cytochrome P450, family 4, subfamily F, polypeptide 11	5	1.51219	Inf	2.43459	1.55018e-32	2.23584	0	1.02493	2.31576e-37	0.714517	9.17965e-09	1.51219	2.17147e-41
chr11:60704555-60719257C	NR_027391,NM_016582	SLC15A3	solute carrier family 15, member 3	4	1.50952	70.3822	3.58323	7.60979e-60	1.2197	1.84055e-18	1.79933	8.58079e-68	1.09015	1.69864e-08	0.703614	0.0719596
chr15:62359176-62363109W	NM_207322	C2CD4A	C2 calcium-dependent domain containing 4A	5	1.50905	Inf	2.11877	0	1.38148	0	1.50905	0	1.76435	0	1.32677	0
chr1:13910252-13944450W	NM_198389,NM_001006624,NM_001006625,NM_006474	PDPN	podoplanin	5	1.509	40.8614	2.02077	9.16455e-07	1.26498	7.575e-24	1.509	3.54144e-52	0.699149	2.21914e-05	1.54367	0.000341709
chr8:90769975-90803291W	NM_003821	RIPK2	receptor-interacting serine-threonine kinase 2	5	1.50706	Inf	1.99312	0	1.38416	0	2.80381	0	1.50706	1.51866e-95	0.229862	0.00106529
chr2:102979097-103015215W	NM_003855	IL18R1	interleukin 18 receptor 1	4	1.5059	36.4079	3.42353	3.01978e-14	0.0530326	0.780733	1.69674	4.18276e-55	1.07209	1.18932e-08	1.31505	0.000744766
chr17:1477697-1532130C	NM_152346	SLC43A2	solute carrier family 43, member 2	5	1.50547	Inf	1.61618	7.79523e-94	1.93185	0	0.437985	3.12408e-30	0.646954	1.75473e-29	1.50547	1.54101e-63
chr19:44150248-44174502C	NM_002659,NM_001005376,NM_001005377	PLAUR	plasminogen activator, urokinase receptor	5	1.50435	Inf	2.25034	3.54215e-86	1.50435	0	1.52342	0	0.909413	4.07584e-20	0.360852	0.00143931
chrX:48770461-48776413C	NM_006875	PIM2	pim-2 oncogene	5	1.50252	Inf	1.37796	4.92253e-26	1.60295	0	1.86138	0	1.50252	3.30982e-98	0.630241	5.32368e-06
chr6:31976197-31981050C	NM_032470	TNXB	tenascin XB	4	1.49811	32.996	3.38606	5.18178e-52	0.811917	7.09352e-08	0.971324	0.0173963	2.02489	8.62882e-12	0.286251	0.405923
chr3:49924438-49941306C	NM_002447	MST1R	macrophage stimulating 1 receptor (c-met-related tyrosine kinase)	5	1.49676	Inf	1.49676	2.03916e-50	2.0999	0	2.05066	0	0.990929	4.26998e-16	0.668465	8.76768e-09
chr19:2096868-2099583W	NM_001031735,NM_001039846	IZUMO4	IZUMO family member 4	5	1.49394	17.0452	1.56637	2.00867e-05	1.44499	2.97366e-13	1.49394	3.34694e-09	1.49074	8.11459e-08	2.37019	5.97901e-05
chr6:2887506-2903545C	NM_004155	SERPINB9	serpin peptidase inhibitor, clade B (ovalbumin), member 9	4	1.49232	Inf	0.200608	0.126819	1.23181	0	2.716	0	1.75284	5.05745e-53	0.655847	1.10438e-08
chr22:37621312-37640305C	NM_002872	RAC2	ras-related C3 botulinum toxin substrate 2 (rho family, small GTP binding protein Rac2)	5	1.4918	Inf	2.06258	1.25371e-25	2.71722	0	0.968615	6.81236e-19	1.09534	8.75699e-08	1.4918	1.17853e-13
chr17:72690453-72709108C	NM_139018	CD300LF	CD300 molecule-like family member f	4	1.4899	10.5722	0.439299	0.411654	1.22296	2.76313e-05	1.62984	5.62976e-14	1.34996	0.000376872	1.70361	0.0457311
chr2:231033645-231090444C	NM_080424,NM_004509,NM_004510,NM_001185015	SP110	SP110 nuclear body protein	4	1.48403	Inf	1.4267	5.44046e-08	0.365259	0.00839074	3.11231	0	1.54136	1.26946e-15	-0.0230768	1
chr8:31497268-32622558W	NM_001160001,NM_001160002,NM_001160004,NM_001160005,NM_001160007,NM_001160008,NM_013956,NM_013957,NM_013958,NM_013959,NM_013960,NM_013962,NM_013964,NM_001159995,NM_001159996,NM_001159999,NM_004495	NRG1	neuregulin 1	5	1.48365	25.0352	1.53045	0.00658768	0.850441	6.29731e-05	2.1449	2.93851e-39	1.38699	3.9743e-08	1.48365	0.00894393
chrX:128779238-128788933C	NM_017413	APLN	apelin	5	1.48365	60.1116	1.68002	3.76368e-11	2.46598	8.04375e-91	1.02974	3.60699e-25	0.421023	0.0129336	1.48365	0.000208628
chr6:32485163-32498006C	NM_002125	HLA-DRB5	major histocompatibility complex, class II, DR beta 5	5	1.47916	Inf	4.00849	0	0.75087	4.52015e-25	3.00004	0	1.4234	1.9948e-62	1.47916	5.75962e-37
chr6:160100151-160114353C	NM_000636,NM_001024465,NM_001024466	SOD2	superoxide dismutase 2, mitochondrial	5	1.47565	Inf	1.40238	0	1.47565	0	2.39548	0	2.24398	0	1.31061	0
chr13:28710981-28713311C	NR_029383	LOC100288730	hypothetical LOC100288730	4	1.47219	21.5401	1.44095	3.55545e-16	0.104623	0.424799	0.496269	0.0135877	1.50342	1.97175e-15	2.31505	4.1611e-15
chr3:122399672-122449686W	NM_017554	PARP14	poly (ADP-ribose) polymerase family, member 14	4	1.47083	Inf	1.24009	0	0.285804	9.39784e-34	3.12779	0	1.70156	0	-0.104031	0.0873608
chr19:5865838-5870551C	NM_002034	FUT5	fucosyltransferase 5 (alpha (1,3) fucosyltransferase)	4	1.46982	79.6693	1.0412	1.34512e-21	1.6265	2.68426e-86	0.0931572	0.524483	1.44454	4.63405e-29	1.4951	1.14042e-38
chr3:10206563-10285427W	NM_001570	IRAK2	interleukin-1 receptor-associated kinase 2	5	1.46812	Inf	1.29046	3.87607e-34	1.97042	0	2.11576	0	1.30766	5.17089e-90	1.46812	2.80135e-67
chr12:113344739-113357711W	NM_002534,NM_016816,NM_001032409	OAS1	2',5'-oligoadenylate synthetase 1, 40/46kDa	5	1.4639	Inf	2.25914	2.51993e-58	0.544916	4.31328e-13	3.17133	0	1.4639	1.91859e-65	1.3126	1.17627e-18
chr12:7187517-7245043C	NM_001733	C1R	complement component 1, r subcomponent	5	1.46389	Inf	1.46389	0	1.16598	0	1.71466	0	1.87648	0	1.45666	0
chr7:89783689-89794140W	NM_012449	STEAP1	six transmembrane epithelial antigen of the prostate 1	5	1.4633	44.227	1.93609	8.56194e-06	1.86652	1.31069e-64	0.957895	1.43089e-09	1.36453	2.44276e-12	1.4633	2.33706e-07
chr15:45927256-45983478W	NM_021199	SQRDL	sulfide quinone reductase-like (yeast)	5	1.4627	Inf	2.31472	0	0.845999	1.52126e-74	1.68027	0	1.4627	0	0.610711	2.76857e-15
chr11:7686327-7694821C	NM_016229	CYB5R2	cytochrome b5 reductase 2	5	1.4599	13.0362	1.58107	0.00437844	1.4599	7.41907e-13	0.647136	0.0010962	2.15896	2.45705e-09	1.03619	0.00562593
chrX:114345184-114468635C	NM_020871	LRCH2	leucine-rich repeats and calponin homology (CH) domain containing 2	5	1.45812	94.7323	5.05699	4.03837e-81	1.45812	4.19393e-20	1.36285	1.52489e-85	0.738523	5.58616e-07	2.67378	1.35626e-15
chr1:209788220-209825820C	NM_001017402,NM_001127641,NM_000228	LAMB3	laminin, beta 3	5	1.45773	Inf	1.98773	0	1.45773	0	1.97102	0	0.874538	0	1.01746	0
chr15:41245636-41248717W	NM_024111,NM_001142776	CHAC1	ChaC, cation transport regulator homolog 1 (E. coli)	4	1.4576	65.8998	0.34282	0.00174547	-0.024352	0.845021	1.54253	3.11229e-80	1.37266	2.55336e-30	1.86822	6.78227e-32
chr18:57567192-57571538W	NM_021127	PMAIP1	phorbol-12-myristate-13-acetate-induced protein 1	4	1.45619	Inf	1.73432	1.91482e-21	0.659815	1.67239e-13	2.96733	0	1.17806	3.54191e-18	-0.0911411	0.567905
chr20:62189439-62205592C	NM_001037335,NM_033405	PRIC285	peroxisomal proliferator-activated receptor A interacting complex 285	4	1.45504	Inf	1.82827	0	0.347735	5.57649e-17	2.50938	0	1.0818	4.75198e-94	-0.00937198	0.946785
chr20:30639991-30689655W	NM_001172129,NM_001172130,NM_001172131,NM_001172132,NM_001172133,NM_002110	HCK	hemopoietic cell kinase	5	1.44811	39.7977	2.8162	4.31217e-19	1.25143	1.02018e-21	0.886402	3.34913e-11	1.44811	1.0546e-15	3.14319	2.44892e-22
chr19:17935595-17958841C	NM_000215	JAK3	Janus kinase 3	4	1.44464	58.0158	4.49568	4.43526e-35	0.735009	7.55815e-11	2.03367	3.38713e-78	-0.292655	0.102403	0.855617	0.000901309
chr22:38597939-38612515W	NM_012323,NM_001161572,NM_001161573,NM_001161574	MAFF	v-maf musculoaponeurotic fibrosarcoma oncogene homolog F (avian)	5	1.43948	Inf	1.67729	6.85338e-70	1.64436	0	1.43948	0	1.19432	3.08176e-48	1.14791	8.31485e-34
chr7:93515745-93520065C	NM_006528	TFPI2	tissue factor pathway inhibitor 2	5	1.43836	Inf	1.43836	2.05769e-40	1.15818	0	2.11277	0	1.8439	4.94459e-69	0.407443	0.000496146
chr12:115108059-115121969C	NM_016569,NM_005996	TBX3	T-box 3	5	1.43508	Inf	1.97287	2.02478e-19	1.22184	6.12115e-63	1.40391	0	1.43508	1.59451e-39	2.00762	4.62461e-19
chr19:47724080-47736023C	NM_001127240,NM_001127241,NM_001127242,NM_014417	BBC3	BCL2 binding component 3	5	1.43506	Inf	2.60467	0	1.43506	1.20485e-93	1.73268	0	0.823559	2.54025e-08	0.631464	2.45331e-09
chr15:45384853-45406359C	NM_014080	DUOX2	dual oxidase 2	5	1.43392	Inf	1.57342	0	1.59013	0	1.28666	0	1.43392	0	1.21807	0
chr12:29376598-29487005W	NM_018099	FAR2	fatty acyl CoA reductase 2	4	1.43247	7.2002	1.67062	4.07676e-05	1.19431	1.03734e-07	0.189688	0.458129	0.638988	0.0439806	1.95515	0.00271947
chr6:32520490-32527779C	NR_001298	HLA-DRB6	major histocompatibility complex, class II, DR beta 6 (pseudogene)	5	1.43184	Inf	5.08299	0	1.1547	2.57561e-24	1.96872	5.39483e-98	1.43184	4.51888e-29	0.709766	0.000614682
chr4:56262090-56292342W	NM_018475	TMEM165	transmembrane protein 165	5	1.43085	Inf	1.87519	0	1.43085	0	0.339969	1.35916e-22	2.46437	0	1.21819	3.2698e-76
chr2:237478380-237490992W	NM_020311	CXCR7	chemokine (C-X-C motif) receptor 7	5	1.43043	74.1655	1.68958	4.92241e-30	1.43043	3.71728e-84	0.740763	2.14942e-19	0.888	1.95189e-08	1.75224	1.16538e-22
chr4:17578927-17609590W	NM_015907	LAP3	leucine aminopeptidase 3	5	1.42579	Inf	1.42579	4.2484e-57	0.553636	1.23744e-33	5.19133	0	2.45994	0	0.647554	1.26518e-12
chr14:81736911-81864927C	NM_033104	STON2	stonin 2	4	1.42537	39.6125	1.37844	2.03808e-08	1.08664	3.27345e-23	2.10377	1.49579e-51	0.0206666	0.867962	1.47229	1.10904e-05
chr2:38816-46588C	NM_001077710	FAM110C	family with sequence similarity 110, member C	5	1.42026	Inf	1.4831	7.33601e-69	1.00248	0	1.42026	0	1.47119	3.86069e-75	0.726057	1.40398e-18
chr8:72753777-72756731C	NM_005098	MSC	musculin	5	1.42021	Inf	1.42021	6.38088e-58	2.47331	0	0.982276	7.80358e-38	0.581659	4.15535e-13	2.99972	0
chr11:57174429-57195053C	NM_017611,NM_014096,NM_199329	SLC43A3	solute carrier family 43, member 3	5	1.41427	Inf	1.07844	3.23306e-26	1.45796	0	1.39579	0	1.41427	6.91171e-50	1.83642	0
chr18:5890184-5892103C	NM_001080209	TMEM200C	transmembrane protein 200C	5	1.40667	11.7863	1.39552	0.000490065	1.40667	0.000499832	1.10929	5.70277e-07	2.11307	5.2968e-12	1.59258	0.03445
chr7:76610139-76653074W	NR_023383	PMS2P11	postmeiotic segregation increased 2 pseudogene 11	5	1.40615	Inf	0.757691	2.56474e-10	1.40615	4.20598e-86	1.66538	0	0.804291	1.10646e-07	1.9439	5.73232e-32
chr11:2904450-2906995C	NM_001122630,NM_001122631,NM_000076	CDKN1C	cyclin-dependent kinase inhibitor 1C (p57, Kip2)	5	1.40245	Inf	1.40245	0	0.962208	0	0.206602	1.52951e-32	1.67369	0	1.67874	4.23428e-56
chr1:206643796-206670222W	NM_014002	IKBKE	inhibitor of kappa light polypeptide gene enhancer in B-cells, kinase epsilon	5	1.40177	Inf	2.6257	1.59599e-88	1.55446	0	1.40177	2.01581e-80	0.636887	3.53339e-15	1.33793	9.96791e-24
chr4:123747863-123819390W	NM_002006	FGF2	fibroblast growth factor 2 (basic)	4	1.39734	Inf	1.30805	4.6408e-20	1.25456	0	1.48662	0	2.34635	0	0.000916464	1
chr16:87863630-87903100C	NM_003486	SLC7A5	solute carrier family 7 (cationic amino acid transporter, y+ system), member 5	5	1.39706	Inf	1.39706	0	1.45016	0	0.369695	0	1.50691	0	1.28455	0
chr10:83635070-84746935W	NM_001165972,NM_001165973,NM_001010848	NRG3	neuregulin 3	4	1.39427	11.8045	1.06705	0.0253764	1.71053	3.83613e-16	0.334387	0.0525622	2.13237	5.34386e-06	1.07801	0.00851026
chr16:88709698-88717457C	NM_000101	CYBA	cytochrome b-245, alpha polypeptide	5	1.39366	Inf	1.26482	7.74287e-78	1.6588	0	0.45946	1.10146e-09	1.39366	6.03044e-38	1.72835	1.43149e-66
chr5:131630145-131679897W	NM_003059	SLC22A4	solute carrier family 22 (organic cation/ergothioneine transporter), member 4	5	1.38944	40.5051	2.18252	4.52821e-22	1.50907	4.11802e-40	0.685081	5.62152e-17	0.288697	0.00856212	1.38944	1.2336e-09
chr1:156669410-156675375C	NM_001878	CRABP2	cellular retinoic acid binding protein 2	5	1.38374	40.5637	1.49128	3.67042e-08	1.38374	3.95754e-32	0.777889	3.28144e-29	1.75517	1.16115e-18	0.578389	0.00149268
chr17:56597616-56609411C	NM_080415,NM_080416,NM_004574	SEPT4	septin 4	4	1.38317	44.7262	1.27329	0.00401272	0.49079	0.0981025	2.80998	2.08111e-90	0.876027	0.00595488	1.49305	0.0154913
chr14:53019866-53104430W	NM_001099652	GPR137C	G protein-coupled receptor 137C	4	1.38023	9.43339	Inf	0.0355801	1.43863	1.49408e-07	0.122883	0.699399	1.32183	3.2833e-10	1.14512	0.00268557
chr19:1107634-1174282C	NM_014963,NM_001100122	SBNO2	strawberry notch homolog 2 (Drosophila)	5	1.37201	Inf	1.37201	1.62808e-83	1.09577	0	1.37454	0	1.42035	0	1.07158	8.3826e-35
chr16:88880143-88923374C	NM_000512	GALNS	galactosamine (N-acetyl)-6-sulfate sulfatase	4	1.3717	Inf	2.48559	9.1852e-48	1.21609	1.53488e-71	1.52731	0	-0.0202403	0.784075	0.61138	8.89324e-06
chr14:96671135-96710666W	NM_000623	BDKRB2	bradykinin receptor B2	4	1.3711	Inf	2.06349	0	-0.0375041	0.0890638	0.229581	2.90349e-15	2.11564	0	0.678705	1.34178e-42
chr16:74330681-74340184W	NM_002811	PSMD7	proteasome (prosome, macropain) 26S subunit, non-ATPase, 7	4	1.36874	Inf	0.664442	4.23666e-21	0.144502	2.72575e-05	2.07304	0	2.64791	0	-0.0363858	0.66246
chr1:43391046-43424847C	NM_006516	SLC2A1	solute carrier family 2 (facilitated glucose transporter), member 1	5	1.36839	Inf	1.68232	0	1.6577	0	0.0875301	2.04498e-05	0.474573	1.03666e-27	1.36839	0
chrX:133930443-133988640W	NM_138819,NM_001170779,NM_001170780,NM_001170781,NM_001170782,NM_001170783,NM_001170784	FAM122C	family with sequence similarity 122C	4	1.36795	9.36808	1.42353	0.0146132	1.83307	5.13641e-09	1.31236	9.4657e-09	0.915555	0.0300469	0.74014	0.212872
chr1:28218049-28241236C	NM_002946	RPA2	replication protein A2, 32kDa	4	1.36709	Inf	0.901054	8.04675e-13	0.247194	0.00121999	2.24784	0	-0.107139	0.127713	1.83313	6.11963e-26
chr6:31430957-31433584W	NM_006674	HCP5	HLA complex P5	5	1.36122	Inf	1.36122	4.90517e-39	0.341986	2.48222e-08	2.18132	0	1.43611	2.80975e-66	0.4298	0.000110698
chr8:139600479-139926236C	NM_152888	COL22A1	collagen, type XXII, alpha 1	4	1.36089	85.8912	-0.0892812	0.573355	0.725081	2.71526e-16	1.69032	2.51828e-94	1.91578	1.82124e-67	1.03147	4.32376e-11
chr9:12693386-12710265W	NM_000550	TYRP1	tyrosinase-related protein 1	4	1.3608	17.4774	Inf	1.27782e-15	1.17988	9.64788e-11	0.0575847	0.86584	1.48746	2.17167e-12	1.23413	0.0482197
chr1:33402052-33430286C	NM_001127361,NM_153341	RNF19B	ring finger protein 19B	5	1.36007	Inf	1.36007	1.70381e-59	1.12674	0	2.00841	0	1.36412	0	1.17314	1.74635e-38
chr2:133429373-134326031C	NM_207363,NM_207481	NCKAP5	NCK-associated protein 5	4	1.35561	30.8404	1.26958	8.84623e-07	0.814395	1.16609e-07	1.44164	4.9432e-25	1.76609	2.34122e-30	0.0732083	0.899316
chr11:60691913-60704630W	NM_178031,NM_017870	TMEM132A	transmembrane protein 132A	5	1.35437	Inf	1.92864	0	1.87656	0	1.1683	0	1.35437	0	1.07246	3.97893e-76
chr3:146232968-146262628C	NM_021105	PLSCR1	phospholipid scramblase 1	4	1.35116	Inf	1.97667	0	0.016692	0.458423	1.56138	0	1.14094	0	1.07488	2.14677e-74
chr11:612556-615999C	NM_004029,NM_004031,NM_001572	IRF7	interferon regulatory factor 7	5	1.3488	Inf	1.3488	1.48825e-22	0.861628	1.01204e-23	1.77459	0	1.48484	1.15196e-29	0.437391	0.0172214
chr9:4985245-5128182W	NM_004972	JAK2	Janus kinase 2	4	1.34631	Inf	1.55687	1.69308e-21	0.285537	2.85696e-07	3.57548	0	1.13574	2.24111e-54	0.176818	0.138708
chr4:165875600-165898818C	NM_001012414	TRIM61	tripartite motif containing 61	4	1.34431	10.664	1.27058	0.00462067	-0.136792	0.618166	1.41805	2.37473e-16	0.72847	0.000531983	1.44058	0.0193287
chr12:48128455-48152889C	NM_006105,NM_001098531,NM_001098532	RAPGEF3	Rap guanine nucleotide exchange factor (GEF) 3	4	1.34007	21.006	1.08987	0.00473913	0.580039	0.00186624	1.84391	5.50333e-33	1.59027	4.99695e-09	-0.0374679	1
chr12:7167980-7178333W	NM_201442,NM_001734	C1S	complement component 1, s subcomponent	5	1.3377	Inf	2.0187	0	0.823894	0	1.89415	0	1.3377	0	1.10155	0
chr19:5842899-5851485C	NM_001097639,NM_001097640,NM_001097641,NM_000149	FUT3	fucosyltransferase 3 (galactoside 3(4)-L-fucosyltransferase, Lewis blood group)	4	1.33568	Inf	1.51306	1.81966e-35	1.44651	0	0.139029	0.109768	0.601346	2.92984e-06	1.22485	1.7993e-29
chr12:58156117-58160976C	NM_000785	CYP27B1	cytochrome P450, family 27, subfamily B, polypeptide 1	5	1.33453	58.5202	1.33453	0.000363403	0.723472	1.06758e-14	2.61457	3.29843e-94	1.84872	1.37887e-15	0.597819	0.0476939
chr3:14535174-14583588C	NM_001080423	GRIP2	glutamate receptor interacting protein 2	5	1.33171	19.3801	4.02077	2.30555e-12	1.28166	5.83744e-06	1.14144	4.06171e-10	1.33171	3.2366e-12	1.47711	4.66395e-05
chr10:104154229-104162280W	NM_002502,NM_001077493,NM_001077494	NFKB2	nuclear factor of kappa light polypeptide gene enhancer in B-cells 2 (p49/p100)	5	1.32644	Inf	1.09138	2.52234e-69	1.27852	0	1.51475	0	1.60343	0	1.32644	1.64133e-86
chr6:138188581-138204445W	NM_006290	TNFAIP3	tumor necrosis factor, alpha-induced protein 3	5	1.32595	Inf	1.32595	0	1.02949	0	2.06683	0	1.29169	0	1.35511	0
chr10:30722866-30750761W	NM_005204	MAP3K8	mitogen-activated protein kinase kinase kinase 8	5	1.32333	Inf	1.41909	1.68966e-15	1.32333	1.29611e-99	1.8772	0	1.1009	1.28164e-25	0.684602	4.31245e-09
chr8:81880048-82024303C	NM_018440	PAG1	phosphoprotein associated with glycosphingolipid microdomains 1	4	1.32189	Inf	1.41956	1.81587e-22	1.23734	0	-0.0517811	0.421741	0.70319	1.13877e-05	1.40643	6.3923e-16
chr3:195473640-195539148C	NM_004532,NM_018406,NM_138297	MUC4	mucin 4, cell surface associated	4	1.32147	Inf	0.676016	9.51824e-26	1.06028	8.30684e-68	1.67634	0	0.175026	0.0506758	1.58265	4.80891e-96
chr10:98353071-98480279C	NM_152309	PIK3AP1	phosphoinositide-3-kinase adaptor protein 1	5	1.32086	Inf	1.53868	0	1.32086	0	0.709045	0	1.01927	0	1.77953	0
chr1:161185087-161189038W	NM_004106	FCER1G	Fc fragment of IgE, high affinity I, receptor for; gamma polypeptide	4	1.317	31.4021	0.670624	0.161766	0.902369	9.36812e-13	1.2309	1.09416e-30	2.35519	4.58629e-24	1.4031	0.00851507
chr14:24612575-24615855C	NM_002818	PSME2	proteasome (prosome, macropain) activator subunit 2 (PA28 beta)	4	1.31624	Inf	1.08105	1.96502e-18	0.0482396	0.593183	2.90234	0	1.55143	1.30311e-54	0.76708	1.89867e-06
chr11:65554529-65564683W	NM_004561	OVOL1	ovo-like 1(Drosophila)	4	1.31441	58.4751	1.32049	1.34219e-13	2.63264	1.78409e-76	1.30834	2.13096e-33	0.0168894	1	0.834708	2.06553e-06
chr14:71108504-71142077W	NM_015351	TTC9	tetratricopeptide repeat domain 9	5	1.313	Inf	1.83515	0	1.74027	0	0.181041	1.69078e-05	0.421023	7.05229e-14	1.313	0
chr6:150319157-150326280C	NR_024045	RAET1K	retinoic acid early transcript 1K pseudogene	5	1.30899	7.36299	1.40116	0.000553098	1.30937	4.76833e-06	0.619214	0.00387549	1.30899	0.000403904	1.21819	0.0248716
chr3:55499744-55521331C	NM_003392	WNT5A	wingless-type MMTV integration site family, member 5A	5	1.30532	Inf	1.09813	1.23133e-17	1.30532	0	2.04874	0	1.98444	0	0.933619	3.56436e-08
chr15:65673825-65715410C	NM_020962	IGDCC4	immunoglobulin superfamily, DCC subclass, member 4	4	1.29943	Inf	1.49522	7.74e-18	2.72441	0	1.02867	1.74211e-16	1.10363	3.46488e-09	-0.31947	0.349822
chr17:41476353-41478503W	NM_001661	ARL4D	ADP-ribosylation factor-like 4D	4	1.29733	54.5706	1.45711	2.77999e-11	0.818402	8.55307e-10	1.13755	6.20171e-70	1.92042	1.06538e-29	-0.478802	0.202008
chr18:29847477-30050447C	NM_022751	FAM59A	family with sequence similarity 59, member A	4	1.2943	Inf	0.236214	0.0127774	1.19481	0	1.3938	8.84266e-87	0.114361	0.179605	1.52773	2.25217e-58
chr3:157154580-157161416W	NM_002852	PTX3	pentraxin 3, long	4	1.29202	32.0557	1.39552	0.000490065	2.06973	1.56657e-51	1.18853	4.85483e-13	0.731637	0.0678456	0.855617	0.0097506
chr1:27992572-27998724C	NM_002038,NM_022872,NM_022873	IFI6	interferon, alpha-inducible protein 6	5	1.29189	Inf	1.77747	0	0.537398	6.06899e-41	2.76035	0	1.29189	0	0.72402	9.20778e-17
chr6:31913721-31919860W	NM_001710	CFB	complement factor B	5	1.29177	Inf	1.42717	0	0.388952	0	1.3887	0	1.29177	0	0.809652	0
chrX:108884564-108976621C	NM_004458,NM_022977	ACSL4	acyl-CoA synthetase long-chain family member 4	5	1.29091	Inf	0.817694	2.31738e-18	1.29091	0	2.32637	0	1.55012	0	1.21033	4.88002e-62
chr17:79762010-79771889W	NM_000160	GCGR	glucagon receptor	5	1.28913	Inf	3.0216	0	1.73434	0	0.691162	5.95653e-64	0.918508	5.67202e-45	1.28913	2.30651e-11
chr6:31236530-31239855C	NM_002117	HLA-C	major histocompatibility complex, class I, C	5	1.28336	Inf	2.26811	0	1.28336	0	0.601131	0	0.836101	0	1.30543	0
chr6:37600284-37665766C	NM_153487	MDGA1	MAM domain containing glycosylphosphatidylinositol anchor 1	4	1.28157	Inf	0.517902	0.00101847	1.4784	1.36968e-47	2.14576	0	1.08474	5.94705e-61	-0.135666	0.507736
chr3:42850964-42908774W	NM_001296	CCBP2	chemokine binding protein 2	4	1.28121	15.8883	-0.159072	0.612611	1.33241	2.47694e-05	0.728897	3.01767e-08	2.23471	8.24767e-20	1.23001	0.000835398
chr3:114056947-114866127C	NM_015642,NM_001164342,NM_001164343,NM_001164344,NM_001164345,NM_001164346,NM_001164347	ZBTB20	zinc finger and BTB domain containing 20	4	1.28025	10.6243	1.24094	0.000287623	0.280867	0.0445943	1.34889	4.28298e-15	-0.0630909	0.74551	1.31956	0.000207658
chr2:73518058-73520829C	NM_001965	EGR4	early growth response 4	4	1.27775	18.7737	1.7689	1.34368e-11	1.2932	8.1103e-12	0.331442	0.0137994	1.26231	6.93176e-17	0.695152	0.164167
chr7:76090972-76135311W	NM_001102594,NM_001102595,NM_001102596,NM_020892	DTX2	deltex homolog 2 (Drosophila)	5	1.27563	Inf	1.27563	4.71277e-36	1.36633	0	0.878835	6.50305e-43	0.825986	2.21739e-12	1.31625	5.55964e-25
chr4:142557754-142654611W	NM_000585,NM_172174	IL15	interleukin 15	4	1.27487	32.5454	1.30805	0.0179991	0.700244	0.000367002	2.51881	7.26738e-62	1.24168	0.00010628	-0.584956	0.417681
chr6:31973348-31976684W	NM_001128590,NM_000500	CYP21A2	cytochrome P450, family 21, subfamily A, polypeptide 2	5	1.27348	29.6816	1.71889	1.44353e-27	0.961534	3.85328e-14	1.27348	2.21051e-12	1.627	9.98956e-12	0.621152	0.0286995
chr15:35044679-35046689C	NM_020660	GJD2	gap junction protein, delta 2, 36kDa	5	1.27065	Inf	1.40224	9.2487e-17	0.4421	7.95969e-06	1.94516	0	0.661149	5.19675e-13	1.27065	8.48194e-06
chr8:40010989-40012821W	NM_020130	C8orf4	chromosome 8 open reading frame 4	5	1.26766	Inf	1.26766	0	2.02364	0	1.84493	0	0.6249	5.90481e-26	0.116397	0.0231944
chr10:65224989-65226320W	NR_027182	LOC84989	hypothetical LOC84989	4	1.26735	7.26828	2.41115	4.32106e-08	0.868001	0.000564586	0.396821	0.0825996	0.942116	0.00237494	1.59258	0.03445
chr9:110247135-110252047C	NM_004235	KLF4	Kruppel-like factor 4 (gut)	5	1.26714	Inf	2.4933	0	0.598239	5.12215e-31	1.67705	0	1.26714	4.92734e-17	0.835808	1.88503e-17
chr9:130697374-130700763C	NM_003863	DPM2	dolichyl-phosphate mannosyltransferase polypeptide 2, regulatory subunit	5	1.26474	Inf	1.26474	7.51185e-43	0.242189	4.28552e-08	0.682371	8.87483e-38	2.41802	0	1.8119	2.54201e-34
chrX:153759606-153775787C	NM_001042351,NM_000402	G6PD	glucose-6-phosphate dehydrogenase	5	1.26352	Inf	1.30293	2.07675e-58	1.36422	0	0.168555	8.27322e-05	0.528773	5.72477e-16	1.26352	7.90874e-36
chr7:106299150-106301591C	NM_175884	FLJ36031	hypothetical protein FLJ36031	5	1.26131	Inf	2.38641	0	0.348323	8.11105e-10	1.34045	4.50123e-90	0.425082	2.70212e-05	1.26131	9.95293e-28
chr10:25447001-25465205C	NR_027333	LOC100128811	hypothetical LOC100128811	5	1.25645	32.3139	2.52356	2.05022e-27	1.03178	4.68149e-14	1.15118	7.53711e-19	1.25645	3.79505e-09	2.35812	0.000246944
chr4:113196783-113207059C	NM_052864	TIFA	TRAF-interacting protein with forkhead-associated domain	4	1.25609	Inf	2.13479	3.41851e-45	0.203458	0.00454508	1.96004	0	0.552137	5.1023e-07	0.044062	0.795305
chr6:137243402-137246774W	NM_001008783	SLC35D3	solute carrier family 35, member D3	4	1.253	20.7048	1.25147	7.94665e-05	0.662661	5.99521e-09	0.0991577	0.393145	1.25454	8.00543e-19	3.05201	7.31444e-15
chr14:65405872-65409531C	NM_002083	GPX2	glutathione peroxidase 2 (gastrointestinal)	5	1.25297	Inf	1.14243	0	1.27208	0	0.250478	2.29833e-10	1.51818	0	1.25297	0
chr10:6186843-6277505W	NM_004566,NM_001145443	PFKFB3	6-phosphofructo-2-kinase/fructose-2,6-biphosphatase 3	5	1.25282	Inf	1.25282	0	1.4439	0	0.372524	3.28587e-53	0.442153	9.41103e-23	1.7027	0
chr22:50961999-50968514C	NM_005138,NM_001169109,NM_001169110,NM_001169111	SCO2	SCO cytochrome oxidase deficient homolog 2 (yeast)	4	1.25199	Inf	1.12468	7.09087e-26	0.98503	1.96386e-58	2.31262	0	1.37931	4.01035e-56	-0.181142	0.211883
chr1:161475205-161489359W	NM_021642,NM_001136219	FCGR2A	Fc fragment of IgG, low affinity IIa, receptor (CD32)	4	1.2509	37.3101	0.214945	0.567822	1.23115	4.55336e-54	0.395557	2.60187e-05	1.3494	7.43264e-18	1.27065	1.91981e-06
chr10:5994335-6020142C	NR_033494,NM_002189,NM_172200	IL15RA	interleukin 15 receptor, alpha	5	1.24648	Inf	1.18659	6.18877e-21	1.0376	4.56307e-55	2.65598	0	1.24648	2.59262e-21	1.30993	6.61504e-18
chr19:10400655-10407452W	NM_003259	ICAM5	intercellular adhesion molecule 5, telencephalin	4	1.24132	9.59626	1.65896	9.08207e-08	1.6557	8.9642e-08	0.826934	0.000238168	0.785829	0.0132917	0.799033	0.0563401
chr5:179727700-179780315C	NM_005110	GFPT2	glutamine-fructose-6-phosphate transaminase 2	5	1.24033	Inf	1.08849	7.18239e-10	1.37865	6.11581e-81	1.43799	0	1.24033	4.17954e-55	0.633224	0.00404227
chr1:23884410-23886322C	NM_002167	ID3	inhibitor of DNA binding 3, dominant negative helix-loop-helix protein	4	1.239	Inf	1.04191	9.15662e-10	2.52531	0	-0.0720877	0.441428	0.659452	2.16517e-06	1.43608	2.63287e-44
chr9:115913238-115926421W	NM_001860	SLC31A2	solute carrier family 31 (copper transporters), member 2	4	1.23659	70.6816	0.294047	0.0652339	1.10935	3.80485e-33	1.36384	1.77904e-93	0.349241	0.000891995	1.80932	8.34521e-25
chr6:32916391-32920899C	NM_006120	HLA-DMA	major histocompatibility complex, class II, DM alpha	5	1.2365	Inf	1.90347	3.118e-86	0.368261	7.70126e-08	1.70983	0	1.2365	8.35751e-31	0.390494	0.00599409
chr1:112318454-112531777C	NM_004980,NM_172198	KCND3	potassium voltage-gated channel, Shal-related subfamily, member 3	4	1.23613	46.4941	1.0499	4.21471e-12	1.17776	7.16718e-32	1.72235	4.44426e-49	-0.00849591	0.942697	1.2945	8.64913e-11
chr22:26825280-26840978W	NM_020437	ASPHD2	aspartate beta-hydroxylase domain containing 2	4	1.23538	Inf	1.84066	1.14233e-20	0.630104	1.95267e-08	1.9981	0	0.435938	0.000659723	-0.512115	0.112209
chr12:3068496-3149841W	NM_003213,NM_201441,NM_201443	TEAD4	TEA domain family member 4	4	1.2344	30.9041	0.318547	0.0451414	-0.0289659	0.798789	1.67728	2.12912e-49	1.23662	7.04972e-12	1.23218	1.44318e-06
chr5:90676164-90716531W	NR_027435	LOC100129716	hypothetical LOC100129716	4	1.23343	12.6262	1.89302	0.00145885	0.530806	0.00681993	1.9488	9.58481e-21	0.397564	0.103253	0.573846	0.038847
chr17:78234667-78370085W	NM_020914,NM_020954	RNF213	ring finger protein 213	5	1.23178	Inf	1.97281	0	0.195342	1.94677e-44	3.40566	0	1.23178	0	0.551352	3.9017e-72
chr6:166337536-166401527C	NR_026860,NR_026861	C6orf176	chromosome 6 open reading frame 176	5	1.22336	45.9417	1.22336	2.41391e-11	0.874284	6.01629e-34	0.441378	1.64275e-09	1.25154	1.03688e-35	2.01174	7.00787e-13
chr17:7342689-7348249W	NM_004112	FGF11	fibroblast growth factor 11	5	1.22283	35.1817	1.39363	3.47491e-12	1.22283	1.47301e-37	0.392594	4.97617e-05	1.01689	1.14949e-07	2.79751	1.37171e-17
chr1:163112089-163172963C	NM_003617	RGS5	regulator of G-protein signaling 5	5	1.22015	79.5156	0.806081	4.74096e-05	1.48007	1.35454e-88	1.22015	1.74025e-51	1.23811	1.7343e-22	0.96111	1.11369e-08
chr13:78469616-78549664C	NM_003991,NM_000115,NM_001122659	EDNRB	endothelin receptor type B	4	1.21858	24.8711	0.993181	0.0170133	0.382679	0.00722316	1.44398	1.45198e-46	-0.0911832	0.55777	1.60769	9.88898e-05
chr19:56732681-56739659C	NM_024303	ZSCAN5A	zinc finger and SCAN domain containing 5A	4	1.21616	18.8349	1.5027	6.80256e-08	0.117908	0.37991	0.297772	0.0180595	3.00727	5.95648e-31	0.929617	0.0453503
chr20:1290623-1309838C	NM_080489,NM_015685	SDCBP2	syndecan binding protein (syntenin) 2	5	1.21525	Inf	1.71299	3.55396e-66	1.21525	0	0.64158	4.7522e-20	0.427931	3.23765e-06	1.48677	1.24982e-68
chr8:24151580-24212725W	NM_014265,NM_021777	ADAM28	ADAM metallopeptidase domain 28	4	1.21127	38.1621	1.56263	7.27115e-06	0.241243	0.0178439	2.01593	1.19962e-70	0.859907	2.91181e-06	0.280502	0.299117
chr7:143318045-143427173W	NM_173678,NM_001130025,NM_001130026	FAM115C	family with sequence similarity 115, member C	5	1.20906	Inf	1.30537	8.69705e-29	0.705838	2.0449e-40	1.51629	0	1.20906	5.1889e-86	1.0885	9.00146e-11
chr11:73087405-73108518W	NM_032871,NM_152222	RELT	RELT tumor necrosis factor receptor	5	1.20709	22.677	2.09506	3.94392e-10	1.45822	2.53118e-20	1.02081	5.25864e-15	0.718926	0.00146889	1.20709	0.000742118
chr8:104152921-104242530W	NM_024812,NM_001024372	BAALC	brain and acute leukemia, cytoplasmic	4	1.20697	50.4992	0.484153	0.00992522	1.13888	3.06019e-69	0.00082802	1	1.39406	5.75126e-23	1.27507	1.25928e-17
chr6:31439006-31440184W	NR_002812	HCG26	HLA complex group 26 (non-protein coding)	4	1.20645	38.3424	1.06413	0.0130523	0.37644	0.0235874	2.28889	6.11991e-71	1.34878	3.59393e-09	0.607689	0.0812717
chr17:45908993-45915077W	NM_033413	LRRC46	leucine rich repeat containing 46	5	1.20504	9.13108	1.06413	0.000409961	1.20504	2.06412e-09	0.546826	0.0146674	1.36635	0.000113202	1.29619	0.0105787
chr4:129805152-130014764C	NM_144643	SCLT1	sodium channel and clathrin linker 1	4	1.20444	26.8399	2.44191	2.69135e-20	0.454063	0.00415257	1.52631	1.03601e-28	0.88257	7.92598e-08	-0.60833	0.0569096
chr20:1246960-1289969W	NM_014723	SNPH	syntaphilin	5	1.20064	Inf	0.99548	2.34797e-39	1.28773	0	0.662279	0	1.56158	0	1.20064	3.87738e-50
chr1:180257353-180472022C	NM_032360	ACBD6	acyl-CoA binding domain containing 6	4	1.19781	Inf	1.19766	7.14152e-24	2.52733	0	0.0230085	0.749013	1.19795	2.81652e-33	0.377844	0.0232742
chr21:46305868-46348753C	NM_000211,NM_001127491	ITGB2	integrin, beta 2 (complement component 3 receptor 3 and 4 subunit)	4	1.19472	32.3892	1.78199	3.04506e-07	1.07776	5.80725e-47	0.0858524	0.305536	0.72083	8.04789e-09	1.31168	1.06997e-09
chr9:86893092-86983413C	NM_022127	SLC28A3	solute carrier family 28 (sodium-coupled nucleoside transporter), member 3	5	1.19374	Inf	1.02117	7.20107e-12	1.19374	0	2.03494	0	0.796993	6.31875e-14	1.40713	4.20058e-42
chr12:109015682-109027670C	NM_003006	SELPLG	selectin P ligand	4	1.19346	15.8908	-0.134889	0.79724	1.34651	2.44484e-22	0.756391	1.0084e-05	1.04041	2.4912e-06	1.97109	0.00636225
chr20:43880879-43883206C	NM_003064	SLPI	secretory leukocyte peptidase inhibitor	5	1.18958	Inf	1.77932	3.18383e-66	2.64083	0	0.301625	2.52284e-28	1.18958	0	1.06897	0
chr5:148206156-148208196W	NM_000024	ADRB2	adrenergic, beta-2-, receptor, surface	4	1.18831	11.6204	1.79021	1.96406e-08	0.520538	0.0121102	0.622263	6.23747e-05	1.75435	8.07954e-12	0.37019	0.487418
chr7:150020296-150035244W	NM_138434	C7orf29	chromosome 7 open reading frame 29	5	1.18761	42.6389	1.17102	1.7448e-13	0.69363	5.89646e-08	1.53275	1.2382e-45	1.18761	1.45606e-14	1.8142	1.38813e-14
chr19:35940617-35942667W	NM_005306	FFAR2	free fatty acid receptor 2	4	1.18701	24.6783	1.11011	0.000573137	3.37787	1.10293e-23	1.26391	4.89865e-25	0.896491	0.00244227	-0.513617	0.341193
chr8:56792386-56923936W	NM_001111097,NM_002350	LYN	v-yes-1 Yamaguchi sarcoma viral related oncogene homolog	5	1.18663	Inf	0.795621	1.73521e-21	1.02657	0	1.82564	0	1.18663	6.15711e-52	1.43878	5.30356e-73
chr21:46353200-46359828C	NR_027128,NR_027129	C21orf67	chromosome 21 open reading frame 67	4	1.18385	7.6338	0.411148	0.381107	1.19888	6.25348e-07	1.05784	9.97738e-05	1.16881	0.00163084	1.28446	0.000683611
chr1:9164476-9189229C	NM_024980	GPR157	G protein-coupled receptor 157	5	1.18252	6.63988	1.18252	0.0156418	0.752214	3.04655e-05	0.506101	0.0196879	1.5679	0.000352764	1.27065	0.00115319
chr18:59482304-59560304C	NM_173557	RNF152	ring finger protein 152	4	1.18228	19.7374	3.24247	5.71676e-29	0.220143	0.0326259	-0.236821	0.0833883	0.734008	0.000986825	1.63055	9.01156e-10
chr15:59903982-59912209W	NM_004751	GCNT3	glucosaminyl (N-acetyl) transferase 3, mucin type	5	1.17701	Inf	1.86859	0	1.17701	0	0.478861	2.515e-16	1.71978	0	0.833793	2.46732e-56
chr14:96722559-96731098W	NM_000710	BDKRB1	bradykinin receptor B1	4	1.17449	14.0989	1.30805	0.000867615	1.13272	1.68518e-15	0.622721	3.5822e-06	1.21626	3.3021e-07	0.440579	0.14018
chr15:41107645-41120907C	NM_017726,NM_001130143	PPP1R14D	protein phosphatase 1, regulatory (inhibitor) subunit 14D	4	1.17306	5.37016	1.49568	0.00081829	1.17856	4.60936e-05	0.0913906	0.89295	0.923333	0.0396181	1.16756	0.00163524
chr2:188328960-188419219C	NM_006287,NM_001032281	TFPI	tissue factor pathway inhibitor (lipoprotein-associated coagulation inhibitor)	4	1.17192	Inf	-0.0584393	0.643268	1.15773	0	0.432716	2.0541e-14	1.29826	5.32828e-52	1.18611	9.04838e-49
chr1:54412037-54433839W	NM_052940	LRRC42	leucine rich repeat containing 42	4	1.17173	Inf	1.81231	0	2.03734	0	0.459463	2.15862e-41	0.53115	4.55961e-07	-0.131208	0.453914
chr6:125229394-125284173C	NR_026876	STL	six-twelve leukemia	5	1.17055	74.4339	1.17055	8.90859e-21	0.95726	4.50662e-18	5.39328	1.23635e-67	5.07897	8.0264e-54	0.780329	5.86752e-05
chr3:129033615-129035120C	NM_006026	H1FX	H1 histone family, member X	5	1.1696	Inf	0.924809	0	2.14604	0	0.358328	5.43589e-48	2.30697	0	1.1696	1.18725e-62
chr11:8714900-8932498C	NM_005418,NM_213618,NM_139157	ST5	suppression of tumorigenicity 5	5	1.16393	Inf	1.1238	0	1.39596	0	1.16393	0	0.904472	0	1.44331	0
chr2:192110107-192290115W	NM_001161819,NM_001130158,NM_012223	MYO1B	myosin IB	5	1.16347	Inf	0.871355	1.66528e-70	1.26038	0	2.15252	0	1.05515	0	1.16347	0
chr1:161551129-161570031W	NM_201563	FCGR2C	Fc fragment of IgG, low affinity IIc, receptor for (CD32) (gene/pseudogene)	4	1.16047	22.4546	-0.198906	0.561407	1.00723	1.44825e-11	0.418657	5.33446e-05	1.31371	3.00902e-13	3.108	1.33295e-21
chr4:1243228-1246794W	NR_033339	C4orf42	chromosome 4 open reading frame 42	5	1.15349	Inf	1.15349	1.58993e-34	1.21091	0	1.11451	4.71163e-96	2.11339	0	0.718597	4.81252e-09
chr6:42192669-42419783C	NM_033502	TRERF1	transcriptional regulating factor 1	5	1.15112	Inf	1.15112	1.40955e-18	2.37155	0	0.268834	2.55842e-06	0.416152	3.43e-08	1.40922	3.80414e-25
chr22:50986462-50989451W	NM_138433	KLHDC7B	kelch domain containing 7B	5	1.15103	Inf	3.26092	0	0.598098	6.04921e-14	3.30652	0	1.15103	1.31531e-17	0.447337	0.01706
chr5:172195095-172198203C	NM_004417	DUSP1	dual specificity phosphatase 1	5	1.14891	Inf	2.11475	0	1.20898	0	0.953711	0	1.14891	0	1.09907	8.6274e-95
chr6:42174540-42185633C	NM_018141	MRPS10	mitochondrial ribosomal protein S10	4	1.14534	61.3807	0.216906	0.459782	0.785552	2.51482e-30	0.567531	4.7268e-30	1.56309	1.17309e-58	1.50512	8.06274e-17
chr14:23242434-23289014C	NM_001126105,NM_001126106,NM_003982	SLC7A7	solute carrier family 7 (cationic amino acid transporter, y+ system), member 7	5	1.14532	35.6502	1.14532	0.000487466	1.42385	2.34706e-47	0.688737	7.2872e-12	0.715333	4.09478e-08	1.17188	1.13072e-09
chr11:61717356-61731939W	NM_001139443,NM_004183	BEST1	bestrophin 1	5	1.14249	25.3523	1.59756	1.87913e-07	1.14249	1.99579e-15	0.952029	3.10734e-20	1.46099	7.79812e-13	0.895145	0.00976649
chr5:35856991-35876921W	NM_002185	IL7R	interleukin 7 receptor	4	1.14141	12.6246	-0.549927	0.170213	0.446328	2.45041e-05	0.478947	0.00119253	1.80388	4.85001e-15	2.07801	1.59816e-05
chr1:33938232-33961993W	NM_145238	ZSCAN20	zinc finger and SCAN domain containing 20	5	1.1403	24.1246	1.37844	2.03808e-08	0.704569	5.08744e-08	1.1403	1.68672e-24	0.940157	9.18593e-09	1.17281	2.5595e-06
chr9:75766781-75785307W	NM_000700	ANXA1	annexin A1	5	1.13703	Inf	1.98613	5.75149e-08	2.63692	0	0.65996	8.31485e-19	1.13703	2.11287e-26	0.302097	0.0243002
chr4:55524095-55606879W	NM_000222,NM_001093772	KIT	v-kit Hardy-Zuckerman 4 feline sarcoma viral oncogene homolog	5	1.13549	52.3158	0.986126	0.000595177	1.13549	2.95506e-26	1.64326	9.1865e-68	1.38868	2.96225e-14	0.906842	5.22075e-05
chr16:69743305-69760533C	NM_000903,NM_001025433,NM_001025434	NQO1	NAD(P)H dehydrogenase, quinone 1	5	1.13497	45.165	1.22963	3.59427e-18	1.13497	1.32672e-57	0.196572	0.00521314	0.245783	0.0389917	1.53667	8.69105e-21
chr11:65029432-65065087W	NM_002689	POLA2	polymerase (DNA directed), alpha 2 (70kD subunit)	4	1.13491	27.2623	1.55421	1.68968e-11	1.21853	7.58131e-20	1.05129	9.46175e-26	0.53734	7.50516e-05	-0.107857	0.694844
chr11:1244296-1283406W	NM_002458	MUC5B	mucin 5B, oligomeric mucus/gel-forming	5	1.12335	Inf	1.12335	0	1.89606	0	1.63317	0	0.661705	0	0.42219	2.89203e-28
chr21:43791996-43816200C	NM_032405,NR_027348,NM_024022	TMPRSS3	transmembrane protease, serine 3	4	1.12328	Inf	1.42068	3.9562e-16	0.69928	1.01876e-27	1.76641	0	0.325158	0.0686874	0.82587	1.51552e-13
chr22:31477305-31500609W	NM_134269,NM_134270,NM_006932	SMTN	smoothelin	5	1.11295	Inf	0.551325	1.22405e-07	1.81391	0	1.45161	1.85986e-98	0.66744	8.52429e-08	1.11295	1.82501e-13
chr11:63974152-63991363W	NM_031471,NM_178443	FERMT3	fermitin family member 3	4	1.11208	8.32529	1.85237	0.000339991	0.976217	6.31691e-08	0.702524	6.1106e-06	0.123954	0.672473	1.24793	0.00946528
chr7:99302662-99332819C	NM_000765	CYP3A7	cytochrome P450, family 3, subfamily A, polypeptide 7	4	1.10911	10.1478	1.27329	0.00401272	0.686416	0.000121273	0.278985	0.385232	0.944922	1.08165e-07	1.34412	4.54194e-09
chr1:41975685-42384496C	NM_001127714,NM_024503	HIVEP3	human immunodeficiency virus type I enhancer binding protein 3	4	1.10657	52.2092	0.446574	0.0236497	1.22879	2.38784e-33	1.46049	7.20341e-75	0.0793105	0.406053	0.98435	2.5779e-05
chr8:70584570-70747299C	NM_030958,NM_001146008,NM_001146009	SLCO5A1	solute carrier organic anion transporter family, member 5A1	4	1.1059	27.3617	1.83857	1.27557e-05	0.628066	0.000316153	1.58374	2.56162e-50	0.353186	0.0372089	0.00762	1
chr19:6663149-6670599C	NM_172014,NM_003807	TNFSF14	tumor necrosis factor (ligand) superfamily, member 14	5	1.10377	56.7009	2.56181	6.44846e-25	0.877431	4.83928e-45	1.10377	3.29345e-24	0.803676	4.66207e-10	1.69889	1.56703e-22
chr16:88781747-88851372C	NM_001142864	FAM38A	family with sequence similarity 38, member A	5	1.10283	Inf	1.10283	0	1.23964	0	0.78653	0	0.102447	0.0175232	1.17639	0
chr6:26383354-26395098W	NM_181531,NM_006995	BTN2A2	butyrophilin, subfamily 2, member A2	5	1.10254	Inf	1.84481	1.9893e-27	0.5388	1.59396e-10	1.92537	0	1.10254	4.08488e-16	0.715019	6.83627e-05
chr6:31132115-31138451C	NM_203289,NM_002701,NM_001173531	POU5F1	POU class 5 homeobox 1	5	1.1016	31.8518	1.1016	0.00290759	1.71899	1.47008e-55	0.51455	0.00345226	0.951315	0.00360049	1.21819	1.2861e-07
chr5:95149554-95158577C	NM_002064,NM_001118890	GLRX	glutaredoxin (thioltransferase)	4	1.09708	54.5737	1.76842	6.99018e-17	1.07151	1.73607e-30	1.12265	2.12103e-55	0.996968	1.28519e-18	-0.0289059	0.944145
chr17:38444146-38459413W	NM_001254	CDC6	cell division cycle 6 homolog (S. cerevisiae)	5	1.09305	13.8447	1.6333	4.88699e-09	0.814395	1.54074e-05	1.09305	5.53461e-07	1.04595	9.77647e-05	1.67665	2.1214e-07
chr1:161159539-161168845C	NM_005099	ADAMTS4	ADAM metallopeptidase with thrombospondin type 1 motif, 4	5	1.0877	Inf	0.816047	2.31917e-16	1.00611	0	3.72382	0	1.0877	0	1.96326	8.28839e-45
chr11:88026761-88070941C	NM_148170,NM_001114173,NM_001814	CTSC	cathepsin C	5	1.0869	Inf	0.451571	4.6256e-06	1.88358	0	0.767721	4.04663e-26	1.0869	1.71239e-55	2.65273	0
chr19:7694671-7696509W	NM_001171155,NR_033242	LOC100131801	hypothetical protein LOC100131801	4	1.08086	8.01949	1.27861	3.6331e-06	0.883108	0.0101166	0.2582	0.159817	0.721517	0.00124584	2.17755	5.2662e-07
chr15:38780303-38857007C	NM_005739,NM_001128602	RASGRP1	RAS guanyl releasing protein 1 (calcium and DAG-regulated)	5	1.0785	Inf	0.525959	6.73652e-05	1.61087	0	1.0785	8.76612e-73	0.219773	0.000958387	1.20435	1.26697e-23
chr11:313991-315271W	NM_003641	IFITM1	interferon induced transmembrane protein 1 (9-27)	5	1.07727	Inf	2.24902	0	0.691903	1.41144e-20	2.93298	0	0.646292	9.30263e-13	1.07727	8.94003e-20
chr9:102584137-102629173W	NM_006981,NM_173199,NM_173200	NR4A3	nuclear receptor subfamily 4, group A, member 3	4	1.07618	54.7073	0.990572	0.00225114	1.16178	1.43302e-27	1.69365	2.22647e-79	0.956758	3.18105e-11	0.141921	0.701118
chr20:6748745-6760910W	NM_001200	BMP2	bone morphogenetic protein 2	5	1.07577	Inf	0.929786	6.07002e-42	1.94446	0	0.149953	3.0529e-05	1.07577	1.23466e-89	1.37506	0
chr1:16450832-16482582C	NM_004431	EPHA2	EPH receptor A2	5	1.07549	Inf	0.681962	6.22044e-13	1.07549	7.20516e-94	1.78095	0	1.17802	7.99679e-25	0.242899	0.00702811
chr1:232940638-232946092W	NM_019090	KIAA1383	KIAA1383	4	1.07418	50.5204	1.48592	3.00437e-21	0.662448	4.92306e-14	0.643708	1.43281e-15	2.0111	4.62595e-61	-0.292775	0.201779
chr19:48828629-48833810W	NM_001425	EMP3	epithelial membrane protein 3	5	1.06386	18.8073	1.2359	8.02376e-07	1.06386	1.21872e-22	0.448422	1.719e-05	0.657681	0.000620848	1.33561	1.38662e-05
chr5:176728200-176730744C	NM_130781,NM_001031677	RAB24	RAB24, member RAS oncogene family	5	1.06247	Inf	0.940464	1.51293e-24	1.23353	0	0.796346	1.22484e-93	1.06247	1.95136e-62	1.19946	8.74196e-34
chr17:74466975-74497508C	NM_024599,NM_001005498	RHBDF2	rhomboid 5 homolog 2 (Drosophila)	5	1.06231	Inf	1.54159	7.20544e-61	1.06231	1.09696e-100	2.51929	0	0.969031	2.80401e-32	0.49639	2.79856e-06
chr7:134331531-134364565W	NM_001724,NM_199186	BPGM	2,3-bisphosphoglycerate mutase	5	1.0581	Inf	1.64112	9.24928e-25	0.678558	2.60259e-30	2.26346	0	1.0581	5.20709e-34	0.844891	1.90612e-11
chr11:4406127-4414926C	NM_003141	TRIM21	tripartite motif containing 21	5	1.05615	Inf	0.212897	0.0154497	0.353918	1.66648e-08	2.24909	0	1.05976	3.71795e-31	1.05615	7.53557e-16
chr5:126203407-126366440C	NM_178450	MARCH3	membrane-associated ring finger (C3HC4) 3	4	1.05375	Inf	2.05164	1.0551e-43	1.26307	0	0.319998	1.94884e-07	-0.0900258	0.405236	0.844433	4.81884e-11
chr1:22979682-22988028W	NM_000491	C1QB	complement component 1, q subcomponent, B chain	5	1.05013	44.8416	2.43359	6.47945e-10	0.679725	9.93585e-11	1.14639	2.32425e-54	1.05013	1.61279e-21	1.00001	0.000175849
chr19:3750771-3761673C	NM_004886	APBA3	amyloid beta (A4) precursor protein-binding, family A, member 3	4	1.049	37.9222	1.22112	2.72821e-16	0.876886	1.48999e-34	0.120477	0.0539808	0.52483	5.39195e-08	1.74975	3.80197e-25
chr19:896503-913225C	NM_138774	C19orf22	chromosome 19 open reading frame 22	5	1.04879	Inf	0.526124	4.01531e-16	0.790952	2.69016e-78	1.04879	0	1.5634	0	1.46211	1.06412e-75
chr11:64620208-64646191C	NM_006795	EHD1	EH-domain containing 1	5	1.0458	Inf	1.0458	1.511e-67	1.09843	0	0.73975	1.61295e-87	1.71173	0	0.458526	3.1716e-08
chr7:111366165-111846462C	NM_014705	DOCK4	dedicator of cytokinesis 4	5	1.04502	Inf	1.04502	4.2642e-10	0.782885	7.45252e-51	1.24698	0	0.328632	2.27339e-05	1.58512	3.88934e-28
chr5:40680032-40693835W	NM_000958	PTGER4	prostaglandin E receptor 4 (subtype EP4)	4	1.04484	28.8639	0.924726	1.75297e-07	0.400093	0.00102235	2.00802	1.05405e-48	-0.123973	0.227354	1.16494	4.89549e-05
chr1:23037331-23241822W	NM_017449,NM_004442	EPHB2	EPH receptor B2	5	1.04471	Inf	1.09571	1.00795e-31	1.04471	0	1.26037	0	0.365111	0.00012192	0.601714	6.41476e-08
chr1:45976708-45987609C	NM_181696,NM_181697,NM_002574	PRDX1	peroxiredoxin 1	4	1.04339	Inf	0.588454	3.99287e-18	1.60299	0	-0.0112199	0.715782	0.976164	0	1.11063	0
chr6:166401039-166403103W	NR_027284	LOC441177	hypothetical LOC441177	5	1.04299	102.785	0.982243	1.63618e-13	0.815535	5.53139e-52	1.30185	5.34824e-98	1.04299	1.01268e-47	1.47931	1.30132e-15
chr3:101498029-101579865W	NM_001005474,NM_031419	NFKBIZ	nuclear factor of kappa light polypeptide gene enhancer in B-cells inhibitor, zeta	5	1.04247	Inf	0.974938	1.55827e-51	1.19675	0	1.75623	0	1.04247	0	0.741697	8.52631e-46
chr15:101821717-101835460C	NM_003090	SNRPA1	small nuclear ribonucleoprotein polypeptide A'	4	1.04216	23.0489	1.62998	2.87103e-15	-0.00207201	1	1.06235	1.45375e-24	0.832084	1.9658e-06	1.02198	1.08638e-06
chr15:42191641-42264755C	NM_139265	EHD4	EH-domain containing 4	5	1.04184	Inf	1.04184	7.19626e-66	1.04535	0	1.41813	0	0.621454	4.3852e-22	0.346486	2.70806e-06
chr20:3912069-3996216C	NM_001134337,NM_001134338,NM_007219	RNF24	ring finger protein 24	5	1.04163	Inf	1.64836	6.94014e-30	0.776298	8.8296e-47	1.7804	0	0.398285	0.000103136	1.04163	1.06514e-14
chr17:58029724-58042117C	NM_016125	RNFT1	ring finger protein, transmembrane 1	4	1.03869	36.7772	0.974053	5.22456e-09	0.387283	1.16995e-06	1.10333	1.02524e-35	1.74228	1.76303e-30	0.295149	0.124766
chr8:17434701-17500623W	NM_006207	PDGFRL	platelet-derived growth factor receptor-like	5	1.03839	38.4915	1.77372	2.56487e-22	1.03839	6.49517e-35	0.940054	8.74102e-17	0.427269	0.00121947	1.25358	1.46998e-09
chr17:79845711-79849462C	NM_005782	THOC4	THO complex 4	5	1.03424	29.4481	1.04291	1.21377e-13	0.302392	0.00117276	1.03424	1.46864e-38	0.490476	6.77595e-05	1.06321	8.00005e-07
chr6:160148152-160177349W	NM_004906,NM_152857,NM_152858	WTAP	Wilms tumor 1 associated protein	5	1.0337	Inf	0.674523	5.3583e-16	1.0337	0	1.11004	0	0.810666	4.18877e-61	1.12624	4.71757e-59
chr2:201980816-202029001W	NM_003879,NM_001127183,NM_001127184	CFLAR	CASP8 and FADD-like apoptosis regulator	5	1.02932	Inf	1.06725	4.42819e-22	0.550204	2.17811e-50	1.51738	0	0.626313	3.84894e-25	1.02932	7.48823e-54
chr8:22224762-22291638W	NM_001135153,NM_001135154,NM_015359,NM_001128431	SLC39A14	solute carrier family 39 (zinc transporter), member 14	5	1.02884	Inf	0.463585	1.62017e-46	0.840772	0	1.24889	0	1.02884	0	1.42492	0
chr11:2425748-2444275C	NM_014555	TRPM5	transient receptor potential cation channel, subfamily M, member 5	4	1.02766	Inf	1.1463	2.6335e-06	0.698602	3.05286e-15	1.12867	0	0.926653	7.34999e-27	0.453518	0.243284
chr10:115803806-115806665W	NM_000684	ADRB1	adrenergic, beta-1-, receptor	4	1.02623	9.30772	1.16935	4.8419e-06	0.883108	0.000431137	0.452316	0.00368007	1.21483	7.99941e-10	0.0191156	1
chr6:152011631-152424406W	NM_001122740,NM_001122741,NM_001122742,NM_000125	ESR1	estrogen receptor 1	5	1.02504	Inf	0.975858	3.44437e-12	1.02504	1.20961e-42	1.21164	0	1.11724	5.85084e-55	0.714261	0.00379444
chr19:3728374-3750681W	NM_014428	TJP3	tight junction protein 3 (zona occludens 3)	4	1.02469	76.4853	1.40819	8.40182e-51	1.23372	1.07483e-93	-0.0833943	0.195519	0.295435	0.0017422	0.815651	2.66803e-20
chr6:40359373-40555126C	NM_020737	LRFN2	leucine rich repeat and fibronectin type III domain containing 2	5	1.02156	87.889	1.36713	6.13665e-56	1.02156	2.56073e-79	0.34155	1.48038e-23	0.497988	9.82908e-24	1.15186	6.19748e-12
chr6:84569370-84670144W	NM_016230	CYB5R4	cytochrome b5 reductase 4	5	1.02015	38.3315	1.74915	6.31529e-32	0.25719	0.0020746	0.65125	4.16109e-21	1.02015	2.71168e-22	1.09889	3.93004e-08
chr14:67853700-67878828C	NM_016445	PLEK2	pleckstrin 2	5	1.01912	29.2171	1.36577	1.05154e-09	0.891878	5.00141e-16	1.36962	3.49416e-32	0.713474	0.00204734	1.01912	9.55887e-06
chr5:142150292-142608571W	NM_015071,NM_001135608	ARHGAP26	Rho GTPase activating protein 26	5	1.0178	Inf	0.983445	2.03812e-29	1.0652	0	1.20128	0	0.697057	4.83735e-30	1.0178	6.26901e-42
chr14:24605378-24608175W	NM_006263,NM_176783	PSME1	proteasome (prosome, macropain) activator subunit 1 (PA28 alpha)	4	1.01703	Inf	0.826881	7.72719e-24	0.256868	1.83316e-09	1.65803	0	1.20717	0	0.17851	0.0607527
chr22:30821720-30825041W	NM_016498,NM_001003704	MTFP1	mitochondrial fission process 1	4	1.01275	28.2948	0.908958	1.49479e-06	1.11655	7.29182e-37	0.0116115	0.889669	0.489004	0.00110616	1.51411	3.37411e-17
chr6:55620240-55740375C	NM_021073	BMP5	bone morphogenetic protein 5	5	1.00541	Inf	0.238381	0.0111699	1.00541	0	0.965553	0	1.12118	0	1.05416	2.52222e-24
chr8:72755358-72968546W	NR_033651,NR_033652	LOC100132891	hypothetical LOC100132891	5	1.00296	39.6054	1.12972	9.68717e-11	0.650102	1.16414e-16	1.59681	1.61954e-48	0.803271	3.80818e-07	1.00296	1.43107e-06
chr1:161009042-161015757C	NM_007122,NM_207005	USF1	upstream transcription factor 1	5	1.00246	51.2432	1.23295	9.00401e-20	0.481046	5.02698e-12	1.00246	1.89048e-66	0.279023	0.00384606	1.09917	1.61971e-13
chr6:71998477-72011971W	NM_024576	OGFRL1	opioid growth factor receptor-like 1	5	1.00122	Inf	0.979785	3.82701e-16	0.621715	1.44142e-24	2.03562	0	1.60416	1.82282e-33	1.00122	6.48334e-14
chr11:65122282-65125080W	NM_145719	TIGD3	tigger transposable element derived 3	4	1.00007	7.21221	1.60573	2.17831e-05	1.33057	1.99713e-06	0.614231	0.00312348	0.669576	0.0145056	-0.866849	0.110709
chr18:61637263-61656607W	NM_198833,NM_001031848,NM_002640	SERPINB8	serpin peptidase inhibitor, clade B (ovalbumin), member 8	4	0.99741	Inf	0.288044	0.0926649	0.922391	2.19232e-52	1.64284	0	0.441168	0.00215904	1.07243	3.79703e-11
chr14:103243816-103372628W	NM_145725,NM_145726,NM_003300	TRAF3	TNF receptor-associated factor 3	4	0.995688	56.7719	1.01377	8.13759e-11	0.821986	1.17276e-34	1.12229	5.37416e-70	0.071731	0.406046	0.977607	2.52868e-10
chr19:19256376-19303400C	NM_001145783,NM_001145784	MEF2BNB	MEF2B neighbor	4	0.994703	17.3491	0.966363	5.85941e-05	0.83984	7.66291e-13	1.02304	3.10053e-17	-0.0801569	0.575938	1.16596	2.64744e-05
chr20:43953931-43977064C	NM_002999	SDC4	syndecan 4	5	0.994624	Inf	1.32754	0	0.994624	0	0.911546	0	0.21282	6.66683e-23	1.73401	0
chrX:129757359-130037208C	NM_006375,NM_182314	ENOX2	ecto-NOX disulfide-thiol exchanger 2	4	0.993777	44.5591	0.898534	5.29219e-05	0.450148	5.09868e-07	1.26489	2.8563e-60	1.08902	2.1e-26	0.354219	0.107641
chr10:117816444-118033126C	NM_005264,NM_145793,NM_001145453	GFRA1	GDNF family receptor alpha 1	4	0.991389	20.1645	0.323484	0.172584	0.905475	2.74499e-07	1.0773	1.81352e-11	0.594256	0.0099091	1.88085	1.91999e-24
chr18:43563503-43652250C	NM_024430	PSTPIP2	proline-serine-threonine phosphatase interacting protein 2	5	0.99127	66.3084	1.84309	2.59225e-19	0.99127	2.17883e-23	1.7345	6.49642e-92	0.64305	0.000158205	0.977607	1.77557e-08
chr19:3136191-3163766W	NM_002068	GNA15	guanine nucleotide binding protein (G protein), alpha 15 (Gq class)	4	0.987726	17.6103	-0.446833	0.157908	0.829336	1.48576e-07	0.713349	7.79811e-24	1.14612	5.57544e-05	1.49305	0.000563728
chr19:33072104-33078322W	NM_004708	PDCD5	programmed cell death 5	4	0.986923	22.6605	0.63638	1.15015e-06	-0.0332345	0.754307	0.767323	2.81221e-21	1.42622	1.03987e-16	1.20652	2.44913e-07
chr2:74753776-74756974C	NM_181575	AUP1	ancient ubiquitous protein 1	5	0.98427	Inf	1.34847	1.45747e-30	0.98427	4.42798e-54	1.45608	0	0.700804	3.05564e-13	0.519682	2.28834e-14
chr17:41363894-41371589W	NM_145041	TMEM106A	transmembrane protein 106A	5	0.983668	22.9286	0.649091	0.0247512	1.18618	2.5363e-10	0.983668	1.55379e-28	0.915555	7.24582e-06	1.39167	2.30117e-06
chr1:203830740-203840278W	NM_003094	SNRPE	small nuclear ribonucleoprotein polypeptide E	4	0.983125	74.9447	0.253607	0.00265641	0.624472	1.96167e-08	1.34178	1.75538e-83	0.101295	0.170247	1.86964	1.16753e-69
chr14:53108607-53162419C	NM_014584	ERO1L	ERO1-like (S. cerevisiae)	5	0.98079	Inf	2.58162	0	0.864561	0	0.741356	0	0.98079	0	1.44012	0
chr22:47022658-47075687W	NM_015124	GRAMD4	GRAM domain containing 4	5	0.977981	Inf	0.977981	1.04974e-98	0.922625	0	1.36946	0	1.89771	0	0.915118	2.33333e-35
chr17:17397755-17399707C	NM_016084	RASD1	RAS, dexamethasone-induced 1	5	0.976907	Inf	0.775299	1.13662e-94	2.04483	0	0.941929	0	0.976907	0	2.04353	0
chr7:44183870-44229022C	NM_033507,NM_033508,NM_000162	GCK	glucokinase (hexokinase 4)	5	0.97378	Inf	1.01078	2.34522e-40	0.566362	7.63856e-38	0.97378	0	0.632537	1.67458e-45	1.04032	8.03561e-14
chr5:110834022-110848157C	NM_139164	STARD4	StAR-related lipid transfer (START) domain containing 4	5	0.967996	Inf	0.764119	0.00140937	0.967996	3.02614e-39	2.05074	0	0.578435	6.95966e-13	1.16783	1.89026e-13
chr14:78138749-78174356C	NM_006020	ALKBH1	alkB, alkylation repair homolog 1 (E. coli)	4	0.966815	37.8027	1.54621	1.83631e-16	1.16113	8.33669e-42	0.772496	1.28761e-19	0.457387	7.65937e-07	0.108101	0.541424
chr19:40928411-40931932C	NM_013376	SERTAD1	SERTA domain containing 1	5	0.966175	41.5154	1.42936	2.44111e-12	0.680455	2.18374e-17	1.06217	4.14272e-54	0.363692	0.00882189	0.966175	3.63721e-07
chr8:144635557-144645229W	NM_001166237,NM_024736	GSDMD	gasdermin D	4	0.965057	Inf	0.866217	2.0962e-20	0.556161	5.15249e-20	1.68216	0	1.0639	2.01563e-40	0.105595	0.41493
chr17:17921334-17942480C	NM_145691	ATPAF2	ATP synthase mitochondrial F1 complex assembly factor 2	4	0.964698	30.2538	1.14936	1.32084e-08	0.376078	2.94724e-06	1.07378	4.16491e-45	-0.123973	0.144466	0.855617	8.60956e-08
chr10:59955618-60027694C	NM_152230	IPMK	inositol polyphosphate multikinase	4	0.963854	Inf	0.434966	0.0739976	0.520538	0.0121102	3.12887	0	0.983555	1.35415e-07	0.944154	3.70952e-05
chr6:41243712-41254457C	NM_018643	TREM1	triggering receptor expressed on myeloid cells 1	4	0.963282	12.2042	0.0279464	1	1.06703	1.01621e-11	0.59329	1.66278e-08	0.859539	0.00114438	2.66297	1.63123e-05
chr9:91605778-91619924W	NM_005226	S1PR3	sphingosine-1-phosphate receptor 3	4	0.963258	Inf	0.105708	0.531431	0.702535	5.04433e-15	2.20901	0	1.10485	3.2289e-17	0.82167	0.00907538
chr16:3115313-3119667W	NM_001012631,NM_001012632,NM_001012633,NM_001012634,NM_001012635,NM_001012636,NM_001012718,NM_004221	IL32	interleukin 32	5	0.960674	Inf	0.960674	0	0.627737	0	2.96632	0	1.28719	0	0.652052	2.66373e-85
chr1:27189633-27190947W	NM_006142	SFN	stratifin	5	0.959685	29.288	2.23997	1.65003e-30	1.18825	1.68462e-15	0.830875	1.24387e-12	0.959685	4.19667e-06	0.58883	0.0173856
chr12:89813501-89919777C	NM_003774	GALNT4	UDP-N-acetyl-alpha-D-galactosamine:polypeptide N-acetylgalactosaminyltransferase 4 (GalNAc-T4)	5	0.959107	Inf	1.24325	6.23546e-19	0.959107	2.72272e-78	1.74817	0	0.74187	8.6605e-16	0.851604	4.25448e-15
chr17:20353176-20370848C	NM_001042685	LGALS9B	lectin, galactoside-binding, soluble, 9B	4	0.95609	20.5517	1.35972	2.98443e-12	1.13708	7.85396e-24	0.761173	4.53896e-08	0.775098	0.00843257	0.327685	0.262835
chr19:45504712-45541452W	NM_006509	RELB	v-rel reticuloendotheliosis viral oncogene homolog B	5	0.95543	Inf	0.60735	2.05005e-13	1.325	0	0.95543	2.26848e-78	1.10241	1.0061e-56	0.797318	6.78764e-18
chr8:133141257-133493004C	NM_004519	KCNQ3	potassium voltage-gated channel, KQT-like subfamily, member 3	5	0.954029	70.4096	2.51124	1.78988e-47	0.722807	5.45173e-30	2.04862	2.73376e-73	0.954029	0.00430245	0.530376	0.0111598
chr12:112563349-112591407W	NM_001143906,NM_006700	TRAFD1	TRAF-type zinc finger domain containing 1	5	0.951786	Inf	1.48611	4.64577e-51	0.102421	0.0176196	2.47508	0	0.951786	4.32172e-55	0.316125	0.000620375
chr11:10326642-10328923W	NM_001124	ADM	adrenomedullin	5	0.950476	Inf	2.08684	3.6412e-53	0.811437	3.73346e-71	1.52352	0	0.619486	6.98464e-12	0.950476	1.57121e-11
chr6:19837617-19840914W	NM_001546	ID4	inhibitor of DNA binding 4, dominant negative helix-loop-helix protein	5	0.94886	Inf	1.38803	4.01503e-83	0.94886	0	0.136899	1.24595e-06	0.392037	6.50279e-23	1.36253	0
chr19:39390615-39399533W	NM_001001716,NM_002503	NFKBIB	nuclear factor of kappa light polypeptide gene enhancer in B-cells inhibitor, beta	5	0.948384	51.413	0.948384	9.25566e-17	1.04357	6.44783e-45	0.727865	9.17371e-28	0.569562	1.0362e-07	1.26431	4.01996e-18
chr6:31981518-31981960W	NM_004197,NM_032454	STK19	serine/threonine kinase 19	5	0.947735	34.1492	2.54072	1.18983e-36	0.844268	3.48532e-18	0.550036	1.47658e-06	0.991504	1.36854e-10	0.947735	8.36883e-06
chrX:110187513-110464173W	NM_001128166,NM_001128167,NM_001128168,NM_001128172,NM_001128173,NM_002578	PAK3	p21 protein (Cdc42/Rac)-activated kinase 3	4	0.947319	Inf	0.974891	8.16503e-27	0.000442326	1	1.41223	0	0.764336	1.46383e-61	0.919747	2.41333e-08
chr11:72396115-72463434C	NM_001040118,NM_001135190,NM_015242	ARAP1	ArfGAP with RhoGAP domain, ankyrin repeat and PH domain 1	5	0.947296	Inf	1.34313	0	0.997891	0	0.605064	0	0.947296	0	0.881801	4.01424e-57
chr1:183155174-183214262W	NM_018891,NM_005562	LAMC2	laminin, gamma 2	5	0.94664	Inf	1.49568	0	1.25609	0	0.94664	0	0.509881	1.00342e-62	0.64256	0
chr2:173420779-173463860W	NM_002610	PDK1	pyruvate dehydrogenase kinase, isozyme 1	5	0.945484	51.4898	0.945484	1.14051e-06	1.07344	5.04603e-90	0.207745	0.000244817	0.381372	0.000453301	1.0533	2.43226e-10
chr7:105888734-105925638C	NM_005746	NAMPT	nicotinamide phosphoribosyltransferase	5	0.944161	Inf	0.944161	0	0.83153	0	2.25895	0	1.9698	0	0.787507	0
chr17:74380690-74383941W	NM_001142601,NM_001142602,NM_182965,NM_021972	SPHK1	sphingosine kinase 1	4	0.944104	82.6812	0.847502	2.27094e-10	0.724585	9.75311e-58	1.04071	1.0297e-75	-0.0387498	0.683144	1.30829	1.85173e-38
chr4:114821440-114900878C	NM_024590	ARSJ	arylsulfatase family, member J	4	0.943692	Inf	0.774317	4.0705e-05	0.731908	4.23569e-24	1.57055	0	1.11307	1.42305e-19	0.101373	0.4888
chr15:45722763-45725645W	NM_197955,NM_032413	C15orf48	chromosome 15 open reading frame 48	5	0.943602	Inf	0.238196	0.00335014	1.18231	0	1.61108	0	0.943602	3.07143e-54	0.678667	4.02989e-21
chr10:99624758-99790585C	NM_018058	CRTAC1	cartilage acidic protein 1	4	0.942656	74.0151	-0.00326008	1	1.14326	4.64338e-72	0.742052	1.07839e-38	0.661332	6.34799e-26	2.0694	5.9704e-27
chr3:145787228-145879282C	NM_182943,NM_000935	PLOD2	procollagen-lysine, 2-oxoglutarate 5-dioxygenase 2	5	0.94215	Inf	0.812501	5.01835e-32	0.875032	0	0.94215	0	1.32024	0	1.67066	0
chr12:76419228-76425556C	NM_007350	PHLDA1	pleckstrin homology-like domain, family A, member 1	5	0.940879	Inf	0.940879	3.6224e-89	0.847929	0	1.91816	0	0.70227	7.14775e-39	0.998551	2.54685e-63
chr19:4769117-4772567W	NR_027148	C19orf30	chromosome 19 open reading frame 30	4	0.940786	86.8552	1.77481	9.75529e-47	0.88027	7.26538e-60	0.23246	8.18515e-11	1.0013	6.0601e-74	0.0556947	0.708411
chr13:111175414-111214071C	NM_017817	RAB20	RAB20, member RAS oncogene family	5	0.938637	96.5023	1.42068	2.12547e-45	1.12534	7.7025e-94	0.803404	1.55781e-56	0.177369	0.0257308	0.938637	4.2736e-15
chr17:10583651-10600885C	NM_004589	SCO1	SCO cytochrome oxidase deficient homolog 1 (yeast)	4	0.937493	Inf	0.499714	0.00234679	0.858905	7.67798e-31	1.57782	0	-0.0804715	0.512253	1.01608	3.43994e-09
chr1:47649262-47655771C	NM_005764	PDZK1IP1	PDZK1 interacting protein 1	5	0.937013	Inf	0.937013	7.05451e-86	1.29275	0	0.819778	0	0.604366	3.56242e-27	1.08271	0
chr18:3594112-3597376W	NR_024101	FLJ35776	hypothetical LOC649446	4	0.935785	9.54435	1.19258	0.000220666	0.372043	0.00982452	0.915815	1.79394e-11	0.955754	0.000216621	0.417496	0.223434
chr6:27806440-27806887W	NM_003520	HIST1H2BN	histone cluster 1, H2bn	4	0.935763	6.31919	0.975479	0.000696674	0.63518	0.0369204	0.896047	8.81817e-05	1.15896	0.000151783	1.04826	0.0551004
chr3:195776156-195809032C	NM_001128148,NM_003234	TFRC	transferrin receptor (p90, CD71)	5	0.934463	Inf	0.493846	1.78964e-08	1.16073	0	0.90278	0	0.934463	0	1.08875	1.6251e-92
chr3:53919227-53925989C	NM_021237	SELK	selenoprotein K	4	0.932163	39.2024	1.07776	2.84565e-13	0.00110479	1	0.78657	2.77515e-50	0.513648	8.35173e-11	1.10616	1.13196e-13
chr7:143883177-143892791C	NM_001003702	ARHGEF35	Rho guanine nucleotide exchange factor (GEF) 35	4	0.931214	Inf	0.597848	1.27035e-47	0.23658	4.76436e-18	1.49901	0	0.00355641	0.936373	1.26458	1.15242e-70
chr7:1126443-1133451W	NM_001039966,NM_001098201,NM_001505	GPER	G protein-coupled estrogen receptor 1	4	0.930032	18.7974	2.23405	8.46135e-20	1.07575	4.50057e-11	0.497332	0.000145451	0.784311	1.51433e-07	0.560161	0.181272
chr7:143509061-143533810C	NR_015421	LOC154761	hypothetical LOC154761	5	0.929205	Inf	0.384923	0.000582776	0.0898506	0.0286842	0.929205	0	1.09265	1.9e-86	1.39539	8.80498e-30
chr4:41362804-41702059W	NM_014988,NM_001112717,NM_001112718,NM_001112719,NM_001112720	LIMCH1	LIM and calponin homology domains 1	5	0.927264	Inf	0.648087	3.6011e-15	0.996621	0	0.979698	0	0.927264	0	0.712782	6.65368e-20
chr16:30278914-30346695C	NR_002453	LOC595101	PI-3-kinase-related kinase SMG-1 pseudogene	4	0.926313	30.8224	0.379715	0.0141408	0.595647	5.05806e-08	-0.181628	0.133327	3.74021	9.54699e-47	1.25698	1.29067e-11
chr11:109964087-110042564W	NM_033390	ZC3H12C	zinc finger CCCH-type containing 12C	5	0.925425	Inf	0.925425	8.27376e-38	1.22224	0	0.867281	0	0.739763	3.85475e-62	1.85796	0
chr14:42076764-42373750W	NM_152447	LRFN5	leucine rich repeat and fibronectin type III domain containing 5	4	0.923198	16.013	2.08684	1.07449e-18	-0.319201	0.120012	0.665033	2.19768e-07	0.768386	7.01352e-08	1.07801	0.00851026
chr8:9911830-10286399W	NM_012331,NM_001135670,NM_001135671	MSRA	methionine sulfoxide reductase A	5	0.923106	19.7039	0.708295	5.9831e-05	0.923106	1.64459e-17	0.486123	7.0448e-09	0.965153	1.14855e-08	1.16821	2.05341e-06
chr21:45719925-45747260W	NM_002626,NR_024108	PFKL	phosphofructokinase, liver	5	0.922017	Inf	0.922017	3.67709e-54	1.05671	0	0.227581	7.53149e-15	0.404203	3.13853e-17	1.423	8.53622e-84
chr1:180123968-180169857W	NM_001004128,NM_002826	QSOX1	quiescin Q6 sulfhydryl oxidase 1	5	0.921918	Inf	1.40535	0	0.97803	0	0.190813	1.84508e-31	0.773585	0	0.921918	0
chr14:91698877-91720224C	NM_001177676,NM_003485	GPR68	G protein-coupled receptor 68	4	0.920035	29.8727	1.14393	2.47939e-08	0.422516	6.58707e-05	0.889819	5.03631e-41	0.950251	1.41999e-12	-0.484233	0.116119
chr2:152126982-152146430C	NM_004688	NMI	N-myc (and STAT) interactor	4	0.918846	Inf	0.723092	0.000138863	0.339647	0.000135783	2.77319	0	1.1146	6.7511e-13	0.179889	0.416653
chr17:21187968-21218549W	NM_145109,NM_002756	MAP2K3	mitogen-activated protein kinase kinase 3	5	0.917657	Inf	1.30805	3.21492e-44	0.917657	1.17581e-71	0.953329	0	0.556447	3.38637e-14	0.348495	0.000874016
chr3:50388297-50391494W	NM_007022	CYB561D2	cytochrome b-561 domain containing 2	5	0.917545	43.8308	1.59544	5.07712e-17	1.16386	1.82885e-45	0.793613	6.04955e-24	0.554099	8.37277e-06	0.917545	1.41361e-06
chr6:33267472-33282164C	NM_172208,NM_172209,NM_003190	TAPBP	TAP binding protein (tapasin)	5	0.917371	Inf	0.917371	0	0.747792	0	1.01989	0	1.05258	0	0.323139	9.53761e-29
chr17:7452375-7464925W	NM_003808,NM_172087,NM_172088	TNFSF13	tumor necrosis factor (ligand) superfamily, member 13	5	0.917017	79.3295	0.919665	2.78005e-21	0.959518	3.39225e-88	0.464364	8.38576e-23	0.548596	2.73651e-13	0.917017	2.52832e-30
chr19:7991604-8008708C	NM_006351	TIMM44	translocase of inner mitochondrial membrane 44 homolog (yeast)	5	0.910492	63.8708	0.479513	1.93036e-07	1.82761	6.94673e-56	0.910492	4.27138e-30	0.430995	3.16345e-06	1.63377	1.11709e-42
chr11:8245857-8285406C	NM_002315	LMO1	LIM domain only 1 (rhombotin 1)	5	0.909365	81.1703	0.909365	1.38909e-11	1.58517	2.66662e-98	0.439702	6.76957e-21	1.01191	1.38447e-46	0.659697	0.0158633
chr7:100728786-100733887W	NM_030961	TRIM56	tripartite motif containing 56	4	0.908259	Inf	0.868077	4.23645e-35	0.220744	5.96832e-07	1.77909	0	-0.0522454	0.348435	0.948441	3.398e-32
chr3:50325165-50330026C	NM_006764	IFRD2	interferon-related developmental regulator 2	4	0.906883	44.8269	0.912345	4.25755e-24	0.0789732	0.102125	0.199039	0.032435	1.52263	2.35575e-55	0.901421	1.37466e-17
chrX:154444701-154468096W	NM_003372	VBP1	von Hippel-Lindau binding protein 1	4	0.903804	61.9774	1.71481	1.57105e-80	0.913856	3.8491e-29	0.423639	6.78352e-17	0.00773256	0.929169	0.893752	6.86691e-11
chr17:25958174-25976585W	NM_002308,NM_009587,NR_024043	LGALS9	lectin, galactoside-binding, soluble, 9	5	0.903285	89.7326	1.47744	8.42153e-63	1.01985	7.14684e-85	0.903285	4.12233e-40	0.322145	0.0044121	0.59415	1.28456e-07
chr19:42932696-42947136C	NM_198477	CXCL17	chemokine (C-X-C motif) ligand 17	4	0.901462	37.0289	0.294959	4.45352e-05	0.222919	6.28634e-07	0.0499263	0.639697	1.50796	4.8166e-31	1.64561	4.53884e-40
chr14:100842755-100996638W	NM_001161476,NM_024515	WDR25	WD repeat domain 25	5	0.899681	63.5255	0.899681	1.95133e-07	1.0367	1.14717e-39	1.29754	2.10716e-82	0.684449	1.03035e-07	0.874726	0.000234191
chr4:139085248-139163503C	NM_014331	SLC7A11	solute carrier family 7, (cationic amino acid transporter, y+ system) member 11	5	0.899672	Inf	0.484536	0.000238541	0.541843	2.79737e-34	1.70498	0	2.26081	0	0.899672	1.41133e-12
chr17:78325633-78388968C	NR_029376	LOC100294362	hypothetical LOC100294362	5	0.898142	Inf	3.4967	0	0.434622	4.66711e-23	3.91149	0	0.794727	4.73319e-38	0.898142	1.56306e-21
chr11:18415936-18429765W	NR_028500,NM_005566,NM_001135239,NM_001165414,NM_001165415,NM_001165416	LDHA	lactate dehydrogenase A	5	0.895519	Inf	0.289455	8.82928e-14	0.895519	0	0.342246	6.47467e-86	1.03215	0	1.179	0
chr11:2150348-2182439C	NM_001007139,NM_001127598,NM_000612	IGF2	insulin-like growth factor 2 (somatomedin A)	5	0.892765	Inf	0.538451	6.03382e-32	0.892765	0	1.49793	0	1.02019	0	0.218187	0.0311202
chr14:75536299-75544798W	NM_024643,NM_001042430	FAM164C	family with sequence similarity 164, member C	4	0.892675	13.2467	-0.417771	0.222119	0.419609	0.000809115	0.822818	1.46465e-14	0.974517	4.68608e-08	0.962532	0.000139293
chr21:37507263-37518858W	NM_001236	CBR3	carbonyl reductase 3	4	0.892115	3.77655	1.59756	0.0126644	-0.223808	0.441934	0.869719	0.000952649	0.808913	0.0333367	0.914511	0.0354424
chr12:72148658-72181149W	NM_014999	RAB21	RAB21, member RAS oncogene family	5	0.891612	94.1002	0.924947	1.36891e-39	0.642702	2.94498e-32	0.891612	6.13123e-93	0.505489	1.98581e-15	1.1576	9.40054e-28
chr20:1545030-1600689C	NM_001083910,NM_006065,NM_001135844	SIRPB1	signal-regulatory protein beta 1	5	0.891241	24.6602	1.02426	3.3696e-06	0.964286	2.69397e-30	0.678523	5.12459e-12	0.323486	0.0358096	0.891241	1.69615e-06
chr1:149832331-149832725C	NM_001034077	HIST2H4B	histone cluster 2, H4b	5	0.889303	13.0746	1.55497	3.73913e-07	0.789286	1.87737e-07	0.889303	4.7004e-10	0.572958	0.00228079	1.09954	0.000539965
chr1:149804221-149804615W	NM_001034077	HIST2H4B	histone cluster 2, H4b	5	0.889303	13.0746	1.55497	3.73913e-07	0.789286	1.87737e-07	0.889303	4.7004e-10	0.572958	0.00228079	1.09954	0.000539965
chr19:11200057-11244503W	NM_000527	LDLR	low density lipoprotein receptor	5	0.887201	Inf	1.12922	0	0.690601	0	0.887201	0	0.329713	1.17468e-63	0.947377	0
chr19:35521592-35531352W	NM_001037,NM_199037	SCN1B	sodium channel, voltage-gated, type I, beta	4	0.885521	16.7996	1.11011	1.34725e-13	0.583109	3.346e-07	0.0079921	0.864628	1.07892	3.04035e-15	0.692118	0.00279494
chrX:7137472-7272680W	NM_000351	STS	steroid sulfatase (microsomal), isozyme S	4	0.880383	Inf	1.03285	3.91788e-47	0.896933	0	0.863834	2.02355e-74	0.426164	4.21923e-15	-0.119786	0.0630458
chr3:112931375-113006303W	NM_033254	BOC	Boc homolog (mouse)	4	0.878114	23.5144	0.982959	2.45405e-10	0.773269	3.22653e-24	-0.0632094	0.237992	0.379816	1.99221e-07	1.4031	2.31503e-11
chr16:31271288-31344211W	NM_000632,NM_001145808	ITGAM	integrin, alpha M (complement component 3 receptor 3 subunit)	4	0.8773	18.1051	0.653829	0.0373835	0.994779	1.01298e-23	0.75982	7.27085e-06	-0.355299	0.230627	1.45652	7.62959e-10
chr12:52301202-52317144W	NM_001077401,NM_000020	ACVRL1	activin A receptor type II-like 1	5	0.876254	18.3577	1.72309	7.00345e-07	0.876254	1.59025e-13	0.791015	2.73067e-12	0.957223	4.91736e-08	0.574435	0.00916024
chr1:22970118-22974602W	NM_172369,NM_001114101	C1QC	complement component 1, q subcomponent, C chain	5	0.875632	30.6625	1.36945	2.96365e-05	0.875632	1.75112e-23	0.679532	2.29405e-23	0.814951	8.47444e-11	1.32955	2.59067e-07
chr10:105881816-105886142W	NM_145247,NM_001002759	MEIR5	MEI5 meiotic recombination protein homolog (S. cerevisiae)	4	0.874746	6.18594	1.12164	0.0260048	0.627851	0.000245717	0.409361	0.00869653	1.41208	1.04892e-06	0.24264	0.633598
chr6:26055969-26056699C	NM_005319	HIST1H1C	histone cluster 1, H1c	4	0.873589	49.0496	1.19728	6.72564e-29	1.18258	6.65336e-58	0.482205	1.51105e-10	0.564602	1.16895e-11	0.118651	0.391012
chr5:118604418-118730293W	NM_001077654,NM_014350	TNFAIP8	tumor necrosis factor, alpha-induced protein 8	5	0.873016	Inf	0.865631	5.2599e-09	0.873016	5.83384e-62	1.29461	0	0.345271	0.000835961	1.18894	1.89986e-20
chr6:31830971-31846823C	NM_001178044,NM_001178045,NM_025257	SLC44A4	solute carrier family 44, member 4	5	0.871797	Inf	1.16211	3.12616e-63	1.1686	0	0.690008	5.45995e-67	0.34062	1.66806e-09	0.871797	8.03114e-65
chr17:7138348-7142825C	NM_024297	PHF23	PHD finger protein 23	4	0.869325	46.8776	0.841736	3.17825e-26	0.896913	3.8347e-17	0.169641	7.95902e-06	-0.0108418	0.851483	2.05285	1.94796e-55
chr8:103661005-103667983C	NM_001032282,NM_005655	KLF10	Kruppel-like factor 10	4	0.8679	Inf	-0.100585	0.151107	0.490278	2.14023e-45	1.30027	0	1.24552	0	0.347731	0.000687036
chr12:48577366-48579709W	NM_001013635	C12orf68	chromosome 12 open reading frame 68	4	0.866756	24.9392	1.16262	6.95143e-10	1.89009	5.4052e-40	0.26716	8.33507e-05	0.0413936	0.604168	0.570887	0.0370062
chr4:55095264-55164411W	NM_006206	PDGFRA	platelet-derived growth factor receptor, alpha polypeptide	4	0.866733	65.1629	1.07319	3.88161e-08	0.660275	1.99222e-42	0.633628	4.30532e-78	0.0285455	0.593342	1.10543	1.60327e-15
chr9:130882973-130890712C	NR_027811,NR_027812,NM_025072	PTGES2	prostaglandin E synthase 2	4	0.865745	58.4421	0.683921	6.81593e-13	1.06887	5.92679e-83	0.0949749	0.0570914	0.497941	2.9764e-15	1.04757	1.8116e-17
chr1:221874766-221915461C	NM_007207,NM_144728,NM_144729	DUSP10	dual specificity phosphatase 10	4	0.865386	44.6816	0.288689	0.0607412	0.826245	2.29006e-32	1.15237	1.58762e-52	0.552024	7.33051e-05	0.904527	5.83285e-09
chr19:8429011-8439257W	NM_001039667,NM_139314	ANGPTL4	angiopoietin-like 4	5	0.865357	76.1984	0.865357	2.23822e-17	0.374277	1.90194e-13	0.554046	6.96686e-33	2.04595	1.34444e-50	2.07254	8.64106e-55
chr17:76108999-76128488C	NM_001127198,NM_007267	TMC6	transmembrane channel-like 6	4	0.864788	35.1349	0.890986	2.87729e-11	0.873959	3.59976e-46	0.542144	1.82989e-08	-0.130371	0.346071	0.855617	7.73984e-13
chr5:52083774-52249484W	NM_181501	ITGA1	integrin, alpha 1	4	0.863927	Inf	0.247867	0.109082	0.547309	1.07089e-13	1.62687	0	0.78204	2.09892e-30	0.945815	1.98542e-07
chr7:73624087-73644163W	NM_032463,NM_032464,NM_014146	LAT2	linker for activation of T cells family, member 2	4	0.863306	20.5282	1.20014	5.53936e-06	0.696547	3.88726e-07	1.03006	1.86134e-27	0.670912	1.50162e-06	-0.314308	0.440598
chr19:11594243-11616738C	NM_138783	ZNF653	zinc finger protein 653	4	0.863125	32.0802	1.07417	9.58889e-11	1.71103	7.30826e-56	0.193007	0.0207366	0.168809	0.179665	0.652084	0.00835575
chr16:31044903-31051484W	NM_004604	STX4	syntaxin 4	4	0.861312	43.1559	0.825639	4.10087e-18	0.151596	0.00902177	0.896984	7.20423e-53	0.123693	0.129831	1.0944	5.61056e-22
chr12:51373566-51422058C	NM_001174125,NM_001174126,NM_001174127,NM_001174128,NM_001174129,NM_001174130,NR_033421,NR_033422,NM_000617	SLC11A2	solute carrier family 11 (proton-coupled divalent metal ion transporters), member 2	5	0.861052	Inf	0.325128	0.00130789	0.862383	0	1.13926	0	0.861052	9.84412e-52	0.799204	1.47339e-23
chr5:141689992-141704620C	NM_001127496,NM_030964	SPRY4	sprouty homolog 4 (Drosophila)	5	0.860091	73.4982	1.08933	2.84922e-12	1.08307	3.36357e-71	0.860091	1.73026e-68	0.159265	0.0372571	0.835153	4.07249e-09
chr10:69556428-69597937C	NM_021800,NM_201262	DNAJC12	DnaJ (Hsp40) homolog, subfamily C, member 12	5	0.858885	Inf	0.479326	5.61931e-07	0.859144	2.77204e-85	0.858885	0	1.96799	0	0.263702	0.0436451
chr20:4129450-4168369W	NM_175839,NM_175840,NM_175841,NM_175842	SMOX	spermine oxidase	5	0.857313	48.4928	0.857313	8.08987e-13	0.722226	2.41627e-31	1.02975	2.37815e-55	0.284307	0.031243	0.875795	3.44431e-07
chr11:104896246-104972158C	NM_001223,NM_033292,NM_033293,NM_033294,NM_033295	CASP1	caspase 1, apoptosis-related cysteine peptidase (interleukin 1, beta, convertase)	4	0.855836	47.2806	0.810555	0.00872917	0.505064	1.5345e-06	2.35835	3.60614e-91	0.901118	9.32534e-05	-0.181858	0.476368
chr19:11485383-11487627W	NM_175871	C19orf39	chromosome 19 open reading frame 39	5	0.855617	9.76567	1.05652	0.00173798	0.947238	2.04207e-07	0.720446	1.13602e-05	0.713088	5.44699e-05	0.855617	0.00283443
chr14:51441982-51562422C	NM_052978,NM_015163	TRIM9	tripartite motif containing 9	5	0.855093	78.5387	1.33587	1.61688e-23	0.855093	1.16214e-51	0.63814	6.01239e-44	1.06005	1.24462e-52	0.416332	0.0202933
chr22:18216906-18257258C	NM_001196,NM_197966,NM_197967	BID	BH3 interacting domain death agonist	5	0.852375	47.8977	0.852375	1.54475e-08	1.1977	9.04081e-67	0.3191	6.70173e-05	0.591604	1.65971e-08	1.27065	6.31253e-19
chr1:36560845-36565850C	NM_005202	COL8A2	collagen, type VIII, alpha 2	4	0.849381	21.2732	-0.371545	0.172359	0.822735	2.25796e-07	1.28351	3.7463e-34	0.876027	0.000113167	0.768154	0.0387569
chr19:4402660-4443393W	NM_005483	CHAF1A	chromatin assembly factor 1, subunit A (p150)	4	0.844732	19.0598	0.984759	2.6679e-08	0.704704	1.70147e-11	0.409464	0.000319737	1.5241	4.3516e-19	0.37019	0.0648102
chr3:131253584-131753844C	NM_130808	CPNE4	copine IV	4	0.84283	62.539	-0.236831	0.357178	0.613864	8.32992e-10	1.37621	1.35532e-98	1.03168	9.3103e-28	0.653983	0.0420536
chr21:44073862-44195616W	NM_001001567,NM_001001568,NM_001001569,NM_001001570,NM_001001571,NM_001001572,NM_001001573,NM_001001574,NM_001001575,NM_001001576,NM_001001577,NM_001001578,NM_001001579,NM_001001580,NM_001001581,NM_001001582,NM_001001583,NM_001001584,NM_001001585,NM_002606	PDE9A	phosphodiesterase 9A	4	0.840639	17.1722	1.15308	1.52065e-09	0.936219	1.02468e-22	0.198822	0.02505	0.170399	0.138403	0.745059	9.51563e-05
chr11:92880852-92931095C	NM_152313	SLC36A4	solute carrier family 36 (proton/amino acid symporter), member 4	4	0.839406	76.833	1.87553	2.84594e-96	0.81289	8.93089e-42	-0.0405119	0.380745	0.618605	7.07477e-19	0.865922	2.10741e-12
chr22:39473025-39483747W	NM_021822	APOBEC3G	apolipoprotein B mRNA editing enzyme, catalytic polypeptide-like 3G	4	0.836594	Inf	1.12397	3.99826e-15	0.444986	3.27464e-06	3.09174	0	0.549217	7.67984e-06	0.414107	0.0585347
chr9:133320094-133376660W	NM_054012,NM_000050	ASS1	argininosuccinate synthase 1	5	0.835395	87.3201	0.681311	8.10238e-20	0.835395	1.48664e-58	1.24809	7.02192e-79	0.576467	9.69211e-11	0.998261	2.97226e-25
chr10:52065346-52383737C	NM_147156	SGMS1	sphingomyelin synthase 1	5	0.834418	Inf	0.237378	0.00478729	0.862589	0	0.998833	0	0.560358	1.43963e-25	0.834418	1.03715e-23
chr2:151324712-151344180C	NM_005168	RND3	Rho family GTPase 3	4	0.832305	Inf	0.0367523	0.779031	0.686416	8.0536e-45	2.33592	0	0.978195	4.89829e-39	0.486728	4.42774e-07
chr13:26828756-26978569W	NM_001260	CDK8	cyclin-dependent kinase 8	5	0.832102	Inf	0.832102	1.3834e-10	0.287625	3.60438e-05	1.70511	0	0.334058	0.00320232	1.37302	1.0394e-13
chr20:61436177-61445351W	NM_007346	OGFR	opioid growth factor receptor	5	0.831838	Inf	1.19051	2.79258e-79	1.51331	0	0.831838	0	0.157099	0.00484421	0.266737	0.000430837
chr12:7276281-7281466C	NM_031491	RBP5	retinol binding protein 5, cellular	4	0.831587	6.38978	1.18876	0.000927569	0.450667	0.0042715	0.474418	0.0052953	0.281283	0.389453	1.59258	1.63119e-06
chr12:57943847-57978554W	NM_004984	KIF5A	kinesin family member 5A	5	0.830007	Inf	0.830007	9.99512e-12	0.163354	0.0386545	1.19578	0	0.459849	4.90735e-13	0.936917	5.48279e-08
chr4:103422486-103538458W	NM_001165412,NM_003998	NFKB1	nuclear factor of kappa light polypeptide gene enhancer in B-cells 1	5	0.82778	Inf	0.694288	1.17315e-16	0.82778	0	1.48579	0	0.689284	1.84934e-31	1.04163	1.57516e-34
chrX:105937068-106040244W	NM_024539,NM_194463	RNF128	ring finger protein 128	5	0.827622	Inf	0.239817	0.0056484	0.841369	0	0.181658	2.81796e-06	0.827622	7.17337e-41	1.11248	1.57657e-37
chr2:145141942-145277958C	NM_014795,NR_033258,NM_001171653	ZEB2	zinc finger E-box binding homeobox 2	5	0.823195	40.8836	0.956582	0.000562014	0.479108	6.44011e-08	1.31718	1.11741e-65	0.763398	5.35463e-12	0.823195	0.00770559
chr9:92219927-92221467W	NM_006705	GADD45G	growth arrest and DNA-damage-inducible, gamma	5	0.819066	60.5992	1.03477	2.75217e-21	0.784623	5.95648e-34	0.515208	2.12964e-24	0.819066	3.71264e-46	0.929198	1.98584e-09
chr10:695888-711108W	NR_027151,NR_027152	C10orf108	chromosome 10 open reading frame 108	5	0.817419	26.0144	0.817419	3.9902e-05	1.10024	1.21249e-16	1.58355	1.04308e-33	0.312544	0.0485605	0.700894	0.0132187
chr12:117476730-117537251C	NR_031766,NM_001168325,NM_017899	TESC	tescalcin	5	0.815548	93.7321	0.983231	4.33685e-24	0.815548	1.35622e-75	0.735211	2.71069e-49	0.803641	1.86711e-23	1.47742	9.76515e-35
chr5:146770371-146833260C	NM_001387	DPYSL3	dihydropyrimidinase-like 3	4	0.815293	Inf	0.881108	8.12899e-27	0.693675	8.3237e-85	0.749478	0	1.42223	0	-0.106908	0.381763
chr10:81442731-81448648W	NR_027512	LOC650623	BEN domain containing 3 pseudogene	5	0.813797	33.6491	1.54976	8.88784e-14	0.172614	0.0134444	0.8828	1.74357e-46	0.534746	6.89599e-09	0.813797	5.95005e-05
chr19:49471383-49496610C	NM_001161587,NM_002103,NR_027763	GYS1	glycogen synthase 1 (muscle)	4	0.813618	Inf	0.688564	1.10712e-11	1.12155	0	0.0586044	0.274497	0.343583	4.76068e-05	0.938673	2.98434e-14
chr5:140557430-140560019W	NM_019120	PCDHB8	protocadherin beta 8	4	0.812981	28.323	0.40479	0.00686333	1.89383	1.42767e-26	0.867231	1.05472e-16	0.758732	8.30218e-18	-0.326586	0.366268
chr11:111597632-111637169C	NM_181699,NM_181700,NM_002716,NM_001177562,NM_001177563	PPP2R1B	protein phosphatase 2, regulatory subunit A, beta	5	0.811985	Inf	0.259328	0.0236929	1.00724	0	0.814602	7.1607e-92	0.811985	8.30798e-55	0.594599	1.35807e-08
chr10:115438935-115490662W	NM_001227,NM_033338,NM_033339,NM_033340	CASP7	caspase 7, apoptosis-related cysteine peptidase	5	0.811815	Inf	0.26535	0.0120802	0.344964	7.50915e-14	1.59206	0	0.811815	1.05915e-20	0.841985	2.85042e-13
chr14:93389445-93401636W	NM_001275	CHGA	chromogranin A (parathyroid secretory protein 1)	5	0.809654	Inf	3.57641	0	1.06288	0	0.809654	0	0.388719	0	0.633242	0
chrX:49044265-49056661C	NM_003179	SYP	synaptophysin	4	0.806965	Inf	0.215724	1.19598e-07	1.08377	0	0.791413	0	0.822518	0	0.0152521	0.833456
chr20:10618332-10654694C	NM_000214	JAG1	jagged 1	5	0.804651	Inf	0.266611	2.76627e-10	0.804651	0	1.29618	0	0.196221	2.34151e-06	1.06024	0
chr16:1988235-1993294C	NM_016332	SEPX1	selenoprotein X, 1	4	0.803961	Inf	0.600964	2.43678e-09	0.0642531	0.378177	2.20629	0	0.816914	8.38269e-15	0.791008	9.5005e-06
chr2:85822837-85824831W	NM_016494	RNF181	ring finger protein 181	4	0.803318	30.5428	0.757398	1.91025e-09	0.172785	0.0144548	0.849237	1.94985e-34	0.0706743	0.560635	1.55606	1.57497e-22
chr11:67195935-67202878W	NM_003952	RPS6KB2	ribosomal protein S6 kinase, 70kDa, polypeptide 2	4	0.802652	46.2115	0.64263	4.50879e-14	0.962675	1.08324e-35	1.1278	2.92936e-50	0.083014	0.332062	0.338974	0.0094662
chr2:27604062-27632496C	NR_002201	FTH1P3	ferritin, heavy polypeptide 1 pseudogene 3	5	0.799913	Inf	0.799913	0	0.815924	0	0.452229	0	0.429997	1.05003e-51	1.13379	0
chr22:37956471-37965408W	NM_152243	CDC42EP1	CDC42 effector protein (Rho GTPase binding) 1	5	0.798341	Inf	0.291762	1.94261e-19	0.798341	0	1.04031	0	0.360692	1.11764e-14	0.887073	0
chr21:33640532-33651376C	NM_018944	MIS18A	MIS18 kinetochore protein homolog A (S. pombe)	4	0.796378	6.07065	0.893017	0.00154693	0.310529	0.0330508	0.782944	1.02704e-07	0.323486	0.365128	0.809813	0.0342828
chr11:73117028-73309228C	NM_015159	FAM168A	family with sequence similarity 168, member A	5	0.795645	54.8676	0.316987	0.0315649	0.795645	5.08112e-41	0.724483	6.36213e-30	0.923333	1.00912e-21	1.61416	6.97838e-28
chr6:11183531-11382581C	NM_182966,NM_006403,NM_001142393	NEDD9	neural precursor cell expressed, developmentally down-regulated 9	4	0.792741	Inf	0.759071	1.69524e-18	1.18938	0	0.826412	5.00158e-43	0.0186313	0.824021	0.688609	5.60969e-13
chr7:44178465-44180916C	NM_021223	MYL7	myosin, light chain 7, regulatory	5	0.791635	5.78966	1.62998	0.000250888	0.680615	0.0150501	0.443761	0.000479295	0.791635	0.00323655	1.70361	0.0457311
chr6:123109971-123130862W	NM_006714	SMPDL3A	sphingomyelin phosphodiesterase, acid-like 3A	4	0.79126	60.7875	0.928074	2.54589e-10	0.220318	2.39133e-06	1.17058	2.11166e-94	0.654445	2.56064e-23	-0.129884	0.304932
chr3:46710679-46735171C	NM_182775,NM_147129	ALS2CL	ALS2 C-terminal like	4	0.790765	41.2031	0.826714	1.06803e-13	0.863886	1.83349e-57	0.281892	1.62463e-05	-0.0464736	0.622879	0.754816	1.70456e-15
chr8:145133522-145135550W	NM_019037	EXOSC4	exosome component 4	4	0.787546	11.4109	1.02565	3.5012e-09	0.549438	2.75417e-07	-0.0108918	0.922046	0.490737	0.000840673	1.19772	2.22864e-07
chr14:35761574-35786673W	NM_002791	PSMA6	proteasome (prosome, macropain) subunit, alpha type, 6	5	0.787528	Inf	0.734917	3.24784e-11	0.566718	2.07156e-22	2.16302	0	0.787528	6.04012e-23	1.14512	1.27332e-16
chr6:139693397-139695785C	NM_006079,NM_001168388,NM_001168389	CITED2	Cbp/p300-interacting transactivator, with Glu/Asp-rich carboxy-terminal domain, 2	5	0.785553	Inf	0.752636	6.13375e-26	0.902963	0	0.363217	1.61964e-51	1.32539	0	0.785553	2.15416e-15
chr12:105197276-105322472C	NM_032148	SLC41A2	solute carrier family 41, member 2	4	0.783279	Inf	-0.186055	0.0640244	0.936971	0	1.0259	0	0.28144	5.16361e-05	0.629588	4.69184e-14
chr14:24608175-24610797C	NM_016049	FAM158A	family with sequence similarity 158, member A	5	0.782741	11.7112	0.962919	8.12876e-05	0.782741	1.363e-09	0.444811	2.24694e-06	0.680208	1.64228e-05	0.82167	0.00907538
chr21:43919742-44001549W	NM_018964	SLC37A1	solute carrier family 37 (glycerol-3-phosphate transporter), member 1	5	0.782504	Inf	0.782504	1.05174e-57	0.874916	0	0.674879	0	0.389288	2.62292e-18	1.25831	7.27087e-83
chr1:247200087-247242069C	NM_033213	ZNF670	zinc finger protein 670	4	0.77934	9.60941	2.1724	1.46698e-08	0.859182	9.55515e-10	0.32767	0.0491148	0.576467	0.0505	0.699498	0.0391079
chr12:52400748-52409671W	NM_181711	GRASP	GRP1 (general receptor for phosphoinositides 1)-associated scaffold protein	4	0.778716	Inf	2.78932	0	0.233468	8.54526e-07	0.5442	1.9252e-43	1.01323	0	-0.170084	0.0931994
chr18:20513295-20606445W	NM_203291,NM_203292,NM_002894	RBBP8	retinoblastoma binding protein 8	4	0.778213	Inf	0.0694608	0.636634	0.253572	9.05483e-06	2.5285	0	1.03551	8.39507e-34	0.520922	0.000344825
chr16:30768753-30773542C	NM_001014979	C16orf93	chromosome 16 open reading frame 93	4	0.777822	11.2596	1.22266	5.06932e-05	0.559863	3.8274e-07	0.700027	2.57692e-10	0.221355	0.154973	0.855617	0.000458007
chr1:156711900-156722240C	NM_001126050,NM_001126051,NM_004494	HDGF	hepatoma-derived growth factor	5	0.776521	Inf	0.538572	1.05872e-49	0.982196	0	0.221827	2.10902e-27	0.776521	0	0.914172	0
chr6:26124373-26124917W	NM_003512	HIST1H2AC	histone cluster 1, H2ac	5	0.775772	32.5451	0.775772	6.70749e-07	0.474502	7.35001e-07	1.34949	5.95725e-48	0.475743	0.000112867	1.02554	6.43798e-08
chr4:4237269-4249934C	NM_032927	TMEM128	transmembrane protein 128	4	0.775579	41.5037	0.174364	0.0684885	0.429412	8.62303e-10	0.74404	1.49137e-29	1.36347	4.99735e-43	0.807118	1.70671e-09
chr19:50138552-50143400C	NM_006270	RRAS	related RAS viral (r-ras) oncogene homolog	4	0.773254	32.1301	0.885363	4.63671e-09	0.922695	4.81365e-44	0.661145	1.01362e-15	0.350431	0.00370067	0.18424	0.203019
chr11:114262170-114271139C	NM_019021	C11orf71	chromosome 11 open reading frame 71	4	0.772532	10.3857	1.20852	4.30936e-05	0.462467	0.00118193	1.01549	6.2205e-13	0.529576	0.00663437	0.50198	0.133363
chr2:110841452-110874143C	NM_005434	MALL	mal, T-cell differentiation protein-like	5	0.764924	Inf	1.26536	0	1.31612	0	0.367968	5.95739e-31	0.764924	5.60711e-69	0.244719	4.61277e-09
chr19:18553475-18632937C	NM_006532	ELL	elongation factor RNA polymerase II	4	0.762813	54.2317	1.41812	3.97789e-36	0.80658	4.79649e-41	0.719046	5.48629e-41	0.0383833	0.608876	0.350825	0.0271012
chrX:77359666-77382322W	NM_000291	PGK1	phosphoglycerate kinase 1	5	0.759753	Inf	1.21517	0	0.671563	0	0.724554	0	0.759753	0	2.13978	0
chr8:58907113-59062277W	NM_147189	FAM110B	family with sequence similarity 110, member B	4	0.759217	46.6101	1.34739	3.301e-35	-0.0072957	0.857739	0.47572	2.11186e-28	0.547009	9.20992e-22	0.971425	1.11307e-18
chr14:93170157-93215012C	NM_001008530,NM_005606	LGMN	legumain	4	0.758288	Inf	0.888618	2.0673e-19	0.231473	1.24425e-06	1.37527	0	0.627958	2.44827e-27	0.169726	0.0975383
chr2:46524541-46613842W	NM_001430	EPAS1	endothelial PAS domain protein 1	5	0.756941	Inf	0.756941	0	0.559495	0	0.214753	1.41181e-94	1.16741	0	0.961498	0
chr11:65543380-65547822C	NM_138368	DKFZp761E198	DKFZp761E198 protein	4	0.756414	72.9154	1.28898	2.77778e-50	0.607278	2.2198e-35	0.638393	2.14448e-55	-0.0454808	0.492347	0.874435	7.12158e-20
chr1:57110990-57181007W	NM_006252	PRKAA2	protein kinase, AMP-activated, alpha 2 catalytic subunit	5	0.752916	63.9562	2.24182	9.97799e-50	0.567066	1.82729e-24	0.72853	2.68718e-39	0.752916	8.99774e-17	0.934939	2.99574e-12
chr16:2525147-2553486W	NM_020705	TBC1D24	TBC1 domain family, member 24	4	0.750822	75.6178	0.967871	8.43577e-27	0.183642	0.00027328	0.754879	5.90301e-92	0.746765	2.91737e-43	0.159689	0.15823
chr10:43633934-43680747W	NM_018590	CSGALNACT2	chondroitin sulfate N-acetylgalactosaminyltransferase 2	4	0.750692	37.8779	0.837307	7.45539e-11	0.0745754	0.190687	0.664077	1.95841e-51	0.248804	0.00010737	1.15211	1.87761e-17
chr19:3490820-3500938C	NM_001145165,NM_031304	DOHH	deoxyhypusine hydroxylase/monooxygenase	4	0.750492	78.4593	1.37214	6.87631e-76	0.795861	1.58762e-39	0.705124	8.62696e-51	0.385041	9.58532e-07	-0.0908778	0.470095
chr3:58549847-58563491C	NM_007177,NM_001076778	FAM107A	family with sequence similarity 107, member A	4	0.749594	10.6627	1.23554	6.26428e-06	0.684562	6.3929e-06	0.607039	5.84857e-06	0.814626	3.22223e-07	-0.530037	0.0930049
chr2:74699110-74699927C	NM_053050	MRPL53	mitochondrial ribosomal protein L53	4	0.748954	14.5898	1.0234	8.35204e-12	0.474511	3.43964e-10	-0.0282825	0.679978	0.371438	0.000818298	1.07426	1.30287e-08
chr4:186990309-187006250W	NM_003265	TLR3	toll-like receptor 3	5	0.74826	Inf	0.709671	2.12691e-07	0.313956	5.09476e-08	2.0695	0	1.5841	5.74325e-29	0.74826	1.7718e-08
chr2:98962618-99015057W	NM_001079878,NM_001298	CNGA3	cyclic nucleotide gated channel alpha 3	5	0.746272	59.8383	0.838569	3.95198e-11	0.22171	0.00089097	0.746272	4.9754e-80	0.899962	3.95972e-34	0.720457	0.000166597
chr1:28300819-28415131C	NM_001990	EYA3	eyes absent homolog 3 (Drosophila)	5	0.745719	22.2915	0.549062	0.045309	0.422555	6.39235e-07	0.868623	2.23643e-29	0.745719	4.03359e-10	0.745992	0.00150491
chr8:19171081-19253728W	NM_001174159,NM_001174160,NM_022071	SH2D4A	SH2 domain containing 4A	5	0.74489	48.1573	1.04358	1.77286e-19	0.922069	1.55299e-58	0.529459	2.53116e-11	0.615751	8.19739e-07	0.74489	4.68827e-12
chr1:157094459-157108383C	NM_001145312,NM_005240	ETV3	ets variant 3	5	0.744153	25.202	0.744153	1.655e-05	0.524487	1.75965e-09	1.1333	6.03006e-34	0.419798	0.000760981	0.842793	1.40805e-05
chr20:47862441-47894756C	NM_021035	ZNFX1	zinc finger, NFX1-type containing 1	4	0.743462	Inf	0.866372	2.96748e-55	0.413962	4.24974e-58	1.8392	0	0.620553	5.67021e-77	-0.0778727	0.193965
chr19:54659382-54663446C	NM_024316	LENG1	leukocyte receptor cluster (LRC) member 1	4	0.742521	16.3845	1.03741	4.26881e-08	0.574157	5.19341e-05	0.903077	5.68827e-20	0.581966	0.000143518	0.404238	0.145825
chr1:50513686-50667540W	NM_021952,NM_001144774,NM_001144775,NM_001144776,NM_001144777	ELAVL4	ELAV (embryonic lethal, abnormal vision, Drosophila)-like 4 (Hu antigen D)	5	0.741517	59.5123	0.675112	6.83532e-05	0.318473	3.97648e-05	1.00839	1.36546e-89	0.741517	7.99389e-28	1.03249	1.9879e-05
chr17:7255208-7258260W	NM_001002914	KCTD11	potassium channel tetramerisation domain containing 11	4	0.740855	58.0055	2.09957	1.32434e-57	0.167961	8.10745e-05	0.760743	1.26434e-56	0.0854205	0.27413	0.720967	2.96455e-09
chr3:150321066-150348232W	NM_016275	SELT	selenoprotein T	5	0.740673	Inf	1.22165	0	0.496304	6.33189e-34	2.35538	0	0.109163	6.41487e-05	0.740673	4.03314e-26
chr13:111365083-111373420W	NM_005537,NM_198217,NM_198218,NM_198219	ING1	inhibitor of growth family, member 1	4	0.740427	19.6641	1.47982	1.62223e-13	0.389413	4.28491e-06	0.796508	1.47232e-21	0.025774	0.881439	0.684345	0.000221208
chr3:120113062-120169918C	NM_007085	FSTL1	follistatin-like 1	4	0.739513	Inf	0.504657	1.34107e-12	1.19593	0	0.651302	0	0.827723	0	-0.0761329	0.122443
chr15:90728152-90772890W	NM_020210,NM_198925	SEMA4B	sema domain, immunoglobulin domain (Ig), transmembrane domain (TM) and short cytoplasmic domain, (semaphorin) 4B	5	0.738085	Inf	0.738085	6.88648e-44	0.543651	0	0.660769	0	0.909265	0	0.777084	8.91289e-34
chr6:33989629-34101443C	NM_000841	GRM4	glutamate receptor, metabotropic 4	5	0.736208	Inf	0.297111	0.00154287	0.736208	4.2124e-35	0.784638	0	0.703157	1.9124e-55	1.06207	7.58888e-14
chr21:30671220-30734217W	NR_027655,NM_001186,NM_206866	BACH1	BTB and CNC homology 1, basic leucine zipper transcription factor 1	5	0.733828	Inf	0.723092	2.25434e-11	1.12027	0	2.93322	0	0.733828	1.28435e-22	0.336507	6.75413e-05
chr12:89741839-89746296C	NM_022652,NM_001946	DUSP6	dual specificity phosphatase 6	4	0.731793	32.0385	0.62613	0.000447615	0.837456	9.04634e-33	0.902329	5.57922e-32	0.36293	0.0013171	0.0289485	0.903067
chr1:78956728-79006385W	NM_000959,NM_001039585	PTGFR	prostaglandin F receptor (FP)	4	0.731019	20.0052	-0.451995	0.217342	1.00684	4.53021e-33	0.455196	0.00162592	0.424464	0.0456843	1.13802	4.95623e-07
chr8:74207265-74237514W	NM_172037	RDH10	retinol dehydrogenase 10 (all-trans)	5	0.730933	Inf	0.713092	1.21494e-36	0.730933	0	0.548331	5.47059e-62	1.17341	0	0.866688	2.26947e-57
chr4:2743387-2758103C	NM_001161527,NM_024309	TNIP2	TNFAIP3 interacting protein 2	5	0.730695	35.6783	0.828887	4.4039e-11	0.592903	1.50844e-20	0.730695	2.09692e-31	0.423515	2.0287e-05	0.987462	1.18688e-12
chr17:1614799-1619566C	NR_028502,NR_028503,NR_028504,NR_028505	C17orf91	chromosome 17 open reading frame 91	5	0.729999	70.5959	1.00849	2.26193e-13	0.729999	9.9493e-29	1.12058	7.91893e-91	0.71083	2.01396e-18	0.573217	1.40606e-05
chr5:65892176-66465422W	NM_001164664,NM_198828,NM_015183	MAST4	microtubule associated serine/threonine kinase family member 4	5	0.727586	Inf	0.601786	9.24597e-20	0.768553	0	0.851492	0	0.101393	0.00444257	0.727586	1.33441e-34
chr17:36827961-36831187C	NM_001130677	C17orf96	chromosome 17 open reading frame 96	5	0.725347	35.6872	0.40805	0.00123894	1.20094	1.60691e-43	0.725347	2.67116e-15	0.571586	6.70381e-06	0.945254	8.99996e-13
chr18:9102628-9134342W	NM_021074	NDUFV2	NADH dehydrogenase (ubiquinone) flavoprotein 2, 24kDa	5	0.724179	55.0202	0.678502	5.0737e-13	0.973433	1.52626e-63	0.222086	1.41035e-05	0.881821	3.26604e-30	0.724179	9.3942e-11
chr12:121440848-121454300C	NM_022895	C12orf43	chromosome 12 open reading frame 43	4	0.723393	20.3937	1.14512	6.06004e-13	0.768984	1.88032e-16	0.488347	1.02358e-11	0.677801	4.45405e-06	-0.0156498	1
chr1:186798032-186958105W	NM_024420	PLA2G4A	phospholipase A2, group IVA (cytosolic, calcium-dependent)	4	0.723184	13.4861	1.3642	1.54564e-08	0.29032	0.000107952	0.722345	4.72035e-15	0.724024	0.000739433	0.0361892	0.891652
chr5:150409508-150460997C	NM_006058	TNIP1	TNFAIP3 interacting protein 1	5	0.722987	Inf	0.567932	1.27516e-82	1.11996	0	1.25554	0	0.722987	0	0.699203	0
chr4:88082214-88141674C	NM_020803	KLHL8	kelch-like 8 (Drosophila)	4	0.722379	29.117	1.58924	4.3853e-21	-0.0886265	0.129426	0.529384	4.24474e-22	0.655483	5.99582e-15	0.789274	4.10652e-07
chr9:100831569-100881488C	NM_014788,NM_033219,NM_033220	TRIM14	tripartite motif containing 14	4	0.722164	Inf	0.710153	8.90229e-10	0.624993	1.21489e-18	1.68459	0	0.734174	2.46596e-24	-0.0114092	0.960719
chr21:34602231-34636818W	NM_000874,NM_207584,NM_207585	IFNAR2	interferon (alpha, beta and omega) receptor 2	5	0.721638	Inf	0.781986	8.58556e-16	0.964043	0	0.721638	2.04182e-59	0.526618	3.28266e-11	0.443335	5.06825e-06
chr11:10471868-10529126W	NM_001025389,NM_001025390,NM_001172430,NM_001172431,NM_000480	AMPD3	adenosine monophosphate deaminase 3	5	0.718607	52.2953	1.03976	3.50848e-11	0.718607	4.33875e-41	0.735544	1.98217e-49	0.552044	3.77286e-12	0.457961	0.00243125
chr15:99645286-99675799W	NM_145728,NM_015286	SYNM	synemin, intermediate filament protein	5	0.717879	22.8497	1.55182	3.22076e-17	0.59086	8.97017e-12	0.408053	2.99453e-10	0.717879	4.4849e-08	0.718113	6.21712e-06
chr6:116601283-116759440W	NM_001080976,NM_013352	DSE	dermatan sulfate epimerase	5	0.715019	Inf	0.778945	7.71404e-05	0.427125	2.47144e-09	2.21562	0	0.275123	0.018845	0.715019	6.83627e-05
chr22:17565849-17591387W	NM_014339	IL17RA	interleukin 17 receptor A	5	0.714668	60.555	2.06989	3.45215e-47	0.714668	3.33017e-36	0.682765	3.53366e-35	0.523889	3.08568e-08	0.75565	2.56043e-08
chr16:4838398-4846282W	NR_029453,NR_029454,NR_029455	LOC440335	hypothetical LOC440335	4	0.714475	16.7205	0.618249	0.000289151	0.314728	0.000170949	0.151591	0.0656992	0.810701	1.27239e-10	1.65601	1.19048e-18
chr16:10837698-10863208W	NM_002484	NUBP1	nucleotide binding protein 1 (MinD homolog, E. coli)	4	0.712324	18.366	0.180862	0.233285	0.518139	2.8051e-08	0.907265	4.18199e-23	0.556206	6.52187e-05	0.868441	7.36479e-06
chr20:60878027-60883916W	NM_007002,NM_175573	ADRM1	adhesion regulating molecule 1	5	0.712153	49.7884	0.788319	2.9659e-20	0.712153	6.14077e-45	0.458814	9.72789e-25	0.223576	0.000874134	0.996147	4.9649e-18
chr11:118766852-118781613C	NM_182557	BCL9L	B-cell CLL/lymphoma 9-like	5	0.70754	Inf	0.789915	2.77003e-96	0.835575	0	0.0637075	0.00147475	0.16838	3.46326e-08	0.70754	1.87498e-88
chr6:110713384-110736753C	NM_004032,NM_003649	DDO	D-aspartate oxidase	4	0.705731	13.672	0.609435	0.0495313	0.383651	0.00291347	1.69128	1.11394e-24	0.802026	0.0481769	0.299224	0.264608
chr6:38136228-38607924C	NM_052893,NM_152733,NM_001099272,NM_001172418	BTBD9	BTB (POZ) domain containing 9	5	0.703689	Inf	0.703689	5.97251e-11	0.940832	0	0.268908	1.64855e-10	0.186284	0.00136156	0.872792	1.79498e-21
chr12:15773076-15942510C	NM_004447	EPS8	epidermal growth factor receptor pathway substrate 8	4	0.702141	Inf	0.28833	2.05576e-05	0.948543	0	0.965064	2.9593e-81	0.455738	2.80495e-11	0.0857072	0.20626
chr1:111729801-111743281C	NM_024901	DENND2D	DENN/MADD domain containing 2D	5	0.701336	Inf	1.59662	1.13728e-36	0.982473	0	0.280432	6.22432e-16	0.564689	1.95447e-22	0.701336	2.31855e-25
chr17:36686260-36762183C	NM_025248	SRCIN1	SRC kinase signaling inhibitor 1	5	0.701113	Inf	0.701113	3.88116e-18	0.558003	3.90987e-39	0.887363	0	0.10983	0.0165607	0.959518	7.28181e-17
chr22:38092995-38172562W	NM_001039141,NM_138632,NM_007032	TRIOBP	TRIO and F-actin binding protein	4	0.700856	65.1146	0.740219	5.79413e-27	0.661492	1.29091e-89	0.0274826	0.527042	0.197282	0.00283346	0.789654	3.60921e-24
chr13:33590571-33640281W	NM_004795	KL	klotho	4	0.69958	Inf	1.60041	8.1368e-25	0.309517	1.26118e-09	0.767544	0	0.631616	8.30753e-39	-0.231846	0.231519
chr21:36041688-36090519W	NM_053277	CLIC6	chloride intracellular channel 6	5	0.698459	63.0469	2.0769	6.21068e-91	0.298972	5.35412e-11	0.698459	4.26767e-26	0.285622	0.00689473	0.744196	1.2734e-09
chr2:27593389-27599994W	NM_014748	SNX17	sorting nexin 17	4	0.698064	68.8743	0.709588	2.31368e-13	-0.0234436	0.569065	0.632627	6.10488e-73	0.769907	1.2911e-54	0.68654	2.66262e-11
chr1:2481359-2484284C	NR_026927	LOC115110	hypothetical LOC115110	4	0.696668	Inf	0.39111	0.0481281	-0.061821	0.336115	1.31898	0	0.414447	0.00419696	0.978888	1.25042e-12
chr11:44587141-44641313W	NM_002231,NM_001024844	CD82	CD82 molecule	4	0.696291	56.7495	0.989064	1.65854e-30	0.738471	1.61264e-66	0.311376	2.51937e-15	-0.0735277	0.179508	0.654112	4.86768e-13
chr6:44081374-44095191C	NM_032111	MRPL14	mitochondrial ribosomal protein L14	5	0.696281	37.9735	1.53523	4.81157e-21	0.696281	7.51502e-22	0.695643	7.34133e-28	0.452354	1.44067e-06	0.888038	9.10078e-09
chr19:55587221-55599290W	NM_133180,NM_017729	EPS8L1	EPS8-like 1	4	0.69583	13.6773	0.93836	1.65807e-07	0.35459	0.000172345	0.614516	9.29911e-14	-0.0952141	0.603673	0.777143	1.24391e-06
chr5:130599702-130730380W	NM_001038702,NM_020240	CDC42SE2	CDC42 small effector 2	4	0.693849	Inf	0.182785	0.0311557	0.412595	5.05817e-41	1.45057	0	0.975103	0	0.139033	0.0898489
chr1:169075947-169101960W	NM_001677	ATP1B1	ATPase, Na+/K+ transporting, beta 1 polypeptide	5	0.693153	Inf	1.83287	0	1.71991	0	0.0702015	7.71305e-14	0.693153	0	0.628441	0
chr10:129705325-129884162W	NM_130435,NM_006504	PTPRE	protein tyrosine phosphatase, receptor type, E	4	0.692836	13.0336	0.37079	0.124433	0.586598	1.77078e-06	0.799073	2.77677e-18	0.281283	0.0179662	0.826471	0.00453691
chr7:13930858-14031050C	NM_004956,NM_001163147,NM_001163148,NM_001163149,NM_001163150,NM_001163151,NM_001163152	ETV1	ets variant 1	4	0.692361	54.1884	0.140944	0.416405	0.538187	2.18057e-22	0.681108	2.58696e-40	0.864179	5.85068e-52	0.703614	1.56076e-05
chr1:220701568-220837798W	NM_018650	MARK1	MAP/microtubule affinity-regulating kinase 1	5	0.691182	68.6822	1.29509	8.8982e-24	0.502684	1.82522e-21	0.691182	3.2983e-76	0.401756	5.55037e-16	0.867861	2.42816e-15
chr3:196730157-196756686C	NM_005929,NM_033316	MFI2	antigen p97 (melanoma associated) identified by monoclonal antibodies 133.2 and 96.5	4	0.689674	25.1024	0.839233	1.8548e-10	0.284399	3.8416e-07	0.540115	5.40952e-13	1.23651	3.65784e-26	-0.191347	0.219655
chr5:58264866-59783925C	NM_006203,NM_001165899,NM_001104631	PDE4D	phosphodiesterase 4D, cAMP-specific	4	0.689105	Inf	0.553167	0.00342282	0.374961	1.26646e-07	1.97266	0	0.825043	1.19339e-33	-0.0245433	0.940651
chr3:39183344-39195102C	NM_033027	CSRNP1	cysteine-serine-rich nuclear protein 1	5	0.685692	Inf	0.685692	6.21601e-19	0.622551	1.17327e-68	1.68685	0	0.235625	9.52089e-08	0.895956	5.80867e-24
chr5:156277549-156279539W	NR_002168	PPP1R2P3	protein phosphatase 1, regulatory (inhibitor) subunit 2 pseudogene 3	4	0.682528	Inf	0.367144	0.000668853	0.932131	1.49295e-70	1.1996	0	-0.0198728	0.741531	0.432926	0.00200512
chr3:49758932-49761384C	NM_021971,NM_013334	GMPPB	GDP-mannose pyrophosphorylase B	5	0.682325	46.9562	1.2219	1.83494e-25	0.682325	4.55874e-26	0.503163	3.79998e-21	0.630914	3.83259e-14	1.47591	8.91724e-19
chr10:116853124-117708494W	NM_207303	ATRNL1	attractin-like 1	4	0.681688	Inf	1.22391	1.51936e-34	-0.0160889	0.662541	0.767759	0	0.591321	3.637e-53	0.595617	3.68429e-06
chr20:33292148-33301237W	NM_021202	TP53INP2	tumor protein p53 inducible nuclear protein 2	5	0.681272	Inf	0.681272	3.26279e-32	0.765075	0	0.336874	1.14747e-33	1.16466	0	0.273437	3.89801e-07
chr10:74033677-74035797W	NM_019058	DDIT4	DNA-damage-inducible transcript 4	5	0.679893	Inf	1.4487	0	0.353295	0	0.679893	0	0.238645	6.53125e-13	1.29619	0
chr18:21269562-21535027W	NM_000227,NM_198129,NM_001127717,NM_001127718	LAMA3	laminin, alpha 3	5	0.677148	Inf	0.977193	3.47296e-22	0.121209	5.29812e-05	2.48976	0	0.364981	8.5368e-07	0.677148	7.38132e-21
chr5:131593351-131609145W	NM_001131027,NM_003687	PDLIM4	PDZ and LIM domain 4	5	0.676859	20.2737	1.00667	1.68593e-11	0.676859	6.6139e-19	0.376207	2.15648e-10	0.322606	0.00222208	0.9122	0.00177185
chr3:50400233-50540892C	NM_001005505,NM_006030,NM_001174051	CACNA2D2	calcium channel, voltage-dependent, alpha 2/delta subunit 2	4	0.674835	Inf	0.754544	3.92491e-35	0.91176	0	0.381429	2.42711e-58	0.595126	5.89761e-85	0.0839537	0.423338
chr1:181057638-181059977W	NM_016545	IER5	immediate early response 5	5	0.674504	Inf	0.890795	7.04601e-24	1.37602	0	0.19415	1.37157e-08	0.327646	8.46276e-07	0.674504	3.11179e-21
chr3:14444106-14530855W	NM_003043,NM_001134367,NM_001134368	SLC6A6	solute carrier family 6 (neurotransmitter transporter, taurine), member 6	5	0.674348	Inf	0.674348	4.05586e-41	0.314414	5.99328e-55	0.768334	0	0.410551	1.5624e-44	0.870073	7.80393e-41
chr3:5021097-5026863W	NM_003670	BHLHE40	basic helix-loop-helix family, member e40	5	0.673041	Inf	0.722454	0	0.673041	0	0.522844	0	0.407293	5.68774e-51	0.840815	0
chr3:45123770-45187914C	NM_178181,NM_022842	CDCP1	CUB domain containing protein 1	5	0.672524	Inf	0.672524	1.0773e-44	0.80594	0	1.20183	0	0.311774	1.05197e-21	0.265137	7.92944e-07
chr8:134467091-134584183C	NM_173344,NM_003033	ST3GAL1	ST3 beta-galactoside alpha-2,3-sialyltransferase 1	5	0.669438	Inf	1.20232	4.48572e-72	1.01633	0	0.669438	0	0.626861	6.23921e-58	0.48707	1.22026e-15
chr15:78287328-78369994C	NM_144572,NM_015079	TBC1D2B	TBC1 domain family, member 2B	5	0.669104	73.5844	0.669104	3.67723e-15	0.722279	3.38847e-95	0.241735	2.38313e-10	0.148894	0.00565879	1.01016	9.73076e-40
chr5:149980642-150038792W	NM_001109974,NM_001166208,NM_001166209,NM_007286	SYNPO	synaptopodin	4	0.66757	Inf	0.392123	3.07992e-41	0.0608133	7.3941e-06	0.0112234	0.251955	0.943017	0	1.09621	0
chr9:34989725-34998428W	NM_012266,NM_001135004,NM_001135005	DNAJB5	DnaJ (Hsp40) homolog, subfamily B, member 5	4	0.666757	16.7611	0.708295	0.00462597	0.775499	3.02144e-15	0.581846	4.86856e-13	0.625219	1.03134e-07	0.132457	0.572163
chr11:747432-765023W	NM_006755	TALDO1	transaldolase 1	4	0.666599	53.261	0.62897	1.28026e-17	0.777952	2.01856e-80	0.179484	6.79926e-06	0.049607	0.418683	0.704228	3.00921e-14
chr19:3762665-3767562W	NM_172251	MRPL54	mitochondrial ribosomal protein L54	4	0.665661	15.498	0.974631	4.83207e-11	0.356691	0.000562147	0.31051	7.40885e-05	-0.000509436	1	1.65768	1.10375e-16
chr17:81037567-81052589W	NM_001004431	METRNL	meteorin, glial cell differentiation regulator-like	4	0.664892	22.2251	0.671205	1.87905e-07	0.433305	3.35475e-09	0.658579	8.67242e-17	-0.0703352	0.714399	1.13183	1.40317e-17
chr4:75023829-75168812W	NM_001144978	MTHFD2L	methylenetetrahydrofolate dehydrogenase (NADP+ dependent) 2-like	4	0.664362	9.56108	1.53754	5.10401e-08	0.761801	1.4357e-06	0.52975	2.31161e-05	0.566923	0.00954595	0.485248	0.10707
chr13:33677273-33859901C	NM_178006,NM_178007,NM_052851	STARD13	StAR-related lipid transfer (START) domain containing 13	4	0.663585	Inf	0.688799	1.51961e-06	0.309057	1.42521e-09	1.5517	0	0.638372	5.21334e-26	0.0909063	0.478704
chr22:41347385-41368666W	NM_014248	RBX1	ring-box 1, E3 ubiquitin protein ligase	4	0.662625	12.7277	2.28699	2.64745e-16	-0.10666	0.221798	0.182074	0.0103317	0.358126	0.000825766	0.967125	4.59517e-07
chr5:38845960-38935742W	NM_001168355,NM_003999	OSMR	oncostatin M receptor	5	0.661932	Inf	0.290132	1.32162e-05	0.614679	0	0.997374	0	0.661932	9.43178e-31	0.846322	6.3442e-42
chr15:63615731-63674075C	NM_001218,NM_206925	CA12	carbonic anhydrase XII	5	0.660962	Inf	0.532635	1.03225e-34	1.79032	0	0.660962	5.81333e-76	2.16395	0	0.42098	4.65007e-21
chr18:904944-912171W	NM_001099733,NM_001117	ADCYAP1	adenylate cyclase activating polypeptide 1 (pituitary)	5	0.659852	Inf	1.1059	6.75788e-49	1.15038	0	0.659852	0	0.645887	7.75163e-47	0.359879	0.00352254
chr8:141541265-141645646C	NM_001164623,NM_012154	EIF2C2	eukaryotic translation initiation factor 2C, 2	5	0.658698	45.6655	0.634683	1.58066e-05	0.658698	3.95899e-21	1.22322	9.26804e-61	0.409778	8.40502e-06	1.00467	1.41441e-09
chr9:135037334-135118220W	NM_032536	NTNG2	netrin G2	5	0.65858	84.3771	1.73653	9.31769e-60	0.629699	6.81261e-21	0.220897	1.54347e-07	2.89751	2.2421e-95	0.65858	0.00272717
chr1:10696668-10856707C	NM_001079843,NM_017766	CASZ1	castor zinc finger 1	5	0.658019	52.7855	0.917229	1.92093e-21	0.687898	1.63148e-38	0.658019	2.97537e-41	0.472942	3.55489e-10	0.541801	7.19868e-07
chr12:129277739-129308541C	NM_145648,NR_026666	SLC15A4	solute carrier family 15, member 4	4	0.656806	54.0475	0.172775	0.182762	0.609595	1.27345e-39	0.59855	1.16374e-33	0.704017	4.75881e-18	1.16973	3.36641e-28
chr1:205585235-205602000C	NM_001973,NM_021795	ELK4	ELK4, ETS-domain protein (SRF accessory protein 1)	4	0.654703	30.514	0.901895	5.46977e-06	0.201365	0.0155816	1.34329	3.04129e-56	0.40751	0.000961775	0.229234	0.220253
chr1:85731461-85742587C	NM_003921	BCL10	B-cell CLL/lymphoma 10	4	0.654594	76.7197	1.44058	4.52705e-68	0.805436	4.53308e-75	0.503752	1.90549e-22	0.274843	0.000688795	-0.00827056	0.943811
chr16:28548662-28550495C	NM_012385,NM_001042483	NUPR1	nuclear protein, transcriptional regulator, 1	5	0.653325	Inf	0.296352	9.37647e-07	0.653325	1.95707e-35	2.29136	0	0.215638	0.0327186	1.32099	2.8297e-56
chr19:55987699-55995854W	NM_033113	ZNF628	zinc finger protein 628	4	0.653089	19.3088	1.09673	3.46043e-15	0.763719	1.57411e-24	0.163855	0.0351781	-0.002132	1	0.542459	0.00615248
chr16:69140160-69152617W	NM_005329,NM_138612	HAS3	hyaluronan synthase 3	5	0.652959	51.996	1.0013	2.54623e-12	0.478365	1.1461e-16	1.02612	5.12085e-71	0.652959	5.78803e-12	0.478972	0.000142965
chr12:54789047-54813050C	NM_002205	ITGA5	integrin, alpha 5 (fibronectin receptor, alpha polypeptide)	5	0.651804	Inf	0.807297	3.32685e-68	0.814835	0	0.248393	1.34005e-19	0.651804	2.27215e-49	0.502455	7.05775e-23
chr3:185080970-185200624W	NM_004721	MAP3K13	mitogen-activated protein kinase kinase kinase 13	4	0.651578	31.612	0.197463	0.0918437	0.419271	1.38997e-11	1.03625	3.00871e-40	0.515584	1.3302e-05	0.787572	4.43639e-13
chr1:861121-879961W	NM_152486	SAMD11	sterile alpha motif domain containing 11	5	0.650797	116.188	1.06452	6.30434e-92	0.677151	2.78869e-97	0.138798	5.55837e-14	0.326908	2.63473e-37	0.650797	1.95133e-15
chr6:165740779-166075584C	NM_006661,NM_001130690	PDE10A	phosphodiesterase 10A	4	0.650194	19.2767	0.802819	0.00195367	0.394608	6.1588e-07	1.02272	1.4078e-30	-0.119172	0.327153	0.497569	0.0024974
chr8:124515359-124553446C	NM_058229,NM_148177	FBXO32	F-box protein 32	4	0.650167	10.0117	0.585588	0.0153959	0.290196	0.0123147	0.895996	2.68786e-16	0.714746	0.00454649	0.06554	0.785197
chrX:95939662-96855596W	NM_007309,NM_006729	DIAPH2	diaphanous homolog 2 (Drosophila)	5	0.64408	22.3941	0.406618	0.0285161	0.403603	2.29358e-05	1.40017	6.1042e-34	0.64408	3.89833e-07	0.707094	0.00151247
chr1:205473684-205501920W	NM_212502,NM_212503,NM_002596	CDK18	cyclin-dependent kinase 18	4	0.643619	34.6054	0.690177	9.49436e-11	0.59706	7.11879e-41	0.239486	1.46933e-05	-0.136601	0.154635	0.8647	4.66685e-20
chr2:61108752-61150178W	NM_002908	REL	v-rel reticuloendotheliosis viral oncogene homolog (avian)	4	0.641434	14.3872	1.77103	1.44596e-13	0.478462	1.2896e-07	0.692841	3.99641e-09	-0.156154	0.211061	0.590027	0.00364732
chr17:80347087-80376513C	NM_175902,NM_024648,NR_033265	C17orf101	chromosome 17 open reading frame 101	5	0.639198	61.5189	0.639198	7.19503e-19	0.719882	4.36148e-55	0.477028	1.9738e-35	0.227773	0.000197084	0.937386	2.12193e-23
chr19:35491246-35517373W	NM_020895,NM_001136199	GRAMD1A	GRAM domain containing 1A	4	0.639181	66.3173	0.540338	8.10524e-16	0.70156	2.55398e-67	0.0399062	0.227816	0.728564	3.50233e-54	0.576802	5.96762e-09
chr9:100883258-100954956C	NM_052820,NM_003389	CORO2A	coronin, actin binding protein, 2A	5	0.638148	31.3833	1.99745	4.4551e-18	0.638148	3.45468e-11	0.83096	1.9709e-27	0.598995	4.54603e-12	0.448113	0.00515673
chr17:65373924-65689645W	NM_181671,NM_012417	PITPNC1	phosphatidylinositol transfer protein, cytoplasmic 1	4	0.637435	37.5686	-0.0103932	0.941906	0.29632	7.31107e-09	0.533548	1.76947e-28	0.838463	1.65706e-34	0.741321	1.30501e-12
chr22:50354143-50357719W	NM_001001852	PIM3	pim-3 oncogene	5	0.637428	Inf	0.547056	3.53044e-40	0.450222	1.19523e-64	0.637428	0	2.02098	0	0.662972	1.07258e-46
chr5:176853687-176869848W	NM_002082,NM_001004105,NM_001004106	GRK6	G protein-coupled receptor kinase 6	4	0.636656	15.8245	0.672268	1.14658e-05	0.684613	2.09994e-16	0.452604	2.4974e-11	0.0565991	0.61313	0.601044	0.00117719
chr22:35695268-35743985W	NR_024194,NR_024195,NM_001135729,NM_001135730,NM_001135732,NM_005488	TOM1	target of myb1 (chicken)	4	0.635752	34.5933	0.74565	6.939e-16	0.716034	2.34072e-51	0.149171	0.00106226	-0.0368475	0.629845	0.555469	7.00709e-07
chr10:71872030-71892690C	NM_032797	AIFM2	apoptosis-inducing factor, mitochondrion-associated, 2	5	0.634959	49.5401	0.432145	1.41771e-05	0.634959	1.3274e-29	0.768359	5.76023e-52	0.408861	4.94734e-07	1.14192	4.96055e-17
chr22:30184603-30234254C	NM_032204	ASCC2	activating signal cointegrator 1 complex subunit 2	4	0.63315	36.5259	0.420205	2.46555e-09	0.370164	8.09022e-19	-0.0732941	0.0663682	0.854653	1.86299e-34	0.846094	1.9629e-18
chr17:63133456-63223819W	NM_001165933,NM_003835,NM_001081955	RGS9	regulator of G-protein signaling 9	5	0.633112	73.0429	1.08809	9.84429e-44	0.633112	6.25719e-64	0.314241	2.57525e-31	0.181479	4.6886e-09	0.721031	3.29533e-14
chr1:70724686-70820417C	NM_030816	ANKRD13C	ankyrin repeat domain 13C	4	0.63066	44.5223	1.144	3.83247e-32	-0.0774156	0.138575	0.794845	4.17998e-53	0.466475	2.37381e-11	0.234391	0.0397454
chrX:150151763-150159246W	NM_005342	HMGB3	high mobility group box 3	5	0.630633	Inf	0.324058	2.29783e-08	0.630633	0	1.34095	0	0.782083	0	0.275819	0.000174019
chr11:66052052-66056638C	NM_020470	YIF1A	Yip1 interacting factor homolog A (S. cerevisiae)	4	0.630188	20.1635	0.723092	1.08206e-13	0.537285	2.32576e-19	0.117794	0.0148816	0.121759	0.0974424	0.862101	4.5012e-10
chr17:73894724-73901181C	NM_032478	MRPL38	mitochondrial ribosomal protein L38	5	0.628814	46.2959	1.00121	3.63291e-29	0.628814	9.05264e-31	0.671125	4.73338e-30	0.457999	3.44589e-10	0.398538	0.000549876
chr19:45394477-45406935W	NM_006114,NM_001128916,NM_001128917	TOMM40	translocase of outer mitochondrial membrane 40 homolog (yeast)	4	0.626669	14.5292	0.438362	0.00545353	0.412575	8.87612e-05	0.863164	2.46556e-21	0.0726155	0.563404	0.814975	4.19344e-05
chr22:33669063-34316416C	NM_133642,NM_004737	LARGE	like-glycosyltransferase	5	0.622376	Inf	0.541167	1.9183e-06	1.5038	0	0.622376	1.12482e-20	0.53499	1.16046e-08	0.94571	1.06883e-21
chr12:48733795-48745029C	NM_001172681,NM_001172682,NM_152320	ZNF641	zinc finger protein 641	5	0.622163	Inf	0.622163	1.48927e-08	0.971037	0	0.494359	7.56445e-24	0.616202	1.10098e-24	0.795862	5.51605e-15
chr17:45331208-45390076W	NM_000212	ITGB3	integrin, beta 3 (platelet glycoprotein IIIa, antigen CD61)	4	0.621976	Inf	0.808822	8.9746e-09	0.255332	2.11914e-05	1.51937	0	0.435131	2.97637e-05	0.366232	0.162215
chr16:55513081-55540584W	NM_001127891,NM_004530	MMP2	matrix metallopeptidase 2 (gelatinase A, 72kDa gelatinase, 72kDa type IV collagenase)	5	0.621631	Inf	0.524058	1.23397e-10	0.745914	9.16135e-93	0.734751	0	0.488962	4.99114e-43	0.621631	5.1738e-08
chr1:170633313-170708540W	NM_022716,NM_006902	PRRX1	paired related homeobox 1	5	0.621152	Inf	0.723092	0.0020299	0.604625	4.87225e-14	2.52895	0	0.599595	4.58557e-13	0.621152	0.0286995
chr4:80822773-80994477C	NM_001145794,NM_058172	ANTXR2	anthrax toxin receptor 2	4	0.620963	Inf	0.539928	0.000669362	0.171214	0.0241513	2.00117	0	0.701997	4.62745e-09	-0.138866	0.39872
chr11:3108346-3186582C	NM_020896,NM_001144063,NM_145638	OSBPL5	oxysterol binding protein-like 5	4	0.62073	9.27157	1.11541	5.36288e-09	0.495603	6.19822e-07	0.0933952	0.484912	0.63823	0.000355595	0.60323	0.0128457
chr2:64319788-64371605C	NM_020651	PELI1	pellino homolog 1 (Drosophila)	5	0.619662	59.5514	0.619662	3.37315e-10	0.165976	9.05003e-05	0.660456	7.38329e-56	0.834293	1.99542e-51	0.616151	1.07843e-10
chr11:47260854-47270457C	NM_001131064,NM_001610	ACP2	acid phosphatase 2, lysosomal	5	0.619233	Inf	0.698527	3.18172e-15	0.420122	9.3172e-18	1.31033	0	0.619233	5.23866e-28	0.597739	4.4e-08
chr7:54819941-54826939C	NM_014302,NM_001012456	SEC61G	Sec61 gamma subunit	4	0.618456	19.505	0.0385937	0.920664	0.511791	2.26932e-10	0.174857	0.00409608	0.725121	2.59812e-12	1.63074	1.98794e-19
chr5:96096515-96143892C	NM_001040458,NM_016442	ERAP1	endoplasmic reticulum aminopeptidase 1	5	0.617598	Inf	0.232707	0.00275597	0.340012	4.07328e-17	1.95941	0	0.983771	5.74474e-89	0.617598	4.44159e-11
chr4:57514154-57547872C	NM_032495,NM_001145459,NM_001145460,NM_139211,NM_139212	HOPX	HOP homeobox	4	0.617143	19.0934	0.877669	2.24715e-06	0.216531	0.0257051	0.536221	1.69369e-19	0.698065	2.82267e-15	-0.466311	0.125326
chr19:1941161-1981334W	NM_001319	CSNK1G2	casein kinase 1, gamma 2	4	0.616972	63.3867	0.438253	6.69103e-14	0.795691	1.4201e-89	0.218507	8.79153e-10	-0.0130961	0.772368	0.802875	3.53047e-27
chr1:31205315-31230683C	NM_006762	LAPTM5	lysosomal protein transmembrane 5	4	0.61402	25.1932	0.817609	3.31496e-11	0.41043	3.15167e-18	0.0800851	0.0544599	0.379554	6.28242e-09	1.25388	5.5016e-18
chr1:155232660-155243281C	NM_003993	CLK2	CDC-like kinase 2	5	0.61388	42.9396	0.698055	4.38617e-18	0.61388	4.69632e-36	0.178472	2.54027e-06	0.211433	0.000272188	1.59755	4.02086e-32
chr3:119388372-119396243C	NM_005694	COX17	COX17 cytochrome c oxidase assembly homolog (S. cerevisiae)	4	0.612172	26.7774	0.566265	1.19918e-06	0.658078	1.92678e-16	0.363061	2.32418e-12	-0.0820178	0.319541	1.88028	4.16022e-25
chr11:118124133-118135251C	NM_005797,NM_144765	MPZL2	myelin protein zero-like 2	5	0.612066	55.7149	0.477979	0.00538977	0.612066	2.07543e-35	0.99173	4.69425e-65	0.962	1.24438e-17	0.348837	0.00159026
chr6:44225903-44233525C	NM_004556	NFKBIE	nuclear factor of kappa light polypeptide gene enhancer in B-cells inhibitor, epsilon	4	0.612016	Inf	0.60241	1.54524e-05	0.3951	2.86041e-15	1.22707	0	-0.123973	0.465708	0.621622	1.74781e-11
chr15:92396938-92715665W	NM_001145044,NM_013272	SLCO3A1	solute carrier organic anion transporter family, member 3A1	4	0.611605	37.9922	0.532446	1.95512e-05	0.78099	6.7432e-66	0.0106238	0.861669	0.19397	0.0158478	0.690763	1.76014e-11
chr16:67188089-67193812C	NM_003789	TRADD	TNFRSF1A-associated via death domain	4	0.611272	16.3046	1.06352	5.07215e-13	0.534278	3.76662e-15	-0.0995889	0.191627	0.310158	0.00385616	0.688266	2.78796e-06
chr17:19246484-19266046C	NM_015681	B9D1	B9 protein domain 1	5	0.611015	7.18218	0.939903	0.000745467	0.547317	4.97836e-05	0.277472	0.0198047	0.611015	4.65622e-05	1.06207	0.00740932
chrX:79924987-80065233C	NM_153252	BRWD3	bromodomain and WD repeat domain containing 3	4	0.610924	42.9383	0.585893	4.00339e-07	0.062657	0.177919	0.700531	1.2099e-58	0.635955	1.0681e-26	0.280619	0.00626042
chr4:134070470-134112731W	NM_032961,NM_020815	PCDH10	protocadherin 10	4	0.610081	8.4099	1.89302	5.33118e-06	0.487179	0.000493434	0.587805	8.54771e-08	0.632358	0.00280392	-0.144383	0.867882
chr19:10654647-10664093W	NM_032885	ATG4D	ATG4 autophagy related 4 homolog D (S. cerevisiae)	4	0.609776	14.2924	0.496499	0.000329544	0.723052	1.36028e-20	0.139051	0.0264428	-0.01249	0.898472	0.801846	8.64966e-07
chr4:120217575-120225600C	NM_001170330,NM_001001701	C4orf3	chromosome 4 open reading frame 3	5	0.60965	71.5103	0.883292	1.45303e-27	0.60965	9.62174e-72	0.110715	0.000146852	0.366105	2.89876e-12	1.05507	8.76301e-43
chr17:80572440-80606411C	NM_019613	WDR45L	WDR45-like	4	0.608463	Inf	0.0744209	0.121209	0.484347	0	0.482291	0	0.732578	2.14034e-59	4.04984	0
chr5:138282412-138534065C	NM_022464,NM_001037633	SIL1	SIL1 homolog, endoplasmic reticulum chaperone (S. cerevisiae)	5	0.606485	78.6127	0.746003	1.69973e-23	0.3837	3.48039e-28	0.487878	3.10476e-66	0.644141	1.79398e-44	0.606485	5.98066e-12
chr11:394217-404907W	NM_007183	PKP3	plakophilin 3	4	0.60441	69.002	0.763047	2.89819e-33	0.445772	7.29486e-37	0.220858	1.82403e-10	-0.0606526	0.231147	1.61242	1.63703e-71
chr12:7247147-7261869C	NM_016546	C1RL	complement component 1, r subcomponent-like	5	0.604168	Inf	0.690494	1.57679e-46	0.54538	0	0.604168	8.9425e-89	0.328158	4.4681e-14	1.1484	0
chr21:32490736-32931290C	NM_003253	TIAM1	T-cell lymphoma invasion and metastasis 1	4	0.604029	77.8486	0.764512	5.33265e-15	0.434026	2.43931e-24	0.443547	5.52871e-48	0.765809	2.30944e-84	-0.0697938	0.541429
chr3:48509197-48541661C	NM_016479	SHISA5	shisa homolog 5 (Xenopus laevis)	4	0.603887	Inf	0.554939	2.10418e-36	0.440009	1.2919e-93	0.652834	0	0.659371	0	-0.0628235	0.190573
chr7:81579418-82073031C	NM_000722	CACNA2D1	calcium channel, voltage-dependent, alpha 2/delta subunit 1	4	0.602763	Inf	0.599263	2.52349e-07	0.251788	7.07791e-06	1.90579	0	0.606263	1.22076e-51	0.107156	0.466416
chr1:228109165-228135676C	NM_003395	WNT9A	wingless-type MMTV integration site family, member 9A	4	0.602612	7.16238	2.06887	3.59854e-07	0.40394	0.0228905	0.578225	2.50325e-06	0.626999	0.0280545	0.56611	0.483957
chr21:41029254-41034815W	NM_033170,NM_033171,NM_033172,NM_033173,NM_006057	B3GALT5	UDP-Gal:betaGlcNAc beta 1,3-galactosyltransferase, polypeptide 5	4	0.602546	10.5399	1.03887	1.92036e-05	0.573599	4.44728e-09	0.523271	3.84049e-07	-0.0399947	0.724645	0.631494	0.000545604
chrX:129198896-129244688C	NM_001421,NM_001127197	ELF4	E74-like factor 4 (ets domain transcription factor)	4	0.600691	30.1149	0.545822	0.000128957	0.65556	1.08265e-16	1.01571	2.43556e-43	0.220922	0.00969262	0.239358	0.122568
chrX:77223458-77225135C	NM_001029891	PGAM4	phosphoglycerate mutase family member 4	5	0.600134	Inf	0.100084	0.032878	0.57216	0	0.600134	0	1.00968	0	0.956643	5.47615e-81
chr16:75145759-75150665C	NM_153486,NM_194436	LDHD	lactate dehydrogenase D	4	0.598247	8.50312	1.15077	1.79088e-09	0.454834	3.07434e-05	-0.159615	0.205864	0.421461	0.0180857	0.741661	0.00167486
chr3:49057908-49060924W	NM_199069,NM_199070,NM_199073,NM_199074	NDUFAF3	NADH dehydrogenase (ubiquinone) 1 alpha subcomplex, assembly factor 3	4	0.597768	21.1937	0.539537	6.29923e-06	0.655999	1.21416e-25	-0.0137595	0.804328	0.496642	4.14846e-08	0.913168	3.72869e-09
chr2:46769867-46811825W	NM_012249	RHOQ	ras homolog gene family, member Q	4	0.597756	Inf	0.48057	2.79683e-21	0.367722	4.12274e-78	0.808728	0	0.714942	0	-0.0936877	0.0794572
chr22:31500765-31503551C	NM_080430	SELM	selenoprotein M	5	0.596545	18.1831	0.746715	3.15334e-10	0.696407	4.32879e-19	0.205578	0.0117679	0.596545	2.20229e-07	0.503905	0.000927043
chr20:3776401-3786759W	NM_021872,NM_021873,NM_004358	CDC25B	cell division cycle 25 homolog B (S. pombe)	5	0.59645	65.7193	0.786378	2.61628e-22	0.489039	7.14276e-32	0.489418	3.75522e-42	0.600768	1.85348e-38	0.59645	1.50731e-11
chr17:46970148-46973230W	NM_005175,NM_001002027	ATP5G1	ATP synthase, H+ transporting, mitochondrial Fo complex, subunit C1 (subunit 9)	4	0.595769	8.02148	0.723092	0.00114351	-0.17289	0.0977907	0.268156	0.00355328	0.468445	0.000450506	1.08389	2.13167e-08
chr16:28488601-28503623C	NM_000086,NM_001042432	CLN3	ceroid-lipofuscinosis, neuronal 3	4	0.59479	9.64388	0.774622	2.34821e-06	0.27354	0.00088749	-0.0584357	0.437926	0.733135	4.43491e-10	0.456446	0.00282738
chr15:41060068-41099676C	NM_018163	DNAJC17	DnaJ (Hsp40) homolog, subfamily C, member 17	4	0.594436	4.95154	0.629982	0.024679	0.500558	0.000613241	0.558889	0.000331197	0.00727141	1	0.921205	0.00353039
chr18:46446224-46477081C	NM_005904	SMAD7	SMAD family member 7	5	0.59353	50.8562	0.374375	5.75033e-06	0.603362	7.79156e-40	0.59353	9.54491e-47	0.328843	1.48929e-07	0.801316	5.79685e-14
chr5:176910395-176924602C	NM_005451,NM_203352,NM_213636	PDLIM7	PDZ and LIM domain 7 (enigma)	4	0.592132	34.2596	1.1189	2.46305e-26	0.765804	4.75783e-40	0.371919	3.88053e-07	-0.120415	0.246093	0.418461	0.00360935
chr12:11802788-12048323W	NM_001987	ETV6	ets variant 6	4	0.59179	Inf	0.904882	1.98791e-39	0.0295004	0.361473	0.785536	0	0.323107	1.24567e-09	0.398043	6.76412e-09
chr19:17830303-17845324W	NM_018174	MAP1S	microtubule-associated protein 1S	4	0.5916	Inf	0.377081	8.54198e-10	0.915902	0	0.000963516	0.989447	0.144147	0.0113395	0.80612	3.30316e-21
chr15:29412455-29862927C	NM_015307	FAM189A1	family with sequence similarity 189, member A1	4	0.590965	24.7163	1.94717	3.82504e-27	0.539971	7.34354e-18	0.304117	0.00024231	-0.174599	0.116655	0.641959	2.68841e-06
chr8:26240523-26270644W	NM_004331	BNIP3L	BCL2/adenovirus E1B 19kDa interacting protein 3-like	5	0.589936	Inf	0.54252	4.01298e-25	0.866726	0	0.274449	6.6755e-52	0.589936	1.1826e-97	0.885508	1.95751e-60
chr3:52232116-52248343W	NM_199166,NM_000688	ALAS1	aminolevulinate, delta-, synthase 1	5	0.58841	65.5806	0.372459	2.92536e-06	0.58841	1.26725e-40	0.651867	5.58527e-59	0.580634	5.38224e-25	0.723851	3.51996e-15
chr20:388709-411608W	NM_006462,NM_031229	RBCK1	RanBP-type and C3HC4-type zinc finger containing 1	5	0.587861	Inf	0.92098	1.62826e-49	0.534665	9.75109e-54	0.868613	0	0.587861	3.67363e-54	0.382476	3.02007e-07
chr11:67165652-67169376C	NM_206873,NM_001008709,NM_002708	PPP1CA	protein phosphatase 1, catalytic subunit, alpha isozyme	5	0.587283	43.2898	0.741605	1.21648e-23	0.587283	9.33054e-47	0.0944709	0.0196192	0.332847	4.95512e-09	0.704438	9.00662e-16
chr19:40477073-40487351W	NM_006503,NM_153001	PSMC4	proteasome (prosome, macropain) 26S subunit, ATPase, 4	5	0.587279	46.0308	0.87443	2.65303e-14	0.573519	2.58629e-29	0.587279	9.06367e-37	0.154794	0.0298177	1.16103	5.98727e-21
chr19:17530912-17536140W	NM_138401	FAM125A	family with sequence similarity 125, member A	4	0.586534	7.7278	0.69067	0.000206589	0.482397	1.80447e-06	0.294166	0.00400005	0.0459519	0.786246	0.883906	1.41322e-05
chr3:81538850-81810950C	NM_000158	GBE1	glucan (1,4-alpha-), branching enzyme 1	5	0.585624	Inf	0.276576	9.30678e-05	0.933086	0	0.585624	2.0582e-60	0.501416	8.24081e-16	1.02987	1.26695e-27
chr19:50879685-50886266W	NM_007121	NR1H2	nuclear receptor subfamily 1, group H, member 2	5	0.584925	43.8277	0.708929	2.80119e-22	0.584925	1.82274e-49	0.111436	0.00841303	0.126988	0.0421345	0.74014	3.73001e-22
chr9:140083054-140084822W	NM_003731	SSNA1	Sjogren syndrome nuclear autoantigen 1	4	0.584218	15.2968	0.842295	1.95889e-14	0.326141	2.93936e-06	-0.019888	0.771017	0.203493	0.0335952	1.07224	4.07132e-13
chr22:50296856-50312106C	NM_024105	ALG12	asparagine-linked glycosylation 12, alpha-1,6-mannosyltransferase homolog (S. cerevisiae)	4	0.584032	60.3234	-0.192748	0.113794	0.594481	2.54224e-25	1.08699	3.70316e-89	0.492885	4.07377e-12	0.573582	2.342e-06
chr12:48235322-48298814C	NM_001017535,NM_000376	VDR	vitamin D (1,25- dihydroxyvitamin D3) receptor	4	0.582648	27.7612	0.410502	0.00579221	0.655633	1.21322e-17	0.886109	3.2637e-33	0.509663	2.17442e-08	0.303076	0.104595
chr17:33570086-33594754W	NM_144975	SLFN5	schlafen family member 5	5	0.582314	Inf	0.435266	9.45277e-12	0.582314	0	2.19154	0	0.268098	1.59723e-07	0.990067	0
chr2:198318231-198339851W	NM_025147	COQ10B	coenzyme Q10 homolog B (S. cerevisiae)	4	0.581107	51.0073	1.2943	1.88863e-43	0.264006	4.33524e-07	0.667391	1.85686e-57	0.0676469	0.367084	0.494822	3.10737e-05
chr11:2423523-2425105W	NM_005706	TSSC4	tumor suppressing subtransferable candidate 4	4	0.580637	13.5604	0.558922	4.2027e-05	0.602352	3.49764e-15	0.0878166	0.146545	0.366353	0.000152024	0.866343	1.09324e-06
chr15:66782666-66790146C	NM_006049	SNAPC5	small nuclear RNA activating complex, polypeptide 5, 19kDa	4	0.580433	18.7973	1.37972	4.40151e-14	0.512669	4.22531e-10	0.648197	8.4882e-17	0.00199647	1	0.452261	0.00963432
chr18:77439801-77514507W	NM_004715,NM_048368	CTDP1	CTD (carboxy-terminal domain, RNA polymerase II, polypeptide A) phosphatase, subunit 1	5	0.579759	21.5357	0.608851	8.13007e-08	0.579759	2.17553e-17	0.404863	1.46002e-10	0.297693	0.00249769	1.0265	2.66835e-11
chr20:3801203-3805954W	NM_018347	C20orf29	chromosome 20 open reading frame 29	4	0.5794	15.2649	0.609076	3.93833e-10	0.404054	2.36157e-05	0.122883	0.145029	0.549724	2.91693e-07	1.16494	1.81032e-12
chr10:63661013-63856707W	NM_032199	ARID5B	AT rich interactive domain 5B (MRF1-like)	5	0.5769	Inf	1.19416	2.14122e-63	0.160045	1.23922e-05	1.05669	0	0.5769	3.902e-47	0.467887	3.50723e-09
chr4:39500375-39529218C	NM_001184700,NM_001184701,NM_003359	UGDH	UDP-glucose 6-dehydrogenase	5	0.57661	100.582	0.23943	3.25412e-05	0.57661	4.92634e-81	0.724087	2.21963e-83	0.309443	2.43082e-08	1.04209	4.47729e-44
chr14:51706886-51724370W	NM_030755	TMX1	thioredoxin-related transmembrane protein 1	5	0.576467	Inf	0.479657	2.05918e-18	0.314492	4.67416e-21	0.619927	0	0.576467	4.54531e-48	1.10294	3.21131e-62
chr17:7482805-7485428W	NM_001040059,NM_001251	CD68	CD68 molecule	5	0.575968	Inf	0.575968	1.31479e-20	0.572944	1.87086e-90	1.04936	0	0.228209	3.71864e-05	0.685856	9.18086e-27
chrX:48886242-48900990C	NM_006521	TFE3	transcription factor binding to IGHM enhancer 3	4	0.575377	Inf	0.0543645	0.355543	0.761955	0	0.415957	5.88254e-57	0.452283	1.29437e-30	0.698471	2.23492e-28
chr19:3538265-3557571C	NM_021731,NM_174983,NM_001042680	C19orf28	chromosome 19 open reading frame 28	5	0.574858	40.2284	0.716156	3.37934e-17	0.574858	2.7379e-25	0.425402	4.94406e-22	0.633018	4.50572e-23	0.365386	0.00214301
chr2:157180946-157189287C	NM_006186	NR4A2	nuclear receptor subfamily 4, group A, member 2	4	0.574675	39.6941	2.0276	1.77797e-48	0.643385	2.83609e-20	0.505965	6.91895e-14	0.380332	3.09075e-05	0.316458	0.0592496
chr6:26158349-26171574W	NM_021063,NM_138720	HIST1H2BD	histone cluster 1, H2bd	4	0.574278	21.1779	0.415388	0.0035923	0.637397	6.08694e-14	0.511158	2.74724e-15	0.902607	2.79225e-16	-0.10507	0.613838
chr6:144261439-144385735C	NM_001080951,NM_001080952,NM_001080953,NM_001080954,NM_001080955,NM_001080956,NM_002656,NM_006718	PLAGL1	pleiomorphic adenoma gene-like 1	5	0.57293	Inf	0.57293	1.75807e-11	0.849798	0	0.531305	2.10338e-80	0.166858	0.000134242	0.786904	1.54997e-09
chr3:187439165-187463475C	NM_001130845,NM_001134738,NM_001706	BCL6	B-cell CLL/lymphoma 6	5	0.571874	Inf	0.197903	0.00498301	0.571874	2.61874e-91	0.758319	0	0.949993	9.91657e-74	0.541236	4.57936e-15
chr11:790476-796221C	NM_024698	SLC25A22	solute carrier family 25 (mitochondrial carrier: glutamate), member 22	5	0.570524	Inf	0.409276	6.93931e-12	0.586944	3.79735e-42	0.882699	0	0.570524	5.03167e-30	0.416131	5.49844e-08
chr11:18720351-18726332W	NM_153347	TMEM86A	transmembrane protein 86A	5	0.569085	25.0792	0.786023	9.87408e-09	0.77272	3.20066e-30	0.569085	1.57353e-12	0.270767	0.00917969	0.495829	0.000761557
chr7:22157909-22396533C	NM_012294	RAPGEF5	Rap guanine nucleotide exchange factor (GEF) 5	4	0.568211	55.4248	0.175604	0.107545	0.216483	1.96092e-09	0.822647	8.90064e-83	0.829534	3.05358e-25	0.313775	7.73132e-05
chr11:64662005-64684722C	NM_015104	ATG2A	ATG2 autophagy related 2 homolog A (S. cerevisiae)	5	0.567438	Inf	1.93142	0	0.567438	8.83362e-51	0.358821	2.74019e-28	0.144907	0.00302129	0.676095	9.46383e-16
chr19:44047464-44079730C	NM_006297	XRCC1	X-ray repair complementing defective repair in Chinese hamster cells 1	5	0.567398	31.3766	1.20422	1.36929e-28	0.567398	2.08041e-21	0.100634	0.025876	0.271301	2.53977e-05	1.00826	3.92887e-14
chr19:56158954-56164524W	NM_013301	CCDC106	coiled-coil domain containing 106	4	0.566596	43.6572	3.43825	5.38889e-68	0.493552	1.41778e-11	0.350055	5.00248e-13	-0.0238276	0.798207	0.639639	5.18976e-05
chr20:36322434-36500519W	NM_030877	CTNNBL1	catenin, beta like 1	4	0.566489	51.6474	0.32126	0.00326714	0.100923	0.128962	0.989202	4.97324e-93	0.76736	8.36983e-15	0.365617	0.00402799
chr4:2271325-2420370C	NM_001172656,NM_001172657,NM_001172658,NM_001172659,NM_001172660,NM_020972	ZFYVE28	zinc finger, FYVE domain containing 28	4	0.566203	38.5272	1.78034	1.81985e-36	0.444018	2.44058e-09	0.628207	1.37423e-28	0.504199	1.63743e-11	0.239628	0.218553
chr2:28615779-28637514W	NM_005253	FOSL2	FOS-like antigen 2	5	0.565594	Inf	0.775909	7.61761e-68	0.597752	0	0.229722	3.81113e-20	0.565594	8.07576e-48	0.146291	0.000153522
chr11:32851489-32876103W	NM_024081	PRRG4	proline rich Gla (G-carboxyglutamic acid) 4 (transmembrane)	5	0.565319	44.6047	1.42036	1.11456e-27	0.565319	4.59489e-20	1.35451	7.55338e-47	0.44649	0.000743367	0.270654	0.0482458
chr1:11724150-11734407W	NM_018438	FBXO6	F-box protein 6	5	0.564083	Inf	0.461575	0.00048952	0.467262	7.14686e-10	2.41272	0	0.564083	1.37418e-07	3.40581	6.29901e-35
chrX:39910501-40036582C	NM_017745,NM_001123383,NM_001123384,NM_001123385	BCOR	BCL6 corepressor	5	0.563457	53.2548	0.744572	4.85209e-22	0.563457	1.48928e-46	0.417098	1.89068e-37	0.104806	0.0196195	0.615373	8.51956e-11
chr11:65405578-65418391W	NM_153253,NM_006747	SIPA1	signal-induced proliferation-associated 1	5	0.562238	15.8392	0.562238	0.00100389	0.781589	1.43739e-18	0.3529	0.000480003	0.425189	0.00857859	1.04239	6.78827e-09
chr6:111880145-111927474C	NM_001164281,NM_001164282,NM_001164283,NM_147686,NR_028338	TRAF3IP2	TRAF3 interacting protein 2	5	0.562037	Inf	0.352142	0.000488807	0.43183	1.64884e-20	0.968547	0	0.562037	2.2163e-15	0.843544	7.57966e-15
chr16:16043434-16236928W	NM_019862,NM_019898,NM_019899,NM_019900,NM_004996	ABCC1	ATP-binding cassette, sub-family C (CFTR/MRP), member 1	5	0.561492	81.428	0.355247	9.10598e-05	0.621915	5.81786e-63	0.845737	3.14212e-94	0.356239	2.50053e-08	0.561492	3.64689e-10
chr3:48601506-48632593C	NM_000094	COL7A1	collagen, type VII, alpha 1	5	0.561434	Inf	1.34443	6.6187e-40	0.435564	9.83052e-30	0.944732	0	0.446492	8.97855e-32	0.561434	6.44156e-06
chr1:155867601-155881177C	NM_006912	RIT1	Ras-like without CAAX 1	5	0.561252	66.6013	0.567187	6.74268e-08	0.561252	1.58413e-53	0.547606	2.61609e-47	0.114855	0.0454954	1.13449	1.87432e-37
chr16:67471917-67515089C	NM_004691	ATP6V0D1	ATPase, H+ transporting, lysosomal 38kDa, V0 subunit d1	5	0.561158	Inf	0.561158	4.82824e-25	0.852094	0	0.641056	0	0.253041	1.63879e-13	0.481737	2.60384e-11
chr18:77155772-77289322W	NM_006162,NM_172387,NM_172388,NM_172389,NM_172390	NFATC1	nuclear factor of activated T-cells, cytoplasmic, calcineurin-dependent 1	4	0.558643	7.12818	0.670624	0.00462701	0.564233	1.0225e-07	0.521589	0.000209361	0.423515	0.111276	0.553054	0.0301361
chr10:45952817-46090354C	NM_145021,NM_001002265,NM_001002266	MARCH8	membrane-associated ring finger (C3HC4) 8	4	0.55775	63.7	0.306238	0.00788184	0.208467	0.000616852	0.920419	1.02321e-85	0.809262	3.42199e-48	0.161553	0.27941
chr6:119499267-119670926C	NM_005907	MAN1A1	mannosidase, alpha, class 1A, member 1	5	0.557601	Inf	1.09468	0	0.203012	7.87684e-37	0.775879	0	0.293522	7.57046e-50	0.557601	8.47076e-38
chr20:35973088-36033819W	NM_005417,NM_198291	SRC	v-src sarcoma (Schmidt-Ruppin A-2) viral oncogene homolog (avian)	4	0.557464	70.2372	0.19082	0.00305051	0.602169	4.79391e-71	0.629739	6.30967e-65	0.00608742	0.921108	0.512758	3.56777e-16
chr19:44010872-44031396C	NM_014297	ETHE1	ethylmalonic encephalopathy 1	5	0.556419	13.2856	0.943737	8.91956e-10	0.275276	0.00215954	0.556419	5.66125e-11	0.528104	9.90825e-05	0.65922	0.00130956
chr2:101892063-101925178C	NM_173647	RNF149	ring finger protein 149	5	0.55628	Inf	1.82168	0	0.680906	0	0.55628	1.25925e-81	0.470431	2.16282e-20	0.275344	8.73968e-05
chr5:52083774-52249484W	NM_015946	PELO	pelota homolog (Drosophila)	4	0.55457	31.4974	1.34758	2.89392e-17	0.294066	1.47163e-06	0.675919	2.56222e-38	0.43322	2.12566e-08	0.224399	0.173327
chr11:64008413-64011606W	NM_057092,NM_004470,NM_001135208	FKBP2	FK506 binding protein 2, 13kDa	5	0.554273	30.3697	0.554273	5.71976e-12	0.190236	0.00109686	0.575239	9.03656e-43	0.141642	0.0204126	0.628206	9.76352e-09
chr3:119013220-119138322W	NM_020754	ARHGAP31	Rho GTPase activating protein 31	5	0.553094	Inf	0.540228	0.000816363	0.553094	4.13809e-20	1.54779	0	1.3026	3.30717e-33	0.512855	0.000100404
chr7:75677393-75695928W	NM_005918	MDH2	malate dehydrogenase 2, NAD (mitochondrial)	5	0.552225	90.8745	0.317835	1.93978e-09	0.574078	3.53194e-91	0.259699	3.01356e-25	0.600164	5.95376e-58	0.552225	3.79234e-17
chr11:65421068-65430443C	NM_021975,NM_001145138	RELA	v-rel reticuloendotheliosis viral oncogene homolog A (avian)	5	0.550663	Inf	0.722091	3.13008e-29	0.550663	1.72945e-50	1.56544	0	0.291331	1.93244e-08	0.300029	5.50873e-05
chr6:88384579-88411985C	NM_018064	AKIRIN2	akirin 2	5	0.549514	43.5123	0.443709	0.000373347	0.503135	2.15175e-15	0.889357	9.23392e-55	0.81851	1.36573e-19	0.549514	0.000322465
chr3:156392205-156424555W	NM_001184717,NM_001184718,NM_015508	TIPARP	TCDD-inducible poly(ADP-ribose) polymerase	5	0.549426	Inf	0.366948	0.00288965	0.549426	1.13712e-50	1.0888	0	0.669127	1.82252e-24	0.206691	0.0312399
chr5:40841410-40855454W	NM_032587	CARD6	caspase recruitment domain family, member 6	4	0.549056	32.6948	0.751824	8.97097e-09	0.814659	7.87893e-56	0.328961	4.19928e-05	0.268766	0.0795267	0.346289	0.00427687
chr4:146540540-146581186W	NM_172250	MMAA	methylmalonic aciduria (cobalamin deficiency) cblA type	5	0.548316	Inf	0.370312	4.89112e-06	0.258821	2.32187e-07	1.72562	0	0.548316	5.15145e-14	0.750389	2.25714e-16
chr2:70508510-70520869C	NM_003096	SNRPG	small nuclear ribonucleoprotein polypeptide G	4	0.548131	10.6101	0.3807	0.0135828	0.0825632	0.466342	0.315357	0.000111212	0.715562	2.58415e-10	0.989918	5.01568e-08
chr15:58888510-59042177C	NM_001110	ADAM10	ADAM metallopeptidase domain 10	4	0.547668	Inf	0.386236	1.41903e-05	0.120263	1.84096e-05	1.74466	0	0.0932681	0.0686796	0.709101	6.69941e-29
chr7:44084239-44101313W	NM_014063,NM_001014436,NM_001122956	DBNL	drebrin-like	4	0.546985	25.224	0.605387	1.42162e-10	0.488584	1.87264e-22	0.359558	2.24508e-15	0.117966	0.0652271	0.627116	4.32368e-08
chr11:67806483-67818365W	NM_006019,NM_006053	TCIRG1	T-cell, immune regulator 1, ATPase, H+ transporting, lysosomal V0 subunit A3	5	0.546517	40.1555	0.546517	1.03797e-18	0.308789	6.7678e-14	0.673825	6.15548e-37	0.21791	0.00246874	0.74625	5.95703e-18
chr12:42705889-42719932C	NM_033114	ZCRB1	zinc finger CCHC-type and RNA binding motif 1	5	0.546349	42.3247	0.368834	1.26103e-06	0.20592	0.000121151	0.696291	1.7239e-52	0.546349	2.3948e-15	0.82167	1.96482e-16
chr20:62329996-62339355C	NM_003224,NM_001134758	ARFRP1	ADP-ribosylation factor related protein 1	5	0.545376	11.2849	0.717445	3.4662e-06	0.545376	4.93516e-10	0.318513	2.41961e-05	0.263357	0.0237246	0.711881	0.000318437
chr6:31926581-31937532W	NM_006929	SKIV2L	superkiller viralicidic activity 2-like (S. cerevisiae)	5	0.542874	Inf	1.48272	0	0.542874	0	0.438824	3.56961e-53	0.204956	1.25766e-08	0.7044	2.78337e-36
chr5:140603078-140605858W	NM_018934	PCDHB14	protocadherin beta 14	5	0.541077	15.9712	0.384923	0.00309989	0.562384	5.81084e-11	0.393475	5.95268e-08	0.541077	1.07939e-10	1.03494	1.80068e-05
chr1:53711212-53793821C	NM_017522,NM_004631,NM_033300,NM_001018054	LRP8	low density lipoprotein receptor-related protein 8, apolipoprotein e receptor	5	0.541002	9.60822	0.5055	0.0479453	0.541002	1.13727e-06	0.430585	0.000422852	0.735283	2.17782e-07	0.855617	0.00027239
chr9:96080482-96108696C	NM_001098808	C9orf129	chromosome 9 open reading frame 129	4	0.54048	16.1202	0.383605	0.00444403	0.217883	0.00811658	1.01137	2.66489e-26	-0.140093	0.203421	0.697355	5.06013e-05
chr14:62162119-62214977W	NM_001530,NM_181054	HIF1A	hypoxia inducible factor 1, alpha subunit (basic helix-loop-helix transcription factor)	5	0.540039	Inf	0.152596	0.000269661	0.412521	0	1.68668	0	0.935988	0	0.540039	7.62244e-58
chr13:51935702-52027275C	NM_001039937,NM_001039938,NM_012141	INTS6	integrator complex subunit 6	4	0.539953	28.1669	-0.181273	0.109923	0.143149	0.00687399	0.803875	5.96129e-45	0.396242	9.2129e-08	0.683664	1.65348e-07
chr1:101361632-101447311W	NM_133496,NM_001144884	SLC30A7	solute carrier family 30 (zinc transporter), member 7	4	0.53983	Inf	0.375958	0.00862085	0.434518	4.21066e-21	1.40445	0	0.645143	9.93323e-20	0.0758151	0.548972
chr9:140138037-140142222C	NM_001001710	FAM166A	family with sequence similarity 166, member A	4	0.537616	17.2826	0.0635824	0.73422	0.460343	5.4758e-10	0.614889	2.04726e-21	0.388613	0.00229468	0.80792	1.56749e-05
chr6:27106073-27114619C	NM_080593	HIST1H2BK	histone cluster 1, H2bk	4	0.535935	14.639	0.308054	0.0360081	0.515703	6.39684e-09	0.556168	4.49812e-12	0.819443	2.43644e-10	-0.315805	0.0645275
chr3:100428160-100467810W	NM_001007565,NM_006070	TFG	TRK-fused gene	4	0.535118	57.0956	-0.119029	0.146428	0.584795	1.68346e-64	0.485838	5.03289e-39	0.381111	2.13908e-11	0.584398	3.9311e-11
chr12:6643657-6647536W	NM_002046	GAPDH	glyceraldehyde-3-phosphate dehydrogenase	5	0.533566	Inf	0.533566	0	0.57458	0	0.196545	0	0.296424	3.17588e-89	1.38837	0
chr11:67259240-67272843C	NM_001130848,NM_004910	PITPNM1	phosphatidylinositol transfer protein, membrane-associated 1	4	0.53288	45.5801	0.75399	9.24732e-32	0.404146	5.90007e-30	0.0493008	0.106247	0.463825	4.84568e-25	0.601936	3.76294e-14
chr1:155290252-155293938C	NM_001039517	C1orf104	chromosome 1 open reading frame 104	4	0.53097	9.88954	0.703983	0.000485358	0.198366	0.00158419	0.357958	2.66152e-08	-0.104694	0.285177	0.992036	5.74135e-08
chr16:77224836-77246976W	NM_014940	MON1B	MON1 homolog B (yeast)	4	0.530813	19.0514	0.582393	1.57864e-09	0.515747	1.38755e-25	-0.0209844	0.670334	0.152307	0.0297471	0.545879	9.77686e-07
chr6:31937588-31940032C	NM_005510	DOM3Z	dom-3 homolog Z (C. elegans)	5	0.530474	Inf	2.69921	0	0.530474	6.33094e-29	0.407183	1.84438e-15	0.213448	0.0020844	0.965241	6.05618e-15
chr8:145051321-145060635C	NM_032789	PARP10	poly (ADP-ribose) polymerase family, member 10	5	0.528214	Inf	0.853742	6.24951e-37	0.080362	0.0406418	1.66699	0	0.214087	1.00692e-05	0.528214	5.56055e-10
chr1:36554453-36559532W	NM_017825	ADPRHL2	ADP-ribosylhydrolase like 2	4	0.527787	56.2951	2.68439	3.01818e-89	0.362002	1.68952e-16	0.0657027	0.125975	0.570111	1.16197e-13	0.485464	7.65191e-05
chr7:1570368-1582678W	NM_002360	MAFK	v-maf musculoaponeurotic fibrosarcoma oncogene homolog K (avian)	4	0.52763	Inf	0.330687	8.85321e-09	0.828537	0	-0.0263729	0.399069	0.137572	0.00476721	0.724573	3.71813e-28
chr7:73113535-73134017C	NM_001165903,NM_004603	STX1A	syntaxin 1A (brain)	4	0.525484	Inf	0.804566	2.51834e-29	0.523459	1.0459e-47	0.490865	0	0.527508	6.12121e-70	0.11949	0.227495
chr16:67261016-67263182W	NM_014187	TMEM208	transmembrane protein 208	4	0.524331	13.5512	0.566265	1.19918e-06	0.482397	4.96122e-09	0.249948	4.67635e-05	0.0493585	0.590715	1.14817	2.28095e-11
chr11:9302201-9336296C	NM_015012,NR_028491,NM_001165030	TMEM41B	transmembrane protein 41B	4	0.523565	32.8614	0.3649	0.0199012	0.319829	8.79775e-08	0.784241	8.60393e-51	0.68223	4.41979e-13	0.0734625	0.659338
chr17:40439565-40463958W	NM_003152	STAT5A	signal transducer and activator of transcription 5A	5	0.522193	Inf	1.3152	5.73041e-64	0.467418	1.25809e-32	1.02721	0	0.224435	3.3285e-05	0.522193	6.06646e-07
chr5:90664541-90679149C	NM_020801	ARRDC3	arrestin domain containing 3	5	0.522063	Inf	0.340622	9.70836e-15	0.577457	0	0.33142	0	1.21282	0	0.522063	9.08155e-46
chr19:6677847-6720662C	NM_000064	C3	complement component 3	5	0.521246	Inf	1.16666	0	0.453949	0	0.167455	0	0.521246	0	0.943194	0
chr3:171757418-172118490W	NM_001135095,NM_022763	FNDC3B	fibronectin type III domain containing 3B	4	0.519639	Inf	0.0164045	0.798114	0.400257	5.05743e-69	1.68035	0	0.428859	6.12643e-28	0.610419	1.13086e-23
chr12:104609559-104744058W	NM_001093771,NM_182729,NM_182742,NM_182743,NM_003330	TXNRD1	thioredoxin reductase 1	5	0.51963	Inf	0.51963	6.71541e-13	1.15844	0	0.458463	9.89781e-50	0.47972	5.50604e-24	0.928849	1.94624e-40
chr19:48111453-48206533W	NM_015711	GLTSCR1	glioma tumor suppressor candidate region gene 1	4	0.518658	32.4377	0.63908	1.72009e-09	0.730815	4.24341e-43	0.398236	7.51233e-17	0.178919	0.0046365	0.216207	0.143592
chr3:127407911-127542051C	NM_007283,NM_001003794	MGLL	monoglyceride lipase	4	0.517757	Inf	0.501826	6.14447e-07	1.3749	0	0.383272	1.83472e-09	-0.103264	0.315418	0.533689	7.82549e-09
chr18:59992548-60053502W	NM_003839	TNFRSF11A	tumor necrosis factor receptor superfamily, member 11a, NFKB activator	4	0.516873	34.5534	1.14966	9.62072e-14	0.492767	1.71943e-23	0.540978	4.33546e-37	0.209945	0.00430931	-0.154033	0.300828
chr20:1874813-1920539W	NM_080792,NM_001040022,NM_001040023	SIRPA	signal-regulatory protein alpha	5	0.516755	Inf	0.699245	2.36559e-12	0.860397	0	0.333583	1.10953e-17	0.17071	0.00491099	0.516755	3.67317e-10
chr1:47073388-47082563C	NM_201403,NM_145279	MOBKL2C	MOB1, Mps One Binder kinase activator-like 2C (yeast)	4	0.516572	Inf	0.607211	3.17557e-05	0.0270525	0.709657	1.26015	0	0.19465	0.0378262	0.425933	0.00812469
chr1:22443800-22469519C	NM_030761	WNT4	wingless-type MMTV integration site family, member 4	4	0.51645	Inf	0.955844	0	0.276177	3.87595e-48	0.129358	6.91829e-21	0.756724	0	0.00040235	1
chr16:58497549-58547522W	NM_022910,NM_001130487,NM_020465	NDRG4	NDRG family member 4	4	0.514698	27.575	0.689797	1.4835e-10	0.467124	6.09801e-23	0.0565685	0.0351728	0.562273	4.58486e-27	0.0150951	0.907063
chr7:97920964-98030427C	NM_018842	BAIAP2L1	BAI1-associated protein 2-like 1	5	0.514188	140.399	1.04449	4.11179e-98	0.514188	5.29348e-92	0.728032	1.97931e-97	0.146487	0.00346197	0.462287	8.9925e-18
chr19:4324041-4338847C	NM_001013841,NM_017720	STAP2	signal transducing adaptor family member 2	5	0.513715	29.2743	0.271326	0.0114031	0.513715	1.37574e-14	0.798356	1.4642e-35	0.369393	0.00306064	0.833922	3.84376e-11
chr20:34287232-34288901W	NM_080748	ROMO1	reactive oxygen species modulator 1	4	0.513659	22.1546	0.887211	1.04937e-16	0.140107	0.01711	0.118701	0.0209672	0.121385	0.0634503	1.34542	3.26351e-28
chr19:10943116-10946983C	NM_006858	TMED1	transmembrane emp24 protein transport domain containing 1	4	0.512557	14.5268	0.578969	0.000103976	0.460398	1.15071e-12	0.405362	5.21143e-12	-0.0542922	0.567726	0.564716	8.06346e-05
chr7:99245818-99277606C	NM_000777	CYP3A5	cytochrome P450, family 3, subfamily A, polypeptide 5	5	0.512514	Inf	0.486122	1.53525e-13	0.665568	6.10338e-100	0.512514	1.51911e-23	0.380461	3.03097e-18	0.9658	0
chr8:126104083-126379367W	NM_173685	NSMCE2	non-SMC element 2, MMS21 homolog (S. cerevisiae)	4	0.511495	4.62624	0.0939295	0.728305	0.274686	0.017989	0.419982	0.00013383	0.603008	0.00193289	0.610504	0.0265567
chr6:30152234-30181153C	NM_003449	TRIM26	tripartite motif containing 26	4	0.511358	Inf	0.67803	8.21848e-31	0.0310781	0.374257	0.830534	0	0.299318	7.60423e-10	0.344687	3.35363e-07
chr21:44834398-44847002C	NM_173354	SIK1	salt-inducible kinase 1	4	0.511294	Inf	0.152957	0.0128615	0.304118	1.98533e-14	0.765132	0	0.718471	1.78492e-68	-0.156767	0.0576674
chr1:171283486-171311222W	NR_002719	TOP1P1	topoisomerase (DNA) I pseudogene 1	4	0.510526	Inf	-0.0997516	0.494687	0.147997	0.00965839	1.1722	0	0.622643	2.55335e-13	0.39841	0.00586778
chr12:56735384-56754037C	NM_005419,NM_198332	STAT2	signal transducer and activator of transcription 2, 113kDa	4	0.510067	Inf	0.366948	4.37002e-06	0.178338	3.47938e-07	1.61488	0	0.653186	2.28768e-56	-0.0302121	0.729227
chr3:51976361-51982881W	NM_001003931,NM_005485	PARP3	poly (ADP-ribose) polymerase family, member 3	5	0.508686	Inf	0.789998	6.68926e-09	0.243971	0.00113844	2.20024	0	0.508686	1.92485e-05	0.335463	0.0450371
chr7:108210356-108215292W	NM_012328	DNAJB9	DnaJ (Hsp40) homolog, subfamily B, member 9	5	0.508019	Inf	1.3767	0	0.247478	4.02841e-20	0.508019	0	0.492598	2.9906e-31	0.887181	2.22809e-46
chr17:7486965-7491525W	NM_004870,NR_024603	MPDU1	mannose-P-dolichol utilization defect 1	4	0.507359	15.4492	0.82191	2.65726e-15	0.412857	6.93763e-11	0.0680974	0.241413	0.259942	0.000508026	0.60186	1.25357e-05
chr12:58176528-58196639W	NM_001172695,NM_001172696,NM_001172697,NM_005726	TSFM	Ts translation elongation factor, mitochondrial	4	0.507322	11.3619	0.500699	0.0113895	0.513945	9.20179e-09	0.463233	3.47575e-12	0.117667	0.262486	0.529257	0.00222568
chr9:95883772-95896570C	NM_004148	NINJ1	ninjurin 1	5	0.507098	Inf	0.608862	4.455e-09	0.507098	8.13126e-24	1.72935	0	0.505127	4.78827e-08	0.309222	0.00657986
chr16:3070313-3072381W	NM_016639	TNFRSF12A	tumor necrosis factor receptor superfamily, member 12A	5	0.506994	Inf	0.312839	3.89773e-07	0.899958	0	0.224111	1.27595e-08	0.563622	1.52965e-17	0.506994	2.57719e-10
chr2:6988453-7005936C	NM_207315	CMPK2	cytidine monophosphate (UMP-CMP) kinase 2, mitochondrial	5	0.506283	Inf	0.431926	0.00464212	0.376685	0.000179388	4.13217	0	2.82431	8.69169e-84	0.506283	0.0283427
chr19:14519633-14530171C	NM_005804	DDX39A	DEAD (Asp-Glu-Ala-Asp) box polypeptide 39A	4	0.503618	22.3688	0.384068	0.00377395	0.4365	6.17159e-09	0.730555	2.98733e-35	0.048541	0.620881	0.570736	0.000618431
chr12:108909051-108913380W	NM_007076	FICD	FIC domain containing	5	0.503092	45.0998	0.503092	9.31589e-06	0.413622	1.68998e-08	1.02661	5.47348e-75	0.20852	0.0150274	1.63055	9.01156e-10
chr2:12856998-12882856W	NR_027303,NM_021643	TRIB2	tribbles homolog 2 (Drosophila)	5	0.502052	Inf	0.232991	2.29401e-06	0.400583	4.00829e-38	1.85174	0	0.502052	3.78933e-16	0.779629	5.36126e-32
chr17:19281034-19286856W	NM_002749,NM_139032,NM_139033,NM_139034	MAPK7	mitogen-activated protein kinase 7	5	0.501495	22.6377	0.501495	0.000609828	1.05213	2.56911e-32	0.415718	4.6153e-07	0.229454	0.0419958	0.947247	2.29381e-07
chr5:106712591-107006596C	NM_001962	EFNA5	ephrin-A5	5	0.501333	Inf	0.450795	9.39453e-05	1.25823	0	0.42316	4.07718e-31	0.530383	6.83408e-23	0.501333	0.000338807
chr9:139756571-139760738C	NM_003792,NM_153200	EDF1	endothelial differentiation-related factor 1	5	0.501222	88.9573	0.501222	3.57038e-29	0.576269	2.29361e-58	0.347764	3.04195e-32	0.263665	5.31866e-09	1.14557	5.12219e-68
chr5:204875-218297C	NM_145265	CCDC127	coiled-coil domain containing 127	4	0.500404	10.2964	0.484932	0.0270684	0.325307	0.000101545	0.515877	9.60527e-13	0.154658	0.23129	0.72235	7.1741e-05
chr6:100836751-100911551C	NM_005068	SIM1	single-minded homolog 1 (Drosophila)	4	0.499832	Inf	0.367375	0.023167	0.271327	3.904e-07	1.63859	0	0.632289	4.05568e-29	0.0152217	0.918208
chr20:2673524-2740753W	NM_001110514	EBF4	early B-cell factor 4	4	0.49939	47.1097	0.471048	1.57001e-06	0.768471	1.61655e-76	0.24803	5.82093e-11	0.0452075	0.463937	0.527731	7.3551e-11
chr19:40946749-40950282C	NM_203344,NM_013368	SERTAD3	SERTA domain containing 3	4	0.499194	8.47909	0.592305	0.00455719	0.258188	0.00619649	0.511158	4.10602e-12	0.0957575	0.395542	0.48723	0.00844164
chr16:71660070-71675866W	NM_052858,NM_001017967	MARVELD3	MARVEL domain containing 3	5	0.499171	12.8413	0.768896	2.70968e-08	0.196047	0.0106063	0.499171	1.40251e-10	0.224922	0.0405471	0.80957	7.98339e-08
chr7:98625064-98741723C	NM_181349,NM_020429	SMURF1	SMAD specific E3 ubiquitin protein ligase 1	4	0.498277	47.09	0.606211	7.3826e-15	0.479744	5.60888e-43	0.51681	7.86023e-43	-0.0267922	0.635806	0.264219	0.000268792
chr22:29663998-29696514W	NM_001163285,NM_001163286,NM_001163287,NM_005243,NM_013986	EWSR1	Ewing sarcoma breakpoint region 1	4	0.496622	70.5698	0.328611	1.30496e-08	0.185621	3.01625e-06	0.664633	5.75376e-95	-0.0110089	0.801903	1.20732	3.16656e-46
chr22:43013847-43045405C	NM_001171660,NM_001171661,NM_000398,NM_007326,NM_001129819	CYB5R3	cytochrome b5 reductase 3	5	0.495806	Inf	0.495806	4.73469e-30	1.10275	0	0.0543784	0.0129642	0.4516	7.40229e-54	1.14137	0
chr10:13142082-13180276W	NM_001008211,NM_001008212,NM_001008213,NM_021980	OPTN	optineurin	4	0.495755	Inf	0.535822	2.81257e-18	0.128681	9.93074e-05	1.90286	0	0.455689	8.62268e-26	0.000172619	1
chr1:151313116-151319769C	NM_000449,NM_001025603	RFX5	regulatory factor X, 5 (influences HLA class II expression)	4	0.494376	Inf	0.713662	6.03937e-13	0.27509	4.79005e-08	1.84834	0	0.207038	0.00319142	0.178057	0.0725656
chr11:104813594-104839325C	NM_001225,NM_033306	CASP4	caspase 4, apoptosis-related cysteine peptidase	5	0.493979	Inf	0.309542	0.00296644	0.135321	0.00172007	2.22458	0	0.99345	1.31065e-27	0.493979	2.54596e-06
chr22:19005347-19007760W	NR_024159	DGCR9	DiGeorge syndrome critical region gene 9	5	0.493122	8.47983	0.901429	3.74203e-06	0.490048	3.58644e-06	0.282787	0.000971897	0.493122	0.00111793	0.693345	0.0264534
chr22:50312283-50321186W	NM_001135101,NM_024324	CRELD2	cysteine-rich with EGF-like domains 2	5	0.492305	13.4876	0.766813	4.16214e-07	0.483214	1.37734e-09	0.194725	0.000485875	0.492305	1.89873e-06	0.800334	9.745e-06
chr4:26862313-27027003W	NM_001169117,NM_001169118,NM_020860	STIM2	stromal interaction molecule 2	4	0.489934	21.5186	-0.0127237	0.92544	0.463964	7.05762e-13	0.469128	8.09949e-17	0.582296	6.01398e-15	0.51074	5.89163e-05
chr7:150929585-150935905W	NM_019015	CHPF2	chondroitin polymerizing factor 2	5	0.489078	51.6732	0.60564	6.13507e-15	0.731397	2.9696e-63	0.305232	1.14674e-19	0.3048	1.8056e-11	0.489078	1.64589e-06
chr9:129849628-129885044C	NM_012098	ANGPTL2	angiopoietin-like 2	5	0.487975	71.8946	0.630795	1.44916e-11	0.311648	6.36361e-08	0.487975	8.26177e-50	0.962387	2.57471e-88	0.343282	0.038928
chr8:28203104-28243977C	NM_018660	ZNF395	zinc finger protein 395	4	0.486833	Inf	0.537452	9.06265e-62	0.436214	0	0.132678	1.7198e-24	-0.00457651	0.845299	0.59783	1.49907e-49
chr16:417396-420540C	NM_006428	MRPL28	mitochondrial ribosomal protein L28	4	0.486533	13.5555	0.548762	1.4313e-06	0.540264	6.25672e-17	0.203675	0.000299241	0.15552	0.0627003	0.432802	0.00218364
chr12:7055740-7070479W	NM_002831,NM_080548,NM_080549	PTPN6	protein tyrosine phosphatase, non-receptor type 6	5	0.484434	19.0437	0.593401	7.10391e-07	0.484434	1.56025e-13	0.437436	9.81265e-14	0.258172	0.00310302	0.736428	1.31495e-07
chr1:236681565-236712996W	NM_006499,NM_201543,NM_201544,NM_201545	LGALS8	lectin, galactoside-binding, soluble, 8	5	0.484136	Inf	0.436254	1.28228e-05	0.484136	1.70874e-34	1.00684	0	0.466428	2.07028e-11	0.874789	1.68462e-25
chr19:49956473-49974304W	NM_153329,NM_001145396	ALDH16A1	aldehyde dehydrogenase 16 family, member A1	4	0.483978	9.07667	0.59916	1.41041e-05	0.336378	5.67753e-05	0.0728538	0.415711	0.368796	0.00104023	0.925038	5.63428e-08
chr1:11734538-11751678C	NM_001127325,NM_006341	MAD2L2	MAD2 mitotic arrest deficient-like 2 (yeast)	4	0.483923	5.01332	0.510098	0.00455414	0.318434	0.000749899	-0.0423477	0.628176	0.504546	0.00029535	0.463299	0.0205067
chr10:49609687-49643182W	NM_002750,NM_139046,NM_139047,NM_139049	MAPK8	mitogen-activated protein kinase 8	4	0.483839	25.5738	0.0549354	0.860941	0.398927	4.8327e-06	1.42467	1.16588e-45	0.449096	0.000593166	0.518582	0.0101914
chr19:50706885-50813801W	NM_024729,NM_001077186,NM_001145809	MYH14	myosin, heavy chain 14, non-muscle	4	0.482998	Inf	0.53585	4.31452e-52	0.548108	0	-0.0162142	0.329868	0.148442	7.0111e-09	0.430146	4.53549e-28
chr1:11796142-11810827W	NM_001040194,NM_001040195,NM_001040196,NM_001040197,NM_020350	AGTRAP	angiotensin II receptor-associated protein	4	0.481485	13.2401	0.734821	2.98616e-11	0.138814	0.0286911	0.530297	1.97241e-14	0.0804568	0.441935	0.432674	0.0023783
chr22:29469066-29564321W	NM_001039570,NM_032045	KREMEN1	kringle containing transmembrane protein 1	4	0.481159	14.9379	0.608322	3.83522e-08	0.324935	2.53145e-07	0.391269	1.26735e-12	0.127566	0.13999	0.571049	2.12143e-06
chr19:47177574-47220384C	NM_016457,NM_001079880,NM_001079881,NM_001079882	PRKD2	protein kinase D2	4	0.478425	42.0212	0.943957	3.60567e-30	0.401897	7.18933e-18	0.554953	5.83871e-43	0.0796327	0.191531	0.227586	0.0194971
chr6:136878188-137113656C	NM_005923	MAP3K5	mitogen-activated protein kinase kinase kinase 5	5	0.478088	31.8812	0.478088	3.86071e-09	0.275	7.4506e-09	0.731999	6.67414e-45	0.194462	0.0157613	0.564908	1.95022e-07
chr9:100263462-100364023W	NM_001166116,NM_003275	TMOD1	tropomodulin 1	4	0.476859	Inf	0.482976	2.56578e-21	0.352039	5.65936e-47	0.470741	0	0.942352	0	-0.0796393	0.245775
chr6:30620897-30640830C	NM_001164239,NM_003587	DHX16	DEAH (Asp-Glu-Ala-His) box polypeptide 16	4	0.476669	24.8025	0.377402	0.000121521	0.338288	5.48553e-10	0.575936	8.07518e-33	0.0300805	0.648793	0.705654	3.97184e-09
chr11:76494285-76509197W	NM_015516	TSKU	tsukushi small leucine rich proteoglycan homolog (Xenopus laevis)	5	0.476297	53.2754	0.615493	1.31799e-14	0.476297	1.83817e-13	0.281883	2.5469e-10	2.02151	1.52301e-78	0.276604	0.0219292
chr20:62526518-62565394W	NM_025219	DNAJC5	DnaJ (Hsp40) homolog, subfamily C, member 5	4	0.476197	28.8906	0.471649	2.27381e-12	0.480744	2.59455e-39	0.0732904	0.0205745	0.0667522	0.135336	0.514073	1.12e-10
chr14:35221939-35344853C	NM_182648,NM_013448	BAZ1A	bromodomain adjacent to zinc finger domain, 1A	4	0.475504	Inf	0.506774	0.000397468	0.158742	0.00347789	1.81224	0	0.444233	6.23867e-07	-0.0194248	0.902139
chr9:37915896-38069210C	NM_003028	SHB	Src homology 2 domain containing adaptor protein B	4	0.475328	Inf	0.0935086	0.0454171	0.499748	0	0.92351	0	-0.0513353	0.197213	0.450908	1.16948e-19
chr14:51100360-51135023C	NM_021818	SAV1	salvador homolog 1 (Drosophila)	5	0.473712	43.7705	0.592263	6.06942e-20	0.473712	1.83361e-38	0.157339	0.000279188	0.162433	0.0153442	0.883133	1.8849e-33
chr19:41082757-41097304W	NM_138392	SHKBP1	SH3KBP1 binding protein 1	4	0.47343	29.9977	1.07755	5.13076e-31	0.505127	3.97489e-24	0.0309321	0.54407	0.300806	1.35267e-07	0.441732	4.83493e-05
chr11:33880125-33913836C	NM_001142315,NM_001142316,NM_005574	LMO2	LIM domain only 2 (rhombotin-like 1)	5	0.47276	52.0616	1.59209	1.87095e-19	0.467495	2.83775e-13	0.407781	3.52615e-19	1.30309	3.38198e-62	0.47276	0.0140682
chr1:32373793-32403988C	NM_080391,NM_080392	PTP4A2	protein tyrosine phosphatase type IVA, member 2	5	0.472039	Inf	0.168834	0.0062898	0.58966	0	0.183882	1.04277e-09	0.603871	1.03623e-36	0.472039	1.01463e-16
chr11:126173647-126215643W	NM_014026	DCPS	decapping enzyme, scavenger	4	0.471104	8.07196	0.20226	0.235313	0.407212	5.53199e-05	0.534997	1.7502e-07	0.337434	0.0128708	1.05154	0.000101098
chr6:13615559-13621126W	NM_016167	NOL7	nucleolar protein 7, 27kDa	4	0.470682	11.0003	0.133777	0.278218	0.519438	9.55101e-10	0.352964	1.72053e-07	0.421926	0.000138535	0.644113	0.00020489
chr9:139834888-139839173C	NM_018998	FBXW5	F-box and WD repeat domain containing 5	5	0.470202	Inf	1.06809	2.29202e-99	0.505295	0	0.121897	1.47897e-07	0.178985	2.24966e-07	0.470202	4.96584e-18
chr11:827585-831991W	NM_173584	EFCAB4A	EF-hand calcium binding domain 4A	5	0.469558	Inf	1.38646	9.40633e-68	1.13925	0	0.35482	1.4012e-05	0.252088	0.00222186	0.469558	1.19514e-10
chr19:47249303-47261832W	NM_024301,NM_001039885	FKRP	fukutin related protein	5	0.469117	13.8421	0.247403	0.0383042	0.538118	9.91284e-12	0.339231	5.05357e-08	0.469117	3.6129e-08	0.560996	0.00126274
chrX:53220504-53254604C	NM_001146702,NM_004187	KDM5C	lysine (K)-specific demethylase 5C	5	0.468328	46.1646	0.541434	7.43506e-26	0.468328	4.75038e-54	0.138061	2.80933e-07	0.0786504	0.0176892	0.470073	3.23948e-14
chr7:90893783-90898131W	NM_003505	FZD1	frizzled homolog 1 (Drosophila)	4	0.468262	29.06	0.664198	2.69311e-14	0.560273	5.17292e-43	0.104064	0.00587788	-0.0316091	0.566963	0.376252	1.69951e-05
chr1:9294863-9331392W	NM_004285	H6PD	hexose-6-phosphate dehydrogenase (glucose 1-dehydrogenase)	4	0.468084	73.3154	0.609702	1.41178e-29	0.271588	2.30259e-43	-0.0454791	0.0553476	0.326466	2.22359e-24	0.739351	1.56888e-63
chr1:109944478-109969037C	NM_002790	PSMA5	proteasome (prosome, macropain) subunit, alpha type, 5	5	0.466218	16.3915	0.508967	5.71639e-05	0.230566	6.64058e-05	0.42085	1.51894e-14	0.466218	7.33088e-08	0.6203	6.02957e-07
chr18:39535199-39661444W	NM_002647	PIK3C3	phosphoinositide-3-kinase, class 3	5	0.466115	10.4829	0.802043	3.17988e-05	0.183449	0.00720737	0.241863	6.9517e-05	0.571835	6.77095e-10	0.466115	0.00159896
chr6:83072923-83077131W	NM_006670,NM_001166392	TPBG	trophoblast glycoprotein	4	0.46507	23.6208	0.939086	2.6726e-17	0.44464	6.06134e-22	0.27496	4.74233e-06	0.485499	5.60697e-08	0.160215	0.118568
chr18:21083462-21111742W	NM_013326	C18orf8	chromosome 18 open reading frame 8	4	0.464713	Inf	0.458786	0.000141936	0.0571049	0.36742	1.51405	0	0.47064	4.88006e-10	0.322884	0.038185
chr5:176730835-176733949W	NM_013237	PRELID1	PRELI domain containing 1	4	0.464194	60.4519	-0.120026	0.117788	0.501749	4.03665e-28	0.784008	2.04047e-94	0.316088	5.41619e-06	0.42664	0.000102266
chr14:63841355-64010079C	NM_006246	PPP2R5E	protein phosphatase 2, regulatory subunit B', epsilon isoform	4	0.461271	32.7017	0.0545908	0.489004	0.0886167	0.023359	0.544765	2.88326e-48	0.501862	9.62232e-19	0.42068	0.000307823
chr1:113217048-113243367W	NM_001130079,NM_020963	MOV10	Mov10, Moloney leukemia virus 10, homolog (mouse)	5	0.460542	Inf	0.75724	7.01897e-23	0.344976	8.36496e-14	2.11578	0	0.460542	3.21094e-16	0.378826	0.000108903
chr16:2138711-2185899C	NM_000296,NM_001009944	PKD1	polycystic kidney disease 1 (autosomal dominant)	5	0.459167	Inf	0.783623	2.41164e-87	0.459167	0	0.291744	5.2652e-66	0.435513	0	0.703981	6.74255e-44
chrX:47494921-47510003C	NM_005229,NM_001114123	ELK1	ELK1, member of ETS oncogene family	4	0.457645	14.6379	0.383462	0.00294525	0.581917	2.06706e-15	0.381227	4.43252e-12	-0.0251554	0.786885	0.531828	0.00077139
chr4:103172198-103266655C	NM_001135146,NM_001135147,NM_001135148,NM_022154	SLC39A8	solute carrier family 39 (zinc transporter), member 8	4	0.455507	15.6918	0.119021	0.334251	0.210228	0.000827822	0.651803	3.72371e-22	0.259211	0.0138492	0.773546	5.90626e-08
chr19:19010324-19030199C	NM_199442,NM_199444,NM_007263	COPE	coatomer protein complex, subunit epsilon	5	0.45473	29.2722	0.721192	4.19165e-16	0.359604	5.50129e-14	0.267252	1.29948e-10	0.45473	6.64074e-17	0.671905	1.37197e-09
chr20:60711791-60718474C	NM_002792	PSMA7	proteasome (prosome, macropain) subunit, alpha type, 7	5	0.453174	32.5461	0.590718	1.87169e-10	0.364592	5.74608e-15	0.453174	7.807e-28	0.238955	0.000199905	0.834808	1.26508e-16
chr10:23983675-24836771W	NM_001098500,NM_001098501,NM_019590	KIAA1217	KIAA1217	4	0.452779	Inf	0.337177	2.46733e-07	0.412511	6.88765e-52	1.5686	0	0.0117202	0.827647	0.493047	2.17939e-17
chr1:207494817-207534309W	NM_001114752,NM_000574	CD55	CD55 molecule, decay accelerating factor for complement (Cromer blood group)	5	0.45158	41.7263	0.367573	0.000897767	0.536009	1.1813e-40	0.45158	1.83753e-31	0.466111	5.88157e-16	0.185304	0.0215378
chr1:36621803-36646436W	NM_018067	MAP7D1	MAP7 domain containing 1	4	0.450929	Inf	1.25056	0	0.750664	0	0.078408	0.000380619	-0.0260427	0.453383	0.151194	0.00696
chr10:71029756-71161635W	NM_033496,NM_033497,NM_033498,NM_033500,NM_000188	HK1	hexokinase 1	5	0.450108	Inf	0.232682	0.0136204	0.450108	5.54183e-25	1.19708	0	0.336619	0.000150895	0.852511	3.92315e-19
chr9:35749203-35752870W	NM_001080496	RGP1	RGP1 retrograde golgi transport homolog (S. cerevisiae)	4	0.449904	12.5753	0.353142	0.0132501	0.546666	1.15521e-11	0.295116	3.06347e-05	0.159965	0.124567	1.09301	8.44383e-10
chr1:17866330-18024369W	NM_001011722,NM_018125	ARHGEF10L	Rho guanine nucleotide exchange factor (GEF) 10-like	5	0.448876	81.3736	0.428172	1.61594e-13	0.420797	3.956e-46	0.477296	3.47045e-43	0.65917	1.46851e-65	0.448876	6.11832e-12
chr7:151038858-151075530W	NM_016118	NUB1	negative regulator of ubiquitin-like proteins 1	5	0.448309	Inf	0.545147	1.6243e-18	0.390399	3.06301e-26	1.52505	0	0.448309	3.73914e-23	0.198505	0.00787543
chr5:79646424-79647785C	NR_003665	CRSP8P	mediator complex subunit 27 pseudogene	4	0.448284	7.78116	0.528653	0.00183612	0.453144	5.98444e-07	0.221728	0.00119704	0.443425	3.59788e-05	0.270654	0.26813
chr17:38465446-38513894W	NM_001145301,NM_001145302,NM_000964,NM_001024809	RARA	retinoic acid receptor, alpha	5	0.447946	33.0653	0.447946	1.39551e-05	0.677692	1.43127e-40	0.370459	7.10966e-12	0.368914	1.35819e-05	0.866588	8.21063e-12
chr16:3775058-3930121C	NM_004380,NM_001079846	CREBBP	CREB binding protein	4	0.446295	53.8029	0.140649	0.019949	0.410385	4.62407e-43	0.482206	7.17267e-61	0.00707899	0.873482	0.513594	2.54979e-13
chr2:191208196-191236390W	NM_001128928,NM_002194	INPP1	inositol polyphosphate-1-phosphatase	4	0.44624	19.2688	0.435412	3.0139e-05	0.120554	0.0578184	0.564223	1.12172e-28	0.342094	6.16638e-05	0.457068	0.000119489
chr19:55964348-55973049C	NM_024710,NM_001136201,NM_001136202	ISOC2	isochorismatase domain containing 2	4	0.446234	7.19782	0.360522	0.0363998	0.517988	2.63091e-09	-0.0592091	0.478896	0.37448	0.00175133	0.546073	0.00291962
chr10:34398488-35104253C	NM_001184785,NM_001184786,NM_001184787,NM_001184788,NM_001184789,NM_001184790,NM_001184791,NM_001184792,NM_001184793,NM_001184794,NM_019619	PARD3	par-3 partitioning defective 3 homolog (C. elegans)	4	0.446151	49.2103	0.1456	0.0587421	0.524496	2.32934e-56	0.552536	1.67788e-40	0.222508	0.000160333	0.367806	3.76034e-07
chr19:50145382-50161905W	NM_021228	SCAF1	SR-related CTD-associated factor 1	5	0.445976	Inf	0.343409	3.10305e-15	0.720099	0	0.445976	1.84476e-79	0.151552	3.05217e-05	0.691074	4.63599e-35
chr6:42712235-42713884C	NM_003192	TBCC	tubulin folding cofactor C	4	0.445425	28.1771	3.18252	8.42637e-45	0.232497	6.26041e-06	-0.0556863	0.162801	0.285346	4.11608e-06	0.605504	1.8441e-06
chr19:59086766-59095763W	NR_026052	MGC2752	hypothetical LOC65996	4	0.444118	21.807	0.463572	3.74174e-06	0.164543	0.000762518	0.520466	6.20788e-27	0.424663	4.13157e-12	0.203994	0.0605643
chr9:113006310-113018778C	NM_003329	TXN	thioredoxin	5	0.443287	18.5033	0.635629	7.51268e-07	0.396885	1.7011e-10	0.418655	4.86932e-16	0.443287	1.54897e-05	0.549409	6.86419e-05
chr1:94352590-94375012C	NM_002061	GCLM	glutamate-cysteine ligase, modifier subunit	5	0.442786	Inf	2.07151	0	0.0643656	0.0417136	1.21767	0	0.442786	1.70236e-38	0.423684	1.3286e-07
chr9:116918231-117072974W	NM_032888	COL27A1	collagen, type XXVII, alpha 1	4	0.441279	20.6666	0.453529	1.31297e-07	0.499219	8.48424e-29	0.193509	4.60717e-06	-0.0512956	0.284342	0.429029	9.09886e-05
chr19:41284171-41302847W	NM_016154	RAB4B	RAB4B, member RAS oncogene family	5	0.439404	10.4614	0.503414	0.000201657	0.439404	8.33409e-09	0.302578	5.49636e-07	0.239486	0.00403027	0.448113	0.00515673
chr22:20861886-20941918W	NM_001003891,NM_015889	MED15	mediator complex subunit 15	5	0.439326	Inf	0.696457	6.65852e-19	0.875996	0	0.439326	1.64698e-29	0.261182	1.58251e-05	0.333069	0.000275806
chr2:203879602-204082717W	NM_001114132	NBEAL1	neurobeachin-like 1	4	0.43842	Inf	0.458802	0.000132864	0.162391	0.0034125	2.25677	0	0.418037	2.0972e-08	0.141921	0.441014
chr14:74181826-74253896C	NM_194278,NM_001043318	C14orf43	chromosome 14 open reading frame 43	4	0.437978	Inf	0.591486	3.26304e-13	0.28447	1.0762e-12	1.18412	0	0.0335682	0.524209	0.214588	0.0166077
chr1:153586734-153588790C	NM_020672	S100A14	S100 calcium binding protein A14	4	0.437977	34.8626	0.442984	6.00575e-05	0.432971	4.19207e-14	1.09839	3.64248e-55	-0.0611131	0.50845	0.337359	0.00042481
chr8:144694788-144699732C	NM_003313	TSTA3	tissue specific transplantation antigen P35B	5	0.437073	20.4172	0.259405	0.00706126	0.437073	6.78981e-10	0.54559	8.89833e-20	0.346226	0.000101327	0.96086	1.06849e-10
chr3:78646388-79817059C	NM_133631,NM_001145845,NM_002941	ROBO1	roundabout, axon guidance receptor, homolog 1 (Drosophila)	5	0.436533	Inf	0.293	0.0077385	0.355294	1.10309e-12	1.04199	0	0.511263	7.40747e-21	0.436533	0.00249232
chr10:132890656-133109984C	NM_174937	TCERG1L	transcription elongation regulator 1-like	5	0.4365	26.3362	0.33886	0.0321533	0.4365	5.23769e-08	0.466801	6.61885e-28	0.342372	4.52998e-05	2.09663	1.28339e-17
chr6:26458189-26469865W	NM_078476,NM_007049	BTN2A1	butyrophilin, subfamily 2, member A1	5	0.436188	Inf	0.552802	1.05198e-06	0.287029	2.67948e-08	1.01879	0	0.411885	1.02243e-09	0.436188	0.000409493
chr3:132757171-133116618W	NM_023943,NM_001136469	TMEM108	transmembrane protein 108	4	0.435189	6.89457	0.855986	0.000179613	0.412929	0.00534145	0.336176	7.04125e-05	0.457449	4.56668e-05	0.37019	0.346239
chr1:26856249-26901520W	NM_001006665,NM_002953	RPS6KA1	ribosomal protein S6 kinase, 90kDa, polypeptide 1	4	0.433448	16.0738	0.371533	0.000597018	0.322741	8.70418e-10	0.495362	1.58776e-15	-0.0984756	0.211564	0.554333	7.14893e-08
chr5:78073039-78282357C	NM_000046,NM_198709	ARSB	arylsulfatase B	4	0.433015	17.5325	-0.145947	0.283095	0.192768	0.00983207	0.879577	2.56128e-28	0.531528	3.85922e-07	0.334501	0.0308401
chr20:62338794-62367493W	NM_001083113,NM_032527,NM_181485	ZGPAT	zinc finger, CCCH-type with G patch domain	4	0.431669	10.3403	0.747204	7.62452e-09	0.361358	7.26517e-06	0.311273	3.39648e-06	0.125286	0.1732	0.50198	0.00107956
chr5:157213297-157286168C	NM_014666	CLINT1	clathrin interactor 1	5	0.429973	Inf	0.846409	3.69755e-61	0.0548371	0.00681126	0.853611	0	0.26549	1.41785e-15	0.429973	1.54568e-23
chr9:131843383-131852716W	NM_001135917,NM_020438	DOLPP1	dolichyl pyrophosphate phosphatase 1	4	0.426726	4.87759	0.810555	8.86543e-06	0.263852	0.0178118	-0.0836806	0.422606	0.287341	0.0382262	0.56611	0.0100402
chr16:70413338-70472991C	NM_006927	ST3GAL2	ST3 beta-galactoside alpha-2,3-sialyltransferase 2	4	0.426248	18.9467	0.249997	0.00581854	0.406027	9.64805e-14	-0.0555034	0.221085	0.446469	1.90451e-13	0.875246	3.04981e-13
chr16:2076888-2089026W	NM_004785,NM_001130012	SLC9A3R2	solute carrier family 9 (sodium/hydrogen exchanger), member 3 regulator 2	4	0.424797	18.995	0.771891	3.20779e-11	0.420136	3.86893e-07	0.380626	2.27626e-15	0.429458	2.70555e-09	0.305701	0.0740624
chr3:57743174-57914894W	NM_007159	SLMAP	sarcolemma associated protein	4	0.424493	47.8877	0.821549	1.84371e-24	0.258662	5.9289e-15	0.55357	9.07749e-62	0.0698562	0.196043	0.295416	5.29851e-05
chr2:220238180-220252662C	NM_012100	DNPEP	aspartyl aminopeptidase	5	0.422437	63.1482	1.1307	1.84388e-77	0.0866995	0.0252393	0.422437	1.07063e-32	0.28381	1.55015e-07	0.876635	9.71974e-21
chr9:100174302-100258403W	NM_014290	TDRD7	tudor domain containing 7	4	0.422309	Inf	0.398657	0.00144777	0.0531422	0.306312	0.919164	0	0.445961	2.30211e-11	0.259717	0.0404911
chr2:24425735-24583397C	NM_019595,NM_147152,NM_006277	ITSN2	intersectin 2	5	0.420912	Inf	0.216471	0.0371149	0.272366	1.17082e-09	1.16176	0	0.420912	2.14354e-11	0.631326	3.3781e-11
chrX:149100416-149106716C	NM_001013845	CXorf40B	chromosome X open reading frame 40B	5	0.420393	18.4332	0.420393	0.00239812	0.373644	1.43323e-09	0.407555	4.28736e-12	0.561414	6.59553e-13	0.631123	9.66467e-06
chr8:145106167-145115584C	NM_017570	OPLAH	5-oxoprolinase (ATP-hydrolysing)	4	0.415821	20.7363	-0.0451393	0.725703	0.273001	0.000153059	0.328128	0.000796529	0.503514	0.000626139	2.10684	1.69084e-35
chr19:40697651-40721481W	NM_002446	MAP3K10	mitogen-activated protein kinase kinase kinase 10	4	0.415148	15.4556	0.310597	0.00121095	0.519699	3.92954e-21	0.127037	0.00890871	0.121367	0.0834054	0.628206	7.76564e-08
chr1:229728868-229761794C	NM_014409,NM_001025247	TAF5L	TAF5-like RNA polymerase II, p300/CBP-associated factor (PCAF)-associated factor, 65kDa	4	0.414875	9.9402	0.599609	0.000140242	0.49439	1.82472e-12	0.0985592	0.141293	0.32432	0.000241413	0.33536	0.029797
chr16:8946802-8962863C	NM_014316,NM_001042476	CARHSP1	calcium regulated heat stable protein 1, 24kDa	5	0.412473	Inf	0.817857	2.65119e-33	0.709146	0	0.265786	1.48031e-16	0.234899	1.91545e-06	0.412473	6.26508e-10
chr1:8071780-8086393C	NM_018948	ERRFI1	ERBB receptor feedback inhibitor 1	4	0.412306	Inf	0.194565	0.00273203	1.28224	0	-0.00105161	0.976886	0.196073	7.12193e-05	0.628538	1.70659e-33
chr15:44092621-44094767W	NM_016400	C15orf63	chromosome 15 open reading frame 63	4	0.411645	15.7315	0.471145	1.67575e-06	0.183426	0.0120824	0.352144	7.03158e-10	-0.112781	0.16337	1.19137	2.97077e-17
chr6:41651716-41703997C	NM_007162,NM_001167827	TFEB	transcription factor EB	4	0.411546	6.18737	0.404409	0.0210943	0.418682	5.27646e-06	-0.0234254	0.73829	0.275082	0.0142585	0.82865	3.1296e-05
chr17:40276998-40307022C	NM_004583,NM_201434	RAB5C	RAB5C, member RAS oncogene family	4	0.409844	35.9886	0.389298	5.15357e-12	0.446569	7.81246e-41	0.257848	2.05404e-17	0.0564825	0.186886	0.43039	4.5998e-10
chr6:158402888-158520205W	NM_001178088,NM_003898	SYNJ2	synaptojanin 2	4	0.409318	Inf	0.539694	8.0373e-12	0.25644	5.33593e-15	0.83579	0	0.278943	6.24541e-11	0.119225	0.145832
chr7:3341080-4308629W	NR_027816,NM_152744	SDK1	sidekick homolog 1, cell adhesion molecule (chicken)	4	0.4092	33.4371	0.735289	9.25806e-23	0.37486	1.66224e-15	0.0453115	0.208389	0.443539	2.57156e-33	0.332494	0.0029919
chr19:45349393-45392485W	NM_002856,NM_001042724	PVRL2	poliovirus receptor-related 2 (herpesvirus entry mediator B)	5	0.409093	77.6783	0.61262	5.50619e-29	0.526964	4.9833e-80	0.409093	1.85501e-43	0.282919	1.1518e-11	0.309876	3.59346e-08
chr19:8509803-8553994W	NM_031203,NM_005968	HNRNPM	heterogeneous nuclear ribonucleoprotein M	5	0.408828	39.3814	0.311623	1.30206e-05	0.416046	1.39258e-30	0.285079	3.69696e-24	0.408828	5.90456e-17	0.577687	7.70765e-12
chr18:2916993-3011945C	NM_014646	LPIN2	lipin 2	4	0.408433	36.4831	0.252277	0.0138286	0.56459	8.91743e-32	0.633596	1.26081e-44	-0.0699923	0.220582	0.235564	0.0174892
chr7:100487616-100493541C	NM_015831,NM_000665	ACHE	acetylcholinesterase	4	0.406329	10.0398	0.0568292	0.599851	0.517165	1.38404e-10	0.309584	4.74139e-06	0.503075	1.20299e-05	0.195827	0.0333887
chr3:170075473-170110948W	NM_001145097,NM_001145098,NM_005414	SKIL	SKI-like oncogene	4	0.405922	Inf	-0.022976	0.867623	0.441655	7.30917e-25	1.60099	0	0.354613	2.43333e-07	0.37019	0.000519266
chr21:36160099-36421595C	NM_001754,NM_001122607,NM_001001890	RUNX1	runt-related transcription factor 1	5	0.405666	50.7458	0.559762	6.01835e-09	0.327914	2.64796e-19	0.758824	1.1871e-77	0.166816	0.00418398	0.405666	8.097e-05
chrX:148622519-148632086W	NM_001171907,NM_001171908,NM_001171909,NM_178124	CXorf40A	chromosome X open reading frame 40A	5	0.404582	25.8012	0.351909	0.00532387	0.379042	1.68709e-11	0.404582	2.76012e-13	0.763174	2.94606e-27	0.51975	0.000128811
chr15:85525205-85682370W	NM_173454,NM_002605	PDE8A	phosphodiesterase 8A	4	0.404178	32.2932	0.0765415	0.489572	0.528783	4.09112e-41	0.25771	6.63783e-08	0.279574	1.12826e-06	0.707954	5.01329e-17
chr17:47778690-47785282C	NM_005827	SLC35B1	solute carrier family 35, member B1	4	0.403375	15.1532	0.10215	0.457302	0.320263	6.731e-06	0.368755	4.77337e-12	0.437994	6.23508e-08	0.93761	1.35921e-09
chr11:65343509-65360115W	NM_001099409	EHBP1L1	EH domain binding protein 1-like 1	4	0.40143	Inf	0.552487	2.89105e-21	-0.0728447	0.0537111	0.77544	0	0.250374	4.80207e-11	0.198197	0.00539004
chr20:35234167-35240958W	NM_199483,NR_026562,NM_018840	C20orf24	chromosome 20 open reading frame 24	4	0.40133	16.8817	0.91201	1.02125e-15	0.337804	7.2321e-10	-0.0540623	0.297701	0.464856	3.92626e-10	0.311296	0.00254466
chr2:191513848-191557491W	NM_005966	NAB1	NGFI-A binding protein 1 (EGR1 binding protein 1)	5	0.399762	Inf	0.329302	0.00118631	0.399762	1.19224e-26	0.955563	0	0.194635	0.000182729	0.960532	1.04612e-24
chr5:175819457-175843540C	NM_001834,NM_007097	CLTB	clathrin, light chain B	4	0.397892	9.67239	0.458183	5.0584e-08	0.226748	3.06705e-05	0.0160692	0.757664	0.351236	6.19122e-06	0.444548	0.000136358
chr16:30087384-30096688W	NM_002720	PPP4C	protein phosphatase 4, catalytic subunit	4	0.397717	17.9073	0.320412	0.00247814	0.475023	1.118e-22	0.271952	1.21554e-08	-0.104788	0.163401	0.547883	2.3668e-06
chr9:131644391-131680315W	NM_001127244,NM_001127245,NM_019594	LRRC8A	leucine rich repeat containing 8 family, member A	4	0.39729	42.3166	0.514255	8.52499e-11	0.694067	1.02642e-77	0.00882122	0.858543	0.179615	0.0107521	0.280326	0.00159711
chr19:15348302-15391262C	NM_058243,NM_014299	BRD4	bromodomain containing 4	5	0.394967	74.2938	0.394967	1.29308e-12	0.564652	2.26022e-79	0.373117	3.29479e-46	0.218558	4.35465e-08	0.617652	1.12313e-18
chr13:73633142-73651675W	NM_001730	KLF5	Kruppel-like factor 5 (intestinal)	4	0.394796	Inf	-0.050546	0.352978	1.09984	0	0.10264	0.00597458	0.265439	8.36492e-08	0.524153	9.15308e-29
chr19:10244023-10305755C	NM_001130823,NM_001379	DNMT1	DNA (cytosine-5-)-methyltransferase 1	4	0.394102	12.6404	0.422183	0.000277636	0.340106	8.94002e-09	0.36602	3.45157e-13	0.0282976	0.644435	0.471567	0.000645092
chr6:33540324-33548070C	NM_001188	BAK1	BCL2-antagonist/killer 1	4	0.392665	18.5195	0.389848	0.000139472	0.395482	3.53495e-11	0.50878	8.96223e-25	0.0113126	0.892313	0.252843	0.0154743
chr19:13064973-13068050C	NM_052850	GADD45GIP1	growth arrest and DNA-damage-inducible, gamma interacting protein 1	4	0.390101	10.3857	0.473241	4.7751e-06	0.267128	0.000121901	0.30696	1.27833e-07	0.150264	0.105084	0.787598	3.58613e-06
chr16:15528325-15682115W	NM_033201,NM_001142469	C16orf45	chromosome 16 open reading frame 45	4	0.38921	31.1904	0.465098	2.73236e-07	0.313322	3.67492e-10	0.590422	4.72229e-45	0.286287	1.7255e-07	0.182267	0.228067
chr6:7107830-7252212W	NM_001168344,NM_001003698,NM_001003699,NM_001003700	RREB1	ras responsive element binding protein 1	4	0.38644	25.0031	0.329688	2.12267e-06	0.175627	1.09293e-06	0.471402	4.01035e-36	0.0136925	0.783548	0.443191	6.97688e-08
chr14:65472892-65569227C	NM_197957,NM_002382,NM_145112,NM_145113,NM_145114,NM_145116	MAX	MYC associated factor X	4	0.386356	Inf	0.383734	0.00166435	0.156455	0.0156806	0.981313	0	0.388978	1.67793e-06	-0.185606	0.222684
chr17:78518625-78940173W	NM_020761,NM_001163034	RPTOR	regulatory associated protein of MTOR, complex 1	4	0.385341	13.9634	0.513565	5.47421e-07	0.357762	9.43908e-10	0.36963	4.49855e-13	-0.00923693	0.899204	0.401051	0.00228371
chr6:31654728-31671137C	NR_033488,NR_033489,NM_001177515,NM_021160	ABHD16A	abhydrolase domain containing 16A	5	0.385041	Inf	0.728041	7.67058e-13	0.258029	9.18092e-07	1.36455	0	0.385041	2.0054e-11	0.381175	0.00259396
chr22:42904343-42915829C	NM_015703	RRP7A	ribosomal RNA processing 7 homolog A (S. cerevisiae)	4	0.380927	36.0857	0.776575	1.51964e-41	0.035386	0.22487	0.234302	1.49425e-13	0.242094	3.05325e-07	0.51976	2.80538e-18
chr12:133416938-133464204C	NM_018223,NM_001161344,NM_001161345,NM_001161346,NM_001161347	CHFR	checkpoint with forkhead and ring finger domains	4	0.38057	7.4939	0.561173	0.000148503	0.400287	1.00605e-08	0.219488	0.00164045	0.0356532	0.722212	0.360852	0.0301452
chr9:2621793-2654485W	NM_001018056,NM_003383	VLDLR	very low density lipoprotein receptor	4	0.380342	39.4565	0.353537	5.50018e-06	0.110617	0.000417999	0.430099	2.53772e-49	0.407147	1.90618e-28	0.118651	0.188411
chr11:65365227-65381720C	NM_002419	MAP3K11	mitogen-activated protein kinase kinase kinase 11	4	0.378996	61.3524	0.387343	5.42696e-12	0.591081	7.07109e-82	0.370648	5.39759e-37	-0.0510942	0.242932	0.232687	0.000118362
chr1:223967596-224033674C	NM_005426,NM_001031685	TP53BP2	tumor protein p53 binding protein, 2	4	0.378852	Inf	0.0977904	0.309083	0.447599	2.68825e-27	1.2579	0	0.220525	0.00217606	0.310106	0.00232433
chr2:98121261-98206428C	NM_025190	ANKRD36B	ankyrin repeat domain 36B	4	0.378824	31.424	1.57446	9.71584e-42	0.365978	2.32499e-20	0.131491	0.0141164	-0.0527396	0.337772	0.39167	5.38706e-06
chr15:41136246-41149852W	NM_181642,NM_001032367,NM_003710	SPINT1	serine peptidase inhibitor, Kunitz type 1	5	0.378403	Inf	0.406858	6.07538e-29	0.612681	0	0.13798	1.35684e-11	0.237305	6.60871e-15	0.378403	1.07354e-35
chr16:30591994-30597010C	NM_152458	ZNF785	zinc finger protein 785	4	0.377199	15.7416	0.2632	0.048992	0.731696	5.96201e-22	0.348191	3.99574e-09	0.104186	0.180203	0.406206	0.00312406
chr16:82031252-82045093C	NM_145168	SDR42E1	short chain dehydrogenase/reductase family 42E, member 1	5	0.375775	9.87257	0.801702	1.75025e-07	0.236594	0.000397001	0.375775	8.9812e-06	0.282553	0.0190777	0.558165	3.06369e-05
chr6:53362140-53409831C	NM_001498	GCLC	glutamate-cysteine ligase, catalytic subunit	5	0.374679	Inf	0.374679	6.77314e-09	0.723681	0	0.110462	0.00371643	0.164458	0.00515227	0.428384	6.48931e-08
chrX:106045919-106119375W	NM_017752,NM_198881	TBC1D8B	TBC1 domain family, member 8B (with GRAM domain)	4	0.374393	19.5158	-0.0988158	0.557315	0.128864	0.0288946	0.869412	9.84519e-37	0.179883	0.0440706	0.568904	0.000599477
chr12:25358180-25403854C	NM_004985,NM_033360	KRAS	v-Ki-ras2 Kirsten rat sarcoma viral oncogene homolog	4	0.371857	14.2095	-0.0520931	0.700652	0.107231	0.0178849	0.411852	7.2393e-19	0.331863	1.16066e-06	0.468594	1.32457e-05
chr19:10596796-10614054C	NM_203500,NM_012289	KEAP1	kelch-like ECH-associated protein 1	4	0.370363	23.0658	0.504765	3.05407e-10	0.399683	5.62346e-24	0.286325	1.12802e-13	0.0777071	0.147787	0.341044	0.000285998
chr19:50180496-50191704W	NR_033397,NM_198318,NM_001536	PRMT1	protein arginine methyltransferase 1	4	0.368415	24.3903	-0.0144735	0.892392	0.363822	7.05538e-15	0.373009	3.17472e-16	0.358338	6.51884e-09	0.922731	8.35754e-16
chr17:17746823-17875784C	NM_001082968,NM_001033551	TOM1L2	target of myb1-like 2 (chicken)	4	0.368414	39.8934	0.398252	2.56665e-07	0.351726	1.28767e-25	0.385102	5.75001e-45	0.241853	1.82101e-10	-0.148932	0.0681294
chr1:25071760-25170815W	NM_013943	CLIC4	chloride intracellular channel 4	4	0.367339	Inf	0.392027	1.43155e-11	0.342652	5.8425e-52	0.687553	0	0.194482	1.75396e-05	-0.0122209	0.845066
chr2:202047621-202094110W	NM_032974,NM_032977,NM_001230	CASP10	caspase 10, apoptosis-related cysteine peptidase	5	0.366939	Inf	1.36915	5.95134e-24	0.280386	3.4063e-08	1.44214	0	0.366939	0.000163291	0.229035	0.0127639
chr19:41305048-41314336W	NM_080732,NM_053046	EGLN2	egl nine homolog 2 (C. elegans)	5	0.366855	13.0492	0.462132	1.80085e-07	0.231918	6.76213e-06	0.115014	0.0121424	0.366855	8.20559e-09	0.528807	3.80137e-07
chr16:75262929-75301951C	NM_014567,NM_001170714,NM_001170715,NM_001170716,NM_001170717,NM_001170718,NM_001170719,NM_001170720,NM_001170721	BCAR1	breast cancer anti-estrogen resistance 1	5	0.366343	62.2194	0.630966	4.49296e-32	0.489468	2.31642e-72	0.0933359	0.000285902	0.365972	8.20888e-20	0.366343	3.19499e-10
chr2:242089902-242122439W	NM_002712	PPP1R7	protein phosphatase 1, regulatory (inhibitor) subunit 7	4	0.364936	10.3715	0.377534	0.00061262	0.458046	3.9727e-15	0.151598	0.00319682	-0.0377343	0.61377	0.352338	0.00630215
chr7:66767616-66786512W	NM_022906	STAG3L4	stromal antigen 3-like 4	4	0.363371	5.38623	0.168124	0.338407	0.229246	0.00674905	0.384664	1.36493e-05	0.342078	0.00403475	0.548956	0.0160085
chr4:10075964-10118573C	NM_005112,NM_017491	WDR1	WD repeat domain 1	5	0.363059	59.0634	0.191102	0.000354339	0.363571	5.80319e-49	0.465099	2.25081e-65	0.0853853	0.0206674	0.363059	5.81773e-11
chrX:47004631-47046211W	NM_152856,NM_005676	RBM10	RNA binding motif protein 10	4	0.362951	14.1704	0.338556	7.13713e-05	0.387346	9.26593e-16	0.149804	0.000259211	0.0423586	0.488667	0.651442	2.02461e-08
chr5:167719065-167899306W	NM_015238,NM_001161661,NM_001161662	WWC1	WW and C2 domain containing 1	4	0.362344	33.0743	0.310195	5.54872e-07	0.0712394	0.0224945	0.414493	1.08222e-29	0.578769	5.16409e-35	0.0787364	0.216973
chr12:65563351-65642139W	NM_001167614,NM_014319	LEMD3	LEM domain containing 3	4	0.361962	22.1374	0.458569	0.000470898	0.193576	0.00101388	0.755652	2.07089e-39	0.265354	0.00114108	0.048262	0.753014
chr1:120162000-120190390C	NM_001080470	ZNF697	zinc finger protein 697	4	0.361961	17.107	0.597561	5.35494e-05	0.0890198	0.178196	0.431491	3.38165e-26	0.270125	5.3431e-06	0.292431	0.0413176
chr1:114239824-114301777C	NM_006608	PHTF1	putative homeodomain transcription factor 1	5	0.359659	Inf	0.284971	0.0119837	0.132486	0.0192456	1.18359	0	0.947469	4.66036e-37	0.359659	0.017808
chr22:30972612-30987894C	NM_014303	PES1	pescadillo homolog 1, containing BRCT domain (zebrafish)	4	0.359128	14.774	0.4197	6.58849e-08	0.15598	0.000982419	0.303269	1.40044e-12	0.414988	4.5646e-10	0.151073	0.200458
chr19:39616420-39670046W	NM_001014831,NM_001014832,NM_001014834,NM_001014835,NM_005884	PAK4	p21 protein (Cdc42/Rac)-activated kinase 4	5	0.355304	15.4324	0.419852	1.46995e-08	0.378776	2.10542e-15	0.132447	0.00116394	0.243285	7.02588e-05	0.355304	0.000121788
chr2:218664512-218808796C	NM_022648	TNS1	tensin 1	4	0.354509	99.1892	0.463495	2.93157e-51	0.245522	3.40887e-90	0.0697541	2.66283e-10	0.0218874	0.311482	0.531875	4.95269e-66
chr16:337440-402464C	NM_003502,NM_181050	AXIN1	axin 1	4	0.354013	9.63397	0.342988	0.00220383	0.365037	8.12255e-09	0.314703	5.99459e-08	-0.0554562	0.537422	0.419206	0.00208524
chr7:44646121-44748668W	NM_001165036,NM_002541,NM_001003941	OGDH	oxoglutarate (alpha-ketoglutarate) dehydrogenase (lipoamide)	4	0.353248	37.0621	0.179553	0.00497191	0.477341	6.64957e-51	0.229156	2.00936e-11	0.0312786	0.464808	0.560874	1.07386e-17
chr16:30368422-30381522C	NM_015527	TBC1D10B	TBC1 domain family, member 10B	4	0.349977	56.8545	0.228179	0.000311228	0.294693	6.60971e-16	0.405261	1.6093e-53	0.834057	6.04268e-52	-0.105261	0.174156
chr17:48133340-48167848W	NM_005501,NM_002204	ITGA3	integrin, alpha 3 (antigen CD49C, alpha 3 subunit of VLA-3 receptor)	4	0.349225	Inf	0.464338	5.88562e-31	0.173287	2.90424e-18	1.05961	0	0.234112	3.10572e-11	-0.0669648	0.130306
chr1:204372494-204380944C	NM_032833	PPP1R15B	protein phosphatase 1, regulatory (inhibitor) subunit 15B	4	0.34907	54.9987	0.263021	2.3613e-06	-0.010582	0.712041	0.561052	3.74896e-100	0.0825116	0.0259481	0.43512	2.28104e-13
chrX:56590026-56593442W	NM_013444	UBQLN2	ubiquilin 2	5	0.348086	Inf	0.246533	2.26938e-05	0.429961	4.77873e-52	0.696433	0	0.348086	1.77809e-27	0.188192	0.0117649
chr17:76987799-77005899C	NM_138793,NM_001159772,NM_001159773	CANT1	calcium activated nucleotidase 1	5	0.347559	19.3659	0.398904	2.6221e-07	0.347559	3.07721e-20	0.233081	2.37859e-09	0.117991	0.0320817	0.397157	1.43944e-06
chr2:74153953-74186086W	NM_080916,NM_080918	DGUOK	deoxyguanosine kinase	5	0.347076	10.8795	0.88615	1.4842e-08	0.247022	0.00181354	0.238024	4.22193e-05	0.347076	8.57931e-05	0.712659	2.43441e-05
chr17:40465343-40540513C	NM_213662,NM_139276,NM_003150	STAT3	signal transducer and activator of transcription 3 (acute-phase response factor)	5	0.346265	Inf	0.129596	0.000707953	0.0816948	2.56634e-06	0.402197	0	0.451947	1.98918e-93	0.346265	9.22066e-17
chr11:65651212-65656010C	NM_198897,NM_004214	FIBP	fibroblast growth factor (acidic) intracellular binding protein	4	0.345686	5.42962	0.341529	0.00731216	-0.0103475	0.885361	0.200163	0.00165204	0.349842	3.3422e-05	0.463787	0.0045344
chr16:24930714-25026675C	NM_001006634,NM_018054	ARHGAP17	Rho GTPase activating protein 17	5	0.343713	19.781	0.343713	0.000699454	0.604235	2.51041e-31	0.196884	0.000183377	0.206223	0.00504704	0.383899	0.000684171
chr13:98086475-98120251W	NM_021033	RAP2A	RAP2A, member of RAS oncogene family	4	0.342551	42.11	1.61033	2.50367e-72	0.151682	0.000719611	0.296205	2.74068e-13	0.00739598	0.913252	0.388898	8.03771e-05
chr7:128864864-129070051W	NM_015328,NM_001130720,NM_001130722,NM_001130723	AHCYL2	adenosylhomocysteinase-like 2	5	0.340484	23.4284	0.467164	5.68853e-05	0.340484	1.28354e-16	0.261041	5.55741e-11	0.46024	4.53104e-19	0.207175	0.00726917
chr10:13628939-13672867W	NM_003675	PRPF18	PRP18 pre-mRNA processing factor 18 homolog (S. cerevisiae)	4	0.339636	23.3965	1.85711	2.25945e-43	0.223895	0.00425572	0.205247	0.00208671	0.126704	0.169329	0.455376	0.00461378
chr11:18627949-18656020C	NM_194285	SPTY2D1	SPT2, Suppressor of Ty, domain containing 1 (S. cerevisiae)	4	0.336895	11.1259	0.551008	7.73692e-06	-0.0148618	0.72215	0.192408	3.68161e-06	0.397955	6.86119e-12	0.275835	0.00490783
chr16:66965959-66968320C	NM_016062,NR_024525	FAM96B	family with sequence similarity 96, member B	4	0.335857	10.5598	0.362731	0.00264979	0.49234	5.59782e-13	0.273033	6.75676e-07	0.0739663	0.415819	0.308983	0.0281754
chr17:42269174-42275529C	NM_001098833,NM_020218	ATXN7L3	ataxin 7-like 3	4	0.334664	17.9194	0.4304	1.97318e-06	0.399855	1.53858e-19	0.269473	6.65437e-13	0.00205276	0.971074	0.248356	0.00625057
chr1:154934775-154946959C	NM_183001,NM_003029,NM_001130040,NM_001130041	SHC1	SHC (Src homology 2 domain containing) transforming protein 1	4	0.33437	23.5922	0.506686	6.44233e-10	0.483851	5.75989e-36	0.164409	9.97288e-06	0.0217093	0.65864	0.184889	0.0241686
chr18:72163500-72190687W	NM_001168499,NM_018235	CNDP2	CNDP dipeptidase 2 (metallopeptidase M20 family)	5	0.333683	Inf	0.499326	1.96221e-19	0.329078	9.71594e-55	0.666845	0	0.137883	0.000815772	0.333683	9.53992e-11
chr22:38201114-38203442W	NM_005318	H1F0	H1 histone family, member 0	5	0.330693	Inf	0.590037	0	0.347465	0	0.330693	1.29452e-91	0.186839	1.59756e-17	0.263114	4.57746e-15
chr10:89419476-89507460W	NM_001015880,NM_004670	PAPSS2	3'-phosphoadenosine 5'-phosphosulfate synthase 2	4	0.33031	Inf	0.195113	0.000103278	0.396363	2.27686e-83	0.0234956	0.175239	1.06842	0	0.264257	1.07127e-06
chr12:109886460-109915155C	NM_031954	KCTD10	potassium channel tetramerisation domain containing 10	4	0.330113	21.6684	0.294444	0.000161935	0.150953	0.00011302	0.365782	3.69215e-24	0.426197	1.34535e-16	0.00400875	0.975097
chr1:92100568-92109334W	NR_003130	HSP90B3P	heat shock protein 90kDa beta (Grp94), member 3, pseudogene	4	0.329903	38.5347	0.108273	0.255773	0.327707	4.31306e-13	0.332099	2.68057e-19	0.908088	6.09082e-51	0.246938	0.0116811
chr16:29827528-29859342W	NM_024516	C16orf53	chromosome 16 open reading frame 53	5	0.329218	48.5024	0.41479	9.64086e-06	0.267887	5.17259e-06	0.842944	1.76514e-90	0.205748	0.000789974	0.329218	0.00685757
chr6:31698360-31704341C	NM_001288	CLIC1	chloride intracellular channel 1	5	0.326987	63.698	0.485836	1.39379e-22	0.40136	1.82868e-64	0.237403	2.03915e-24	0.309095	7.04845e-19	0.326987	1.31116e-11
chr1:21132976-21503340C	NM_003760	EIF4G3	eukaryotic translation initiation factor 4 gamma, 3	5	0.32681	39.2198	0.32681	3.84276e-08	0.140434	7.69744e-07	0.328733	1.98811e-40	0.076459	0.0203009	0.728912	5.7319e-31
chr7:73097898-73112541W	NM_017528	WBSCR22	Williams Beuren syndrome chromosome region 22	4	0.326363	6.34599	0.275339	0.0288644	0.377388	1.96949e-07	0.0368692	0.508377	0.21766	0.0112547	0.548562	0.000510062
chr15:64448015-64455354C	NM_000942	PPIB	peptidylprolyl isomerase B (cyclophilin B)	4	0.326205	Inf	-0.0331326	0.397624	0.176165	9.66411e-20	0.467161	0	0.185249	3.74292e-10	0.508604	4.79054e-27
chr11:66247880-66277130W	NM_130443,NM_005700	DPP3	dipeptidyl-peptidase 3	4	0.326116	7.08516	0.593457	3.70732e-06	0.179029	0.00528717	0.270547	4.6711e-06	-0.0165896	0.849923	0.381686	0.00529288
chr5:32124824-32174425C	NM_022130	GOLPH3	golgi phosphoprotein 3 (coat-protein)	4	0.325731	Inf	0.146675	0.000405837	0.738454	0	0.0299852	0.194038	0.433466	5.29282e-53	0.217996	5.28609e-08
chr5:7869217-7901233W	NM_024010,NM_002454	MTRR	5-methyltetrahydrofolate-homocysteine methyltransferase reductase	4	0.32497	23.7211	-0.267748	0.100931	0.202701	0.00446276	0.930547	1.19688e-43	0.312008	0.000161309	0.337933	0.035562
chr15:91411885-91426687W	NM_002569	FURIN	furin (paired basic amino acid cleaving enzyme)	5	0.32402	Inf	0.238621	1.03472e-24	0.931747	0	0.0875658	1.13312e-11	0.32402	4.58911e-71	0.799649	0
chr4:71554196-71556267W	NM_020368	UTP3	UTP3, small subunit (SSU) processome component, homolog (S. cerevisiae)	4	0.322795	21.2628	0.520536	3.49081e-13	0.214093	2.02457e-06	0.412025	6.34819e-26	0.0958905	0.102937	0.233565	0.0145859
chr12:6493357-6500732W	NM_002342	LTBR	lymphotoxin beta receptor (TNFR superfamily, member 3)	4	0.321116	42.1258	-0.0168453	0.770569	0.56928	2.66008e-61	0.320322	1.5477e-22	0.152455	0.000386207	0.32191	2.73328e-06
chr11:119508808-119599435C	NM_203285,NM_203286,NM_002855	PVRL1	poliovirus receptor-related 1 (herpesvirus entry mediator C)	5	0.319678	37.7788	0.196067	0.000441588	0.339029	3.33455e-26	0.256318	2.4674e-26	0.319678	1.28151e-19	0.423598	1.97818e-09
chr13:99445741-99738660C	NM_015296,NM_001130048,NM_001130049,NM_001130050	DOCK9	dedicator of cytokinesis 9	4	0.318556	51.163	0.394469	0.003153	0.230184	3.04684e-05	1.03973	1.05602e-100	0.242644	0.00074424	0.207919	0.105413
chr9:125580623-125590840C	NM_005388	PDCL	phosducin-like	5	0.316434	13.825	0.480891	1.06386e-05	0.234802	1.86977e-05	0.154531	0.00125172	0.316434	4.52549e-07	0.752376	8.46501e-12
chr6:117198376-117253308W	NM_173560	RFX6	regulatory factor X, 6	4	0.3155	Inf	0.189548	0.000557128	0.441452	1.42841e-60	0.995172	0	0.112136	1.5225e-07	-0.109365	0.211361
chr11:63580923-63595189W	NM_138471	C11orf84	chromosome 11 open reading frame 84	4	0.314397	9.51167	0.223635	0.0868767	0.457372	7.9771e-12	0.373089	8.86993e-05	0.233183	0.00123745	0.255704	0.0291397
chr21:45285116-45407474W	NM_020132,NM_001037553	AGPAT3	1-acylglycerol-3-phosphate O-acyltransferase 3	4	0.314316	31.6721	0.312867	1.86398e-06	0.315765	2.28362e-26	0.355523	2.60397e-33	0.194971	1.60054e-05	-0.00593632	0.946193
chr15:60780485-61521502C	NM_002943,NM_134260,NM_134261,NM_134262	RORA	RAR-related orphan receptor A	4	0.312871	33.7718	-0.0293274	0.854344	0.272883	1.93639e-12	0.586436	6.61197e-54	0.311835	1.38678e-06	0.313908	0.00305213
chr11:61567103-61584529C	NM_013402	FADS1	fatty acid desaturase 1	4	0.311967	52.0212	0.0889164	0.308843	0.245967	1.609e-11	0.664847	3.10771e-88	0.238425	5.28584e-11	0.377967	0.000133528
chr19:30189795-30206452C	NM_031448,NM_001031726	C19orf12	chromosome 19 open reading frame 12	4	0.310914	24.781	0.283942	0.0412902	0.337886	1.38092e-06	0.759439	1.56395e-44	0.259645	0.0025929	0.0813841	0.667789
chr17:79825598-79829282C	NM_004309,NM_001185077,NM_001185078	ARHGDIA	Rho GDP dissociation inhibitor (GDI) alpha	4	0.309872	60.4609	0.22174	2.22677e-08	0.509685	2.81868e-94	-0.0330524	0.112026	0.268426	7.52622e-20	0.351318	9.71187e-11
chr1:46016498-46035720W	NM_153326,NM_006066	AKR1A1	aldo-keto reductase family 1, member A1 (aldehyde reductase)	5	0.30935	30.5581	0.30935	0.00136911	0.647498	1.2339e-54	0.108633	0.013395	0.235959	8.26608e-05	0.337985	0.000235473
chr17:17714665-17740325C	NM_001005291,NM_004176	SREBF1	sterol regulatory element binding transcription factor 1	5	0.309232	56.7002	0.471339	2.25153e-18	0.457122	3.1614e-52	0.309232	2.73149e-45	0.152977	1.4987e-08	0.186775	0.0258528
chr12:50497801-50505093W	NM_005276	GPD1	glycerol-3-phosphate dehydrogenase 1 (soluble)	4	0.308316	11.3138	0.323005	0.000681142	0.0400935	0.55007	0.247157	4.32729e-09	0.293627	7.20787e-09	0.692118	2.31531e-05
chr17:26989302-27029248W	NM_003170	SUPT6H	suppressor of Ty 6 homolog (S. cerevisiae)	5	0.308054	52.3321	0.308054	8.70476e-11	0.350303	7.56394e-55	0.253707	4.98113e-39	0.0640992	0.0226131	0.338726	3.1052e-10
chr3:10005637-10028522C	NM_018447	TMEM111	transmembrane protein 111	5	0.306292	12.4817	0.306292	0.00704087	0.178164	0.00151398	0.421505	7.338e-15	0.209787	0.0045933	0.546727	2.19255e-06
chr19:7701991-7712758W	NM_001127396,NM_006949	STXBP2	syntaxin binding protein 2	4	0.305913	11.4744	0.285749	0.000865899	0.326076	3.4469e-10	0.197701	0.000108628	0.068672	0.34689	0.642443	1.07791e-08
chr19:59062934-59066486C	NM_198426,NM_014453	CHMP2A	chromatin modifying protein 2A	4	0.30429	18.5178	0.347107	1.38433e-06	0.261474	9.90949e-08	0.231066	1.04488e-07	0.0579937	0.348583	1.00259	1.23149e-20
chr19:50392916-50432786C	NM_153718,NM_153719,NM_012346,NM_016553	NUP62	nucleoporin 62kDa	4	0.303865	15.9548	0.230531	0.0102004	0.35694	2.3376e-15	0.311198	5.5605e-16	-0.0631376	0.264075	0.296533	0.00646108
chr22:29723671-29784572C	NM_001166019,NM_145730,NM_001127	AP1B1	adaptor-related protein complex 1, beta 1 subunit	5	0.303012	72.1961	0.303012	1.27454e-07	0.594055	2.93247e-93	0.200474	1.40779e-12	0.176169	1.60619e-06	0.892454	2.00059e-40
chr11:319673-320914C	NM_021034	IFITM3	interferon induced transmembrane protein 3 (1-8U)	5	0.302041	Inf	0.472893	2.63707e-52	0.29859	1.61917e-71	0.919048	0	0.184168	2.28226e-07	0.302041	1.38351e-21
chr12:120532899-120554643C	NM_006861,NM_001167606	RAB35	RAB35, member RAS oncogene family	4	0.300585	12.6151	0.627895	3.55192e-13	0.321582	2.08957e-11	-0.0281356	0.538554	0.158253	0.0139094	0.279588	0.00727167
chr8:38268657-38326352C	NM_023105,NM_023106,NM_023107,NM_023108,NM_023110,NM_015850,NM_001174063,NM_001174064,NM_001174065,NM_001174066,NM_001174067	FGFR1	fibroblast growth factor receptor 1	4	0.300068	39.0088	0.0574426	0.262566	0.43031	1.37716e-54	0.0811708	0.00243394	0.293039	1.5735e-22	0.307096	1.41904e-06
chr19:46367518-46377054W	NM_004497	FOXA3	forkhead box A3	5	0.298306	19.8425	0.298306	0.00152519	0.377052	4.4823e-10	0.144921	0.0041369	0.281512	0.000193046	1.53969	1.49734e-25
chr4:175157812-175205402C	NM_012180	FBXO8	F-box protein 8	4	0.298142	51.2629	2.49663	2.53579e-94	0.24	7.18268e-08	0.232863	9.74823e-08	0.0813613	0.206668	0.356284	0.00131638
chr14:55595935-55612147W	NM_002306,NM_001177388,NR_003225	LGALS3	lectin, galactoside-binding, soluble, 3	4	0.293207	40.7554	-0.11105	0.108528	0.339449	4.12167e-25	0.582327	8.48053e-57	0.246965	6.89364e-05	0.226158	0.00121118
chr9:127115745-127177721C	NM_002799	PSMB7	proteasome (prosome, macropain) subunit, beta type, 7	4	0.290047	16.7691	0.230299	0.0108607	0.245824	1.90919e-09	0.410553	7.19546e-23	-0.00532863	0.94282	0.334271	0.000274274
chr1:211916800-212004114C	NM_014873	LPGAT1	lysophosphatidylglycerol acyltransferase 1	4	0.289903	77.8015	0.311765	9.7687e-09	0.268042	6.65447e-53	0.237466	7.91357e-40	0.480189	9.56731e-70	0.0536595	0.23127
chr7:65540776-65558321W	NM_000048,NM_001024943,NM_001024944,NM_001024946	ASL	argininosuccinate lyase	5	0.289725	16.0156	0.267592	0.0308311	0.656618	3.73853e-24	0.289725	0.0001013	0.275997	0.00487346	0.518259	0.000293387
chrX:48760459-48769235C	NM_005660,NM_001032289,NM_001042498	SLC35A2	solute carrier family 35 (UDP-galactose transporter), member A2	4	0.287379	6.23528	0.408983	0.00514189	0.201143	0.00125958	0.231399	6.82709e-05	0.343359	0.000124312	0.0915894	0.525019
chr2:26987142-27004099W	NM_017877	C2orf18	chromosome 2 open reading frame 18	4	0.287043	19.1493	0.412721	3.05341e-12	0.304998	1.04614e-19	-0.00157104	0.955766	0.231377	2.19476e-08	0.269089	0.000390661
chr11:66886740-67025542W	NM_012308,NR_027473	KDM2A	lysine (K)-specific demethylase 2A	4	0.286582	26.1709	0.352085	1.29383e-08	0.368361	1.28665e-41	0.100227	4.37942e-05	0.00521015	0.897662	0.221079	0.000226388
chr4:8201060-8242828W	NM_018986	SH3TC1	SH3 domain and tetratricopeptide repeats 1	5	0.285599	16.0477	0.285599	0.000501095	0.305716	2.48921e-09	0.109774	0.00315902	0.26305	0.000239387	0.976848	1.5076e-17
chr11:20385231-20405329W	NM_001098520,NM_001098521,NM_001098522,NM_001098523,NM_006410	HTATIP2	HIV-1 Tat interactive protein 2, 30kDa	4	0.285574	12.6179	0.274458	0.0039564	0.160712	0.00127886	0.417873	1.57808e-17	0.296689	1.52658e-05	0.0944038	0.327048
chr17:4848949-4851825C	NM_005022	PFN1	profilin 1	5	0.284492	Inf	0.102197	0.00876286	0.551925	0	0.0990188	6.78499e-06	0.284492	2.30288e-22	0.557619	2.10658e-38
chr8:27168999-27316903W	NM_173174,NM_173175,NM_173176,NM_004103	PTK2B	PTK2B protein tyrosine kinase 2 beta	4	0.284137	Inf	0.334366	0.00112474	0.187221	0.000211968	1.10364	0	0.233908	0.000374732	-0.0121106	0.935288
chr9:72873878-72969789W	NM_015110	SMC5	structural maintenance of chromosomes 5	4	0.281436	18.5208	0.224362	0.00309311	0.12169	0.00116704	0.338511	1.88069e-20	0.0972135	0.116098	0.668315	7.68963e-15
chr4:156680126-156728782W	NM_000857	GUCY1B3	guanylate cyclase 1, soluble, beta 3	4	0.280899	Inf	0.00919186	0.947781	0.0865732	0.0033327	0.998531	0	0.169791	0.00324084	0.392006	1.98494e-08
chr12:117153596-117175843C	NM_024738	C12orf49	chromosome 12 open reading frame 49	5	0.278527	21.5601	0.517847	6.00883e-10	0.217098	0.000604326	0.482121	3.26095e-30	0.169386	0.0127831	0.278527	0.00100657
chr16:70514473-70557457C	NM_015386	COG4	component of oligomeric golgi complex 4	4	0.277726	10.3356	0.432809	3.1155e-09	0.195723	1.47417e-06	0.140812	0.000416132	-0.096589	0.0746406	0.35973	0.00025253
chr11:6416355-6440644C	NM_145689,NM_001164	APBB1	amyloid beta (A4) precursor protein-binding, family B, member 1 (Fe65)	4	0.274823	15.8864	0.598747	1.08864e-12	0.312	1.56825e-11	0.100252	0.00444062	0.237647	6.66444e-09	0.214638	0.063046
chr3:128997684-129024133W	NM_020187,NM_001006109	C3orf37	chromosome 3 open reading frame 37	4	0.274495	4.41581	0.298777	0.021654	-0.0470528	0.417551	0.150017	0.00369826	0.250213	0.00161257	0.389441	0.00477987
chr7:100136834-100165842W	NM_006076	AGFG2	ArfGAP with FG repeats 2	5	0.273073	71.41	1.20397	2.02508e-86	0.390711	4.0111e-49	0.0787229	0.00532151	0.266792	4.51458e-14	0.273073	4.413e-06
chr1:15479028-15546973W	NM_018022,NM_001136216,NM_001136217,NM_001136218	TMEM51	transmembrane protein 51	4	0.272158	13.958	0.187825	0.012641	0.33326	1.21368e-16	0.32457	1.44025e-10	0.0854802	0.320423	0.219746	0.00692667
chr11:73583714-73587890C	NM_016565	CHCHD8	coiled-coil-helix-coiled-coil-helix domain containing 8	5	0.271396	7.29979	0.271396	0.0486899	0.339017	5.14055e-07	0.223101	0.000246378	0.236358	0.0115869	0.472288	0.00197101
chr4:47487410-47595503W	NM_020453	ATP10D	ATPase, class V, type 10D	4	0.27025	13.1875	0.263355	0.0168112	0.124116	0.00112443	0.277145	3.35735e-15	0.0952361	0.0687743	0.503457	5.29333e-09
chr16:30675778-30682130W	NM_001105079	FBRS	fibrosin	5	0.269043	24.0898	0.305196	1.58572e-08	0.269043	1.52008e-17	0.211873	1.51977e-16	0.16077	2.99584e-06	0.300783	4.46041e-07
chr5:139028301-139062680W	NM_016463	CXXC5	CXXC finger protein 5	5	0.268679	28.5822	0.209969	0.00830385	0.47443	3.76411e-31	0.268679	9.03862e-10	0.208553	0.0015473	0.879691	1.96763e-18
chr17:7210318-7215780W	NM_001143760,NM_001143761,NM_001143762,NM_001970	EIF5A	eukaryotic translation initiation factor 5A	5	0.268495	40.727	0.157871	0.00213725	0.268495	1.16734e-16	0.424933	1.10225e-52	0.230959	3.49021e-09	0.421674	3.80445e-10
chr16:69458498-69500167W	NM_030579	CYB5B	cytochrome b5 type B (outer mitochondrial membrane)	4	0.268105	21.6896	0.15458	0.00331516	0.0706507	0.00848368	-0.0378484	0.175886	0.38163	3.20021e-29	0.437634	5.03764e-14
chr4:90165429-90229161C	NM_198281	GPRIN3	GPRIN family member 3	5	0.267569	Inf	0.232239	0.0347663	0.158742	0.00824031	1.71474	0	0.267569	1.26067e-05	0.564482	0.000261945
chr16:19535179-19564726W	NM_014711	CP110	CP110 protein	4	0.26645	8.35988	0.280195	0.0196654	0.187566	0.000766404	0.252705	4.1624e-07	0.401118	1.1201e-07	0.00332307	1
chr12:6775644-6798676C	NM_001039916,NM_001039917,NM_001039918,NM_001039919,NM_001039920,NM_001135734,NM_133476	ZNF384	zinc finger protein 384	4	0.266146	10.5072	-0.0226669	0.835465	0.319087	2.56963e-11	0.246262	7.43947e-08	0.222341	0.000915992	0.28603	0.0104415
chr1:153606525-153617979W	NM_015607	CHTOP	chromatin target of PRMT1	4	0.264633	11.8199	0.258129	0.00403784	0.271138	1.92825e-07	0.15064	0.00188934	-0.132973	0.0679692	0.855617	2.15538e-13
chr17:7743235-7758118W	NM_001080424	KDM6B	lysine (K)-specific demethylase 6B	5	0.263987	Inf	0.128752	0.0147744	0.333287	1.73158e-30	0.782301	0	0.263987	6.12497e-13	0.231411	0.000394903
chr17:41843490-41856368C	NM_004090	DUSP3	dual specificity phosphatase 3	5	0.261024	24.1362	0.261024	5.25913e-09	0.0830958	0.000772171	0.0691277	0.00141199	0.34447	8.60782e-30	0.339457	7.86271e-10
chr1:206680879-206762615W	NM_182663,NM_182664,NM_182665	RASSF5	Ras association (RalGDS/AF-6) domain family member 5	4	0.25941	14.6313	0.443091	9.21724e-08	0.254618	7.58662e-10	0.264203	4.25232e-14	0.0845012	0.135214	0.198219	0.0421015
chr16:11772943-11836648C	NM_015914	TXNDC11	thioredoxin domain containing 11	5	0.259113	27.4261	0.398336	2.93712e-14	0.350426	9.36953e-26	0.204817	2.48878e-12	0.182232	1.08205e-06	0.259113	0.000375846
chr17:6544222-6547860W	NM_032731	TXNDC17	thioredoxin domain containing 17	4	0.258464	7.04992	-0.0824051	0.494215	0.130325	0.0298206	0.352363	1.01243e-07	0.164565	0.0019203	0.515328	0.000171448
chr20:45838381-45985474C	NM_012408,NM_183047,NM_183048	ZMYND8	zinc finger, MYND-type containing 8	4	0.25405	Inf	0.0692373	0.369623	0.796794	0	0.0872136	0.00863015	0.148268	0.00293789	0.359832	5.42377e-05
chr11:65154041-65180993W	NM_031904	FRMD8	FERM domain containing 8	5	0.252688	Inf	1.15593	8.49963e-52	1.15533	0	0.191827	4.48399e-06	0.121757	0.0249909	0.252688	0.000515866
chr21:34775202-34809827W	NM_005534	IFNGR2	interferon gamma receptor 2 (interferon gamma transducer 1)	5	0.252669	Inf	0.869391	1.39382e-46	0.81143	0	0.169084	1.00945e-10	0.252669	3.88361e-07	0.11742	0.0496005
chr17:4862523-4871132C	NM_004890	SPAG7	sperm associated antigen 7	4	0.251394	7.75639	0.182523	0.0787929	0.25947	0.000161882	0.243319	3.97117e-05	0.226891	0.02144	0.661295	1.32249e-06
chr6:34555066-34664625C	NM_022758,NM_024294	C6orf106	chromosome 6 open reading frame 106	5	0.250818	34.1337	0.361296	1.51836e-10	0.194744	3.22032e-15	0.0479077	0.03044	0.439427	2.42148e-43	0.250818	2.10299e-06
chr11:6624964-6632097W	NM_001014794,NM_001014795,NM_004517	ILK	integrin-linked kinase	4	0.250784	23.1575	0.272734	0.000249371	0.189903	9.45447e-07	0.462731	2.33303e-38	0.103887	0.0686321	0.228834	0.0137178
chr1:20825943-20834674C	NM_024544	MUL1	mitochondrial E3 ubiquitin protein ligase 1	5	0.24899	19.2221	0.892454	3.70422e-19	0.154151	0.000563535	0.24899	2.23574e-10	0.224253	0.000200142	0.519371	1.94654e-07
chr12:7341759-7371167W	NM_000319,NM_001131023,NM_001131024,NM_001131025,NM_001131026	PEX5	peroxisomal biogenesis factor 5	4	0.247552	6.81954	0.441647	6.26267e-06	0.171613	9.25697e-05	-0.0442444	0.276335	0.203529	0.0013106	0.291575	0.00740332
chr20:33590215-33680618C	NM_199368,NM_015638	TRPC4AP	transient receptor potential cation channel, subfamily C, member 4 associated protein	4	0.23447	8.79381	0.227723	0.00306213	0.0752243	0.0467246	0.241216	8.25426e-13	0.0687763	0.152401	0.253428	0.0044591
chr7:5659678-5821292C	NM_207111,NM_207116	RNF216	ring finger protein 216	4	0.234364	8.24766	0.211	0.0238408	0.147259	0.00179668	0.257728	3.47832e-10	-0.0713189	0.245509	0.394887	0.000336671
chr4:40425272-40631883C	NM_019027,NM_001098634	RBM47	RNA binding motif protein 47	4	0.232043	43.059	-0.0316216	0.571012	0.0864783	0.000391091	0.533248	5.82471e-77	0.23866	3.96351e-10	0.225425	6.11457e-05
chr11:70116823-70230500W	NM_177423,NM_003626	PPFIA1	protein tyrosine phosphatase, receptor type, f polypeptide (PTPRF), interacting protein (liprin), alpha 1	4	0.231325	32.0185	0.249756	0.00788792	0.212894	5.04797e-06	0.639345	5.85831e-61	-0.0590106	0.300112	0.194641	0.0424207
chr13:27131840-27263080W	NM_006646	WASF3	WAS protein family, member 3	4	0.229169	34.2101	1.45101	7.79411e-46	0.106953	0.0413581	0.323377	4.17384e-26	0.134961	0.0131289	0.137819	0.292871
chr16:81478775-81745365W	NM_198390,NM_030629	CMIP	c-Maf-inducing protein	4	0.226814	53.9959	0.274054	1.28651e-07	0.605451	3.32657e-98	0.0133067	0.560839	0.179575	3.57489e-11	0.177994	0.00654421
chr6:170844205-170862417C	NM_002793	PSMB1	proteasome (prosome, macropain) subunit, beta type, 1	4	0.226755	7.66292	0.218223	0.00897147	0.100931	0.0106809	0.0606624	0.0780441	0.235288	6.35518e-06	0.493047	4.82211e-07
chr5:180217543-180237137C	NM_002406,NM_001114617,NM_001114618,NM_001114619,NM_001114620	MGAT1	mannosyl (alpha-1,3-)-glycoprotein beta-1,2-N-acetylglucosaminyltransferase	4	0.224541	17.5679	0.158772	0.00399742	0.233964	3.90954e-14	0.215119	2.70048e-16	0.0827538	0.056183	0.303464	2.99793e-06
chr5:179233388-179265075W	NM_003900,NM_001142298,NM_001142299	SQSTM1	sequestosome 1	5	0.223223	Inf	0.380645	7.50194e-60	0.515253	0	0.182261	1.20485e-60	0.163297	1.08008e-17	0.223223	8.33072e-17
chr5:139554653-139623372W	NM_032412	C5orf32	chromosome 5 open reading frame 32	4	0.220822	16.6933	0.269634	0.000102586	0.340238	5.20258e-28	-0.000872352	0.975997	0.12528	0.000709348	0.172011	0.0152519
chr15:34376226-34394053C	NM_020154	C15orf24	chromosome 15 open reading frame 24	5	0.219329	11.8627	0.531011	1.52835e-08	0.177767	7.45669e-05	0.191401	2.64273e-07	0.219329	0.000122545	0.344117	0.000471265
chr12:57489195-57505196C	NR_033659,NM_001178078,NM_001178079,NM_001178080,NM_001178081,NM_003153	STAT6	signal transducer and activator of transcription 6, interleukin-4 induced	5	0.216661	30.6389	0.208519	5.87969e-05	0.310945	5.57816e-33	0.249101	1.83152e-21	0.179528	9.51205e-06	0.216661	5.146e-05
chr7:98992590-99006292C	NM_014891	PDAP1	PDGFA associated protein 1	4	0.214889	33.0611	0.738797	4.25183e-42	0.297279	3.93509e-26	0.076512	0.00106391	-0.0344937	0.408987	0.132499	0.022217
chr14:103851701-103970164W	NM_002376,NM_001128918,NM_001128919,NM_001128920,NM_001128921	MARK3	MAP/microtubule affinity-regulating kinase 3	5	0.214244	7.26704	0.214244	0.0110197	0.184708	2.24635e-05	0.111137	0.00724523	0.21919	0.000157954	0.346277	0.000585581
chr11:70244612-70282689W	NM_005231,NM_138565,NM_001184740	CTTN	cortactin	5	0.213936	78.4901	0.213936	2.79724e-05	0.456601	4.17457e-71	0.508786	4.87075e-90	0.103447	0.00408114	0.20343	0.000156775
chr12:12626216-12715448C	NM_030640	DUSP16	dual specificity phosphatase 16	5	0.213218	Inf	0.10656	0.0215889	0.464407	0	0.0696215	0.00238339	0.213218	9.60204e-09	0.2701	2.01991e-09
chr11:63753325-63765892W	NM_017670,NR_003089	OTUB1	OTU domain, ubiquitin aldehyde binding 1	4	0.211799	8.14914	0.23411	0.00866595	0.192058	2.48776e-05	0.231541	2.62875e-08	0.154121	0.00592054	0.193828	0.0600662
chr16:30789770-30798523C	NM_001080417	ZNF629	zinc finger protein 629	4	0.211793	6.68214	0.24649	0.000284417	0.0776023	0.0284496	0.056639	0.118601	0.177096	0.000198857	0.319335	1.61903e-05
chr7:143078360-143088202W	NM_003461,NM_001010972	ZYX	zyxin	4	0.21126	18.3794	0.272202	2.25922e-05	0.414687	7.20141e-30	0.150318	0.000120966	0.123046	0.0400465	-0.110275	0.155958
chr10:24872538-25012597C	NM_020824	ARHGAP21	Rho GTPase activating protein 21	5	0.208519	Inf	0.208519	1.1951e-05	0.115438	5.16805e-10	0.677138	0	0.181077	3.21619e-08	0.655182	2.57288e-57
chr11:111473170-111597630W	NM_015191	SIK2	salt-inducible kinase 2	4	0.207987	21.2251	0.214549	4.06839e-05	0.184312	2.69621e-13	0.201425	1.46578e-18	-0.0476222	0.0959826	0.418896	5.27135e-11
chr17:18561742-18585572C	NR_026718	FOXO3B	forkhead box O3B pseudogene	4	0.205223	16.1087	0.305329	1.0487e-06	0.2062	1.06066e-17	0.204246	1.16267e-10	0.0158498	0.716541	0.143455	0.0113109
chr7:6414126-6443597W	NM_018890,NM_006908	RAC1	ras-related C3 botulinum toxin substrate 1 (rho family, small GTP binding protein Rac1)	4	0.202999	17.5319	0.0923581	0.0709344	0.181647	5.35009e-15	0.117548	5.03898e-07	0.253836	1.55048e-12	0.224352	2.87092e-05
chr5:133984479-134063600W	NM_021982	SEC24A	SEC24 family, member A (S. cerevisiae)	5	0.201911	Inf	0.201911	0.00425723	0.114534	0.00102158	0.996539	0	0.124512	0.0189264	0.814654	1.90308e-23
chr1:167691187-167761155W	NM_024569,NM_003953,NM_001146191	MPZL1	myelin protein zero-like 1	4	0.200319	14.5923	-0.115984	0.13971	0.265165	5.21989e-19	0.146153	1.3523e-05	0.227024	1.85068e-06	0.173614	0.0112679
chr5:134670071-134735577C	NM_004893,NM_001040158,NM_138609,NM_138610	H2AFY	H2A histone family, member Y	4	0.190417	6.91673	0.289809	0.000235913	0.10652	0.00556599	0.179014	7.41757e-08	0.0342021	0.476371	0.201819	0.0206069
chr17:64298926-64806862W	NM_002737	PRKCA	protein kinase C, alpha	4	0.189331	16.6214	0.210056	0.00396611	0.0593171	0.0400379	0.374468	4.54608e-30	-0.0596227	0.188137	0.168606	0.00594501
chr14:23776012-23780966W	NM_004050	BCL2L2	BCL2-like 2	4	0.188322	41.3736	0.259032	7.46071e-11	0.0551578	0.0365799	0.0408766	0.0636652	0.117613	2.23878e-05	0.980534	3.70236e-73
chr9:134452158-134612925C	NM_198679,NM_005312	RAPGEF1	Rap guanine nucleotide exchange factor (GEF) 1	5	0.187203	21.2315	0.204886	0.000183597	0.092572	0.00517948	0.187203	6.37582e-10	0.185344	2.60862e-06	0.728119	4.98019e-26
chr1:156084461-156109878W	NM_005572,NM_170707,NM_170708	LMNA	lamin A/C	5	0.180852	19.4094	0.315822	3.22488e-12	0.180852	6.80056e-14	0.0976219	8.34621e-05	0.108859	0.00303834	0.37597	1.28178e-11
chr2:65313989-65357435C	NM_015543,NM_004161	RAB1A	RAB1A, member RAS oncogene family	4	0.173229	11.9704	-0.0797282	0.187057	0.0931654	0.000547914	0.180192	5.53298e-14	0.202013	1.93626e-07	0.166265	0.00924729
chr5:95726040-95768985C	NM_000439,NM_001177875,NM_001177876	PCSK1	proprotein convertase subtilisin/kexin type 1	5	0.172039	Inf	0.172039	1.98749e-10	0.125431	4.47547e-36	0.16247	0	0.36527	0	0.279036	4.68157e-18
chr3:128806418-128840619C	NM_198490	RAB43	RAB43, member RAS oncogene family	5	0.16378	11.4876	0.126393	0.0172837	0.234229	1.63468e-13	0.16378	4.44531e-06	0.127693	0.0162477	0.213294	0.000556139
chrX:122994048-123047821W	NM_001167	XIAP	X-linked inhibitor of apoptosis	4	0.154454	6.46531	0.180065	0.029721	-0.0148125	0.623127	0.0716321	0.00184778	0.128843	0.000861103	0.350467	3.10039e-07
chr20:30252263-30310656C	NM_001191,NM_138578	BCL2L1	BCL2-like 1	4	0.151719	Inf	0.117235	0.0223534	0.616868	0	0.0906932	0.000134964	0.186203	7.42939e-08	-0.0903432	0.0847582
