# Supplementary material for: The Human Pancreatic Islet Transcriptome: Expression of Candidate Genes for Type 1 Diabetes and the Impact of Pro-Inflammatory Cytokines
Source: PLoS Genet. 2012 Mar 8;8(3):e1002552. doi: 10.1371/journal.pgen.1002552 (PMC3297576; doi:10.1371/journal.pgen.1002552)
Supplement: Dataset S1 — RPKM data and lists of cytokine-modified and human islet-specific genes. Includes “table_RPKM.xlsx” (detected transcripts with their expression levels), “ctrl_cyt_expr.up.xlsx” (list of upregulated genes), “ctrl_cyt_expr.down.xlsx” (list of downregulated genes), “ctrl_cyt_AS_up.xlsx” (list of upregulated splicing isoforms), “ctrl_cyt_AS_down.xlsx” (list of downregulated splicing isoforms) and “Legends.docx” (explanation of the tables). (ZIP) [file pgen.1002552.s001.zip › table_RPKM.xlsx]

## Sheet: table_RPKM
gene symbol	gene description	genomic location	RefSeq ID	ID1 - control	ID1 - cytokine	ID2 - control	ID2 - cytokine	ID3 - control	ID3 - cytokine	ID4 - control	ID4 - cytokine	ID5 - control	ID5 - cytokine	mean - control	SD - control	median - control	mean - cytokine	SD - cytokine	median - cytokine
A1BG	alpha-1-B glycoprotein	chr19:58858174-58864865C	NM_130786	10.6804	4.32666	1.18925	6.31128	1.22484	0.80688	2.89485	1.7853	1.10292	3.42001	3.41845	3.69196	1.22484	3.33002	1.93089	3.42001
A1BG-AS1	A1BG antisense RNA 1 (non-protein coding)	chr19:58863336-58866548W	NR_015380	3.99921	4.54422	4.04182	4.28644	8.75881	10.3147	8.5062	3.95019	3.02632	2.80253	5.66647	2.45016	4.04182	5.17962	2.63563	4.28644
A1CF	APOBEC1 complementation factor	chr10:52566327-52645435C	NM_014576	3.19165	3.36084	0.823917	0	0	0.70143	0	0	0	0	0.803113	1.23616	0	0.812455	1.30283	0
A1CF	APOBEC1 complementation factor	chr10:52566327-52645435C	NM_138932	1.1716	0	0.28922	0.81654	1.1278	1.67921	3.9013	2.91913	1.71735	0.729975	1.64145	1.21867	1.1716	1.22897	0.998881	0.81654
A1CF	APOBEC1 complementation factor	chr10:52566327-52645435C	NM_138933	0	0	1.11536	2.11771	0.584996	0.871013	2.19032	3.92342	0.445398	2.05834	0.867216	0.751243	0.584996	1.7941	1.3251	2.05834
A2LD1	AIG2-like domain 1	chr13:101183811-101185997C	NM_033110	1.9209	2.27969	1.71113	1.68789	1.3019	0.784025	1.11644	1.34274	1.97848	2.05484	1.60577	0.340909	1.71113	1.62984	0.529929	1.68789
A2M	alpha-2-macroglobulin	chr12:9220304-9268558C	NM_000014	20.0116	3.30366	7.91923	3.42446	8.03618	4.77914	6.49429	3.34566	3.68711	1.38205	9.22969	5.61417	7.91923	3.24699	1.08351	3.34566
A2ML1	alpha-2-macroglobulin-like 1	chr12:8975150-9029375W	NM_144670	0.034932	0	0.014982	0	0.007507	0.035644	0	0	0.009744	0	0.013433	0.0117795	0.009744	0.0071288	0.0142576	0
A4GALT	alpha 1,4-galactosyltransferase	chr22:43088128-43116876C	NM_017436	2.51244	42.0525	10.4507	38.7644	6.34871	17.7511	4.7584	6.50363	15.2253	44.9896	7.85912	4.50467	6.34871	30.0123	15.1584	38.7644
A4GNT	alpha-1,4-N-acetylglucosaminyltransferase	chr3:137842560-137851229C	NM_016161	1.73893	1.03187	0.954222	0.467386	0.406667	0.187876	1.51602	0.343523	1.54083	0.636377	1.23133	0.48813	1.51602	0.533406	0.289438	0.467386
AAA1	asthma-associated alternatively spliced gene 1	chr7:34386126-34873943C	NR_033664	0.149192	0	0.023996	0	0.106171	0	0	0	0	0	0.0558718	0.0608244	0.023996	0	0	0
AAA1	asthma-associated alternatively spliced gene 1	chr7:34386126-34873943C	NR_033665	0	0.045675	0	0.008793	0.06413	0.102105	0.111843	0.152059	0.096623	0.028169	0.0545192	0.047108	0.06413	0.0673602	0.0525688	0.045675
AAAS	achalasia, adrenocortical insufficiency, alacrimia	chr12:53701241-53715412C	NM_001173466	0	0	0.650693	0	2.28223	0.546757	0	0	0	0	0.586584	0.884485	0	0.109351	0.218703	0
AAAS	achalasia, adrenocortical insufficiency, alacrimia	chr12:53701241-53715412C	NM_015665	11.4456	10.5388	10.2815	9.60287	11.8777	6.87265	8.31531	7.56284	10.3214	8.59386	10.4483	1.23542	10.3214	8.63421	1.32804	8.59386
AACS	acetoacetyl-CoA synthetase	chr12:125549925-125627872W	NM_023928	32.5557	31.6146	36.8725	26.767	68.3913	38.6836	56.6221	43.3064	24.4377	25.8636	43.7759	16.2386	36.8725	33.2471	6.78112	31.6146
AACSP1	acetoacetyl-CoA synthetase pseudogene 1	chr5:178191866-178203277C	NR_024035	0	0	0.089472	0	0.089659	0.119202	0.509228	0.164841	0.116383	0	0.160948	0.178539	0.089659	0.0568086	0.0710571	0
AADAC	arylacetamide deacetylase (esterase)	chr3:151531861-151546277W	NM_001086	13.5275	3.21084	1.18457	0.206034	0.193803	0.368087	1.0483	0.356312	2.27983	4.66172	3.6468	4.98467	1.18457	1.7606	1.83562	0.368087
AADACL2	arylacetamide deacetylase-like 2	chr3:151451704-151475554W	NM_207365	0	0	0.025934	0	0	0	0.070286	0	0	0	0.019244	0.0274264	0	0	0	0
AADACL3	arylacetamide deacetylase-like 3	chr1:12776118-12788726W	NM_001103169	0	0	0	0.0108	0	0	0	0.018678	0	0	0	0	0	0.0058956	0.00763829	0
AADACL4	arylacetamide deacetylase-like 4	chr1:12704566-12727096W	NM_001013630	0	0	0	0.197206	0	0.352317	0	0	0	0	0	0	0	0.109905	0.143264	0
AADAT	aminoadipate aminotransferase	chr4:170981374-171011372C	NM_016228	0.469263	0	1.57066	0.783238	1.38474	0.842752	0.855455	0.859161	0.934491	0.652377	1.04292	0.392769	0.934491	0.627506	0.322065	0.783238
AADAT	aminoadipate aminotransferase	chr4:170981374-171011372C	NM_182662	1.3737	0.612223	0	0	0.504411	0	1.05488	0.105006	0.887515	0.03527	0.764101	0.473853	0.887515	0.1505	0.234024	0.03527
AAGAB	alpha- and gamma-adaptin binding protein	chr15:67493369-67547074C	NM_024666	29.5979	7.63778	23.517	17.025	28.9134	25.0193	24.2391	25.0623	17.9169	15.2505	24.8369	4.22542	24.2391	17.999	6.55792	17.025
AAK1	AP2 associated kinase 1	chr2:69685127-69870977C	NM_014911	2.74311	1.89717	3.54052	2.60214	3.87562	2.7886	3.93132	3.60816	3.16058	2.50654	3.45023	0.448213	3.54052	2.68052	0.551768	2.60214
AAMP	angio-associated, migratory cell protein	chr2:219128853-219134893C	NM_001087	25.7278	69.3446	27.023	32.8648	48.5974	33.442	41.481	30.8743	32.8525	59.2294	35.1363	8.7295	32.8525	45.151	15.9713	33.442
AANAT	aralkylamine N-acetyltransferase	chr17:74449433-74466198W	NM_001088	0	0.209749	0.113704	0.098722	0.023075	0.28419	0.102721	0.069828	0.176313	0.258714	0.0831626	0.0640607	0.102721	0.184241	0.0855459	0.209749
AANAT	aralkylamine N-acetyltransferase	chr17:74449433-74466198W	NM_001166579	0	0	0	0.055306	0.028352	0.099013	0	0	0.090489	0	0.0237682	0.0351211	0	0.0308638	0.0402479	0
AARS	alanyl-tRNA synthetase	chr16:70286297-70323412C	NM_001605	77.5221	80.2042	51.024	49.209	90.4857	91.3797	54.6753	53.595	49.5815	68.0996	64.6577	16.4036	54.6753	68.4975	15.8426	68.0996
AARS2	alanyl-tRNA synthetase 2, mitochondrial (putative)	chr6:44266463-44281063C	NM_020745	4.58383	3.34942	4.7769	5.48711	6.19935	4.38736	4.97602	5.6951	4.6444	5.97519	5.0361	0.596978	4.7769	4.97883	0.976621	5.48711
AARSD1	alanyl-tRNA synthetase domain containing 1	chr17:41102545-41132545C	NM_001136042	0	0	0.107472	0	0.935594	1.50739	0.520714	0	0.045627	0.176828	0.321881	0.35835	0.107472	0.336843	0.589265	0
AARSD1	alanyl-tRNA synthetase domain containing 1	chr17:41102545-41132545C	NM_001142653	0	0	0	0.015451	0	0.349564	0.865312	0	0.056191	0	0.184301	0.3412	0	0.073003	0.13841	0
AARSD1	alanyl-tRNA synthetase domain containing 1	chr17:41102545-41132545C	NM_001142654	0.239182	0.218928	0.786151	0.478441	0.612112	0	0	0.530811	0.277125	0.138669	0.382914	0.280573	0.277125	0.27337	0.202074	0.218928
AARSD1	alanyl-tRNA synthetase domain containing 1	chr17:41102545-41132545C	NM_025267	4.5091	5.05922	4.33997	3.4591	3.8121	2.90356	4.92303	4.40266	3.09634	5.05201	4.13611	0.630243	4.33997	4.17531	0.86393	4.40266
AASDH	aminoadipate-semialdehyde dehydrogenase	chr4:57204459-57253638C	NM_181806	2.01058	5.07428	6.33655	4.29104	7.76633	5.05361	5.54697	4.47464	4.61461	2.17943	5.25501	1.92344	5.54697	4.2146	1.0638	4.47464
AASDHPPT	aminoadipate-semialdehyde dehydrogenase-phosphopantetheinyl transferase	chr11:105948292-105969419W	NM_015423	8.80135	16.2691	15.1811	9.90192	17.424	13.245	19.7808	14.0596	13.2648	9.84816	14.8904	3.74535	15.1811	12.6648	2.48355	13.245
AASS	aminoadipate-semialdehyde synthase	chr7:121713600-121784344C	NM_005763	2.05263	2.47265	3.41227	2.42582	3.42272	3.3543	3.96471	2.5793	2.69501	1.3781	3.10947	0.664821	3.41227	2.44203	0.629959	2.47265
AATF	apoptosis antagonizing transcription factor	chr17:35306175-35414170W	NM_012138	28.1892	27.9791	22.9553	16.11	20.8021	30.9924	6.22386	13.1442	9.02048	24.2257	17.4382	8.41378	20.8021	22.4903	6.83349	24.2257
AATK	apoptosis-associated tyrosine kinase	chr17:79091100-79139872C	NM_001080395	4.94961	5.30695	2.67923	2.79189	5.23601	2.92582	4.72183	5.01707	2.8471	2.54839	4.08676	1.09421	4.72183	3.71802	1.18874	2.92582
ABAT	4-aminobutyrate aminotransferase	chr16:8768444-8878431W	NM_000663	0.538003	0	0.36495	0.226986	1.44193	0.871876	0.823225	0.430165	0.587039	0.18069	0.751029	0.375203	0.587039	0.341943	0.298246	0.226986
ABAT	4-aminobutyrate aminotransferase	chr16:8768444-8878431W	NM_001127448	11.0427	2.53402	8.73921	3.02834	12.8831	11.9634	15.4487	12.8025	3.389	2.967	10.3005	4.0971	11.0427	6.65906	4.68417	3.02834
ABAT	4-aminobutyrate aminotransferase	chr16:8768444-8878431W	NM_020686	1.93076	5.72494	1.99116	3.90667	0.673558	0.494546	3.37641	2.31564	2.62522	3.21173	2.11942	0.892011	1.99116	3.13071	1.7293	3.21173
ABCA1	ATP-binding cassette, sub-family A (ABC1), member 1	chr9:107543285-107690436C	NM_005502	5.76009	2.62286	7.04019	6.19811	6.72582	16.2457	5.52742	6.37704	4.21598	4.91007	5.8539	0.996563	5.76009	7.27077	4.68349	6.19811
ABCA10	ATP-binding cassette, sub-family A (ABC1), member 10	chr17:67144148-67323323C	NM_080282	0.596202	0.392668	1.5588	0.548816	1.02436	1.14721	1.17311	1.37339	1.17715	0.760299	1.10592	0.310209	1.17311	0.844477	0.366069	0.760299
ABCA11P	ATP-binding cassette, sub-family A (ABC1), member 11, pseudogene	chr4:419224-493442C	NR_002451	1.25881	1.42789	1.87129	2.3469	2.12377	2.47359	3.21821	3.18505	3.47408	1.89253	2.38923	0.834349	2.12377	2.26519	0.58927	2.3469
ABCA12	ATP-binding cassette, sub-family A (ABC1), member 12	chr2:215796267-216003151C	NM_015657	0	0	0	0	0.043341	0.033586	0.013024	0	0.025518	0.032803	0.0163766	0.0164819	0.013024	0.0132778	0.0162638	0
ABCA12	ATP-binding cassette, sub-family A (ABC1), member 12	chr2:215796267-216003151C	NM_173076	0	0	0.021348	0.050034	0	0.014854	0	0	0.016205	0	0.0075106	0.00934124	0	0.0129776	0.0194008	0
ABCA13	ATP-binding cassette, sub-family A (ABC1), member 13	chr7:48211057-48687091W	NM_152701	0.084337	0.025022	0.189904	0.25048	0.022655	0.023665	0.006127	0	0.014704	0.030864	0.0635454	0.0689248	0.022655	0.0660062	0.0928384	0.025022
ABCA17P	ATP-binding cassette, sub-family A (ABC1), member 17, pseudogene	chr16:2390923-2476700W	NR_003574	1.31931	3.31113	0.667889	0.434821	1.25491	0.525239	1.16904	1.24759	0.917037	0.791494	1.06564	0.241309	1.16904	1.26205	1.06278	0.791494
ABCA2	ATP-binding cassette, sub-family A (ABC1), member 2	chr9:139901686-139923374C	NM_001606	11.5679	17.1541	12.8142	14.221	20.4599	14.0829	15.1838	15.7903	8.07766	9.82843	13.6207	4.11844	12.8142	14.2153	2.46492	14.221
ABCA2	ATP-binding cassette, sub-family A (ABC1), member 2	chr9:139901686-139923374C	NM_212533	0	0	0.380205	0.337526	0	0	1.69712	0	0.860543	1.67885	0.587573	0.638605	0.380205	0.403275	0.651045	0
ABCA3	ATP-binding cassette, sub-family A (ABC1), member 3	chr16:2325879-2390747C	NM_001089	28.1458	31.6986	19.4802	16.5442	35.0006	31.7143	31.8188	35.7222	17.4956	16.7966	26.3882	6.83452	28.1458	26.4952	8.15522	31.6986
ABCA4	ATP-binding cassette, sub-family A (ABC1), member 4	chr1:94458396-94586705C	NM_000350	0.049476	0.146792	0.053051	0.045213	0.042529	0.302907	0.560736	0.405616	0.610709	0.036212	0.2633	0.263752	0.053051	0.187348	0.145385	0.146792
ABCA5	ATP-binding cassette, sub-family A (ABC1), member 5	chr17:67144148-67323323C	NM_018672	0.301369	0.062027	3.87679	2.9331	3.80257	4.71164	5.50364	5.07652	2.64045	0.988817	3.22496	1.72278	3.80257	2.75442	1.98096	2.9331
ABCA5	ATP-binding cassette, sub-family A (ABC1), member 5	chr17:67144148-67323323C	NM_172232	2.05542	1.12448	0	0.696294	0	0.998266	0	2.15779	0.341441	1.14675	0.479372	0.799043	0	1.22472	0.493408	1.12448
ABCA6	ATP-binding cassette, sub-family A (ABC1), member 6	chr17:67074847-67138015C	NM_080284	0	0	0.190723	0.324313	0.529261	0.369977	1.16303	0.635193	0.877849	0.075108	0.552172	0.42785	0.529261	0.280918	0.226538	0.324313
ABCA7	ATP-binding cassette, sub-family A (ABC1), member 7	chr19:1040102-1065568W	NM_019112	5.0764	5.69338	5.48592	7.8724	15.0043	8.59428	13.2847	9.40355	6.60584	9.27904	9.09143	4.19151	6.60584	8.16853	1.35306	8.59428
ABCA8	ATP-binding cassette, sub-family A (ABC1), member 8	chr17:66863433-66951533C	NM_007168	0.063363	0.112798	0.563914	0.358282	0.524242	0.313577	2.09915	0.519469	0.552352	0.046377	0.760604	0.695093	0.552352	0.270101	0.171258	0.313577
ABCA9	ATP-binding cassette, sub-family A (ABC1), member 9	chr17:66970774-67057136C	NM_080283	0.287549	0.136503	0.403905	0.541973	1.41508	1.38783	0.62672	0.755504	0.505336	0.189416	0.647718	0.39968	0.505336	0.602246	0.454228	0.541973
ABCB1	ATP-binding cassette, sub-family B (MDR/TAP), member 1	chr7:87132948-87342564C	NM_000927	8.31041	3.19929	5.30265	2.11522	6.50033	6.15784	10.0491	6.96349	10.5745	1.37435	8.14741	2.0169	8.31041	3.96204	2.21445	3.19929
ABCB10	ATP-binding cassette, sub-family B (MDR/TAP), member 10	chr1:229652330-229694442C	NM_012089	4.67453	3.54046	4.68987	5.91396	6.87536	5.27797	6.97649	8.20429	5.89078	5.45012	5.82141	1.00454	5.89078	5.67736	1.49792	5.45012
ABCB11	ATP-binding cassette, sub-family B (MDR/TAP), member 11	chr2:169779449-169887833C	NM_003742	0	0.045025	0.024408	0.043337	0	0.038712	0.0441	0.029979	0	0.111071	0.0137016	0.0178991	0	0.0536248	0.0291938	0.043337
ABCB4	ATP-binding cassette, sub-family B (MDR/TAP), member 4	chr7:87031361-87105019C	NM_000443	0	0	0	0	0	0.270261	0	0.389616	0	0	0	0	0	0.131975	0.165984	0
ABCB4	ATP-binding cassette, sub-family B (MDR/TAP), member 4	chr7:87031361-87105019C	NM_018849	0	0	0	0	0.419758	0	1.08246	0	0	0	0.300443	0.423458	0	0	0	0
ABCB4	ATP-binding cassette, sub-family B (MDR/TAP), member 4	chr7:87031361-87105019C	NM_018850	0.473486	0.393347	0.385849	0.129808	0	0	0	0.138536	0.713229	0.207932	0.314513	0.278271	0.385849	0.173925	0.128648	0.138536
ABCB5	ATP-binding cassette, sub-family B (MDR/TAP), member 5	chr7:20655245-20796636W	NM_001163993	0	0	0	0	0	0	0	0	0.029312	0	0.0058624	0.0117248	0	0	0	0
ABCB6	ATP-binding cassette, sub-family B (MDR/TAP), member 6	chr2:220074494-220083672C	NM_005689	5.42492	18.9529	11.3331	12.9508	19.1441	15.8664	12.7714	15.4612	7.3964	28.0172	11.214	4.76265	11.3331	18.2497	5.24276	15.8664
ABCB7	ATP-binding cassette, sub-family B (MDR/TAP), member 7	chrX:74273107-74376132C	NM_004299	9.83634	10.2313	10.0013	9.30991	6.0966	5.87486	7.10756	7.89266	7.97731	6.53226	8.20383	1.52248	7.97731	7.96819	1.63532	7.89266
ABCB8	ATP-binding cassette, sub-family B (MDR/TAP), member 8	chr7:150725510-150744867W	NM_007188	7.7981	12.5845	7.80546	7.6081	8.72413	8.84558	11.3251	8.77666	5.9537	5.66507	8.32131	1.75104	7.80546	8.69597	2.25916	8.77666
ABCB9	ATP-binding cassette, sub-family B (MDR/TAP), member 9	chr12:123413540-123459752C	NM_019624	0.278882	0.736225	0.254256	0	0.70126	0.158006	0.276202	0	0.038442	0.61928	0.309808	0.215428	0.276202	0.302702	0.313802	0.158006
ABCB9	ATP-binding cassette, sub-family B (MDR/TAP), member 9	chr12:123413540-123459752C	NM_019625	0	0	0.957776	0.601769	0.755226	0.15804	0	0.222647	1.33603	0	0.609807	0.531669	0.755226	0.196491	0.22074	0.15804
ABCB9	ATP-binding cassette, sub-family B (MDR/TAP), member 9	chr12:123413540-123459752C	NM_203444	1.51556	1.8321	0.87729	1.35909	0.843746	0.928701	1.49964	1.20683	0.48061	1.40099	1.04337	0.403799	0.87729	1.34554	0.294278	1.35909
ABCC1	ATP-binding cassette, sub-family C (CFTR/MRP), member 1	chr16:16043434-16236928W	NM_004996	0	2.54379	7.29296	11.1075	4.32235	7.48718	5.05503	5.31005	5.59656	4.83957	4.45338	2.43236	5.05503	6.25761	2.8891	5.31005
ABCC1	ATP-binding cassette, sub-family C (CFTR/MRP), member 1	chr16:16043434-16236928W	NM_019862	6.4131	4.85074	0.488817	0.63631	0.825456	0.62408	0	0	0.826182	4.2065	1.71071	2.37057	0.825456	2.06353	2.03607	0.63631
ABCC1	ATP-binding cassette, sub-family C (CFTR/MRP), member 1	chr16:16043434-16236928W	NM_019898	0	1.18818	0	0	0.208129	0.455145	0	0	0	0.870854	0.0416258	0.0832516	0	0.502837	0.471827	0.455145
ABCC1	ATP-binding cassette, sub-family C (CFTR/MRP), member 1	chr16:16043434-16236928W	NM_019900	0	0	0	0	0	0.474943	0	0.958397	0	0	0	0	0	0.286668	0.382937	0
ABCC10	ATP-binding cassette, sub-family C (CFTR/MRP), member 10	chr6:43399489-43418163W	NM_033450	7.40574	7.39458	7.07038	5.14491	10.6698	7.94545	9.31211	6.94218	8.04982	3.42683	8.50157	1.32752	8.04982	6.17079	1.66276	6.94218
ABCC11	ATP-binding cassette, sub-family C (CFTR/MRP), member 11	chr16:48200822-48269088C	NM_032583	0	0	0.016979	0	0	0.100912	0	0	0.088345	0	0.0210648	0.0342768	0	0.0201824	0.0403648	0
ABCC11	ATP-binding cassette, sub-family C (CFTR/MRP), member 11	chr16:48200822-48269088C	NM_033151	0	0	0	0	0	0.026685	0	0	0	0	0	0	0	0.005337	0.010674	0
ABCC11	ATP-binding cassette, sub-family C (CFTR/MRP), member 11	chr16:48200822-48269088C	NM_145186	0	0	0	0.064928	0.034899	0	0.047194	0.080204	0	0.059431	0.0164186	0.020481	0	0.0409126	0.0340915	0.059431
ABCC13	ATP-binding cassette, sub-family C (CFTR/MRP), member 13, pseudogene	chr21:15646120-15673690W	NR_003087	0	0	0	0	0	0	0.03343	0.075963	0	0.046985	0.006686	0.013372	0	0.0245896	0.0314793	0
ABCC13	ATP-binding cassette, sub-family C (CFTR/MRP), member 13, pseudogene	chr21:15646120-15673690W	NR_003088	0	0	0	0	0	0	0.403479	0.265529	0	0	0.0806958	0.161392	0	0.0531058	0.106212	0
ABCC2	ATP-binding cassette, sub-family C (CFTR/MRP), member 2	chr10:101542463-101611662W	NM_000392	0.179327	0	0.430714	0.417885	0.223515	0.172003	0.750426	0.48179	0.51524	2.42817	0.419844	0.207315	0.430714	0.699969	0.881197	0.417885
ABCC3	ATP-binding cassette, sub-family C (CFTR/MRP), member 3	chr17:48712218-48769062W	NM_001144070	7.33061	4.21535	3.13504	3.98362	6.13897	3.41228	11.5734	2.91347	6.50292	4.12133	6.93619	2.71778	6.50292	3.72921	0.494105	3.98362
ABCC3	ATP-binding cassette, sub-family C (CFTR/MRP), member 3	chr17:48712218-48769062W	NM_003786	42.0465	53.9491	36.0888	46.2329	13.9068	12.2913	16.0435	13.5852	51.4795	53.5619	31.913	14.6904	36.0888	35.9241	18.9726	46.2329
ABCC4	ATP-binding cassette, sub-family C (CFTR/MRP), member 4	chr13:95672084-95953687C	NM_001105515	0.680821	0.441197	0.650737	0.120596	0	0.673831	0.325962	0.247746	0	0.122741	0.331504	0.29791	0.325962	0.321222	0.211552	0.247746
ABCC4	ATP-binding cassette, sub-family C (CFTR/MRP), member 4	chr13:95672084-95953687C	NM_005845	0.759372	0.467899	1.71364	1.21196	1.0129	1.73504	0.982553	1.03401	1.74731	1.32011	1.24316	0.407555	1.0129	1.1538	0.413204	1.21196
ABCC5	ATP-binding cassette, sub-family C (CFTR/MRP), member 5	chr3:183637726-183735727C	NM_001023587	2.65297	1.44032	3.44011	2.94447	6.90961	4.4809	7.08465	4.72675	6.10066	0.57501	5.2376	1.83649	6.10066	2.83349	1.63416	2.94447
ABCC5	ATP-binding cassette, sub-family C (CFTR/MRP), member 5	chr3:183637726-183735727C	NM_005688	3.78752	2.38471	2.98219	1.71261	6.41833	2.91774	5.64765	3.40371	3.14855	3.05198	4.39685	1.38432	3.78752	2.69415	0.590031	2.91774
ABCC6	ATP-binding cassette, sub-family C (CFTR/MRP), member 6	chr16:16243423-16317328C	NM_001079528	1.56874	3.73034	3.71711	2.06093	1.6834	0.774134	0.387238	1.13743	3.01499	0.340371	2.07429	1.16947	1.6834	1.60864	1.20276	1.13743
ABCC6	ATP-binding cassette, sub-family C (CFTR/MRP), member 6	chr16:16243423-16317328C	NM_001171	2.32964	3.30134	1.87863	1.28866	0.631555	0.700852	1.13939	1.02976	1.44431	2.20707	1.48471	0.586145	1.44431	1.70554	0.942122	1.28866
ABCC6P1	ATP-binding cassette, sub-family C, member 6 pseudogene 1	chr16:18582570-18609605W	NR_003569	7.25422	5.68679	3.63227	1.35321	1.18707	0.977893	1.66327	1.45935	2.12568	2.14328	3.1725	2.19943	2.12568	2.32411	1.72297	1.45935
ABCC6P2	ATP-binding cassette, sub-family C, member 6 pseudogene 2	chr16:14916289-14918559C	NR_023387	3.59233	3.34974	3.74182	1.8759	2.20567	1.30913	2.08788	2.83863	3.07782	0.751224	2.9411	0.68597	3.07782	2.02492	0.956466	1.8759
ABCC8	ATP-binding cassette, sub-family C (CFTR/MRP), member 8	chr11:17414433-17498449C	NM_000352	115.729	105.207	155.817	102.441	318.746	162.65	307.373	241.759	89.8324	53.5213	197.5	96.7358	155.817	133.115	64.3905	105.207
ABCC9	ATP-binding cassette, sub-family C (CFTR/MRP), member 9	chr12:21950326-22089628C	NM_005691	0	0	0.867352	0.034123	0	0.433723	1.34262	3.09041	0	0	0.441994	0.561806	0	0.711651	1.20064	0.034123
ABCC9	ATP-binding cassette, sub-family C (CFTR/MRP), member 9	chr12:21950326-22089628C	NM_020297	1.58909	1.42088	1.64665	1.50065	1.38468	1.27147	3.38374	3.35732	0.897461	0.86036	1.78032	0.843962	1.58909	1.68214	0.866188	1.42088
ABCC9	ATP-binding cassette, sub-family C (CFTR/MRP), member 9	chr12:21950326-22089628C	NM_020298	0	0	0	1.02881	0	0	0	0	0.223799	0	0.0447598	0.0895196	0	0.205762	0.411523	0
ABCD1	ATP-binding cassette, sub-family D (ALD), member 1	chrX:152990323-153010216W	NM_000033	12.0391	13.2023	5.37035	6.5232	5.61001	8.00642	6.09205	3.77014	5.42712	9.15544	6.90774	2.57824	5.61001	8.1315	3.1108	8.00642
ABCD2	ATP-binding cassette, sub-family D (ALD), member 2	chr12:39945022-40013843C	NM_005164	0	0	0.014547	0	0.021867	0	0.05914	0.040203	0.009461	0.024825	0.021003	0.0203529	0.014547	0.0130056	0.0166543	0
ABCD3	ATP-binding cassette, sub-family D (ALD), member 3	chr1:94883933-94984218W	NM_001122674	1.05022	6.72105	1.26733	0.2698	0	0.432946	0	0.563195	0	1.18327	0.463511	0.571819	0	1.83405	2.46298	0.563195
ABCD3	ATP-binding cassette, sub-family D (ALD), member 3	chr1:94883933-94984218W	NM_002858	8.83979	3.25915	14.9967	9.83102	8.91677	8.02482	12.99	10.9173	12.553	9.22009	11.6593	2.41574	12.553	8.25047	2.66512	9.22009
ABCD4	ATP-binding cassette, sub-family D (ALD), member 4	chr14:74751980-74769767C	NM_005050	2.04771	0.884783	4.07135	4.48348	3.08151	2.83616	3.76244	3.55736	4.41789	2.95304	3.47618	0.83896	3.76244	2.94296	1.18307	2.95304
ABCD4	ATP-binding cassette, sub-family D (ALD), member 4	chr14:74751980-74769767C	NR_003256	1.45418	2.91064	0.425133	0	2.01922	0.839832	0.945011	1.13638	0	0.993142	0.96871	0.717453	0.945011	1.176	0.952886	0.993142
ABCE1	ATP-binding cassette, sub-family E (OABP), member 1	chr4:146019156-146050675W	NM_001040876	5.10176	0.664714	0	0.276984	3.96969	0.760807	2.01483	0.140181	1.46318	0	2.50989	1.81599	2.01483	0.368537	0.295954	0.276984
ABCE1	ATP-binding cassette, sub-family E (OABP), member 1	chr4:146019156-146050675W	NM_002940	0	1.2329	5.54058	4.17481	1.5296	4.38006	2.00431	4.26396	2.80423	3.41518	2.37574	1.82745	2.00431	3.49338	1.17985	4.17481
ABCF1	ATP-binding cassette, sub-family F (GCN20), member 1	chr6:30539170-30559307W	NM_001025091	22.8145	8.22518	14.0045	14.9194	16.0241	18.1325	13.8074	15.1335	13.064	20.7963	15.9429	3.57301	14.0045	15.4414	4.20377	15.1335
ABCF1	ATP-binding cassette, sub-family F (GCN20), member 1	chr6:30539170-30559307W	NM_001090	0	13.3921	0	0	0	0	0	0	0	0	0	0	0	2.67842	5.35684	0
ABCF2	ATP-binding cassette, sub-family F (GCN20), member 2	chr7:150904923-150924317C	NM_005692	3.9211	4.81204	3.7385	2.27091	0.135688	0.9413	3.92478	3.11549	2.55259	4.6751	2.85453	1.45242	3.7385	3.16297	1.46559	3.11549
ABCF2	ATP-binding cassette, sub-family F (GCN20), member 2	chr7:150904923-150924317C	NM_007189	4.91966	3.61592	4.15745	5.39854	6.70965	6.20033	6.5955	5.26939	4.26594	3.6519	5.32964	1.11179	4.91966	4.82722	1.02528	5.26939
ABCF3	ATP-binding cassette, sub-family F (GCN20), member 3	chr3:183903863-183911795W	NM_018358	19.3693	39.9976	17.2494	24.7485	28.3954	16.8534	24.562	23.5009	19.1269	22.5023	21.7406	4.11998	19.3693	25.5206	7.72642	23.5009
ABCG1	ATP-binding cassette, sub-family G (WHITE), member 1	chr21:43619799-43717352W	NM_004915	5.04688	6.35044	2.52075	1.9712	5.25046	5.525	5.72464	6.18036	2.22344	2.53956	4.15323	1.47383	5.04688	4.51331	1.87273	5.525
ABCG1	ATP-binding cassette, sub-family G (WHITE), member 1	chr21:43619799-43717352W	NM_016818	0	4.47817	0	2.50272	0	0	0	0	0	0	0	0	0	1.39618	1.8205	0
ABCG1	ATP-binding cassette, sub-family G (WHITE), member 1	chr21:43619799-43717352W	NM_207174	1.75258	0	5.10625	2.55535	9.59877	13.282	8.55227	10.9262	3.8833	0.881886	5.77863	2.91685	5.10625	5.52908	5.48173	2.55535
ABCG2	ATP-binding cassette, sub-family G (WHITE), member 2	chr4:89011417-89080011C	NM_004827	3.14876	0.097062	0.223622	0.411067	0.193332	0.208633	4.43259	3.37675	0.587467	0.05986	1.71715	1.74654	0.587467	0.830674	1.27889	0.208633
ABCG4	ATP-binding cassette, sub-family G (WHITE), member 4	chr11:119019750-119033372W	NM_001142505	0.050196	0	0.032293	0.022935	0.021574	0.040975	0.116696	0	0.084013	0	0.0609544	0.0350053	0.050196	0.012782	0.0166617	0
ABCG5	ATP-binding cassette, sub-family G (WHITE), member 5	chr2:44039612-44065958C	NM_022436	0	0	0.042551	0.407977	0.255839	0.485912	0.038441	0.026131	0	0	0.0673662	0.0959696	0.038441	0.184004	0.216311	0.026131
ABCG8	ATP-binding cassette, sub-family G (WHITE), member 8	chr2:44066103-44105604W	NM_022437	0	0	0.014583	0	0.124214	0.041633	0.039523	0.026867	0	0	0.035664	0.0465709	0.014583	0.0137	0.0174166	0
ABHD1	abhydrolase domain containing 1	chr2:27346657-27353678W	NM_032604	0.125454	0	0.215229	0.20063	0.458318	0.076807	0.291659	0.1487	0.174978	0.183644	0.253128	0.116131	0.215229	0.121956	0.0743262	0.1487
ABHD10	abhydrolase domain containing 10	chr3:111697828-111712208W	NM_018394	9.83946	8.95123	19.7332	11.0752	33.1908	17.4214	15.4825	13.6132	15.1677	4.56691	18.6827	7.90427	15.4825	11.1256	4.32602	11.0752
ABHD11	abhydrolase domain containing 11	chr7:73150427-73153190C	NM_001145363	6.07296	1.10952	1.52583	1.38584	0.856974	1.33421	1.73582	0.392806	4.813	2.39252	3.00092	2.05397	1.73582	1.32298	0.641683	1.33421
ABHD11	abhydrolase domain containing 11	chr7:73150427-73153190C	NM_001145364	0	0	0.492616	0	0	0.257164	0	0	0	0.603249	0.0985232	0.197046	0	0.172083	0.237479	0
ABHD11	abhydrolase domain containing 11	chr7:73150427-73153190C	NM_148912	6.72416	3.54684	0	0	1.70928	2.77552	0	0	0	0	1.68669	2.60428	0	1.26447	1.56775	0
ABHD11	abhydrolase domain containing 11	chr7:73150427-73153190C	NM_148913	0.249438	7.24306	4.72526	4.75642	4.72999	0	7.70705	4.1575	8.25949	9.25056	5.13424	2.84881	4.72999	5.08151	3.1252	4.75642
ABHD11	abhydrolase domain containing 11	chr7:73150427-73153190C	NM_148916	4.82798	1.76413	2.42605	4.40694	1.07786	0.633246	1.37997	0.257259	1.91315	0	2.325	1.33365	1.91315	1.41231	1.61414	0.633246
ABHD11	abhydrolase domain containing 11	chr7:73150427-73153190C	NR_026912	2.48548	0.908188	1.9766	1.79525	0.832337	0.651999	1.12432	0.482291	3.11744	1.46878	1.90723	0.845239	1.9766	1.0613	0.496174	0.908188
ABHD12	abhydrolase domain containing 12	chr20:25275380-25371477C	NM_001042472	24.0259	30.9275	23.1635	23.6127	35.2831	20.0235	20.9054	21.0221	31.2173	26.147	26.919	5.42347	24.0259	24.3466	3.91994	23.6127
ABHD12	abhydrolase domain containing 12	chr20:25275380-25371477C	NM_015600	1.63269	1.11203	1.19788	0.322527	1.30856	11.081	6.49867	4.91172	3.01851	1.78551	2.73126	1.99289	1.63269	3.84256	3.93996	1.78551
ABHD12B	abhydrolase domain containing 12B	chr14:51338878-51371687W	NM_181814	0	0	0.078961	0	0.026375	0	0	0	0.034237	0	0.0279146	0.0290053	0.026375	0	0	0
ABHD13	abhydrolase domain containing 13	chr13:108870763-108886602W	NM_032859	5.04065	7.72609	9.5345	9.27519	7.89104	9.66961	9.60332	10.1603	7.6072	4.55227	7.93534	1.66303	7.89104	8.27668	2.03271	9.27519
ABHD14A	abhydrolase domain containing 14A	chr3:52009042-52015215W	NM_015407	10.146	5.24371	8.49271	5.75754	16.8803	4.20794	13.3157	9.11649	5.47789	5.15033	10.8625	3.93331	10.146	5.8952	1.68652	5.24371
ABHD14B	abhydrolase domain containing 14B	chr3:52002527-52008646C	NM_001146314	11.679	3.73284	1.62939	4.58455	4.26932	0.861539	2.68732	2.482	6.39051	8.10053	5.33111	3.55634	4.26932	3.95229	2.42365	3.73284
ABHD14B	abhydrolase domain containing 14B	chr3:52002527-52008646C	NM_032750	1.67388	1.59352	17.2214	9.88204	8.53598	4.30635	13.4324	6.079	12.7909	5.92809	10.7309	5.30123	12.7909	5.5578	2.69776	5.92809
ABHD14B	abhydrolase domain containing 14B	chr3:52002527-52008646C	NR_027476	1.3522	4.93927	1.61192	0	0	0	0	1.22769	0.425955	1.59628	0.678014	0.679653	0.425955	1.55265	1.81097	1.22769
ABHD15	abhydrolase domain containing 15	chr17:27887691-27894042C	NM_198147	19.6392	22.9227	13.9267	11.7199	20.5913	13.2255	30.8676	21.8479	15.6137	10.0046	20.1277	5.90977	19.6392	15.9441	5.36781	13.2255
ABHD16A	abhydrolase domain containing 16A	chr6:31654728-31671137C	NM_001177515	0	0	0	0	0	0.379027	0.372915	0	0	0	0.074583	0.149166	0	0.0758054	0.151611	0
ABHD16A	abhydrolase domain containing 16A	chr6:31654728-31671137C	NM_021160	4.08772	2.84442	13.2148	14.703	16.2864	37.2472	13.7425	17.6676	11.1694	8.76575	11.7002	4.14077	13.2148	16.2456	11.6705	14.703
ABHD16A	abhydrolase domain containing 16A	chr6:31654728-31671137C	NR_033488	0	0	0.22289	0.291382	0.272495	0	0	0	0.137792	0	0.126635	0.112016	0.137792	0.0582764	0.116553	0
ABHD16A	abhydrolase domain containing 16A	chr6:31654728-31671137C	NR_033489	10.8605	23.6587	1.188	1.89077	0.726198	4.74346	6.29312	8.17133	0	6.20955	3.81356	4.16595	1.188	8.93477	7.64186	6.20955
ABHD16B	abhydrolase domain containing 16B	chr20:62492566-62494341W	NM_080622	1.73404	5.1448	0.929661	3.19258	3.17841	4.75653	2.63815	2.74045	3.14412	2.53834	2.32488	0.871039	2.63815	3.67454	1.07034	3.19258
ABHD2	abhydrolase domain containing 2	chr15:89631381-89745591W	NM_007011	0	0	0.74303	0.525945	0.652384	0.500436	1.29955	1.20437	0	1.40174	0.538993	0.492739	0.652384	0.726498	0.510575	0.525945
ABHD2	abhydrolase domain containing 2	chr15:89631381-89745591W	NM_152924	32.187	36.673	33.8202	30.2902	27.0391	21.574	32.8617	25.6251	33.2764	31.6708	31.8369	2.45751	32.8617	29.1666	5.17821	30.2902
ABHD3	abhydrolase domain containing 3	chr18:19230858-19284766C	NM_138340	9.78628	12.9162	26.511	14.5677	15.042	10.4425	14.564	12.6919	12.3641	15.7709	15.6535	5.73917	14.564	13.2778	1.81063	12.9162
ABHD4	abhydrolase domain containing 4	chr14:23067147-23081257W	NM_022060	31.3274	30.6027	44.2545	40.4272	22.9284	13.1042	16.8605	13.0499	40.1682	33.0815	31.1078	10.2456	31.3274	26.0531	11.0767	30.6027
ABHD5	abhydrolase domain containing 5	chr3:43732375-43764216W	NM_016006	6.12653	6.12599	12.4343	11.7464	7.88131	7.24613	6.92483	9.9297	12.4918	9.32745	9.17174	2.74422	7.88131	8.87514	1.98859	9.32745
ABHD6	abhydrolase domain containing 6	chr3:58223259-58280459W	NM_020676	3.22004	4.81058	4.18385	2.95992	11.5276	5.23391	13.2327	10.0431	4.37493	2.32908	7.30782	4.19479	4.37493	5.07532	2.7126	4.81058
ABHD8	abhydrolase domain containing 8	chr19:17402941-17414282C	NM_024527	7.45783	14.2025	7.10401	10.6489	10.874	7.07894	7.86265	11.5122	3.13265	11.2978	7.28622	2.47059	7.45783	10.9481	2.28435	11.2978
ABI1	abl-interactor 1	chr10:27035527-27150016C	NM_001012750	0	0	0	0	2.3686	0	0	0	0	0	0.47372	0.94744	0	0	0	0
ABI1	abl-interactor 1	chr10:27035527-27150016C	NM_001012751	0	0	1.27275	2.61504	0	0	0	0	1.40482	2.14957	0.535513	0.657195	0	0.952922	1.17633	0
ABI1	abl-interactor 1	chr10:27035527-27150016C	NM_001012752	2.19448	1.29022	8.72802	6.22164	1.84574	1.92217	0.697061	2.04127	8.284	2.20318	4.34986	3.43235	2.19448	2.7357	1.77024	2.04127
ABI1	abl-interactor 1	chr10:27035527-27150016C	NM_001178116	0	0	0	0	3.80424	0.618998	6.3121	0	0	0	2.02327	2.6018	0	0.1238	0.247599	0
ABI1	abl-interactor 1	chr10:27035527-27150016C	NM_001178119	0	0.017201	0	0	0	1.12661	0.16543	0	0	0	0.033086	0.066172	0	0.228763	0.448974	0
ABI1	abl-interactor 1	chr10:27035527-27150016C	NM_001178121	3.09117	0.621327	3.01116	4.43205	0.710043	6.62869	0.567809	5.42721	1.98411	4.25728	1.87286	1.08145	1.98411	4.27331	2.01205	4.43205
ABI1	abl-interactor 1	chr10:27035527-27150016C	NM_001178122	0.948776	0	0	0.360016	0.411729	0.375277	0	0	0	0	0.272101	0.374033	0	0.147059	0.180174	0
ABI1	abl-interactor 1	chr10:27035527-27150016C	NM_001178124	4.33966	0	0.352543	0.310435	0	0.323595	0	0	0.341423	0	1.00673	1.67368	0.341423	0.126806	0.155361	0
ABI1	abl-interactor 1	chr10:27035527-27150016C	NM_001178125	0	4.98517	0	0	0	0	0.368769	0.210293	0	4.1838	0.0737538	0.147508	0	1.87585	2.22738	0.210293
ABI1	abl-interactor 1	chr10:27035527-27150016C	NM_005470	0	0.79948	0	0	0	0	0	0	0	0	0	0	0	0.159896	0.319792	0
ABI2	abl-interactor 2	chr2:204193003-204296891W	NM_005759	11.282	7.91413	10.6791	10.556	18.1972	13.9	16.6652	14.2507	10.7673	10.4063	13.5182	3.23805	11.282	11.4054	2.37604	10.556
ABI3	ABI family, member 3	chr17:47287589-47300587W	NM_001135186	0.259908	0	0.278686	0.237515	0.244636	0	0.173958	0.211309	0.120836	0.190231	0.215605	0.0591615	0.244636	0.127811	0.105427	0.190231
ABI3	ABI family, member 3	chr17:47287589-47300587W	NM_016428	0	0	0	0	0.200468	0.122707	0.127069	0.129869	0	0	0.0655074	0.0835199	0	0.0505152	0.0619097	0
ABI3BP	ABI family, member 3 (NESH) binding protein	chr3:100468181-100712334C	NM_015429	1.11424	10.2183	2.41556	15.5329	3.93132	15.3427	5.64006	13.5592	2.933	8.58535	3.20684	1.51825	2.933	12.6477	2.78651	13.5592
ABL1	c-abl oncogene 1, non-receptor tyrosine kinase	chr9:133589268-133763060W	NM_005157	12.1409	15.0194	7.4803	10.9229	12.4721	12.2413	13.1613	8.93616	7.97242	8.95408	10.6454	2.41105	12.1409	11.2148	2.2767	10.9229
ABL1	c-abl oncogene 1, non-receptor tyrosine kinase	chr9:133589268-133763060W	NM_007313	3.02495	4.42028	6.60357	5.1746	3.17929	4.52935	4.22645	5.87784	4.58656	5.30927	4.32417	1.28629	4.22645	5.06227	0.535712	5.1746
ABL2	v-abl Abelson murine leukemia viral oncogene homolog 2	chr1:179068463-179198819C	NM_001136000	0	0	0	0.424785	0.426695	0.683772	1.2324	0	0	0	0.331819	0.479659	0	0.221711	0.283622	0
ABL2	v-abl Abelson murine leukemia viral oncogene homolog 2	chr1:179068463-179198819C	NM_001136001	0.236699	2.60041	0.136723	0	0	0.129401	0	0.258193	0	0.809179	0.0746844	0.0967789	0	0.759436	0.960893	0.258193
ABL2	v-abl Abelson murine leukemia viral oncogene homolog 2	chr1:179068463-179198819C	NM_001168236	0.938785	0.593496	0.389161	1.37611	0.404389	0	0.707224	0.661034	0.533484	0	0.594609	0.206528	0.533484	0.526129	0.509674	0.593496
ABL2	v-abl Abelson murine leukemia viral oncogene homolog 2	chr1:179068463-179198819C	NM_001168239	1.11469	0	2.03985	0.878059	1.2312	1.4124	1.09064	2.24563	1.37876	0	1.37103	0.349646	1.2312	0.907218	0.859476	0.878059
ABL2	v-abl Abelson murine leukemia viral oncogene homolog 2	chr1:179068463-179198819C	NM_005158	0	0.730233	0.339872	0.169206	0.640305	1.34744	0.285336	0.198059	0	0	0.253103	0.239422	0.285336	0.488987	0.494195	0.198059
ABL2	v-abl Abelson murine leukemia viral oncogene homolog 2	chr1:179068463-179198819C	NM_007314	0	0	0.202824	0	0	0.50608	0	0	0	1.69124	0.0405648	0.0811296	0	0.439463	0.655859	0
ABLIM1	actin binding LIM protein 1	chr10:116190870-116444414C	NM_001003407	1.24551	0.569192	2.52585	2.01671	0.088954	0.277655	1.01778	1.38416	2.13936	2.3762	1.40349	0.860574	1.24551	1.32478	0.806867	1.38416
ABLIM1	actin binding LIM protein 1	chr10:116190870-116444414C	NM_002313	3.28325	3.80616	0	0	1.27871	0.845412	3.0905	0.609664	0	0.728166	1.53049	1.43206	1.27871	1.19788	1.33633	0.728166
ABLIM1	actin binding LIM protein 1	chr10:116190870-116444414C	NM_006720	18.3917	10.4564	30.1414	31.0692	26.4419	19.0926	35.8583	31.9379	34.5925	28.8528	29.0851	6.30329	30.1414	24.2818	8.29031	28.8528
ABLIM2	actin binding LIM protein family, member 2	chr4:7967038-8160559C	NM_001130083	1.74671	0	2.33447	0.559621	5.71966	0.822351	5.92598	4.85475	0.743915	0	3.29415	2.12739	2.33447	1.24734	1.83187	0.559621
ABLIM2	actin binding LIM protein family, member 2	chr4:7967038-8160559C	NM_001130084	0	0	0	0	0	0.771465	0	0	0	0	0	0	0	0.154293	0.308586	0
ABLIM2	actin binding LIM protein family, member 2	chr4:7967038-8160559C	NM_001130085	0	0	0	0	0.227559	0.279062	0	0	0	0	0.0455118	0.0910236	0	0.0558124	0.111625	0
ABLIM2	actin binding LIM protein family, member 2	chr4:7967038-8160559C	NM_001130086	0.982408	4.07862	0.127287	0.432291	0.207412	0	0.08376	0.068619	0.190475	0	0.318268	0.335013	0.190475	0.915907	1.58949	0.068619
ABLIM2	actin binding LIM protein family, member 2	chr4:7967038-8160559C	NM_001130087	0	0	0.046785	0.611247	0	1.52751	0.351719	0.288139	0.799832	0.076443	0.239667	0.30933	0.046785	0.500669	0.555418	0.288139
ABLIM2	actin binding LIM protein family, member 2	chr4:7967038-8160559C	NM_001130088	1.10751	0.797852	0.233164	0.804602	0.698222	1.45005	0.333881	0.273526	0.759268	0.650188	0.626409	0.314478	0.698222	0.795243	0.380024	0.797852
ABLIM2	actin binding LIM protein family, member 2	chr4:7967038-8160559C	NM_032432	0	0	0	0	0	0	0	0	0.456854	1.03289	0.0913708	0.182742	0	0.206577	0.413154	0
ABLIM3	actin binding LIM protein family, member 3	chr5:148521054-148639999W	NM_014945	8.39961	3.47162	5.59209	4.24849	2.80189	2.46039	1.63945	0.759495	4.47633	2.63041	4.58187	2.34235	4.47633	2.71408	1.16791	2.63041
ABO	ABO blood group (transferase A, alpha 1-3-N-acetylgalactosaminyltransferase; transferase B, alpha 1-3-galactosyltransferase)	chr9:136130563-136150630C	NM_020469	3.78603	4.22087	1.21787	0.655272	1.78748	0.936536	1.13357	1.40519	0.768085	4.28255	1.73861	1.07457	1.21787	2.30008	1.61153	1.40519
ABP1	amiloride binding protein 1 (amine oxidase (copper-containing))	chr7:150549573-150558379W	NM_001091	0.447667	1.32821	0.672015	0.911946	0.913927	1.0354	0.628785	0.64853	0.603572	0.982965	0.653193	0.150755	0.628785	0.981409	0.218549	0.982965
ABR	active BCR-related gene	chr17:906760-1090616C	NM_001092	21.5033	29.6385	22.279	27.8401	41.0407	37.9863	32.0083	31.3679	15.8432	23.386	26.5349	8.92323	22.279	30.0438	4.77879	29.6385
ABR	active BCR-related gene	chr17:906760-1090616C	NM_021962	1.59267	5.50809	1.79671	3.08501	1.01943	1.34696	2.49277	1.45858	4.64233	2.22701	2.30878	1.25831	1.79671	2.72513	1.52486	2.22701
ABT1	activator of basal transcription 1	chr6:26597180-26600275W	NM_013375	18.9844	35.9434	8.7548	11.5321	14.279	7.72393	9.02343	5.53015	9.32358	20.9602	12.073	4.01255	9.32358	16.338	11.1341	11.5321
ABTB1	ankyrin repeat and BTB (POZ) domain containing 1	chr3:127391781-127399768W	NM_172027	5.43982	0	4.59457	3.16631	3.38522	3.22087	3.32739	3.7016	3.51053	4.4169	4.05151	0.83466	3.51053	2.90114	1.51838	3.22087
ABTB1	ankyrin repeat and BTB (POZ) domain containing 1	chr3:127391781-127399768W	NR_033428	0	0	0.927624	0.958895	1.14639	0	0	0	1.91058	1.73659	0.796919	0.727958	0.927624	0.539098	0.704571	0
ABTB1	ankyrin repeat and BTB (POZ) domain containing 1	chr3:127391781-127399768W	NR_033429	1.27872	6.76006	0	3.58167	3.66783	1.12309	3.99366	3.38903	1.92005	1.17534	2.17205	1.49231	1.92005	3.20584	2.06243	3.38903
ABTB2	ankyrin repeat and BTB (POZ) domain containing 2	chr11:34172535-34378802C	NM_145804	6.3529	5.44087	6.31095	10.7383	3.64061	6.62943	2.6392	2.88953	7.74629	12.2397	5.33799	1.89426	6.31095	7.58755	3.43997	6.62943
ACAA1	acetyl-CoA acyltransferase 1	chr3:38164202-38178733C	NM_001130410	0	0	1.73967	1.25411	0	2.74417	0	0	0	0	0.347934	0.695868	0	0.799656	1.08683	0
ACAA1	acetyl-CoA acyltransferase 1	chr3:38164202-38178733C	NM_001607	13.4972	10.4456	19.1105	11.1969	7.43267	4.83463	10.1734	7.32848	10.3886	12.5278	12.1205	3.98803	10.3886	9.26668	2.79822	10.4456
ACAA1	acetyl-CoA acyltransferase 1	chr3:38164202-38178733C	NR_024024	9.65432	5.27474	6.11373	3.76	6.95053	4.68105	5.16626	3.9362	11.8404	6.36186	7.94504	2.45599	6.95053	4.80277	0.949385	4.68105
ACAA2	acetyl-CoA acyltransferase 2	chr18:47309875-47340251C	NM_006111	43.6723	38.0379	56.4746	61.5774	22.4155	6.28276	51.1466	38.5641	10.1825	45.7518	36.7783	17.6383	43.6723	38.0428	18.0126	38.5641
ACACA	acetyl-CoA carboxylase alpha	chr17:35441928-35766902C	NM_198834	1.71941	0.651764	1.67598	1.0355	2.03	0.593336	4.75277	2.01585	1.31017	0.728828	2.29767	1.24862	1.71941	1.00506	0.527876	0.728828
ACACA	acetyl-CoA carboxylase alpha	chr17:35441928-35766902C	NM_198836	4.34548	2.9165	5.01275	4.69898	6.52907	5.9654	5.72062	7.68831	4.64371	4.0672	5.25033	0.787341	5.01275	5.06728	1.63939	4.69898
ACACA	acetyl-CoA carboxylase alpha	chr17:35441928-35766902C	NM_198837	0	0	0	0.117166	0.176686	0	0	0	0	0	0.0353372	0.0706744	0	0.0234332	0.0468664	0
ACACA	acetyl-CoA carboxylase alpha	chr17:35441928-35766902C	NM_198838	0	1.61423	0.511282	0	0	0.536492	0	1.50867	0	0	0.102256	0.204513	0	0.731879	0.705893	0.536492
ACACA	acetyl-CoA carboxylase alpha	chr17:35441928-35766902C	NM_198839	0	0	0.182449	0	0	0.491098	1.39231	0.269181	0	0	0.314951	0.543293	0	0.152056	0.199013	0
ACACB	acetyl-CoA carboxylase beta	chr12:109577202-109706028W	NM_001093	6.7882	7.77711	6.83752	6.39133	11.8428	7.24243	12.9234	11.8039	6.68353	6.40228	9.0151	2.77157	6.83752	7.92341	2.01019	7.24243
ACAD10	acyl-CoA dehydrogenase family, member 10	chr12:112123857-112194910W	NM_001136538	0	3.58533	0.825924	1.22231	2.71909	0.246003	0.916953	2.04826	3.27202	0	1.5468	1.23771	0.916953	1.42038	1.30515	1.22231
ACAD10	acyl-CoA dehydrogenase family, member 10	chr12:112123857-112194910W	NM_025247	6.95191	1.47468	5.41839	5.4014	2.79597	2.76078	6.53933	3.14793	4.09431	6.07943	5.15998	1.54302	5.41839	3.77284	1.71282	3.14793
ACAD11	acyl-CoA dehydrogenase family, member 11	chr3:132276984-132378975C	NM_032169	12.2334	6.83571	13.161	9.77614	19.5801	19.3015	17.9234	18.2057	11.0338	11.2669	14.7863	3.3485	13.161	13.0772	4.86155	11.2669
ACAD8	acyl-CoA dehydrogenase family, member 8	chr11:134123434-134135744W	NM_014384	3.41881	6.15939	10.2466	8.4035	11.7375	9.1878	7.9242	8.0883	11.3752	12.7526	8.94046	3.06525	10.2466	8.91832	2.16056	8.4035
ACAD9	acyl-CoA dehydrogenase family, member 9	chr3:128598333-128631956W	NM_014049	9.4308	6.11276	3.397	1.22652	3.34345	2.11251	3.43746	1.4065	1.05111	4.07012	4.13196	2.80049	3.397	2.98568	1.86041	2.11251
ACAD9	acyl-CoA dehydrogenase family, member 9	chr3:128598333-128631956W	NR_033426	0	2.48725	2.08973	4.49566	2.53309	2.95648	2.52557	3.65467	2.98535	3.27797	2.02675	1.05222	2.52557	3.3744	0.679231	3.27797
ACADL	acyl-CoA dehydrogenase, long chain	chr2:211052718-211090215C	NM_001608	7.20837	1.20976	2.10015	1.36404	0.477238	0.126303	1.41768	0.546587	0.700727	1.70535	2.38083	2.48024	1.41768	0.990409	0.573152	1.20976
ACADM	acyl-CoA dehydrogenase, C-4 to C-12 straight chain	chr1:76190043-76229353W	NM_000016	7.52204	4.29819	8.12427	7.1304	7.87283	3.46472	6.31491	7.40232	2.16532	7.74849	6.39987	2.2064	7.52204	6.00882	1.76776	7.1304
ACADM	acyl-CoA dehydrogenase, C-4 to C-12 straight chain	chr1:76190043-76229353W	NM_001127328	0	0	1.07145	0.774276	0	5.40809	0	0	5.42563	0	1.29942	2.10443	0	1.23647	2.10726	0
ACADS	acyl-CoA dehydrogenase, C-2 to C-3 short chain	chr12:121163571-121177810W	NM_000017	11.6768	14.3627	15.7443	7.99227	10.6875	6.72441	12.2544	9.05883	13.2928	22.0062	12.7312	1.72686	12.2544	12.0289	5.62578	9.05883
ACADSB	acyl-CoA dehydrogenase, short/branched chain	chr10:124768429-124817805W	NM_001609	4.45265	1.32108	7.70111	6.10702	6.33761	3.77166	5.79621	5.4765	6.41028	3.37058	6.13957	1.05019	6.33761	4.00937	1.68784	3.77166
ACADVL	acyl-CoA dehydrogenase, very long chain	chr17:7123153-7128584W	NM_000018	146.778	106.333	93.258	90.1138	98.4164	65.6299	95.8051	94.6393	91.5438	166.797	105.16	20.9386	95.8051	104.703	33.7613	94.6393
ACADVL	acyl-CoA dehydrogenase, very long chain	chr17:7123153-7128584W	NM_001033859	0	74.1359	1.1716	7.741	1.30412	10.887	0	0	0	0	0.495143	0.60787	0	18.5528	28.1196	7.741
ACAN	aggrecan	chr15:89346674-89418585W	NM_001135	0	0.050332	0	0	0.761012	0	0	0.025134	0	0.031041	0.152202	0.304405	0	0.0213014	0.0192864	0.025134
ACAN	aggrecan	chr15:89346674-89418585W	NM_013227	0	0	0	0.014045	0	0.414028	0	0	1.0061	0	0.20122	0.402439	0	0.0856146	0.164297	0
ACAP1	ArfGAP with coiled-coil, ankyrin repeat and PH domains 1	chr17:7239848-7254793W	NM_014716	0.072231	2.61454	0.906164	0.808598	0.869252	1.53304	1.99411	1.21288	0.4735	2.93413	0.863051	0.641613	0.869252	1.82064	0.818102	1.53304
ACAP2	ArfGAP with coiled-coil, ankyrin repeat and PH domains 2	chr3:194995466-195163817C	NM_012287	8.41469	2.03926	11.0629	7.83114	13.2582	9.95538	6.36669	7.69254	8.17672	4.62376	9.45584	2.42088	8.41469	6.42842	2.77585	7.69254
ACAP3	ArfGAP with coiled-coil, ankyrin repeat and PH domains 3	chr1:1227764-1243269C	NM_030649	19.1083	27.11	19.0886	22.6423	48.282	19.0455	39.6759	34.2352	26.2952	18.4654	30.49	11.6453	26.2952	24.2997	5.84817	22.6423
ACAT1	acetyl-CoA acetyltransferase 1	chr11:107992258-108018889W	NM_000019	27.9551	25.6135	56.9796	31.2247	66.9773	68.3039	43.9033	56.0641	30.3273	26.3378	45.2285	15.055	43.9033	41.5088	17.4265	31.2247
ACAT2	acetyl-CoA acetyltransferase 2	chr6:160182989-160200085W	NM_005891	8.24499	14.157	30.7481	18.1953	26.0749	17.0767	28.6163	33.985	8.02534	18.7031	20.3419	10.0762	26.0749	20.4234	6.96144	18.1953
ACBD3	acyl-CoA binding domain containing 3	chr1:226332382-226374423C	NM_022735	33.3788	23.1405	31.4291	28.2902	17.9299	36.7986	35.8006	33.8787	23.6287	31.4266	28.4334	6.65005	31.4291	30.7069	4.70697	31.4266
ACBD4	acyl-CoA binding domain containing 4	chr17:43209967-43221541W	NM_001135704	2.02905	0.911924	1.06465	0.652591	1.81617	0.295295	1.37963	0.896126	1.55076	0	1.56805	0.335648	1.55076	0.551187	0.354594	0.652591
ACBD4	acyl-CoA binding domain containing 4	chr17:43209967-43221541W	NM_001135705	1.33814	0	0.977898	0	0	0.381787	1.79476	0	1.93193	0	1.20855	0.692461	1.33814	0.0763574	0.152715	0
ACBD4	acyl-CoA binding domain containing 4	chr17:43209967-43221541W	NM_001135706	0	2.32593	1.78692	2.36456	1.46415	0.838227	0	1.63642	1.53106	4.95725	0.956425	0.788315	1.46415	2.42448	1.38315	2.32593
ACBD4	acyl-CoA binding domain containing 4	chr17:43209967-43221541W	NM_001135707	1.22703	0.614494	0.241436	0.848154	0.366098	0.61353	0.729241	1.43398	0.625197	0.140848	0.637801	0.342532	0.625197	0.730201	0.420369	0.614494
ACBD4	acyl-CoA binding domain containing 4	chr17:43209967-43221541W	NM_024722	2.81281	3.03723	1.55133	0.892897	1.34419	0.796545	2.35957	0.746152	2.00858	0.476651	2.0153	0.532961	2.00858	1.18989	0.933937	0.796545
ACBD5	acyl-CoA binding domain containing 5	chr10:27484144-27531068C	NM_001042473	0	0	0	0	0	0.200344	0	2.19175	5.55319	0	1.11064	2.22127	0	0.478418	0.860171	0
ACBD5	acyl-CoA binding domain containing 5	chr10:27484144-27531068C	NM_145698	2.3131	3.60262	7.74247	9.06899	6.77173	9.92036	5.44416	4.3266	2.4091	8.98584	4.93611	2.22572	5.44416	7.18088	2.65626	8.98584
ACBD5	acyl-CoA binding domain containing 5	chr10:27484144-27531068C	NR_024150	2.47793	1.50921	0	0	0	2.07727	0	0	0	0	0.495586	0.991172	0	0.717297	0.896684	0
ACBD6	acyl-CoA binding domain containing 6	chr1:180257353-180472022C	NM_032360	11.0488	26.6244	2.16495	12.0317	9.73855	8.61865	6.61723	14.2705	8.49527	10.673	7.61297	3.09108	8.49527	14.4436	6.36188	12.0317
ACBD7	acyl-CoA binding domain containing 7	chr10:15117475-15130775C	NM_001039844	0.053771	0	0.536205	0.159701	0.612435	0.213984	0.562541	0.5205	0.299992	0.118069	0.412989	0.209348	0.536205	0.202451	0.173909	0.159701
ACCN1	amiloride-sensitive cation channel 1, neuronal	chr17:31340108-32483825C	NM_001094	0.087633	0.879804	0.217948	0.264323	0.420005	0.508885	0.31336	1.01713	0.092179	0.024798	0.226225	0.128365	0.217948	0.538989	0.370275	0.508885
ACCN1	amiloride-sensitive cation channel 1, neuronal	chr17:31340108-32483825C	NM_183377	0.194832	0	0.010389	0.010019	0	0	0	0.016667	0.016111	0.134798	0.0442664	0.0755373	0.010389	0.0322968	0.0516396	0.010019
ACCN2	amiloride-sensitive cation channel 2, neuronal	chr12:50451487-50477393W	NM_001095	0.143889	0.341529	0.432938	0.27121	0.845186	0.436897	0.565355	0.872411	0.642206	0.175524	0.525915	0.233067	0.565355	0.419514	0.242085	0.341529
ACCN2	amiloride-sensitive cation channel 2, neuronal	chr12:50451487-50477393W	NM_020039	0	0	0.2174	0.457204	0	0.248964	0.476535	0.438082	0	0	0.138787	0.1887	0	0.22885	0.200536	0.248964
ACCN3	amiloride-sensitive cation channel 3	chr7:150745605-150749843W	NM_004769	0	0.333612	0.472993	0.271708	1.18094	0.992023	0	0.563866	0.031764	0	0.337139	0.458482	0.031764	0.432242	0.332569	0.333612
ACCN3	amiloride-sensitive cation channel 3	chr7:150745605-150749843W	NM_020321	0	1.00814	1.42933	0.821069	1.75759	0.451651	2.77342	1.70393	1.82375	0.306487	1.55682	0.897954	1.75759	0.858256	0.49169	0.821069
ACCN3	amiloride-sensitive cation channel 3	chr7:150745605-150749843W	NM_020322	1.6231	0	0	0	0	0	0	0	0.310507	1.66142	0.386721	0.629777	0	0.332283	0.664566	0
ACCN4	amiloride-sensitive cation channel 4, pituitary	chr2:220378892-220403488W	NM_018674	0	0	0	0	0	0	0	0	0	0.0458	0	0	0	0.00916	0.01832	0
ACCN4	amiloride-sensitive cation channel 4, pituitary	chr2:220378892-220403488W	NM_182847	0	0.075755	0.041066	0	0.137174	0.052107	0.0371	0.02522	0.035612	0	0.0501904	0.0459399	0.0371	0.0306164	0.0296755	0.02522
ACCS	1-aminocyclopropane-1-carboxylate synthase homolog (Arabidopsis)(non-functional)	chr11:44087729-44105569W	NM_001127219	1.06846	0.1635	0	0	0	0	0	0	0	0	0.213692	0.427384	0	0.0327	0.0654	0
ACCS	1-aminocyclopropane-1-carboxylate synthase homolog (Arabidopsis)(non-functional)	chr11:44087729-44105569W	NM_032592	0.494317	0.650275	5.50642	4.60914	3.13519	1.99055	2.76184	2.14097	2.72086	1.95256	2.92373	1.59276	2.76184	2.2687	1.28768	1.99055
ACCSL	1-aminocyclopropane-1-carboxylate synthase homolog (Arabidopsis)(non-functional)-like	chr11:44069531-44081527W	NM_001031854	0	0	0	0	0	0.182818	0	0	0	0	0	0	0	0.0365636	0.0731272	0
ACD	adrenocortical dysplasia homolog (mouse)	chr16:67691416-67694718C	NM_001082486	1.11675	4.22801	0.993385	4.58965	4.64116	1.43611	0.882266	4.26325	2.07779	3.40306	1.94227	1.41477	1.11675	3.58402	1.14312	4.22801
ACD	adrenocortical dysplasia homolog (mouse)	chr16:67691416-67694718C	NM_001082487	3.52703	0	0	0	0.285954	0	1.86787	0	0	0	1.13617	1.38248	0.285954	0	0	0
ACD	adrenocortical dysplasia homolog (mouse)	chr16:67691416-67694718C	NM_022914	0	1.50473	2.29006	0	0	1.34472	2.14643	0	1.30496	0	1.14829	0.996155	1.30496	0.56989	0.699802	0
ACE	angiotensin I converting enzyme (peptidyl-dipeptidase A) 1	chr17:61554434-61575739W	NM_000789	2.0582	1.41808	2.80912	1.05343	1.28752	0.555834	3.25694	1.19124	2.33618	1.25731	2.34959	0.670454	2.33618	1.09518	0.29408	1.19124
ACE	angiotensin I converting enzyme (peptidyl-dipeptidase A) 1	chr17:61554434-61575739W	NM_001178057	0.712072	0	1.3201	0.702796	2.27281	0.034495	1.58435	0.642569	1.5465	0.457772	1.48717	0.501774	1.5465	0.367526	0.297383	0.457772
ACE	angiotensin I converting enzyme (peptidyl-dipeptidase A) 1	chr17:61554434-61575739W	NM_152830	0	0.715496	0	0.081354	0	0	0	0	0	0.179197	0	0	0	0.195209	0.268377	0.081354
ACE2	angiotensin I converting enzyme (peptidyl-dipeptidase A) 2	chrX:15579156-15620192C	NM_021804	3.15098	1.31803	0.991439	0.430746	1.03791	3.3628	1.4711	2.00007	2.80982	1.5312	1.89225	0.910502	1.4711	1.72857	0.962942	1.5312
ACER1	alkaline ceramidase 1	chr19:6306510-6333640C	NM_133492	0	0	0.035707	0	0	0.135918	0	0.065785	0.046446	0	0.0164306	0.0204078	0	0.0403406	0.0541563	0
ACER2	alkaline ceramidase 2	chr9:19408925-19452500W	NM_001010887	1.93733	7.38753	3.69827	4.30994	2.47749	3.06569	1.66129	1.49322	5.29787	3.25434	3.01445	1.33875	2.47749	3.90214	1.96145	3.25434
ACER3	alkaline ceramidase 3	chr11:76571917-76734850W	NM_018367	2.66345	3.40596	3.6573	4.14153	2.8796	2.39752	1.59601	3.92377	3.76093	2.65968	2.91146	0.783685	2.8796	3.30569	0.683055	3.40596
ACHE	acetylcholinesterase	chr7:100487616-100493541C	NM_000665	7.58188	7.46165	3.89132	5.18771	4.10838	5.78932	2.19127	3.57579	7.00451	8.68619	4.95547	2.02916	4.10838	6.14013	1.7796	5.78932
ACHE	acetylcholinesterase	chr7:100487616-100493541C	NM_015831	6.60632	7.60338	1.13465	1.44017	2.2588	1.46352	1.85756	1.98402	10.1142	11.6927	4.39431	3.44184	2.2588	4.83676	4.14034	1.98402
ACIN1	apoptotic chromatin condensation inducer 1	chr14:23527776-23564823C	NM_001164814	0	0	2.33658	5.35599	7.68169	3.44579	4.51001	5.67999	5.90216	1.27493	4.08609	2.68935	4.51001	3.15134	2.2268	3.44579
ACIN1	apoptotic chromatin condensation inducer 1	chr14:23527776-23564823C	NM_001164815	4.4511	9.81598	1.68478	3.64175	1.12397	3.51919	1.30076	1.85815	1.94341	4.72147	2.1008	1.20963	1.68478	4.71131	2.71158	3.64175
ACIN1	apoptotic chromatin condensation inducer 1	chr14:23527776-23564823C	NM_001164816	0	0	30.4285	23.9726	43.1451	28.3239	38.8978	37.62	25.5466	11.5694	27.6036	15.1213	30.4285	20.2972	13.1618	23.9726
ACIN1	apoptotic chromatin condensation inducer 1	chr14:23527776-23564823C	NM_001164817	36.9683	32.7401	1.67194	2.62234	2.47887	2.21907	2.51888	1.383	1.91612	18.1134	9.11082	13.9325	2.47887	11.4156	12.3462	2.62234
ACIN1	apoptotic chromatin condensation inducer 1	chr14:23527776-23564823C	NM_014977	6.35991	6.753	3.61591	2.25479	0	5.41024	5.78186	0	0	6.16939	3.15154	2.73102	3.61591	4.11749	2.57879	5.41024
ACLY	ATP citrate lyase	chr17:40023181-40075272C	NM_001096	65.5752	77.9488	49.0887	14.4592	86.7427	63.516	50.6194	72.9936	39.8798	7.35231	58.3812	16.4014	50.6194	47.254	30.1224	63.516
ACLY	ATP citrate lyase	chr17:40023181-40075272C	NM_198830	10.6914	27.7871	21.0397	54.7476	30.5625	76.7438	106.195	129.296	3.60559	47.8608	34.4188	37.0355	21.0397	67.287	34.7257	54.7476
ACMSD	aminocarboxymuconate semialdehyde decarboxylase	chr2:135596186-135659600W	NM_138326	1.45157	1.72269	0.498063	0.331627	0.873432	0.177739	1.26549	0.917617	0.647866	0.849942	0.947284	0.361238	0.873432	0.799924	0.543005	0.849942
ACN9	ACN9 homolog (S. cerevisiae)	chr7:96745905-96811073W	NM_020186	4.14322	7.74181	4.5371	4.60191	7.79549	5.51398	3.25345	5.76424	10.6231	5.35526	6.07048	2.74603	4.5371	5.79544	1.04755	5.51398
ACO1	aconitase 1, soluble	chr9:32384601-32450830W	NM_002197	22.3252	30.5573	30.4623	30.2408	19.7285	18.0887	15.6924	18.8018	18.5618	32.9608	21.354	5.02786	19.7285	26.1299	6.34859	30.2408
ACO2	aconitase 2, mitochondrial	chr22:41865129-41924992W	NM_001098	69.8177	55.9843	49.6458	38.4416	53.0387	25.3189	37.1201	35.7217	51.2989	56.9077	52.1842	10.4482	51.2989	42.4748	12.223	38.4416
ACOT1	acyl-CoA thioesterase 1	chr14:74003928-74010498W	NM_001037161	11.188	21.9955	11.6571	14.2647	20.0965	11.4507	22.1021	13.5736	15.8568	13.1102	16.1801	4.3793	15.8568	14.8789	3.67715	13.5736
ACOT11	acyl-CoA thioesterase 11	chr1:55013901-55100417W	NM_015547	0	0	0	0.796494	0.377596	0	0.147219	0.54601	0	0.054852	0.104963	0.147761	0	0.279471	0.330157	0.054852
ACOT11	acyl-CoA thioesterase 11	chr1:55013901-55100417W	NM_147161	1.9397	1.95321	1.53782	1.38356	2.12672	1.46344	2.4021	1.65688	1.39369	2.24593	1.88001	0.371649	1.9397	1.7406	0.319959	1.65688
ACOT12	acyl-CoA thioesterase 12	chr5:80625948-80689988C	NM_130767	0	0	0.185646	0.197775	0.186034	0.176666	0.503141	0	0.241483	0	0.223261	0.162056	0.186034	0.0748882	0.0919615	0
ACOT13	acyl-CoA thioesterase 13	chr6:24667263-24705293W	NM_001160094	0	0	0.314369	0.355112	0.329799	0.138188	1.4191	0.54937	0.448761	0	0.502406	0.481823	0.329799	0.208534	0.214278	0.138188
ACOT13	acyl-CoA thioesterase 13	chr6:24667263-24705293W	NM_018473	6.0503	3.6164	7.39159	6.13767	6.50861	6.64759	5.38554	5.67597	6.06114	4.71923	6.27944	0.661606	6.06114	5.35937	1.07826	5.67597
ACOT2	acyl-CoA thioesterase 2	chr14:74035772-74042357W	NM_006821	14.9851	16.7487	13.5036	16.1796	18.66	9.40478	23.3545	19.8299	13.2991	17.4284	16.7604	3.81653	14.9851	15.9183	3.48611	16.7487
ACOT4	acyl-CoA thioesterase 4	chr14:74058410-74062468W	NM_152331	3.72314	2.11035	2.49062	1.62501	1.93456	4.53617	2.06702	2.52485	2.51118	1.95226	2.5453	0.631381	2.49062	2.54973	1.03457	2.11035
ACOT6	acyl-CoA thioesterase 6	chr14:74083548-74086590W	NM_001037162	0	0	0	0.082609	0.077705	0	0.315236	0.142862	0	0	0.0785882	0.122091	0	0.0450942	0.0584232	0
ACOT7	acyl-CoA thioesterase 7	chr1:6324333-6453826C	NM_007274	2.1088	3.03348	0.700999	0.903297	0.966185	0.818646	0	0.156591	0.949652	0.574207	0.945127	0.679332	0.949652	1.09724	1.00226	0.818646
ACOT7	acyl-CoA thioesterase 7	chr1:6324333-6453826C	NM_181864	0	0.469447	0	0.488133	0.332272	0	0.963149	0	0	0	0.259084	0.374817	0	0.191516	0.234633	0
ACOT7	acyl-CoA thioesterase 7	chr1:6324333-6453826C	NM_181865	0	0	0	0	0	0	0	0	0	1.44395	0	0	0	0.28879	0.577579	0
ACOT7	acyl-CoA thioesterase 7	chr1:6324333-6453826C	NM_181866	0	0	3.11913	1.3319	2.02135	1.64972	1.65006	1.87689	1.79168	0.527861	1.71645	1.00167	1.79168	1.07727	0.706298	1.3319
ACOT8	acyl-CoA thioesterase 8	chr20:44470361-44486035C	NM_005469	9.551	10.0342	9.23375	10.0874	10.9691	7.70071	10.7382	8.96996	7.46866	9.51171	9.59213	1.25289	9.551	9.2608	0.878964	9.51171
ACOT9	acyl-CoA thioesterase 9	chrX:23721778-23761407C	NM_001033583	6.18425	5.3147	3.76245	4.40057	1.02109	1.8285	2.3549	1.14811	5.68094	6.32129	3.80073	1.95113	3.76245	3.80263	1.99656	4.40057
ACOT9	acyl-CoA thioesterase 9	chrX:23721778-23761407C	NM_001037171	0	0	1.65332	1.13538	1.72405	2.93377	0	1.9385	0	0	0.675473	0.827585	0	1.20153	1.13451	1.13538
ACOX1	acyl-CoA oxidase 1, palmitoyl	chr17:73937589-73975515C	NM_001185039	0	0.539836	0.253986	0.267769	0.416182	0.234096	0	0.456689	0	0	0.134034	0.171983	0	0.299678	0.18839	0.267769
ACOX1	acyl-CoA oxidase 1, palmitoyl	chr17:73937589-73975515C	NM_004035	5.79565	4.72527	6.16803	3.70051	4.38265	6.04023	4.25948	6.05753	5.34375	6.32808	5.18991	0.756927	5.34375	5.37032	1.00426	6.04023
ACOX1	acyl-CoA oxidase 1, palmitoyl	chr17:73937589-73975515C	NM_007292	5.28772	1.15754	5.44606	4.5933	3.1994	0.949493	3.52891	1.46888	5.26403	4.94845	4.54523	0.971973	5.26403	2.62353	1.76465	1.46888
ACOX2	acyl-CoA oxidase 2, branched chain	chr3:58490864-58522929C	NM_003500	1.49132	0.652056	0.563881	0.537959	0.531325	0.272308	0.364953	0.186068	0.985273	0.459588	0.78735	0.4071	0.563881	0.421596	0.170796	0.459588
ACOX3	acyl-CoA oxidase 3, pristanoyl	chr4:8368010-8442452C	NM_001101667	3.81041	3.06239	2.65211	2.37317	0	1.90391	0.362676	0.83091	1.03906	2.68117	1.57285	1.44186	1.03906	2.17031	0.769793	2.37317
ACOX3	acyl-CoA oxidase 3, pristanoyl	chr4:8368010-8442452C	NM_003501	0	2.62249	1.1698	1.342	2.11385	0.766223	2.79761	2.12845	2.66166	2.27426	1.74858	1.045	2.11385	1.82669	0.675898	2.12845
ACOXL	acyl-CoA oxidase-like	chr2:111490150-111875799W	NM_001142807	0.419872	2.08379	0.474765	0.279053	0.877691	0.638753	0.443696	0.588156	0.308781	1.28512	0.504961	0.194587	0.443696	0.974974	0.643837	0.638753
ACP1	acid phosphatase 1, soluble	chr2:264869-278280W	NM_001040649	4.79029	9.83378	0.763001	1.68112	1.70643	2.26679	1.83676	2.05594	1.30739	3.6471	2.08077	1.4054	1.70643	3.89695	3.04187	2.26679
ACP1	acid phosphatase 1, soluble	chr2:264869-278280W	NM_004300	13.7963	2.81472	9.76702	11.9959	14.3211	16.4145	16.1209	20.7966	13.7815	7.23032	13.5574	2.07987	13.7963	11.8504	6.38555	11.9959
ACP1	acid phosphatase 1, soluble	chr2:264869-278280W	NM_007099	0	2.49684	7.89104	5.24333	3.46159	1.78627	1.42546	3.14299	3.50008	2.20307	3.25563	2.666	3.46159	2.9745	1.21747	2.49684
ACP1	acid phosphatase 1, soluble	chr2:264869-278280W	NR_024080	3.17231	6.35353	6.74579	4.80109	3.3699	5.62415	4.0955	0	5.16373	8.71292	4.50945	1.31812	4.0955	5.09834	2.86352	5.62415
ACP2	acid phosphatase 2, lysosomal	chr11:47260854-47270457C	NM_001131064	0	0	1.54712	2.63022	3.22401	0.808636	3.00026	3.66178	6.80461	0	2.9152	2.26275	3.00026	1.42013	1.47626	0.808636
ACP2	acid phosphatase 2, lysosomal	chr11:47260854-47270457C	NM_001610	17.441	30.0716	14.0422	17.8293	16.2393	40.1267	16.5057	24.8219	10.5726	19.5093	14.9602	2.4606	16.2393	26.4717	8.06606	24.8219
ACP5	acid phosphatase 5, tartrate resistant	chr19:11685477-11689801C	NM_001111034	0	2.34336	1.0742	0.630759	0.869097	0.790938	0.722916	0.53505	0.361746	1.95479	0.605591	0.381835	0.722916	1.25098	0.747999	0.790938
ACP5	acid phosphatase 5, tartrate resistant	chr19:11685477-11689801C	NM_001111035	0	0	0.543091	0	0.300641	0.100106	0	0.879159	0	0	0.168746	0.220434	0	0.195853	0.343846	0
ACP5	acid phosphatase 5, tartrate resistant	chr19:11685477-11689801C	NM_001111036	2.47767	2.41728	0	0	0	0.445155	0.605897	0	0	1.00822	0.616714	0.959614	0	0.774132	0.901279	0.445155
ACP5	acid phosphatase 5, tartrate resistant	chr19:11685477-11689801C	NM_001611	1.56524	0	5.61674	6.31275	9.29791	2.22256	13.091	7.97356	2.93532	0.404517	6.50123	4.22156	5.61674	3.38268	3.20373	2.22256
ACP6	acid phosphatase 6, lysophosphatidic	chr1:147119168-147142634C	NM_016361	10.4205	3.38898	8.21886	3.45655	9.62486	2.66845	19.1011	6.01729	13.8492	4.95016	12.2429	3.89829	10.4205	4.09629	1.21389	3.45655
ACPL2	acid phosphatase-like 2	chr3:140950682-141013485W	NM_001037172	2.29006	1.28738	3.0627	2.28551	1.80016	1.56193	0.729739	0.991476	2.40522	0.746603	2.05758	0.776477	2.29006	1.37458	0.531718	1.28738
ACPL2	acid phosphatase-like 2	chr3:140950682-141013485W	NM_152282	0	0	0.501108	0	0	0	1.06501	0.345707	0.666233	1.5041	0.446469	0.408054	0.501108	0.369961	0.582661	0
ACPP	acid phosphatase, prostate	chr3:132036211-132087144W	NM_001099	0.517199	0.993899	0.55789	1.03327	2.57478	3.88122	0.77442	2.75107	0.35688	0.434919	0.956234	0.820172	0.55789	1.81887	1.29115	1.03327
ACPP	acid phosphatase, prostate	chr3:132036211-132087144W	NM_001134194	1.27154	0.720809	0.591216	0.558658	0.27944	0.284773	1.69176	0.206778	0.838073	1.41245	0.934406	0.498655	0.838073	0.636694	0.429801	0.558658
ACPT	acid phosphatase, testicular	chr19:51293672-51298481W	NM_033068	0	0	0	0.030725	0	0.082338	0	0.053136	0.075031	0.098434	0.0150062	0.0300124	0	0.0529266	0.0352991	0.053136
ACR	acrosin	chr22:51176652-51183726W	NM_001097	0	0.157043	0.283776	0.151158	0.199058	0.135025	0.230728	0.209128	0.110738	0	0.16486	0.0997568	0.199058	0.130471	0.069806	0.151158
ACRBP	acrosin binding protein	chr12:6747242-6756580C	NM_032489	2.73751	1.02594	1.4213	1.4593	1.19721	0.774287	1.6748	0.740029	1.24592	2.00363	1.65535	0.566347	1.4213	1.20064	0.476687	1.02594
ACRC	acidic repeat containing	chrX:70797874-70833433W	NM_052957	3.16367	0.1353	9.75501	2.76087	1.88035	1.1284	6.02976	1.48643	1.78092	4.27646	4.52194	3.03297	3.16367	1.95749	1.43197	1.48643
ACRV1	acrosomal vesicle protein 1	chr11:125542230-125550942C	NM_020069	0	0	0	0	0	0.058404	0	0	0	0	0	0	0	0.0116808	0.0233616	0
ACRV1	acrosomal vesicle protein 1	chr11:125542230-125550942C	NM_020115	0	0	0	0	0.050493	0	0	0	0	0	0.0100986	0.0201972	0	0	0	0
ACSBG1	acyl-CoA synthetase bubblegum family member 1	chr15:78463189-78526899C	NM_015162	0	0	0.164847	0.204886	1.18387	0.424865	0.074462	0.354327	0.017869	0.09377	0.28821	0.451501	0.074462	0.21557	0.157783	0.204886
ACSBG2	acyl-CoA synthetase bubblegum family member 2	chr19:6135710-6193112W	NM_030924	0	0	1.09585	0	0.581368	0.040896	1.04823	0	1.5093	0	0.846949	0.515563	1.04823	0.0081792	0.0163584	0
ACSF2	acyl-CoA synthetase family member 2	chr17:48503519-48552200W	NM_025149	3.84319	6.19339	7.7906	7.3846	4.59893	2.59234	5.47841	2.82908	9.60341	6.42525	6.26291	2.13223	5.47841	5.08493	1.98068	6.19339
ACSF3	acyl-CoA synthetase family member 3	chr16:89160254-89222169W	NM_001127214	1.07405	4.60689	3.26688	2.97739	1.62087	2.57273	0.991195	2.24343	4.85572	2.54681	2.36174	1.49162	1.62087	2.98945	0.841713	2.57273
ACSF3	acyl-CoA synthetase family member 3	chr16:89160254-89222169W	NM_174917	4.02083	0.952372	0.663742	0.794455	1.51323	0.449312	1.90241	0.837366	0.523218	2.63825	1.72469	1.25839	1.51323	1.13435	0.770432	0.837366
ACSF3	acyl-CoA synthetase family member 3	chr16:89160254-89222169W	NR_023316	0	0	0	0.236828	0	0	0	0	0	0	0	0	0	0.0473656	0.0947312	0
ACSL1	acyl-CoA synthetase long-chain family member 1	chr4:185676749-185747215C	NM_001995	7.14149	7.28883	11.2514	9.10405	10.1464	15.7394	14.0012	12.9969	12.0922	7.59654	10.9265	2.27389	11.2514	10.5451	3.29744	9.10405
ACSL3	acyl-CoA synthetase long-chain family member 3	chr2:223725732-223808118W	NM_004457	5.99155	0	8.28852	6.39518	2.08791	3.32145	3.73217	3.43148	3.3754	4.37045	4.69511	2.19362	3.73217	3.50371	2.07009	3.43148
ACSL3	acyl-CoA synthetase long-chain family member 3	chr2:223725732-223808118W	NM_203372	1.22662	6.41994	1.15808	2.16312	3.8643	6.47851	3.47707	4.57697	7.24524	3.81238	3.39426	2.22517	3.47707	4.69019	1.6346	4.57697
ACSL4	acyl-CoA synthetase long-chain family member 4	chrX:108884564-108976621C	NM_004458	5.47699	11.3945	12.5842	22.6575	4.38408	26.598	4.92969	11.1873	6.63584	15.5708	6.80216	2.9856	5.47699	17.4816	6.16799	15.5708
ACSL4	acyl-CoA synthetase long-chain family member 4	chrX:108884564-108976621C	NM_022977	0.989372	0.837498	2.75194	13.2123	2.12594	4.20073	2.95678	10.5434	2.92121	8.10523	2.34905	0.742635	2.75194	7.37984	4.415	8.10523
ACSL5	acyl-CoA synthetase long-chain family member 5	chr10:114133916-114188137W	NM_016234	1.7289	15.7092	2.49593	6.81349	1.26555	8.56683	0.87924	2.68963	2.65252	5.69433	1.80443	0.685494	1.7289	7.89471	4.35022	6.81349
ACSL5	acyl-CoA synthetase long-chain family member 5	chr10:114133916-114188137W	NM_203379	0	0	0	0	0	0.216712	0	0	0	0	0	0	0	0.0433424	0.0866848	0
ACSL5	acyl-CoA synthetase long-chain family member 5	chr10:114133916-114188137W	NM_203380	0	0	0.098609	0	0	0.264527	0	0	0	0	0.0197218	0.0394436	0	0.0529054	0.105811	0
ACSL6	acyl-CoA synthetase long-chain family member 6	chr5:131289152-131347349C	NM_001009185	0	0	0.003438	0.182703	0	0.073275	0	0	0	0	0.0006876	0.0013752	0	0.0511956	0.0716166	0
ACSL6	acyl-CoA synthetase long-chain family member 6	chr5:131289152-131347349C	NM_015256	0.178361	0.282235	0.302559	0.197617	0.268307	0.09659	0.483769	0.25839	0.497541	0.435153	0.346107	0.124877	0.302559	0.253997	0.110986	0.25839
ACSM1	acyl-CoA synthetase medium-chain family member 1	chr16:20634559-20702578C	NM_052956	1.76651	1.04823	7.28298	2.07843	1.29071	1.93771	0.744364	0.471112	0.689878	0.969705	2.35489	2.49523	1.29071	1.30104	0.61191	1.04823
ACSM2A	acyl-CoA synthetase medium-chain family member 2A	chr16:20462859-20498989W	NM_001010845	0	0	0	0.013973	0	0.012481	0	0	0.034121	0	0.0068242	0.0136484	0	0.0052908	0.00649703	0
ACSM2B	acyl-CoA synthetase medium-chain family member 2B	chr16:20548084-20587695C	NM_001105069	0	0	0	0	0	0	0	0	0.042024	0	0.0084048	0.0168096	0	0	0	0
ACSM3	acyl-CoA synthetase medium-chain family member 3	chr16:20775312-20808478W	NM_005622	4.92825	0.836689	3.6808	0.529392	1.53537	0.745638	1.7062	0.794641	3.47733	0.939581	3.06559	1.28118	3.47733	0.769188	0.135864	0.794641
ACSM3	acyl-CoA synthetase medium-chain family member 3	chr16:20775312-20808478W	NM_202000	0	0.233037	0	0.783193	0.567864	0	0.901495	0.106144	0.620565	1.00367	0.417985	0.359641	0.567864	0.425209	0.395552	0.233037
ACSM4	acyl-CoA synthetase medium-chain family member 4	chr12:7456928-7480969W	NM_001080454	1.76687	0	0.378905	0.40366	0	0	0	0	0	0	0.429154	0.684766	0	0.080732	0.161464	0
ACSM5	acyl-CoA synthetase medium-chain family member 5	chr16:20420856-20452278W	NM_017888	0.44989	0	0.257277	0	0.128908	0.153021	0.261479	0.355501	0.16733	0	0.252977	0.11099	0.257277	0.101704	0.140055	0
ACSS1	acyl-CoA synthetase short-chain family member 1	chr20:24986874-25039616C	NM_032501	26.027	5.67287	17.965	7.41764	5.95007	2.80663	8.05206	1.82456	18.8201	13.7572	15.3628	7.40939	17.965	6.29578	4.23049	5.67287
ACSS2	acyl-CoA synthetase short-chain family member 2	chr20:33462766-33515769W	NM_018677	7.11488	10.248	12.754	13.4622	7.61875	6.0065	10.7445	11.941	14.5714	16.1566	10.5607	2.87956	10.7445	11.5629	3.38984	11.941
ACSS3	acyl-CoA synthetase short-chain family member 3	chr12:81471809-81649582W	NM_024560	1.85158	3.1898	3.24061	1.90356	0.320888	0.152365	2.34323	0.707954	2.94904	3.40986	2.14107	1.02952	2.34323	1.87271	1.29728	1.90356
ACTA1	actin, alpha 1, skeletal muscle	chr1:229566995-229569843C	NM_001100	2.06688	6.63734	0.104292	0.222212	0.182893	0.198495	0.494646	0.432327	0.406982	0.444936	0.651138	0.722041	0.406982	1.58706	2.52722	0.432327
ACTA2	actin, alpha 2, smooth muscle, aorta	chr10:90694832-90751147C	NM_001141945	3.17182	0.892692	1.76228	1.52908	4.16453	2.46123	1.43863	1.09989	4.82764	0.898501	3.07298	1.31675	3.17182	1.37628	0.589744	1.09989
ACTA2	actin, alpha 2, smooth muscle, aorta	chr10:90694832-90751147C	NM_001613	0.03072	0.877281	3.14843	0.091358	2.39612	2.11635	0.978551	0	2.49949	0.672792	1.81066	1.13732	2.39612	0.751557	0.759655	0.672792
ACTB	actin, beta	chr7:5566783-5570232C	NM_001101	1218.14	1523.73	917.193	1028.73	1134.67	946.297	777.583	793.59	900.423	458.018	989.602	162.125	917.193	950.075	346.956	946.297
ACTBL2	actin, beta-like 2	chr5:56775844-56778636C	NM_001017992	0.064861	2.34775	0.187777	0.970587	0.250892	0.489754	0.037697	0.948171	1.2665	0.759562	0.361546	0.459193	0.187777	1.10316	0.645744	0.948171
ACTC1	actin, alpha, cardiac muscle 1	chr15:35080297-35087927C	NM_005159	6.18078	11.4395	2.14074	0.465086	0.980368	3.76405	5.13187	4.27351	1.58046	2.01059	3.20284	2.06344	2.14074	4.39054	3.77272	3.76405
ACTG1	actin, gamma 1	chr17:79476999-79479827C	NM_001614	2063.66	1705.65	1065.94	522.697	832.25	841.886	633.736	648.568	860.677	269.742	1091.25	505.129	860.677	797.709	490.497	648.568
ACTG2	actin, gamma 2, smooth muscle, enteric	chr2:74120093-74146779W	NM_001615	1.63449	4.3645	0.087629	0.15559	0.614686	0.055594	0.554152	0.484336	0.303961	0.099692	0.638983	0.531987	0.554152	1.03194	1.67309	0.15559
ACTL6A	actin-like 6A	chr3:179280708-179306188W	NM_004301	4.8326	3.36469	5.71309	5.05121	2.76994	4.88512	4.70213	1.51692	0.835068	4.9155	3.77057	1.75428	4.70213	3.94669	1.36248	4.88512
ACTL6A	actin-like 6A	chr3:179280708-179306188W	NM_177989	2.18028	0	1.29453	1.40083	3.35214	0.578654	2.72595	5.47499	5.27451	1.73046	2.96548	1.33769	2.72595	1.83699	1.91805	1.40083
ACTL6A	actin-like 6A	chr3:179280708-179306188W	NM_178042	0	0	0.726532	0	0	0.64952	0	0	0	0	0.145306	0.290613	0	0.129904	0.259808	0
ACTL6B	actin-like 6B	chr7:100240728-100254084C	NM_016188	6.16096	10.616	6.6315	4.50683	13.9145	16.2	8.46994	13.7156	5.42021	3.72885	8.11943	3.06729	6.6315	9.75346	4.93606	10.616
ACTL7A	actin-like 7A	chr9:111624603-111626035W	NM_006687	0	0.150029	0	0	0	0.025799	0	0	0	0	0	0	0	0.0351656	0.0582944	0
ACTL7B	actin-like 7B	chr9:111616871-111618275C	NM_006686	0	0	0	0.029457	0	0	0	0	0	0	0	0	0	0.0058914	0.0117828	0
ACTL8	actin-like 8	chr1:18081808-18153556W	NM_030812	0	0	0	0	0	0	0	0.346513	0	0	0	0	0	0.0693026	0.138605	0
ACTN1	actinin, alpha 1	chr14:69340841-69446083C	NM_001102	54.84	50.5124	36.1495	38.0653	28.4897	39.9685	34.9918	42.7638	27.0948	34.1447	36.3132	9.91163	34.9918	41.0909	5.48138	39.9685
ACTN1	actinin, alpha 1	chr14:69340841-69446083C	NM_001130004	0	0	1.60572	0.702477	0	0.75049	0	0	0	0	0.321145	0.64229	0	0.290593	0.356226	0
ACTN1	actinin, alpha 1	chr14:69340841-69446083C	NM_001130005	2.0836	5.39344	0.79721	0.385635	0.910164	0	2.13936	0	2.55168	0	1.6964	0.707722	2.0836	1.15582	2.12407	0
ACTN2	actinin, alpha 2	chr1:236849770-236927558W	NM_001103	3.14062	3.2999	0.433275	0.164524	0.464272	0.338835	1.43005	0.798254	1.00442	1.31771	1.29453	0.99415	1.00442	1.18385	1.13114	0.798254
ACTN3	actinin, alpha 3	chr11:66314391-66330797W	NM_001104	0	0	0.013598	0.202806	0.013626	0.362322	0.073706	0	0.017688	0	0.0237236	0.0256981	0.013626	0.113026	0.147332	0
ACTN4	actinin, alpha 4	chr19:39138327-39221170W	NM_004924	262.59	271.653	137.887	126.282	127.09	100.098	130.36	99.0418	199.025	229.778	171.391	52.6298	137.887	165.371	71.5993	126.282
ACTR10	actin-related protein 10 homolog (S. cerevisiae)	chr14:58666833-58702351W	NM_018477	11.5868	12.9577	17.2025	15.9762	47.8047	22.9943	18.2173	21.8625	12.8561	15.7109	21.5335	13.3728	17.2025	17.9003	3.86195	15.9762
ACTR1A	ARP1 actin-related protein 1 homolog A, centractin alpha (yeast)	chr10:104238987-104262512C	NM_005736	43.9959	57.0044	37.0092	47.2016	58.2054	45.9033	45.624	42.8896	40.1172	41.9887	44.9903	7.2591	43.9959	46.9975	5.35424	45.9033
ACTR1B	ARP1 actin-related protein 1 homolog B, centractin beta (yeast)	chr2:98272402-98280561C	NM_005735	37.9882	30.3731	37.9972	49.8092	46.9644	24.42	29.8428	35.0897	28.7468	55.7845	36.3079	6.60614	37.9882	39.0953	11.8389	35.0897
ACTR2	ARP2 actin-related protein 2 homolog (yeast)	chr2:65454829-65498385W	NM_005722	24.2343	22.2292	39.2754	33.7161	35.859	36.6489	30.2669	31.8858	32.0592	30.3636	32.3389	5.11003	32.0592	30.9687	4.84558	31.8858
ACTR3	ARP3 actin-related protein 3 homolog (yeast)	chr2:114647537-114716167W	NM_005721	56.845	90.0954	52.2927	41.6617	46.6458	54.221	39.9104	39.7854	60.2602	38.6235	51.1908	7.2573	52.2927	52.8774	19.4286	41.6617
ACTR3B	ARP3 actin-related protein 3 homolog B (yeast)	chr7:152456851-152552463W	NM_001040135	0	0.365633	0	1.68691	0	0	1.14495	0	0	0.453165	0.228989	0.457979	0	0.501142	0.621127	0.365633
ACTR3B	ARP3 actin-related protein 3 homolog B (yeast)	chr7:152456851-152552463W	NM_020445	5.02524	2.11349	4.76999	2.25717	5.93069	4.27027	3.65667	5.82618	2.78061	2.54462	4.43264	1.09913	4.76999	3.40235	1.43781	2.54462
ACTR3C	ARP3 actin-related protein 3 homolog C (yeast)	chr7:149944302-150020758C	NM_001164458	5.66112	4.36703	4.22207	4.59137	1.75808	3.23544	3.78382	5.45116	2.23698	1.9482	3.53241	1.40689	3.78382	3.91864	1.21257	4.36703
ACTR3C	ARP3 actin-related protein 3 homolog C (yeast)	chr7:149944302-150020758C	NM_001164459	0	0	0.155982	0	3.80976	1.2742	0	1.38176	0.677845	0.782977	0.928718	1.46188	0.155982	0.687788	0.596765	0.782977
ACTR5	ARP5 actin-related protein 5 homolog (yeast)	chr20:37377097-37401089W	NM_024855	3.65381	2.64512	3.94914	2.0034	3.5805	1.90143	4.82061	4.17203	3.00674	5.2416	3.80216	0.593748	3.65381	3.19272	1.30681	2.64512
ACTR6	ARP6 actin-related protein 6 homolog (yeast)	chr12:100594574-100618201W	NM_022496	6.39981	7.28891	8.79911	4.89334	7.25364	7.87846	5.60941	7.78955	3.74323	7.89502	6.36104	1.68287	6.39981	7.14905	1.14948	7.78955
ACTR8	ARP8 actin-related protein 8 homolog (yeast)	chr3:53901096-53916229C	NM_022899	10.5166	14.3783	12.5621	11.1286	10.3606	9.73694	11.31	9.4057	10.522	9.87302	11.0543	0.823722	10.522	10.9045	1.83253	9.87302
ACVR1	activin A receptor, type I	chr2:158592958-158732374C	NM_001105	0	0	0	0.239628	0	0	0	0	0	0.571511	0	0	0	0.162228	0.224703	0
ACVR1	activin A receptor, type I	chr2:158592958-158732374C	NM_001111067	11.259	10.3593	15.3144	14.5862	10.8471	15.9677	13.1611	16.7939	11.2042	10.133	12.3572	1.68564	11.259	13.568	2.80347	14.5862
ACVR1B	activin A receptor, type IB	chr12:52345451-52390863W	NM_004302	2.10002	11.3358	4.38637	3.79226	1.13977	6.67394	1.92141	1.84625	3.21399	9.50484	2.55231	1.13132	2.10002	6.63063	3.50282	6.67394
ACVR1B	activin A receptor, type IB	chr12:52345451-52390863W	NM_020327	14.846	8.11006	16.2675	15.962	18.6982	12.5365	13.5158	13.097	15.4444	9.83064	15.7544	1.72407	15.4444	11.9072	2.71968	12.5365
ACVR1B	activin A receptor, type IB	chr12:52345451-52390863W	NM_020328	0	0	1.00012	0.777866	0.426392	0.328923	0	1.17448	1.20236	0	0.525775	0.499106	0.426392	0.456253	0.458656	0.328923
ACVR1C	activin A receptor, type IC	chr2:158383280-158485399C	NM_001111031	0.971955	0	1.24156	0.523113	2.57089	2.35171	2.88651	0.898659	0.510243	0.203692	1.63623	0.927541	1.24156	0.795434	0.835425	0.523113
ACVR1C	activin A receptor, type IC	chr2:158383280-158485399C	NM_001111032	0	0.622444	0	0	0	0	0	0	0	0	0	0	0	0.124489	0.248978	0
ACVR1C	activin A receptor, type IC	chr2:158383280-158485399C	NM_001111033	0	0	0	0.163942	0.456288	0.232104	0	0	0	0.055891	0.0912576	0.182515	0	0.0903874	0.0927617	0.055891
ACVR1C	activin A receptor, type IC	chr2:158383280-158485399C	NM_145259	0	0	0.420408	0.06523	0	0	0.733686	1.47594	0.390314	0	0.308882	0.279408	0.390314	0.308234	0.584399	0
ACVR2A	activin A receptor, type IIA	chr2:148602570-148688392W	NM_001616	3.26516	6.19184	4.99041	4.57444	3.84252	4.56569	3.85571	4.33431	4.76614	4.07155	4.14399	0.640286	3.85571	4.74757	0.745219	4.56569
ACVR2B	activin A receptor, type IIB	chr3:38495790-38534631W	NM_001106	1.68076	1.61655	4.18178	2.78619	2.21338	2.85133	2.61579	1.78762	2.87309	1.45756	2.71296	0.83756	2.61579	2.09985	0.596555	1.78762
ACVRL1	activin A receptor type II-like 1	chr12:52301202-52317144W	NM_000020	0	0.372863	0.573584	1.51999	0	0.295001	0	0.975346	0	0.865963	0.114717	0.229434	0	0.805833	0.445148	0.865963
ACVRL1	activin A receptor type II-like 1	chr12:52301202-52317144W	NM_001077401	0.483082	1.02198	0.556351	0.365936	1.12307	1.35324	0.969935	0.657985	1.69058	1.48388	0.964604	0.436054	0.969935	0.976603	0.418491	1.02198
ACY1	aminoacylase 1	chr3:52017563-52023217W	NM_000666	4.99652	5.16954	6.26418	5.41485	4.10225	2.9283	3.94647	3.23956	5.64661	6.18883	4.99121	0.886763	4.99652	4.58822	1.2773	5.16954
ACY3	aspartoacylase (aminocyclase) 3	chr11:67410027-67418130C	NM_080658	4.46265	5.13068	2.15329	1.49745	1.5584	1.79299	1.45897	1.81828	3.54007	2.858	2.63468	1.17759	2.15329	2.61948	1.33768	1.81828
ACYP1	acylphosphatase 1, erythrocyte (common) type	chr14:75519930-75530736C	NM_001107	4.7909	8.17326	9.38665	6.69238	9.5234	4.41838	9.74576	9.32589	9.74119	14.6836	8.63758	1.92815	9.5234	8.65871	3.43008	8.17326
ACYP1	acylphosphatase 1, erythrocyte (common) type	chr14:75519930-75530736C	NM_203488	0	0	0.444157	0.554856	0	1.17257	0	0.750305	0.618824	0	0.212596	0.26617	0	0.495547	0.451202	0.554856
ACYP2	acylphosphatase 2, muscle type	chr2:54342410-54532433W	NM_138448	1.63337	2.11468	2.51562	2.54428	3.98874	3.63637	3.02059	3.34404	2.81663	1.52154	2.79499	0.762076	2.81663	2.63218	0.777715	2.54428
ADA	adenosine deaminase	chr20:43248164-43280376C	NM_000022	4.43719	5.26598	1.8143	1.27053	0.77555	1.66617	1.03157	0.747999	1.36979	1.38567	1.88568	1.32237	1.36979	2.06727	1.6268	1.38567
ADAD2	adenosine deaminase domain containing 2	chr16:84224723-84230772W	NM_001145400	0	0	0	0	0.018916	0	0.051161	0	0	0	0.0140154	0.0199655	0	0	0	0
ADAL	adenosine deaminase-like	chr15:43622872-43646094W	NM_001012969	0.722536	0.545828	0.729035	0.393145	0.873755	0.461983	1.12189	0.892458	0.859232	0.46001	0.861289	0.144786	0.859232	0.550685	0.177618	0.461983
ADAL	adenosine deaminase-like	chr15:43622872-43646094W	NM_001159280	0.286518	0.299793	0.870276	0.938623	0.695356	0.819041	0.892827	0.71024	0.683798	0.732175	0.685755	0.217446	0.695356	0.699974	0.2156	0.732175
ADAM10	ADAM metallopeptidase domain 10	chr15:58888510-59042177C	NM_001110	10.7668	14.9356	26.329	28.1717	5.35995	16.6969	14.1957	14.8302	19.6318	34.6443	15.2567	7.22453	14.1957	21.8557	8.09073	16.6969
ADAM11	ADAM metallopeptidase domain 11	chr17:42836568-42859212W	NM_002390	0.123515	0.097724	0.251635	0.094061	0.278704	0.399106	1.24432	0.065067	0.534048	1.02457	0.486445	0.401661	0.278704	0.336105	0.365191	0.097724
ADAM12	ADAM metallopeptidase domain 12	chr10:127702902-128077127C	NM_003474	0.684281	0.953324	1.71043	0.96415	1.28113	1.62628	1.75441	0.812212	0.308889	0.159479	1.14783	0.569372	1.28113	0.903089	0.467006	0.953324
ADAM12	ADAM metallopeptidase domain 12	chr10:127702902-128077127C	NM_021641	0	0	0.055885	0.050275	0.052638	0.06652	0.293967	0.039861	0.396056	0.220256	0.159709	0.155972	0.055885	0.0753824	0.0756856	0.050275
ADAM15	ADAM metallopeptidase domain 15	chr1:155023762-155035252W	NM_003815	2.00652	2.81296	3.16817	0.328652	2.30022	1.62819	1.7799	1.46032	0.890646	5.24827	2.02909	0.738873	2.00652	2.29568	1.6732	1.62819
ADAM15	ADAM metallopeptidase domain 15	chr1:155023762-155035252W	NM_207191	0	0	0	0	0	0	0	1.55973	6.27711	0.784254	1.25542	2.51085	0	0.468796	0.624332	0
ADAM15	ADAM metallopeptidase domain 15	chr1:155023762-155035252W	NM_207194	0	0	1.19541	0.319978	0	1.41084	1.76829	0	0	0.053204	0.59274	0.748219	0	0.356805	0.540213	0.053204
ADAM15	ADAM metallopeptidase domain 15	chr1:155023762-155035252W	NM_207195	0	0	0	0	3.50348	1.41301	1.80791	0	0.868472	0	1.23597	1.31598	0.868472	0.282603	0.565205	0
ADAM15	ADAM metallopeptidase domain 15	chr1:155023762-155035252W	NM_207196	2.03089	2.84713	1.192	0	0.697628	1.40682	0.072796	0	0	0	0.798664	0.754727	0.697628	0.850791	1.1372	0
ADAM15	ADAM metallopeptidase domain 15	chr1:155023762-155035252W	NM_207197	1.98657	2.45288	0	5.20615	0	0	0	1.38797	0	2.54502	0.397314	0.794629	0	2.3184	1.71168	2.45288
ADAM17	ADAM metallopeptidase domain 17	chr2:9629413-9695917C	NM_003183	4.69342	13.1683	12.3953	14.3648	7.77834	15.4188	11.4896	9.42295	9.67694	13.1994	9.20672	2.75717	9.67694	13.1149	2.02538	13.1994
ADAM19	ADAM metallopeptidase domain 19	chr5:156904313-157002768C	NM_033274	2.43783	0.232784	0.609924	0.217658	0.945402	0.365981	0.521152	0.343201	0.316568	1.21003	0.966175	0.763301	0.609924	0.473932	0.372671	0.343201
ADAM20	ADAM metallopeptidase domain 20	chr14:70989079-71001732C	NM_003814	0	0	0.313185	0.266917	0.013948	1.43057	0.037724	0.346202	0.054318	0	0.083835	0.116199	0.037724	0.408739	0.529586	0.266917
ADAM21	ADAM metallopeptidase domain 21	chr14:70924217-70926621W	NM_003813	0	0.536363	0.12115	0.120461	0.129497	0.122976	0.591019	0.357127	0.252143	0	0.218762	0.202506	0.129497	0.227385	0.193048	0.122976
ADAM21P1	ADAM metallopeptidase domain 21 pseudogene 1	chr14:70712471-70714518C	NR_003951	0	0	0.1233	0.202085	0.114053	0	0.282758	0.174741	0.160385	0	0.136099	0.0908531	0.1233	0.0753652	0.0927073	0
ADAM22	ADAM metallopeptidase domain 22	chr7:87563702-87826447W	NM_004194	0.462132	0	0	0	0	0.035856	0.830611	0	0.154512	0	0.289451	0.318887	0.154512	0.0071712	0.0143424	0
ADAM22	ADAM metallopeptidase domain 22	chr7:87563702-87826447W	NM_016351	0	0	0.653147	0.427078	0.510029	0	0	0.31217	0.145702	0.233905	0.261776	0.270306	0.145702	0.194631	0.170383	0.233905
ADAM22	ADAM metallopeptidase domain 22	chr7:87563702-87826447W	NM_021721	0	0.24468	0.45634	0.088023	0.270766	0	0	0.689502	0	0.006048	0.145421	0.187523	0	0.205651	0.257529	0.088023
ADAM22	ADAM metallopeptidase domain 22	chr7:87563702-87826447W	NM_021722	0	0	0	0	0	0.30472	0	0.127023	0	0	0	0	0	0.0863486	0.119757	0
ADAM22	ADAM metallopeptidase domain 22	chr7:87563702-87826447W	NM_021723	0	0	0	0	0	0.656985	0.56157	0	0	0	0.112314	0.224628	0	0.131397	0.262794	0
ADAM23	ADAM metallopeptidase domain 23	chr2:207308368-207482677W	NM_003812	0	0	0.210304	0.183309	1.00901	0.412392	0.777232	0.293529	0.033159	0	0.405942	0.410751	0.210304	0.177846	0.162285	0.183309
ADAM28	ADAM metallopeptidase domain 28	chr8:24151580-24212725W	NM_014265	0.619048	1.682	2.38396	2.50421	0.832506	2.92416	0.875485	1.88997	1.49849	1.79111	1.2419	0.641866	0.875485	2.15829	0.47747	1.88997
ADAM28	ADAM metallopeptidase domain 28	chr8:24151580-24212725W	NM_021777	0	0.083306	0.322187	0.397507	0.113922	0.621261	0.461641	0	0.205056	0.15841	0.220561	0.160441	0.205056	0.252097	0.227265	0.15841
ADAM29	ADAM metallopeptidase domain 29	chr4:175839509-175899330W	NM_001130705	0	0.137069	0.037152	0.092352	0.17374	0.141421	0.033564	0.136897	0.016109	0	0.052113	0.0622464	0.033564	0.101548	0.0538474	0.136897
ADAM30	ADAM metallopeptidase domain 30	chr1:120436157-120439113C	NM_021794	0	0	0	0	0.013165	0.012502	0	0.024205	0	0	0.002633	0.005266	0	0.0073414	0.00972318	0
ADAM32	ADAM metallopeptidase domain 32	chr8:38965050-39142435W	NM_145004	1.42878	0.078867	0.384784	0.371967	0.257059	0.040686	0	0	0.417097	0	0.497544	0.488215	0.384784	0.098304	0.13994	0.040686
ADAM33	ADAM metallopeptidase domain 33	chr20:3648621-3662738C	NM_025220	0	0	0	0	0	0	0.380528	0	0	0	0.0761056	0.152211	0	0	0	0
ADAM33	ADAM metallopeptidase domain 33	chr20:3648621-3662738C	NM_153202	0.052662	0.187493	0.124226	0.072187	0.305556	0.064482	0.069953	0.166451	0.02938	0	0.116355	0.0996329	0.069953	0.0981226	0.0694093	0.072187
ADAM8	ADAM metallopeptidase domain 8	chr10:135075921-135090407C	NM_001109	0	0.306091	0.911164	1.29479	0.298077	3.23766	1.05968	1.59392	3.11017	0.795347	1.07582	1.08887	0.911164	1.44556	0.997749	1.29479
ADAM8	ADAM metallopeptidase domain 8	chr10:135075921-135090407C	NM_001164489	1.67683	2.2166	1.63185	1.43671	2.1725	0	1.26989	0.308652	0.546728	0.777033	1.45956	0.539334	1.63185	0.9478	0.798109	0.777033
ADAM8	ADAM metallopeptidase domain 8	chr10:135075921-135090407C	NM_001164490	0	0	0	0	1.04039	0	0	0	0	0.781635	0.208078	0.416157	0	0.156327	0.312654	0
ADAM9	ADAM metallopeptidase domain 9	chr8:38854505-38962777W	NM_003816	37.1953	5.02119	44.6857	38.4765	17.1175	16.8226	13.4195	12.5925	37.4152	17.7381	29.9666	12.3555	37.1953	18.1302	11.1207	16.8226
ADAM9	ADAM metallopeptidase domain 9	chr8:38854505-38962777W	NR_027638	0	13.3615	0.510786	0.890189	0	0	4.94814	0	3.14793	12.127	1.72137	1.99193	0.510786	5.27572	6.11912	0.890189
ADAM9	ADAM metallopeptidase domain 9	chr8:38854505-38962777W	NR_027639	0	2.01306	0	0	0	0	4.01674	6.59401	0	13.0724	0.803348	1.6067	0	4.3359	4.98843	2.01306
ADAM9	ADAM metallopeptidase domain 9	chr8:38854505-38962777W	NR_027878	0	0	0.541525	0	0	0.186866	0	0.38094	0	0	0.108305	0.21661	0	0.113561	0.152022	0
ADAMDEC1	ADAM-like, decysin 1	chr8:24241798-24263526W	NM_001145272	0.406361	0.096452	0.035684	0.021456	1.58934	0	0.876693	0.536433	0.047086	0.356907	0.591033	0.585937	0.406361	0.20225	0.209944	0.096452
ADAMDEC1	ADAM-like, decysin 1	chr8:24241798-24263526W	NM_014479	0	0	1.75304	0.896209	0	1.24387	0.826892	0.466211	0.127476	0	0.541482	0.679285	0.127476	0.521258	0.491774	0.466211
ADAMTS1	ADAM metallopeptidase with thrombospondin type 1 motif, 1	chr21:28208608-28217728C	NM_006988	22.9708	17.3418	54.6801	28.8213	11.7695	18.3656	11.7768	13.4557	36.4137	29.9749	27.5222	16.3303	22.9708	21.5919	6.59103	18.3656
ADAMTS10	ADAM metallopeptidase with thrombospondin type 1 motif, 10	chr19:8645126-8675588C	NM_030957	4.08317	5.70843	7.02342	10.2417	5.02131	2.23372	3.80203	1.51189	8.49183	14.9114	5.68435	1.8012	5.02131	6.92144	5.0512	5.70843
ADAMTS12	ADAM metallopeptidase with thrombospondin type 1 motif, 12	chr5:33527287-33892124C	NM_030955	2.32204	2.51707	1.99969	1.23643	2.16104	0.977602	1.72152	1.13415	0.785443	0.856462	1.79795	0.543731	1.99969	1.34434	0.600606	1.13415
ADAMTS13	ADAM metallopeptidase with thrombospondin type 1 motif, 13	chr9:136279459-136324507W	NM_139025	0.573334	1.08904	1.32563	1.44214	2.48567	0.700372	0	2.45089	1.16354	0.97795	1.10963	0.832098	1.16354	1.33208	0.607847	1.08904
ADAMTS13	ADAM metallopeptidase with thrombospondin type 1 motif, 13	chr9:136279459-136324507W	NM_139026	0.945629	0.184619	0	0	0	0.291466	4.05651	0.276991	0	0.965006	1.00043	1.57132	0	0.343616	0.327608	0.276991
ADAMTS13	ADAM metallopeptidase with thrombospondin type 1 motif, 13	chr9:136279459-136324507W	NM_139027	0	0	0.735196	0.348364	0	0	0	0	1.6766	0	0.482359	0.661536	0	0.0696728	0.139346	0
ADAMTS13	ADAM metallopeptidase with thrombospondin type 1 motif, 13	chr9:136279459-136324507W	NR_024514	0	0	0.320332	0	0.301776	0.195532	0	0	0.362695	0.384367	0.196961	0.162026	0.301776	0.11598	0.154087	0
ADAMTS14	ADAM metallopeptidase with thrombospondin type 1 motif, 14	chr10:72432559-72522193W	NM_080722	0.206799	0.368137	0	0.188982	0	0.274319	0	0.367675	0	0.126133	0.0413598	0.0827196	0	0.265049	0.096259	0.274319
ADAMTS14	ADAM metallopeptidase with thrombospondin type 1 motif, 14	chr10:72432559-72522193W	NM_139155	0	0	0.206604	0	0.2514	0	0.999895	0	0.326333	0	0.356846	0.339256	0.2514	0	0	0
ADAMTS15	ADAM metallopeptidase with thrombospondin type 1 motif, 15	chr11:130318869-130346539W	NM_139055	0.063832	0.037877	0.383287	1.08645	0.411523	0.01954	0.092749	0.03783	0.329412	0.04672	0.256161	0.147891	0.329412	0.245682	0.420474	0.037877
ADAMTS16	ADAM metallopeptidase with thrombospondin type 1 motif, 16	chr5:5140443-5320411W	NM_139056	0.145711	0	1.01555	0.224703	0.645834	1.09281	0.825713	0.043178	0.335332	0.159973	0.593629	0.316846	0.645834	0.304133	0.402418	0.159973
ADAMTS17	ADAM metallopeptidase with thrombospondin type 1 motif, 17	chr15:100511643-100882183C	NM_139057	6.40956	0.203752	0.417268	0.235339	0.387395	0.183944	2.24514	0.113053	0.474925	1.68592	1.98686	2.32098	0.474925	0.484402	0.6021	0.203752
ADAMTS18	ADAM metallopeptidase with thrombospondin type 1 motif, 18	chr16:77316026-77469011C	NM_199355	0.122568	0.072731	0.969251	0.021002	0.342416	0.16884	0.632232	0.411624	0.034191	0.022427	0.420132	0.343527	0.342416	0.139325	0.146368	0.072731
ADAMTS19	ADAM metallopeptidase with thrombospondin type 1 motif, 19	chr5:128796103-129074376W	NM_133638	0	0	0.007634	0	0.00765	0	0	0	0.00993	0	0.0050428	0.00420134	0.007634	0	0	0
ADAMTS2	ADAM metallopeptidase with thrombospondin type 1 motif, 2	chr5:178540851-178772329C	NM_014244	4.36401	5.88536	3.44808	3.1383	6.24501	7.53969	7.66681	8.10677	2.80819	1.15899	4.90642	1.80195	4.36401	5.16582	2.64453	5.88536
ADAMTS2	ADAM metallopeptidase with thrombospondin type 1 motif, 2	chr5:178540851-178772329C	NM_021599	0	0	0.634685	0	0	0	0	1.02084	0	1.09729	0.126937	0.253874	0	0.423625	0.519396	0
ADAMTS20	ADAM metallopeptidase with thrombospondin type 1 motif, 20	chr12:43748013-43945724C	NM_025003	0	0	0	0.00722	0	0	0	0	0	0.023132	0	0	0	0.0060704	0.00897741	0
ADAMTS3	ADAM metallopeptidase with thrombospondin type 1 motif, 3	chr4:73146687-73434516C	NM_014243	0.062242	0.073868	0.540587	0.287953	0.046815	0.828819	0.018088	0.049183	0.052088	0	0.143964	0.198853	0.052088	0.247965	0.306692	0.073868
ADAMTS4	ADAM metallopeptidase with thrombospondin type 1 motif, 4	chr1:161159539-161168845C	NM_005099	6.71335	12.5094	7.29258	14.1333	4.62918	58.0411	9.99163	20.3187	2.40942	9.26086	6.20723	2.55615	6.71335	22.8527	17.9577	14.1333
ADAMTS5	ADAM metallopeptidase with thrombospondin type 1 motif, 5	chr21:28290232-28339439C	NM_007038	1.97805	0.178011	0.211092	1.09657	0.481489	0.35202	0.899021	0.440764	0.104603	0.082338	0.734851	0.679445	0.481489	0.429941	0.356337	0.35202
ADAMTS6	ADAM metallopeptidase with thrombospondin type 1 motif, 6	chr5:64444564-64777704C	NM_197941	0.149571	0.118339	0.534593	0.666338	0.543746	0.414619	0.492614	0.354571	0.751015	0.054737	0.494308	0.194325	0.534593	0.321721	0.219597	0.354571
ADAMTS7	ADAM metallopeptidase with thrombospondin type 1 motif, 7	chr15:79051546-79103773C	NM_014272	1.9142	4.75889	0.364496	0.644669	0.40072	0.417585	0.690545	0.339028	0.787142	0.144935	0.83142	0.565285	0.690545	1.26102	1.75625	0.417585
ADAMTS8	ADAM metallopeptidase with thrombospondin type 1 motif, 8	chr11:130274820-130298539C	NM_007037	0	0	1.91008	1.22092	0.382814	0.484717	1.03535	2.11145	0.055213	0.036217	0.67669	0.718386	0.382814	0.77066	0.801939	0.484717
ADAMTS9	ADAM metallopeptidase with thrombospondin type 1 motif, 9	chr3:64501333-64673365C	NM_182920	10.4332	85.041	12.5661	119.816	5.93804	37.6171	4.47946	28.6052	20.6697	115.042	10.8173	5.7315	10.4332	77.2242	38.047	85.041
ADAMTSL1	ADAMTS-like 1	chr9:18474104-18910945W	NM_001040272	0.85768	0.467673	0.546817	0.227721	1.22544	0.352479	1.6369	1.0166	0.413839	0.194963	0.936136	0.448395	0.85768	0.451887	0.298427	0.352479
ADAMTSL1	ADAMTS-like 1	chr9:18474104-18910945W	NM_052866	0	0	0	0	0	0.049674	0.142166	0	0	0.036405	0.0284332	0.0568664	0	0.0172158	0.0214984	0
ADAMTSL2	ADAMTS-like 2	chr9:136397286-136440640W	NM_001145320	0	0.66949	0	0	0.273385	0	0.368464	0	0	0	0.12837	0.160069	0	0.133898	0.267796	0
ADAMTSL2	ADAMTS-like 2	chr9:136397286-136440640W	NM_014694	6.07905	16.6993	7.2796	9.91066	19.9243	19.3136	17.5746	36.9687	6.41675	4.37817	11.4548	6.01492	7.2796	17.4541	11.0701	16.6993
ADAMTSL3	ADAMTS-like 3	chr15:84322838-84708591W	NM_207517	1.67989	2.15491	0.572164	0.392254	0.175193	0.415929	1.42147	0.492908	0.485833	0.623809	0.866908	0.579487	0.572164	0.815961	0.674331	0.492908
ADAMTSL4	ADAMTS-like 4	chr1:150521898-150533410W	NM_019032	0.81971	0.433787	0.897722	0.926501	0.982755	0.589972	0.401196	0.309259	1.44416	0.285025	0.909109	0.334006	0.897722	0.508909	0.235194	0.433787
ADAMTSL4	ADAMTS-like 4	chr1:150521898-150533410W	NM_025008	0	0.411076	0.335535	0	0	0.294012	0	0.293548	0	0.228106	0.067107	0.134214	0	0.245348	0.136125	0.293548
ADAMTSL5	ADAMTS-like 5	chr19:1505017-1513188C	NM_213604	2.09245	1.84365	0.333146	0.412856	0.224833	0.575833	0.515942	1.11482	0.48641	0.649728	0.730557	0.689075	0.48641	0.919378	0.517644	0.649728
ADAP1	ArfGAP with dual PH domains 1	chr7:937538-994289C	NM_006869	9.60024	13.987	4.48578	6.97213	3.74037	2.22201	3.37959	1.04848	9.39476	8.65469	6.12015	2.78134	4.48578	6.57686	4.66715	6.97213
ADAP2	ArfGAP with dual PH domains 2	chr17:29248754-29286209W	NM_018404	1.81354	2.15227	1.40716	1.0245	4.92472	1.53424	3.16212	3.30903	1.83959	2.09964	2.62942	1.29117	1.83959	2.02394	0.763196	2.09964
ADAR	adenosine deaminase, RNA-specific	chr1:154554536-154600437C	NM_001025107	11.0344	16.8077	6.82359	9.68896	10.9231	15.8726	12.2161	14.6213	2.5007	10.83	8.69959	3.59742	10.9231	13.5641	2.80928	14.6213
ADAR	adenosine deaminase, RNA-specific	chr1:154554536-154600437C	NM_001111	7.80559	14.4743	21.8661	17.6962	24.8777	81.1039	27.3986	23.9836	19.8739	25.9807	20.3644	6.78334	21.8661	32.6478	24.5819	23.9836
ADAR	adenosine deaminase, RNA-specific	chr1:154554536-154600437C	NM_015840	5.63924	23.8726	16.0875	0	0	6.51462	0	0	0	0	4.34535	6.26416	0	6.07743	9.24838	0
ADAR	adenosine deaminase, RNA-specific	chr1:154554536-154600437C	NM_015841	9.80879	0	0	14.9897	12.2991	0.71668	7.77079	24.4165	16.6587	4.45227	9.30747	5.51782	9.80879	8.91502	9.4213	4.45227
ADARB1	adenosine deaminase, RNA-specific, B1	chr21:46494493-46646478W	NM_001112	0.029674	0.513101	0.17984	1.03063	0.235217	0.466994	0.114561	0.533908	0.230077	0.875929	0.157874	0.0774454	0.17984	0.684112	0.226192	0.533908
ADARB1	adenosine deaminase, RNA-specific, B1	chr21:46494493-46646478W	NM_001160230	0	0.415161	0.248025	0	0	0	0	0	0	0	0.049605	0.09921	0	0.0830322	0.166064	0
ADARB1	adenosine deaminase, RNA-specific, B1	chr21:46494493-46646478W	NM_015833	0.455782	0	0	0	0.498959	0	0	0	0.910085	0	0.372965	0.343347	0.455782	0	0	0
ADARB1	adenosine deaminase, RNA-specific, B1	chr21:46494493-46646478W	NM_015834	0.25815	0	0.778732	0	0	0	0	0	0	0	0.207376	0.302668	0	0	0	0
ADARB1	adenosine deaminase, RNA-specific, B1	chr21:46494493-46646478W	NR_027672	1.18007	0.04398	0.454453	0	0	0	0	0	0	0.62042	0.326904	0.461466	0	0.13288	0.244364	0
ADARB1	adenosine deaminase, RNA-specific, B1	chr21:46494493-46646478W	NR_027673	0	0	0.392915	0	1.03334	0.363792	1.48864	0.516381	0	0	0.582979	0.589728	0.392915	0.176035	0.220931	0
ADARB1	adenosine deaminase, RNA-specific, B1	chr21:46494493-46646478W	NR_027674	0	0	0	0	0	0	0	0	0	0.070882	0	0	0	0.0141764	0.0283528	0
ADARB2	adenosine deaminase, RNA-specific, B2	chr10:1228074-1779718C	NM_018702	0	0.058854	0.053174	0.01133	0.042628	0.020241	1.42672	1.41071	0.027667	0.036296	0.310038	0.558627	0.042628	0.307487	0.55185	0.036296
ADAT1	adenosine deaminase, tRNA-specific 1	chr16:75632998-75657154C	NM_012091	1.72719	7.805	6.14003	4.59856	5.61039	4.44668	6.89185	6.1548	6.15224	3.98697	5.30434	1.83451	6.14003	5.3984	1.40723	4.59856
ADAT2	adenosine deaminase, tRNA-specific 2, TAD2 homolog (S. cerevisiae)	chr6:143743970-143771841C	NM_182503	2.89757	2.83699	1.4385	0.837405	1.7186	1.04074	1.20412	1.77447	0.81232	2.62976	1.61422	0.707103	1.4385	1.82387	0.808051	1.77447
ADAT3	adenosine deaminase, tRNA-specific 3, TAD3 homolog (S. cerevisiae)	chr19:1905373-1926011W	NM_138422	1.8575	2.74721	1.41202	2.4522	1.61518	1.46653	0.904687	2.78698	1.98916	2.20636	1.55571	0.381305	1.61518	2.33186	0.481391	2.4522
ADC	arginine decarboxylase	chr1:33546714-33585994W	NM_052998	1.32897	1.62649	2.94795	2.92233	6.84534	8.7212	4.07928	6.20243	3.16269	1.21587	3.67285	1.81711	3.16269	4.13767	2.88416	2.92233
ADCK1	aarF domain containing kinase 1	chr14:78266426-78400296W	NM_001142545	0.261435	0	0	0	0	0.109871	0	0.592091	0.965163	0.926358	0.24532	0.373893	0	0.325664	0.371617	0.109871
ADCK1	aarF domain containing kinase 1	chr14:78266426-78400296W	NM_020421	2.19625	1.54047	2.10511	1.87196	2.6674	1.63856	3.77211	2.02623	1.15974	0.702099	2.38012	0.850755	2.19625	1.55586	0.459816	1.63856
ADCK2	aarF domain containing kinase 2	chr7:140372953-140394908W	NM_052853	16.6289	5.09288	12.2923	10.5393	13.4296	8.093	15.6107	8.73483	17.2507	11.6943	15.0424	1.89108	15.6107	8.83086	2.26469	8.73483
ADCK3	aarF domain containing kinase 3	chr1:227127938-227175246W	NM_020247	39.6511	44.2631	34.6704	34.1683	28.219	19.6481	27.7266	17.1837	33.1216	33.1478	32.6777	4.40884	33.1216	29.6822	10.0163	33.1478
ADCK4	aarF domain containing kinase 4	chr19:41197434-41222790C	NM_001142555	5.09578	3.24381	6.72021	6.77233	7.80321	9.54338	1.89699	4.75023	5.09866	6.25811	5.32297	1.99715	5.09866	6.11357	2.11247	6.25811
ADCK4	aarF domain containing kinase 4	chr19:41197434-41222790C	NM_024876	4.49071	5.56095	1.72964	2.48794	2.32176	1.34498	6.38756	4.05704	1.96445	1.93325	3.37882	1.79591	2.32176	3.07683	1.53529	2.48794
ADCK5	aarF domain containing kinase 5	chr8:145597731-145618451W	NM_174922	3.93013	2.14005	4.81893	1.52111	3.39819	2.68922	3.14416	4.93237	3.17286	2.775	3.69285	0.629704	3.39819	2.81155	1.15155	2.68922
ADCY1	adenylate cyclase 1 (brain)	chr7:45614125-45762712W	NM_021116	6.51645	7.60456	5.9691	3.96283	9.273	5.08867	19.2825	15.6568	4.87704	1.37939	9.18361	5.25335	6.51645	6.73846	4.88739	5.08867
ADCY10	adenylate cyclase 10 (soluble)	chr1:167778625-167883453C	NM_001167749	0	0	0	0.014933	0.039197	0.013339	0	0.043238	0.004367	0.0267	0.0087128	0.0153357	0	0.019642	0.014521	0.014933
ADCY10	adenylate cyclase 10 (soluble)	chr1:167778625-167883453C	NM_018417	0	0	0	0.024493	0	0.021879	0.058267	0	0.05193	0	0.0220394	0.0270669	0	0.0092744	0.0113888	0
ADCY2	adenylate cyclase 2 (brain)	chr5:7396343-7830194W	NM_020546	3.59381	3.23161	2.26762	3.41997	1.004	1.88431	2.73947	11.9163	1.32252	1.28484	2.18548	0.942088	2.26762	4.3474	3.86883	3.23161
ADCY3	adenylate cyclase 3	chr2:25042041-25142055C	NM_004036	1.93772	2.17732	3.89019	3.28722	4.81532	3.04996	4.49287	2.54924	3.80669	1.41825	3.78856	0.998656	3.89019	2.4964	0.663152	2.54924
ADCY4	adenylate cyclase 4	chr14:24787571-24803864C	NM_139247	1.48624	1.82916	0.619741	1.1444	0.502744	4.36987	1.07177	0.782944	1.41267	1.59141	1.01863	0.400499	1.07177	1.94356	1.26568	1.59141
ADCY5	adenylate cyclase 5	chr3:123003399-123167392C	NM_183357	9.33599	11.3875	20.0615	26.1173	10.7407	7.52963	14.2094	8.70924	25.7929	32.5266	16.0281	6.12647	14.2094	17.2541	10.1371	11.3875
ADCY6	adenylate cyclase 6	chr12:49159976-49182820C	NM_015270	3.39617	3.58394	1.61836	1.93552	1.54976	1.83445	3.10865	2.89915	3.22175	2.92229	2.57894	0.817752	3.10865	2.63507	0.66075	2.89915
ADCY6	adenylate cyclase 6	chr12:49159976-49182820C	NM_020983	5.1762	7.44666	9.2116	10.4927	8.94031	5.82033	8.54868	7.67355	9.41927	10.746	8.25921	1.56879	8.94031	8.43585	1.89568	7.67355
ADCY7	adenylate cyclase 7	chr16:50321823-50352043W	NM_001114	2.18402	2.62698	4.23743	1.97226	3.27906	3.69517	7.27314	4.88588	5.03031	1.2745	4.40079	1.72312	4.23743	2.89096	1.27696	2.62698
ADCY8	adenylate cyclase 8 (brain)	chr8:131792548-132052835C	NM_001115	0	0	0	0	0.009495	0.045085	0.02568	0.034914	0	0	0.007035	0.0100216	0	0.0159998	0.0198579	0
ADCY9	adenylate cyclase 9	chr16:4012653-4166186C	NM_001116	11.9262	11.8574	11.6537	12.332	5.77097	6.01166	9.1603	6.12976	10.5431	12.5913	9.81084	2.24279	10.5431	9.78443	3.04159	11.8574
ADCYAP1	adenylate cyclase activating polypeptide 1 (pituitary)	chr18:904944-912171W	NM_001099733	12.6551	25.169	4.39768	25.8343	13.1051	40.815	16.4876	24.4627	2.03646	8.51105	9.73639	5.53601	12.6551	24.9584	10.2275	25.169
ADCYAP1	adenylate cyclase activating polypeptide 1 (pituitary)	chr18:904944-912171W	NM_001117	1.86513	9.88369	8.36117	1.28317	27.3489	19.682	2.17608	3.81847	5.66078	1.32524	9.0824	9.44116	5.66078	7.19852	6.98512	3.81847
ADCYAP1R1	adenylate cyclase activating polypeptide 1 (pituitary) receptor type I	chr7:31092142-31146311W	NM_001118	0	0	0.378321	0.201519	0.189556	0.382524	0.672875	0.348504	0.49211	0	0.346572	0.23385	0.378321	0.186509	0.163988	0.201519
ADD1	adducin 1 (alpha)	chr4:2845584-2931787W	NM_001119	22.8187	30.8142	17.1005	16.1348	22.6203	5.05429	20.2798	12.4556	15.6216	6.3208	19.6882	2.8976	20.2798	14.1559	9.2578	12.4556
ADD1	adducin 1 (alpha)	chr4:2845584-2931787W	NM_014189	8.9379	0	14.0662	12.9139	12.9002	22.0159	14.7098	16.5132	11.7182	22.9914	12.4665	2.03914	12.9002	14.8869	8.30256	16.5132
ADD1	adducin 1 (alpha)	chr4:2845584-2931787W	NM_014190	5.78647	1.26402	1.15623	2.5968	1.46163	3.16739	0	2.00467	1.78506	1.33726	2.03788	1.96866	1.46163	2.07403	0.731094	2.00467
ADD1	adducin 1 (alpha)	chr4:2845584-2931787W	NM_176801	0	3.70531	0	0	0	0	0	0	0	0	0	0	0	0.741062	1.48212	0
ADD2	adducin 2 (beta)	chr2:70889216-70995375C	NM_001185054	0.460971	0.056771	0.084481	0.067696	0.237748	0.077944	0.027803	0.1512	0.102748	0.041002	0.18275	0.15524	0.102748	0.0789226	0.0381567	0.067696
ADD2	adducin 2 (beta)	chr2:70889216-70995375C	NM_001185055	0	0	0	0.009021	0	0	0	0	0.045119	0	0.0090238	0.0180476	0	0.0018042	0.0036084	0
ADD2	adducin 2 (beta)	chr2:70889216-70995375C	NM_001617	0	0	0.033834	0	0	0.051432	0	0	0	0	0.0067668	0.0135336	0	0.0102864	0.0205728	0
ADD2	adducin 2 (beta)	chr2:70889216-70995375C	NM_017482	0	0	0	0	0	0.003926	0	0	0	0	0	0	0	0.0007852	0.0015704	0
ADD2	adducin 2 (beta)	chr2:70889216-70995375C	NM_017484	0.02315	0	0.003447	0	0.01194	0	0	0	0	0.038632	0.0077074	0.00886959	0.003447	0.0077264	0.0154528	0
ADD3	adducin 3 (gamma)	chr10:111765726-111895320W	NM_001121	0	0	0	0.235156	0.846342	1.68856	0	0	0	2.08029	0.169268	0.338537	0	0.800802	0.897522	0.235156
ADD3	adducin 3 (gamma)	chr10:111765726-111895320W	NM_016824	11.7072	4.74426	16.8525	9.94467	6.6757	5.3607	10.0289	7.42978	17.9281	7.75748	12.6385	4.21828	11.7072	7.04738	1.8544	7.42978
ADD3	adducin 3 (gamma)	chr10:111765726-111895320W	NM_019903	0	0	1.55615	0.496874	0	0.155515	1.93836	0	0.633666	0	0.825636	0.796494	0.633666	0.130478	0.192845	0
ADH1A	alcohol dehydrogenase 1A (class I), alpha polypeptide	chr4:100197524-100212142C	NM_000667	0.995362	2.21489	1.64094	0.341102	0.748656	0.101565	0.976237	0.049158	6.94142	16.5739	2.26052	2.35926	0.995362	3.85612	6.40905	0.341102
ADH1B	alcohol dehydrogenase 1B (class I), beta polypeptide	chr4:100227528-100242572C	NM_000668	3.07445	12.0688	6.54968	1.61318	1.01645	0.310265	2.39561	0.520588	11.9595	35.0889	4.99915	3.92928	3.07445	9.92034	13.3251	1.61318
ADH1C	alcohol dehydrogenase 1C (class I), gamma polypeptide	chr4:100257651-100273917C	NM_000669	6.83491	10.8885	5.94222	1.42083	2.17013	0.201059	4.36616	0.340597	31.8111	71.6586	10.2249	10.9087	5.94222	16.9019	27.667	1.42083
ADH4	alcohol dehydrogenase 4 (class II), pi polypeptide	chr4:100044835-100065449C	NM_000670	0	0	0	0	0	0	0	0	0.728481	0	0.145696	0.291392	0	0	0	0
ADH5	alcohol dehydrogenase 5 (class III), chi polypeptide	chr4:99992132-100009931C	NM_000671	30.7985	13.0656	26.522	20.0275	23.106	17.9529	23.4817	17.1686	20.2727	21.1362	24.8362	3.57896	23.4817	17.8702	2.78942	17.9529
ADH6	alcohol dehydrogenase 6 (class V)	chr4:100123795-100140403C	NM_000672	0	0.153676	0.259628	0.095106	0.122184	0.225327	0.127308	0.144256	0.893191	0.399597	0.280462	0.317187	0.127308	0.203592	0.106463	0.153676
ADH6	alcohol dehydrogenase 6 (class V)	chr4:100123795-100140403C	NM_001102470	0.129259	0	0.050594	0.011593	0.216791	0.019431	0.086712	0.055675	0.077024	0.037074	0.112076	0.0581593	0.086712	0.0247546	0.0196071	0.019431
ADH7	alcohol dehydrogenase 7 (class IV), mu or sigma polypeptide	chr4:100333419-100356667C	NM_001166504	0	0	0	0	0.037059	0	0	0	0	0	0.0074118	0.0148236	0	0	0	0
ADHFE1	alcohol dehydrogenase, iron containing, 1	chr8:67344718-67381042W	NM_144650	1.72256	1.07894	9.48134	4.66779	2.79688	0.537067	4.1437	2.83574	3.25679	3.32703	4.28025	2.71513	3.25679	2.48931	1.50784	2.83574
ADI1	acireductone dioxygenase 1	chr2:3501691-3523350C	NM_018269	64.1346	71.3646	41.9684	56.7805	43.8457	25.6029	66.3792	45.4656	63.7326	58.1817	56.0121	10.7546	63.7326	51.4791	15.3245	56.7805
ADIPOQ	adiponectin, C1Q and collagen domain containing	chr3:186560463-186576250W	NM_004797	0.039588	0	0	0	0	0.008079	0	0	0.011043	0	0.0101262	0.0153392	0	0.0016158	0.0032316	0
ADIPOR1	adiponectin receptor 1	chr1:202909963-202927700C	NM_001127687	0	0	0	0.633381	0	0	0	0	0.853173	0	0.170635	0.341269	0	0.126676	0.253352	0
ADIPOR1	adiponectin receptor 1	chr1:202909963-202927700C	NM_015999	42.2952	36.084	33.1299	33.732	40.2442	27.5583	35.4419	36.9447	33.9526	36.4889	37.0127	3.61262	35.4419	34.1616	3.48269	36.084
ADIPOR2	adiponectin receptor 2	chr12:1800247-1897844W	NM_024551	26.8946	20.4742	29.1955	27.5374	27.4151	23.1947	25.4059	24.1499	26.8922	22.9124	27.1606	1.21879	26.8946	23.6537	2.28906	23.1947
ADK	adenosine kinase	chr10:75910965-76469059W	NM_001123	2.80824	0.63396	2.40498	2.13902	1.76189	2.84946	2.42651	2.16947	1.08889	2.15651	2.0981	0.60628	2.40498	1.98968	0.729336	2.15651
ADK	adenosine kinase	chr10:75910965-76469059W	NM_006721	3.12022	4.67543	3.54732	3.02548	4.45503	2.26559	2.40337	3.5813	2.40915	3.5599	3.18702	0.769587	3.12022	3.42154	0.788669	3.5599
ADM	adrenomedullin	chr11:10326642-10328923W	NM_001124	7.12621	31.1583	22.387	37.8738	37.9092	102.133	10.8995	15.856	10.3927	19.7651	17.7429	11.3298	10.8995	41.3571	31.3889	31.1583
ADM2	adrenomedullin 2	chr22:50920012-50924864W	NM_024866	15.7295	12.0059	3.91784	3.96414	3.16467	5.1134	3.6221	2.46226	4.34608	8.66965	6.15604	4.8022	3.91784	6.44308	3.45436	5.1134
ADNP	activity-dependent neuroprotector homeobox	chr20:49506883-49547527C	NM_015339	5.86906	3.60833	6.79499	3.9696	1.65739	3.34326	2.80386	3.80288	5.62709	3.54914	4.55048	1.96755	5.62709	3.65464	0.215131	3.60833
ADNP	activity-dependent neuroprotector homeobox	chr20:49506883-49547527C	NM_181442	8.0362	6.1541	18.8394	16.6803	15.3932	15.8192	18.5031	15.7184	14.1444	12.2962	14.9833	3.90877	15.3932	13.3336	3.89068	15.7184
ADNP2	ADNP homeobox 2	chr18:77866915-77898226W	NM_014913	6.4254	9.68164	7.70846	7.81626	5.64251	8.47868	6.25673	7.0245	7.7513	8.96251	6.75688	0.836207	6.4254	8.39272	0.916263	8.47868
ADO	2-aminoethanethiol (cysteamine) dioxygenase	chr10:64564516-64568238W	NM_032804	8.34494	8.14233	8.16004	8.12066	11.0684	6.51911	7.5368	7.59382	6.86811	6.90912	8.39565	1.43335	8.16004	7.45701	0.649407	7.59382
ADORA1	adenosine A1 receptor	chr1:203096836-203136533W	NM_000674	0.989367	1.24092	1.54645	1.39346	0.907492	0	0.69509	0.920306	1.17623	4.55361	1.06293	0.286884	0.989367	1.62166	1.5437	1.24092
ADORA1	adenosine A1 receptor	chr1:203096836-203136533W	NM_001048230	1.5768	0.011802	8.43043	4.99699	4.0276	0.361137	3.34188	0.685372	5.15678	4.97705	4.5067	2.27986	4.0276	2.20647	2.28029	0.685372
ADORA2A	adenosine A2a receptor	chr22:24823530-24838324W	NM_000675	8.01606	15.0872	4.07421	14.3604	8.49177	19.3569	15.0853	12.0546	3.49696	13.5693	7.83285	4.14711	8.01606	14.8857	2.45178	14.3604
ADORA2B	adenosine A2b receptor	chr17:15848231-15879210W	NM_000676	2.59481	2.05298	2.42162	3.42513	1.95167	1.78475	2.51353	0.702451	2.41274	8.86285	2.37887	0.223713	2.42162	3.36563	2.88228	2.05298
ADORA3	adenosine A3 receptor	chr1:112025971-112106597C	NM_000677	0	0	0.0866	0	0.091323	0	0.009637	0.03191	0.050752	0	0.0476624	0.0378142	0.050752	0.006382	0.012764	0
ADORA3	adenosine A3 receptor	chr1:112025971-112106597C	NM_001081976	0	0	0	0	0.125245	0.031816	0.162619	0	0.162965	0	0.0901658	0.0748859	0.125245	0.0063632	0.0127264	0
ADPGK	ADP-dependent glucokinase	chr15:73043710-73076126C	NM_031284	0	4.30973	0.524483	5.09183	2.78991	0.104867	0.634527	0.288866	0.292911	4.56062	0.848365	0.994833	0.524483	2.87118	2.1989	4.30973
ADPGK	ADP-dependent glucokinase	chr15:73043710-73076126C	NR_023318	2.37367	2.30844	0.510709	2.9209	3.12621	1.03472	0.268686	0.416646	0.422481	3.43271	1.34035	1.17782	0.510709	2.02268	1.1342	2.30844
ADPGK	ADP-dependent glucokinase	chr15:73043710-73076126C	NR_023319	4.04469	0	9.59785	1.80272	2.25102	10.4547	8.41577	9.78764	9.9247	2.47171	6.84681	3.11373	8.41577	4.90336	4.34152	2.47171
ADPRH	ADP-ribosylarginine hydrolase	chr3:119298523-119308791W	NM_001125	4.68961	2.18869	4.66119	3.56328	3.24417	3.46256	2.57251	3.2581	4.79172	4.41584	3.99184	0.91085	4.66119	3.37769	0.713782	3.46256
ADPRHL1	ADP-ribosylhydrolase like 1	chr13:114076260-114107839C	NM_138430	0	0	0.115384	0.243875	0.36108	0.179333	0.251207	0	0.140082	0.381443	0.173551	0.123143	0.140082	0.16093	0.146725	0.179333
ADPRHL1	ADP-ribosylhydrolase like 1	chr13:114076260-114107839C	NM_199162	2.12897	2.87116	1.45148	1.34784	1.68873	0.429321	1.51504	0.841149	1.76217	1.70702	1.70928	0.238138	1.68873	1.4393	0.837627	1.34784
ADPRHL2	ADP-ribosylhydrolase like 2	chr1:36554453-36559532W	NM_017825	5.19885	34.157	23.838	29.7178	24.5674	23.9647	12.9586	18.2535	14.0388	19.4964	16.1203	7.27357	14.0388	25.1179	6.04842	23.9647
ADRA1A	adrenergic, alpha-1A-, receptor	chr8:26605667-26722922C	NM_033303	0	0	0	0	0	0.032092	0	0	0	0	0	0	0	0.0064184	0.0128368	0
ADRA1A	adrenergic, alpha-1A-, receptor	chr8:26605667-26722922C	NM_033304	0	0	0	0	0	0	0.052618	0	0	0	0.0105236	0.0210472	0	0	0	0
ADRA1B	adrenergic, alpha-1B-, receptor	chr5:159343740-159400017W	NM_000679	0	0	0.137884	0.128531	0.526783	0.237827	0.256916	0.269911	0.280244	0.970608	0.240365	0.174458	0.256916	0.321375	0.338113	0.237827
ADRA1D	adrenergic, alpha-1D-, receptor	chr20:4201278-4229659C	NM_000678	0.06795	1.24995	0.757743	0.031048	0.189832	0.041601	0.11848	0.026847	0.274845	2.58617	0.28177	0.247965	0.189832	0.787124	1.01551	0.041601
ADRA2A	adrenergic, alpha-2A-, receptor	chr10:112836790-112840660W	NM_000681	12.0973	7.71995	11.6115	12.3434	45.1653	13.3038	17.6932	17.0754	18.2435	19.8664	20.9622	12.4088	17.6932	14.0618	4.15984	13.3038
ADRA2B	adrenergic, alpha-2B-, receptor	chr2:96778626-96781888C	NM_000682	1.8321	8.33482	4.82783	17.4021	0.214754	0.01133	0.516281	0.04387	0.54204	0.751742	1.5866	1.71374	0.54204	5.30877	6.81107	0.751742
ADRA2C	adrenergic, alpha-2C-, receptor	chr4:3768296-3770251W	NM_000683	3.51939	1.04418	0.377366	0.402021	1.32354	0.179557	1.53412	0.695249	1.71804	0.643975	1.69449	1.02264	1.53412	0.592997	0.291214	0.643975
ADRB1	adrenergic, beta-1-, receptor	chr10:115803806-115806665W	NM_000684	1.6152	3.00688	0.366755	0.586075	0.952834	1.05997	1.04921	2.05213	1.2545	1.29809	1.0477	0.409271	1.04921	1.60063	0.847887	1.29809
ADRB2	adrenergic, beta-2-, receptor, surface	chr5:148206156-148208196W	NM_000024	1.15386	3.47611	0.847024	1.07472	1.24935	1.57588	0.825391	2.10409	0.742777	0.974456	0.96368	0.199652	0.847024	1.84105	0.911172	1.57588
ADRB3	adrenergic, beta-3-, receptor	chr8:37820516-37824184C	NM_000025	0	0	0	0.015653	0	0.013983	0	0	0	0	0	0	0	0.0059272	0.00727849	0
ADRBK1	adrenergic, beta, receptor kinase 1	chr11:67033905-67054029W	NM_001619	24.1699	32.742	17.2417	25.4042	24.9304	22.2366	23.4638	21.8318	24.4965	27.4499	22.8605	2.84991	24.1699	25.9329	3.98563	25.4042
ADRBK2	adrenergic, beta, receptor kinase 2	chr22:25960861-26125256W	NM_005160	4.67247	7.74191	11.3118	15.027	12.8663	14.7687	14.4448	13.1281	6.92443	10.7942	10.044	3.67491	11.3118	12.292	2.72984	13.1281
ADRM1	adhesion regulating molecule 1	chr20:60878027-60883916W	NM_007002	28.4065	34.2972	13.5484	18.532	18.6934	28.0199	22.3636	24.4628	8.8849	17.2072	18.3794	6.78231	18.6934	24.5038	6.2798	24.4628
ADRM1	adhesion regulating molecule 1	chr20:60878027-60883916W	NM_175573	0	18.3154	5.85118	11.8562	5.37923	2.68608	0	0.894197	6.87466	14.1143	3.62102	2.99582	5.37923	9.57326	6.70848	11.8562
ADSL	adenylosuccinate lyase	chr22:40742504-40762573W	NM_000026	9.9804	3.34028	8.57455	8.12473	8.08639	9.42599	11.8037	10.2137	7.03108	8.08739	9.09522	1.65341	8.57455	7.83843	2.38913	8.12473
ADSL	adenylosuccinate lyase	chr22:40742504-40762573W	NM_001123378	0	5.70834	1.78141	0.614778	1.06202	0	0	1.61572	0.978816	1.60822	0.76445	0.683736	0.978816	1.90941	1.99653	1.60822
ADSS	adenylosuccinate synthase	chr1:244571797-244615413C	NM_001126	8.08497	11.5843	15.3225	9.80614	11.696	11.3954	11.1745	9.77781	11.6983	7.07216	11.5952	2.29835	11.696	9.92717	1.61802	9.80614
ADSSL1	adenylosuccinate synthase like 1	chr14:105190534-105213645W	NM_152328	0.913998	1.81605	1.83939	2.31492	3.33977	1.68715	2.30834	1.44053	0.896862	2.2691	1.85967	0.918008	1.83939	1.90555	0.338143	1.81605
ADSSL1	adenylosuccinate synthase like 1	chr14:105190534-105213645W	NM_199165	1.51685	0.497967	0	0.13602	0.249757	0	1.42911	0.423847	0.555256	0	0.750196	0.616429	0.555256	0.211567	0.210863	0.13602
AEBP1	AE binding protein 1	chr7:44143960-44154158W	NM_001129	14.0751	9.0634	12.0784	6.40586	19.0595	12.3006	32.348	8.47311	6.29192	3.47726	16.7706	8.79749	14.0751	7.94405	2.92679	8.47311
AEBP2	AE binding protein 2	chr12:19592608-19675173W	NM_001114176	1.25351	4.36381	1.96794	2.31467	1.47311	1.60108	2.26915	1.69317	1.29301	2.41509	1.65134	0.400091	1.47311	2.47756	0.997182	2.31467
AEBP2	AE binding protein 2	chr12:19592608-19675173W	NM_153207	2.48745	0.133058	1.66586	1.63666	2.02942	1.9476	0.113626	1.37049	1.53147	0.658831	1.56556	0.798045	1.66586	1.14933	0.662878	1.37049
AEN	apoptosis enhancing nuclease	chr15:89164527-89175512W	NM_022767	14.9122	17.594	12.8665	13.8001	29.1726	20.1103	17.3679	16.0215	20.5313	13.5527	18.9701	5.7064	17.3679	16.2157	2.45081	16.0215
AES	amino-terminal enhancer of split	chr19:3052908-3062964C	NM_001130	304.685	392.239	149.476	170.107	282.926	140.355	205.33	189.35	179.968	237.879	224.477	59.7033	205.33	225.986	88.9705	189.35
AES	amino-terminal enhancer of split	chr19:3052908-3062964C	NM_198969	5.52345	21.386	3.25147	4.99965	6.68927	16.9832	11.2106	7.3549	2.79602	6.35242	5.89416	3.02048	5.52345	11.4152	6.53753	7.3549
AES	amino-terminal enhancer of split	chr19:3052908-3062964C	NM_198970	0	11.9346	2.03208	3.68135	2.30655	2.66102	4.40247	5.77662	0.988209	1.87097	1.94586	1.47485	2.03208	5.18491	3.61997	3.68135
AFAP1	actin filament associated protein 1	chr4:7760440-7941653C	NM_001134647	2.93766	0	0.427348	1.11476	0.229395	0	0	0.530091	0.618999	0	0.842681	1.06749	0.427348	0.328971	0.443302	0
AFAP1	actin filament associated protein 1	chr4:7760440-7941653C	NM_198595	0	6.37713	5.43888	6.91278	2.74559	5.33549	4.15946	4.55506	5.5778	5.53785	3.58435	2.06373	4.15946	5.74366	0.82339	5.53785
AFAP1-AS1	AFAP1 antisense RNA 1 (non-protein coding)	chr4:7755817-7780652W	NR_026892	1.62699	1.17119	1.41851	1.79149	0.429882	1.21382	1.42618	0.806157	0.658454	0.849191	1.112	0.475154	1.41851	1.16637	0.353101	1.17119
AFAP1L1	actin filament associated protein 1-like 1	chr5:148651401-148721365W	NM_001146337	0.532681	0.579494	0.123524	0.135475	0.289759	0.217416	0.309598	0.164255	0.02617	0.422368	0.256346	0.173745	0.289759	0.303802	0.17049	0.217416
AFAP1L1	actin filament associated protein 1-like 1	chr5:148651401-148721365W	NM_152406	0	0	0.323194	0.419192	0.116742	0	0	0.367808	0.082661	0	0.104519	0.11857	0.082661	0.1574	0.193458	0
AFAP1L2	actin filament associated protein 1-like 2	chr10:116054584-116164515C	NM_001001936	1.54951	1.57832	1.09624	1.12988	0.685561	0.511531	0.821121	0.792267	0.711919	2.93535	0.97287	0.322925	0.821121	1.38947	0.850907	1.12988
AFAP1L2	actin filament associated protein 1-like 2	chr10:116054584-116164515C	NM_032550	0	0.152898	0.106197	0.109456	0	0	0	0	0	0	0.0212394	0.0424788	0	0.0524708	0.0657153	0
AFF1	AF4/FMR2 family, member 1	chr4:87856154-88062205W	NM_001166693	5.4596	4.98545	1.31341	8.78692	11.9249	1.77209	1.21967	2.05105	9.37001	5.27933	5.85752	4.2771	5.4596	4.57497	2.55466	4.98545
AFF1	AF4/FMR2 family, member 1	chr4:87856154-88062205W	NM_005935	4.81438	4.9458	12.3384	2.67867	2.64944	15.5693	11.7725	9.67823	1.02148	4.65691	6.51923	4.68116	4.81438	7.50578	4.64134	4.9458
AFF2	AF4/FMR2 family, member 2	chrX:147582139-148082192W	NM_001169122	0	0	0	0	0	0	0.0064	0	0	0	0.00128	0.00256	0	0	0	0
AFF2	AF4/FMR2 family, member 2	chrX:147582139-148082192W	NM_001169123	0	0	0	0	0	0.223733	0	0.219184	0.110516	0.192823	0.0221032	0.0442064	0	0.127148	0.104351	0.192823
AFF2	AF4/FMR2 family, member 2	chrX:147582139-148082192W	NM_001169124	0	0	0.078402	0	0	0	0	0	0	0	0.0156804	0.0313608	0	0	0	0
AFF2	AF4/FMR2 family, member 2	chrX:147582139-148082192W	NM_001169125	0	0.078879	0	0.288134	0.004242	0	0	0	0	0	0.0008484	0.0016968	0	0.0734026	0.111627	0
AFF2	AF4/FMR2 family, member 2	chrX:147582139-148082192W	NM_001170628	0.08852	0	0.08692	0.239723	0.296485	0	0.121511	0	0.074101	0.194958	0.133507	0.0829807	0.08852	0.0869362	0.107412	0
AFF3	AF4/FMR2 family, member 3	chr2:100163718-100759037C	NM_001025108	0	0	0.019142	0.015295	0.019182	0.02277	0.051879	0.061717	0.01245	0.032666	0.0205306	0.0171655	0.019142	0.0264896	0.0205911	0.02277
AFF4	AF4/FMR2 family, member 4	chr5:132211072-132299354C	NM_014423	15.7535	22.7583	30.9262	25.7659	32.7913	31.2886	25.0774	25.0648	25.7917	21.268	26.068	5.93718	25.7917	25.2291	3.43011	25.0648
AFG3L1P	AFG3 ATPase family gene 3-like 1 (S. cerevisiae), pseudogene	chr16:90038988-90067195W	NR_003226	21.3865	0	14.7098	15.0242	7.97345	14.9282	19.2897	11.7257	6.0952	5.25909	13.8909	6.02976	14.7098	9.38744	5.88401	11.7257
AFG3L1P	AFG3 ATPase family gene 3-like 1 (S. cerevisiae), pseudogene	chr16:90038988-90067195W	NR_003227	0	9.82006	4.08019	4.1674	4.22228	4.14077	5.35055	2.63357	6.37993	1.65768	4.00659	2.16996	4.22228	4.4839	2.83209	4.14077
AFG3L1P	AFG3 ATPase family gene 3-like 1 (S. cerevisiae), pseudogene	chr16:90038988-90067195W	NR_003228	0	1.90667	4.09988	6.75985	6.84886	4.22304	6.71305	5.0971	4.11598	5.37778	4.35555	2.48467	4.11598	4.67289	1.6054	5.0971
AFG3L2	AFG3 ATPase family gene 3-like 2 (S. cerevisiae)	chr18:12329108-12377194C	NM_006796	29.3774	18.7565	35.1777	29.7308	26.8227	22.1844	28.019	23.9989	22.2225	42.5562	28.3239	4.18708	28.019	27.4454	8.35001	23.9989
AFM	afamin	chr4:74347462-74369717W	NM_001133	0.862215	1.02326	0.184902	0.196982	0.370577	0	0	0	0.240515	0	0.331642	0.290808	0.240515	0.244048	0.397005	0
AFMID	arylformamidase	chr17:76183398-76203782W	NM_001010982	0	0	1.7289	3.23031	0.288991	0.311911	0	0	1.93165	2.59129	0.78991	0.858385	0.288991	1.2267	1.39449	0.311911
AFMID	arylformamidase	chr17:76183398-76203782W	NM_001145526	9.71598	6.44977	3.02476	2.1933	2.09008	0.851986	2.96592	1.81648	3.29048	5.37789	4.21744	2.77877	3.02476	3.33789	2.17485	2.1933
AFMID	arylformamidase	chr17:76183398-76203782W	NR_027083	0.820986	0	0.772205	0.991426	0.073587	0.21101	0.187962	0.213181	0.135159	0	0.39798	0.327839	0.187962	0.283123	0.366634	0.21101
AFP	alpha-fetoprotein	chr4:74301933-74321492W	NM_001134	0	0	0.095593	0	0	0	0.259077	0	0	0	0.070934	0.101095	0	0	0	0
AFTPH	aftiphilin	chr2:64751465-64820131W	NM_001002243	0.325428	2.58445	3.07232	1.10624	0	1.38436	6.44085	0	0	0	1.96772	2.51674	0.325428	1.01501	0.966268	1.10624
AFTPH	aftiphilin	chr2:64751465-64820131W	NM_017657	10.0757	2.78424	8.41629	9.2191	9.05563	7.96532	4.64212	11.1331	10.0977	8.83622	8.45748	2.01123	9.05563	7.9876	2.80023	8.83622
AFTPH	aftiphilin	chr2:64751465-64820131W	NM_203437	0	0	4.02615	1.32306	0.592039	3.04833	1.1207	0.715928	0.649343	0.422703	1.27765	1.41958	0.649343	1.102	1.06414	0.715928
AGA	aspartylglucosaminidase	chr4:178351931-178363657C	NM_000027	2.76147	0	4.47343	2.04796	3.78802	3.72925	3.54544	3.91953	1.97686	2.82436	3.30905	0.862049	3.54544	2.50422	1.42025	2.82436
AGA	aspartylglucosaminidase	chr4:178351931-178363657C	NM_001171988	0	0.996272	2.03039	2.72681	0	0.092276	0	0	0.162609	0	0.4386	0.798383	0	0.763072	1.05121	0.092276
AGA	aspartylglucosaminidase	chr4:178351931-178363657C	NR_033655	1.07301	2.16773	0	0.689143	0.070463	0	0.326984	0	2.02702	0.607097	0.699495	0.764928	0.326984	0.692794	0.792807	0.607097
AGAP1	ArfGAP with GTPase domain, ankyrin repeat and PH domain 1	chr2:236402736-237034114W	NM_001037131	7.66012	3.9819	7.06969	7.85226	3.68013	5.24632	0.932009	4.3755	6.27614	6.75184	5.12362	2.4981	6.27614	5.64157	1.45832	5.24632
AGAP1	ArfGAP with GTPase domain, ankyrin repeat and PH domain 1	chr2:236402736-237034114W	NM_014914	0	4.99938	0	0	0	0	3.86597	0.408366	0	2.49434	0.773195	1.54639	0	1.58042	1.9439	0.408366
AGAP11	ankyrin repeat and GTPase domain Arf GTPase activating protein 11	chr10:88728188-88769960W	NM_133447	1.96088	1.76154	1.78945	1.55076	1.85595	1.65004	2.52535	2.28633	1.96804	2.10024	2.01993	0.261394	1.96088	1.86978	0.278711	1.76154
AGAP2	ArfGAP with GTPase domain, ankyrin repeat and PH domain 2	chr12:58118995-58135940C	NM_001122772	0.154161	0	0.045861	0	0.047479	0	0.149607	0.092805	0	0.05132	0.0794216	0.0615896	0.047479	0.028825	0.0376619	0
AGAP2	ArfGAP with GTPase domain, ankyrin repeat and PH domain 2	chr12:58118995-58135940C	NM_014770	1.04976	1.41981	0.544625	0.420493	1.17671	0.422565	0.508407	1.1021	0.333724	0.609444	0.722645	0.329249	0.544625	0.794882	0.399523	0.609444
AGAP3	ArfGAP with GTPase domain, ankyrin repeat and PH domain 3	chr7:150783826-150841523W	NM_001042535	9.86578	7.48966	2.88627	1.56577	4.33765	3.29245	5.4486	4.52825	1.10648	3.70137	4.72896	2.95215	4.33765	4.1155	1.9445	3.70137
AGAP3	ArfGAP with GTPase domain, ankyrin repeat and PH domain 3	chr7:150783826-150841523W	NM_031946	9.28362	15.35	7.56144	8.48527	15.1185	10.7853	11.6031	9.55841	10.0414	7.58593	10.7216	2.55446	10.0414	10.353	2.71785	9.55841
AGAP4	ArfGAP with GTPase domain, ankyrin repeat and PH domain 4	chr10:46321051-46342921C	NM_133446	10.5861	19.1989	21.3989	15.056	29.6061	19.6411	12.5653	8.49758	20.8373	9.19407	18.9987	6.8384	20.8373	14.3175	4.75049	15.056
AGAP5	ArfGAP with GTPase domain, ankyrin repeat and PH domain 5	chr10:75434034-75457554C	NM_001144000	28.7608	16.0025	17.8545	13.295	26.4243	17.2958	22.9465	18.4174	13.3159	2.56981	21.8604	5.6335	22.9465	13.5161	5.73343	16.0025
AGAP6	ArfGAP with GTPase domain, ankyrin repeat and PH domain 6	chr10:51748078-51770258W	NM_001077665	26.7713	20.1337	15.8915	16.5488	23.6306	17.0974	24.2989	19.0107	16.7229	9.09141	21.463	4.34579	23.6306	16.3764	3.86464	17.0974
AGAP7	ArfGAP with GTPase domain, ankyrin repeat and PH domain 7	chr10:51464164-51486327C	NM_001077685	3.48377	10.9363	15.6488	12.3066	7.96956	14.7084	10.4505	6.03851	4.00214	5.89476	8.31096	4.4812	7.96956	9.97691	3.49026	10.9363
AGAP8	ArfGAP with GTPase domain, ankyrin repeat and PH domain 8	chr10:51026327-51371331C	NM_001077686	5.25649	2.55745	11.0759	6.72613	14.1804	9.04531	12.1012	10.6687	9.871	5.12229	10.497	2.97762	11.0759	6.82397	2.85743	6.72613
AGBL1	ATP/GTP binding protein-like 1	chr15:86685242-87572283W	NM_152336	0	0	0	0	0.011145	0	0	0	0	0	0.002229	0.004458	0	0	0	0
AGBL2	ATP/GTP binding protein-like 2	chr11:47681145-47736302C	NM_024783	1.76398	0.126877	1.78826	0.720517	0.413539	0.861792	0.450484	0.369592	1.87879	1.42802	1.25901	0.676428	1.76398	0.70136	0.445925	0.720517
AGBL3	ATP/GTP binding protein-like 3	chr7:134671259-134820526W	NM_178563	0	0.060922	1.6953	0.920623	0.849424	1.22045	1.4321	1.50085	2.16941	1.97252	1.22925	0.748007	1.4321	1.13507	0.639091	1.22045
AGBL4	ATP/GTP binding protein-like 4	chr1:48998527-50489626C	NM_032785	0.610282	0.527765	0.533302	0.490672	0.652221	0.529239	1.18071	0.972967	0.450464	0.370817	0.685395	0.25706	0.610282	0.578292	0.205646	0.527765
AGBL5	ATP/GTP binding protein-like 5	chr2:27274491-27293489W	NM_001035507	6.15035	3.48392	1.90488	1.7475	2.39669	1.04324	3.18343	1.76758	2.79351	4.01384	3.28577	1.49371	2.79351	2.41122	1.13536	1.76758
AGBL5	ATP/GTP binding protein-like 5	chr2:27274491-27293489W	NM_021831	4.44102	6.81259	5.8538	5.78326	5.25835	1.99115	4.43727	4.863	4.89395	6.15781	4.97688	0.535427	4.89395	5.12156	1.68746	5.78326
AGER	advanced glycosylation end product-specific receptor	chr6:32148746-32152023C	NM_001136	1.78377	1.7073	2.12485	2.57754	2.81024	1.08724	2.90606	2.02616	3.25446	1.33399	2.57588	0.539498	2.81024	1.74645	0.524433	1.7073
AGER	advanced glycosylation end product-specific receptor	chr6:32148746-32152023C	NM_172197	0.876513	1.15854	1.56617	0	0	1.01227	0	0	0	1.242	0.488537	0.636841	0	0.682561	0.562141	1.01227
AGFG1	ArfGAP with FG repeats 1	chr2:228336888-228425938W	NM_001135187	0	0	0.694832	0	0	0	0	0	0.948208	0	0.328608	0.410359	0	0	0	0
AGFG1	ArfGAP with FG repeats 1	chr2:228336888-228425938W	NM_001135188	1.94292	1.00682	0.433926	0.451844	1.13095	0.48832	0	0.522716	0.592161	0	0.81999	0.667981	0.592161	0.49394	0.319266	0.48832
AGFG1	ArfGAP with FG repeats 1	chr2:228336888-228425938W	NM_001135189	0	0.351636	0	0	0	0	0	0	0	1.26349	0	0	0	0.323026	0.489557	0
AGFG1	ArfGAP with FG repeats 1	chr2:228336888-228425938W	NM_004504	3.09634	2.66612	5.94925	7.2566	3.717	5.3736	5.2365	5.47382	4.14994	3.91015	4.42981	1.03189	4.14994	4.93606	1.55375	5.3736
AGFG2	ArfGAP with FG repeats 2	chr7:100136834-100165842W	NM_006076	14.2929	37.9924	21.8798	28.4288	19.7362	19.8876	22.3383	26.6059	21.4321	28.0757	19.9358	2.95543	21.4321	28.1981	5.78958	28.0757
AGGF1	angiogenic factor with G patch and FHA domains 1	chr5:76326232-76361035W	NM_018046	8.6255	14.4035	9.67088	7.50678	8.85806	11.7089	9.92023	8.187	9.75458	9.83366	9.36585	0.521049	9.67088	10.328	2.50215	9.83366
AGK	acylglycerol kinase	chr7:141251078-141354209W	NM_018238	4.61405	8.41593	15.5595	14.4253	13.2629	10.8697	13.3726	9.94697	15.1169	13.3951	12.3852	3.99184	13.3726	11.4106	2.21041	10.8697
AGL	amylo-alpha-1, 6-glucosidase, 4-alpha-glucanotransferase	chr1:100315640-100389579W	NM_000642	1.86113	1.05002	3.33421	3.52051	0.666197	0.937435	1.84578	3.34032	2.19495	2.72322	1.98045	0.853032	1.86113	2.3143	1.11077	2.72322
AGL	amylo-alpha-1, 6-glucosidase, 4-alpha-glucanotransferase	chr1:100315640-100389579W	NM_000644	0	0	0	0	0.932159	0	0	0	0	0	0.186432	0.372864	0	0	0	0
AGL	amylo-alpha-1, 6-glucosidase, 4-alpha-glucanotransferase	chr1:100315640-100389579W	NM_000645	0.133001	0	0	0	0.33955	0.810244	1.74136	0	0.133235	0	0.469429	0.645173	0.133235	0.162049	0.324098	0
AGL	amylo-alpha-1, 6-glucosidase, 4-alpha-glucanotransferase	chr1:100315640-100389579W	NM_000646	0	0	1.12177	0	0	1.25442	0	0	0.379258	0.214355	0.300206	0.436255	0	0.293754	0.487453	0
AGMAT	agmatine ureohydrolase (agmatinase)	chr1:15899152-15911605C	NM_024758	1.48488	1.56643	0.318433	0.329814	0.877523	0.488216	0.671241	0.570377	0.368186	0.996244	0.744053	0.422936	0.671241	0.790216	0.44642	0.570377
AGMO	alkylglycerol monooxygenase	chr7:15239943-15601640C	NM_001004320	0	0	0.109876	0.100332	0	0.238997	0.255246	0.173513	0.183758	0	0.109776	0.100734	0.109876	0.102568	0.0945425	0.100332
AGPAT1	1-acylglycerol-3-phosphate O-acyltransferase 1 (lysophosphatidic acid acyltransferase, alpha)	chr6:32135990-32145842C	NM_006411	24.987	25.6104	21.9558	26.0962	38.0587	19.3872	31.6386	28.6553	29.0121	20.5448	29.1304	5.56169	29.0121	24.0588	3.51734	25.6104
AGPAT1	1-acylglycerol-3-phosphate O-acyltransferase 1 (lysophosphatidic acid acyltransferase, alpha)	chr6:32135990-32145842C	NM_032741	0	0	0	0	0.958719	0	0	0	0	0	0.191744	0.383488	0	0	0	0
AGPAT2	1-acylglycerol-3-phosphate O-acyltransferase 2 (lysophosphatidic acid acyltransferase, beta)	chr9:139567595-139581911C	NM_001012727	0	6.75387	0.62199	1.56494	0.954486	2.23301	0	1.81446	0	0.369288	0.315295	0.400215	0	2.54712	2.19271	1.81446
AGPAT2	1-acylglycerol-3-phosphate O-acyltransferase 2 (lysophosphatidic acid acyltransferase, beta)	chr9:139567595-139581911C	NM_006412	42.5974	61.4403	30.7868	29.8397	30.1884	24.9402	20.3368	34.3625	25.5932	29.6322	29.9005	7.37693	30.1884	36.043	13.0438	29.8397
AGPAT3	1-acylglycerol-3-phosphate O-acyltransferase 3	chr21:45285116-45407474W	NM_001037553	9.86046	0.719431	10.1291	10.451	9.74766	13.7633	7.44698	12.0366	13.4282	11.3896	10.1225	1.91288	9.86046	9.67198	4.60511	11.3896
AGPAT3	1-acylglycerol-3-phosphate O-acyltransferase 3	chr21:45285116-45407474W	NM_020132	2.64774	16.0562	3.39914	5.96298	2.31061	1.16041	3.14758	0	1.45956	4.55829	2.59293	0.681887	2.64774	5.54757	5.68515	4.55829
AGPAT4	1-acylglycerol-3-phosphate O-acyltransferase 4 (lysophosphatidic acid acyltransferase, delta)	chr6:161551057-161695107C	NM_020133	1.17211	0.900462	1.23622	1.00403	1.76154	1.6266	2.4331	2.16292	1.70176	0.53538	1.66095	0.45329	1.70176	1.24588	0.577672	1.00403
AGPAT5	1-acylglycerol-3-phosphate O-acyltransferase 5 (lysophosphatidic acid acyltransferase, epsilon)	chr8:6565878-6619019W	NM_018361	11.3776	5.86484	8.81265	8.21439	10.08	11.5191	7.07079	8.35485	5.13854	5.4315	8.49594	2.20078	8.81265	7.87694	2.17424	8.21439
AGPAT6	1-acylglycerol-3-phosphate O-acyltransferase 6 (lysophosphatidic acid acyltransferase, zeta)	chr8:41435707-41482520W	NM_178819	28.1208	36.2693	31.27	35.9988	42.0365	37.0254	28.116	31.5334	31.5775	35.0179	32.2241	5.12494	31.27	35.169	1.92799	35.9988
AGPAT9	1-acylglycerol-3-phosphate O-acyltransferase 9	chr4:84457653-84527025W	NM_032717	1.32309	0.169753	1.7791	1.0212	4.51853	3.32772	1.60033	2.55723	1.72568	1.51802	2.18935	1.17522	1.72568	1.71878	1.11518	1.51802
AGPHD1	aminoglycoside phosphotransferase domain containing 1	chr15:78799906-78829714W	NM_001013619	0	0	0.303849	0.028014	0.522648	0.196847	0.296766	0.087734	0.17777	0	0.260207	0.171243	0.296766	0.062519	0.0744146	0.028014
AGPHD1	aminoglycoside phosphotransferase domain containing 1	chr15:78799906-78829714W	NM_001083612	0.641638	0.507656	0.474649	0.350091	0.479534	0.062396	0.18918	0.548204	0.695595	0.939251	0.496119	0.176587	0.479534	0.48152	0.285512	0.507656
AGPS	alkylglycerone phosphate synthase	chr2:178257471-178408564W	NM_003659	9.1346	6.19873	7.68361	7.03282	4.97736	5.29345	6.42173	6.38704	7.04437	7.20472	7.05234	1.37387	7.04437	6.42335	0.679768	6.38704
AGR2	anterior gradient homolog 2 (Xenopus laevis)	chr7:16832266-16844738C	NM_006408	14.0345	12.2727	5.02937	5.31576	6.86535	1.65817	10.5182	11.8196	10.9721	16.0839	9.4839	3.18409	10.5182	9.43004	5.20373	11.8196
AGR3	anterior gradient homolog 3 (Xenopus laevis)	chr7:16899031-16921613C	NM_176813	1.93491	0	2.02284	0.828845	1.61126	0.098718	2.10859	0.955596	3.10353	1.06214	2.15623	0.502676	2.02284	0.589061	0.447902	0.828845
AGRN	agrin	chr1:955503-991492W	NM_198576	88.2141	128.984	108.444	169.111	70.4933	69.598	41.7042	43.0335	98.8991	164.285	81.551	23.5739	88.2141	115.002	50.5826	128.984
AGRP	agouti related protein homolog (mouse)	chr16:67516474-67517716C	NM_001138	0.237115	0	0.050849	0	0.050956	0.193559	0	0	0	0	0.067784	0.0876725	0.050849	0.0387118	0.0774236	0
AGT	angiotensinogen (serpin peptidase inhibitor, clade A, member 8)	chr1:230838274-230850336C	NM_000029	70.7695	26.2592	42.2608	23.5019	37.5338	14.4138	25.4547	17.6784	112.089	9.71683	57.6215	31.0282	42.2608	18.314	5.99279	17.6784
AGTPBP1	ATP/GTP binding protein 1	chr9:88161455-88356944C	NM_015239	4.59245	2.06817	6.41473	5.00241	7.6089	6.27599	6.97081	5.6297	5.97069	2.10081	6.31152	1.01979	6.41473	4.21542	1.78593	5.00241
AGTR1	angiotensin II receptor, type 1	chr3:148415658-148460788W	NM_009585	0.638435	0	0.14651	0	0.143327	0	0	0.242352	0.190577	0.292051	0.22377	0.217054	0.14651	0.106881	0.131842	0
AGTR1	angiotensin II receptor, type 1	chr3:148415658-148460788W	NM_032049	0	0.289487	0.077404	0.352941	0.203434	0.81307	0.425314	0.395576	0.100686	0	0.161368	0.147111	0.100686	0.370215	0.261013	0.352941
AGTRAP	angiotensin II receptor-associated protein	chr1:11796142-11810827W	NM_001040194	5.20614	0	7.46285	4.65022	3.59596	0	0	0	0	0	3.25299	2.9264	3.59596	0.930043	1.86009	0
AGTRAP	angiotensin II receptor-associated protein	chr1:11796142-11810827W	NM_001040195	5.05897	16.9406	3.94864	7.22646	3.60207	3.09551	5.64877	7.03523	1.61131	7.42712	3.97395	1.39307	3.94864	8.34498	4.58804	7.22646
AGTRAP	angiotensin II receptor-associated protein	chr1:11796142-11810827W	NM_001040197	2.94475	0	1.22121	1.1973	1.0607	1.10465	4.5096	1.36123	4.3418	3.79031	2.81561	1.47223	2.94475	1.4907	1.24598	1.1973
AGTRAP	angiotensin II receptor-associated protein	chr1:11796142-11810827W	NM_020350	7.41779	19.5122	5.79511	6.12551	3.74564	10.8064	2.47718	4.6019	8.85859	8.56622	5.65886	2.32956	5.79511	9.92244	5.24039	8.56622
AGXT	alanine-glyoxylate aminotransferase	chr2:241808162-241818535W	NM_000030	1.13435	2.01934	0.182446	0	0.182828	0.347243	0	0.336134	0.237321	0.622688	0.347389	0.401594	0.182828	0.665081	0.705318	0.347243
AGXT2L1	alanine-glyoxylate aminotransferase 2-like 1	chr4:109663204-109684235C	NR_027475	0	0	0	0	0.019485	0	0	0.035823	0.025292	0	0.0089554	0.0111207	0	0.0071646	0.0143292	0
AGXT2L2	alanine-glyoxylate aminotransferase 2-like 2	chr5:177635541-177659803C	NM_153373	13.8208	22.8135	16.0647	13.9671	12.0641	11.6036	10.0475	13.6958	16.0241	15.2559	13.6042	2.3229	13.8208	15.4672	3.85562	13.9671
AHCTF1	AT hook containing transcription factor 1	chr1:247002402-247094726C	NM_015446	4.70153	5.57968	15.2654	9.09162	10.4373	14.7177	11.9976	11.4273	11.0628	7.4353	10.6929	3.42664	11.0628	9.65031	3.18196	9.09162
AHCY	adenosylhomocysteinase	chr20:32868073-32899608C	NM_000687	38.5316	12.7728	21.706	12.8947	16.9845	9.13765	18.145	11.9446	16.9133	20.6854	22.4561	8.22472	18.145	13.487	3.84639	12.7728
AHCY	adenosylhomocysteinase	chr20:32868073-32899608C	NM_001161766	0	0	0	0	0	0	0	0.2423	0	0	0	0	0	0.04846	0.09692	0
AHCYL1	adenosylhomocysteinase-like 1	chr1:110527308-110566363W	NM_006621	81.2746	143.105	149.782	129.318	135.098	127.44	95.8101	102.297	120.025	171.633	116.398	25.0395	120.025	134.759	22.6552	129.318
AHCYL2	adenosylhomocysteinase-like 2	chr7:128864864-129070051W	NM_001130720	2.60065	2.92233	3.10721	1.12965	0.398375	2.06	2.77586	4.36894	2.10891	2.41597	2.1982	0.955961	2.60065	2.57938	1.06942	2.41597
AHCYL2	adenosylhomocysteinase-like 2	chr7:128864864-129070051W	NM_001130722	1.79367	0	1.28255	3.93938	7.19562	1.10312	0	0.744406	1.58105	1.13203	2.37058	2.49161	1.58105	1.38379	1.34141	1.10312
AHCYL2	adenosylhomocysteinase-like 2	chr7:128864864-129070051W	NM_001130723	0.37634	3.80601	4.08817	5.2592	0	6.94441	6.79825	7.70365	8.8849	11.7151	4.02953	3.48789	4.08817	7.08567	2.6805	6.94441
AHCYL2	adenosylhomocysteinase-like 2	chr7:128864864-129070051W	NM_015328	0	0	0.655085	0.927696	1.3637	0	0	0	0	0	0.403756	0.542901	0	0.185539	0.371078	0
AHDC1	AT hook, DNA binding motif, containing 1	chr1:27860794-27930143C	NM_001029882	15.4142	22.488	11.2552	13.0672	20.2879	15.3449	15.464	14.5354	10.6067	12.7705	14.6056	3.48985	15.4142	15.6412	3.55121	14.5354
AHI1	Abelson helper integration site 1	chr6:135605112-135818903C	NM_001134830	3.93326	0	2.80085	3.10928	4.47822	5.72328	5.62529	5.47359	2.42534	2.36623	3.85259	1.15616	3.93326	3.33448	2.11609	3.10928
AHI1	Abelson helper integration site 1	chr6:135605112-135818903C	NM_001134831	0	0.784398	0	0.773661	0	2.31182	0	0	0.994179	0	0.198836	0.397672	0	0.773977	0.844176	0.773661
AHI1	Abelson helper integration site 1	chr6:135605112-135818903C	NM_001134832	0.475694	2.02183	0.419405	0	0.35586	0.22882	0.495187	0.362786	0	1.87993	0.349229	0.181233	0.419405	0.898673	0.868083	0.362786
AHI1	Abelson helper integration site 1	chr6:135605112-135818903C	NM_017651	0	0	1.93548	0.783931	0	0	0	0.92574	0	0	0.387096	0.774192	0	0.341934	0.421176	0
AHNAK	AHNAK nucleoprotein	chr11:62201016-62314332C	NM_001620	45.6978	72.0983	103.901	72.5083	47.9236	37.6641	68.7975	23.4459	76.9949	86.3382	68.663	21.3011	68.7975	58.411	23.7444	72.0983
AHNAK	AHNAK nucleoprotein	chr11:62201016-62314332C	NM_024060	0.505842	2.10484	0.108367	0.404223	0.379822	0.360839	1.02729	0	0.986343	0.370242	0.601532	0.35521	0.505842	0.648029	0.743146	0.370242
AHNAK2	AHNAK nucleoprotein 2	chr14:105403591-105444694C	NM_138420	0.949444	3.23363	11.6863	3.76543	5.04665	3.57144	6.3977	1.80137	3.34371	1.32468	5.48475	3.59548	5.04665	2.73931	0.986978	3.23363
AHR	aryl hydrocarbon receptor	chr7:17338276-17385775W	NM_001621	11.1211	14.9534	20.0246	21.9755	8.00787	10.9276	8.562	7.5905	15.8024	11.0687	12.7036	4.58052	11.1211	13.3031	4.92347	11.0687
AHRR	aryl-hydrocarbon receptor repressor	chr5:271736-438403W	NM_020731	1.19014	0.781757	1.29645	1.64657	1.91148	3.19051	2.67622	1.42359	0.713222	1.26495	1.5575	0.677162	1.29645	1.66147	0.815586	1.42359
AHSA1	AHA1, activator of heat shock 90kDa protein ATPase homolog 1 (yeast)	chr14:77924373-77935807W	NM_012111	30.5831	36.2954	26.9877	26.967	44.943	32.2689	32.6002	31.4679	26.5737	31.1475	32.3375	6.6916	30.5831	31.6293	2.97244	31.4679
AHSA2	AHA1, activator of heat shock 90kDa protein ATPase homolog 2 (yeast)	chr2:61404555-61414685W	NM_152392	19.2515	22.599	38.0283	26.7445	29.5959	34.6088	46.3376	33.2123	55.8871	22.6236	37.8201	12.7392	38.0283	27.9576	5.10858	26.7445
AHSG	alpha-2-HS-glycoprotein	chr3:186330850-186339105W	NM_001622	1.72969	0	0.370931	0.197583	0	0	0	0	0.241249	0	0.468373	0.646643	0.241249	0.0395166	0.0790332	0
AICDA	activation-induced cytidine deaminase	chr12:8754762-8765442C	NM_020661	0	0	0	0.029626	0	0	0	0	0.036173	0.640651	0.0072346	0.0144692	0	0.134055	0.253558	0
AIDA	axin interactor, dorsalization associated	chr1:222841357-222885864C	NM_022831	27.0166	29.3074	38.4932	31.1436	48.844	43.8493	23.5007	28.937	35.9068	31.4484	34.7523	8.94811	35.9068	32.9371	5.54409	31.1436
AIF1	allograft inflammatory factor 1	chr6:31582994-31584796W	NM_001623	0.853167	0	0.65261	0.624873	0.495799	0.971888	1.61611	0.753637	0.124298	0.624447	0.748396	0.495253	0.65261	0.594969	0.323418	0.624873
AIF1	allograft inflammatory factor 1	chr6:31582994-31584796W	NM_004847	0	0	0.529619	0.205195	0.443462	0.32908	0.369291	0.158277	0.218328	0	0.31214	0.186569	0.369291	0.13851	0.126115	0.158277
AIF1	allograft inflammatory factor 1	chr6:31582994-31584796W	NM_032955	0	0	0	0	0.227353	0	0	0	0	0	0.0454706	0.0909412	0	0	0	0
AIF1L	allograft inflammatory factor 1-like	chr9:133971863-133998539W	NM_001185096	0.144062	0.447102	0	0	0	0	0.688163	0	0.646614	0	0.295768	0.308233	0.144062	0.0894204	0.178841	0
AIF1L	allograft inflammatory factor 1-like	chr9:133971863-133998539W	NM_031426	1.07119	0	0.463429	0.421456	0.532358	0.193615	0	0	0.513563	1.38879	0.516107	0.33986	0.513563	0.400772	0.517834	0.193615
AIF1L	allograft inflammatory factor 1-like	chr9:133971863-133998539W	NR_033701	0	0	0	0	0	0	0	0.351766	0	0	0	0	0	0.0703532	0.140706	0
AIFM1	apoptosis-inducing factor, mitochondrion-associated, 1	chrX:129263340-129299861C	NM_001130846	0	0	0.269491	0.429333	0.586178	0.294631	0.7735	0.146932	0.273709	0.779074	0.380576	0.270281	0.273709	0.329994	0.266533	0.294631
AIFM1	apoptosis-inducing factor, mitochondrion-associated, 1	chrX:129263340-129299861C	NM_001130847	0	0	0	0	0	0.103103	0	0	0	0	0	0	0	0.0206206	0.0412412	0
AIFM1	apoptosis-inducing factor, mitochondrion-associated, 1	chrX:129263340-129299861C	NM_004208	5.44095	5.68484	9.35919	7.44507	9.59444	6.97994	7.4386	7.89464	7.79132	7.69989	7.9249	1.50126	7.79132	7.14088	0.789827	7.44507
AIFM1	apoptosis-inducing factor, mitochondrion-associated, 1	chrX:129263340-129299861C	NM_145813	6.16434	5.42791	0	1.33606	1.09051	3.31565	7.15898	3.03166	1.99626	10.2238	3.28202	2.84837	1.99626	4.66701	3.06766	3.31565
AIFM2	apoptosis-inducing factor, mitochondrion-associated, 2	chr10:71872030-71892690C	NM_032797	10.204	14.4987	7.09832	10.4426	7.29338	11.3705	6.35308	8.10731	4.63224	10.0466	7.1162	1.80658	7.09832	10.8931	2.09325	10.4426
AIFM3	apoptosis-inducing factor, mitochondrion-associated, 3	chr22:21319418-21335649W	NM_001018060	0	0	0.416996	0.490481	0.915623	0.457391	0.963951	0.306339	0.538967	0	0.567107	0.353238	0.538967	0.250842	0.214015	0.306339
AIFM3	apoptosis-inducing factor, mitochondrion-associated, 3	chr22:21319418-21335649W	NM_001146288	0	0	0	0	0.189817	0	0	0.783779	0	0.436693	0.0379634	0.0759268	0	0.244094	0.318465	0
AIFM3	apoptosis-inducing factor, mitochondrion-associated, 3	chr22:21319418-21335649W	NR_027464	0.157458	0.280303	0.14925	0.021963	0.152718	0	0.345015	0.042571	0	0	0.160888	0.109546	0.152718	0.0689674	0.106847	0.021963
AIG1	androgen-induced 1	chr6:143382023-143661439W	NM_016108	11.9199	10.1045	16.6014	13.2271	23.7859	16.1459	18.5759	15.5776	15.931	11.7923	17.3628	3.87255	16.6014	13.3695	2.26946	13.2271
AIM1	absent in melanoma 1	chr6:106959730-107018332W	NM_001624	1.89554	5.46735	7.09571	6.18886	3.55785	4.62	1.12262	2.62122	6.58944	7.50764	4.05223	2.41572	3.55785	5.28102	1.63268	5.46735
AIM1L	absent in melanoma 1-like	chr1:26648350-26670443C	NM_001039775	1.13696	0.674662	0.121911	0.337676	0.407219	0.47179	0.286351	0.16471	1.55407	1.08181	0.701302	0.549794	0.407219	0.546129	0.315574	0.47179
AIM2	absent in melanoma 2	chr1:159032275-159046647C	NM_004833	0	0.289747	0.026178	0.027889	0.0787	0.548069	0	0.096461	0.034052	0.178694	0.027786	0.0289075	0.026178	0.228172	0.182228	0.178694
AIMP1	aminoacyl tRNA synthetase complex-interacting multifunctional protein 1	chr4:107236767-107270379W	NM_001142416	5.49127	1.61794	7.13401	4.45111	7.71723	8.02422	5.60835	4.32866	5.83757	2.64175	6.35769	0.898192	5.83757	4.21273	2.18168	4.32866
AIMP1	aminoacyl tRNA synthetase complex-interacting multifunctional protein 1	chr4:107236767-107270379W	NM_004757	0.733923	1.749	2.39613	1.90027	0.893823	2.45346	1.9586	3.07078	1.21761	2.76556	1.44002	0.637093	1.21761	2.38782	0.501842	2.45346
AIMP2	aminoacyl tRNA synthetase complex-interacting multifunctional protein 2	chr7:6048882-6063464W	NM_006303	10.4113	8.29609	8.10149	8.15508	10.3558	6.9508	9.5953	7.93309	9.83289	8.27333	9.65934	0.838037	9.83289	7.92168	0.502204	8.15508
AIP	aryl hydrocarbon receptor interacting protein	chr11:67250505-67258578W	NM_003977	23.9679	36.8209	23.8706	30.8051	31.5043	21.8458	30.2535	27.1308	20.5088	29.2733	26.021	4.17624	23.9679	29.1752	4.879	29.2733
AIPL1	aryl hydrocarbon receptor interacting protein-like 1	chr17:6327060-6338519C	NM_001033054	0	0	0	0	0	0.013294	0	0	0	0	0	0	0	0.0026588	0.0053176	0
AIPL1	aryl hydrocarbon receptor interacting protein-like 1	chr17:6327060-6338519C	NM_001033055	0.06493	0	0	0	0	0	0	0	0	0	0.012986	0.025972	0	0	0	0
AIRE	autoimmune regulator	chr21:45705763-45718110W	NM_000383	0	0	0.074512	0.036667	0.077689	0	0	0	0.03535	0	0.0375102	0.0340651	0.03535	0.0073334	0.0146668	0
AIRE	autoimmune regulator	chr21:45705763-45718110W	NM_000658	0	0	0.052938	0.021129	0.049578	0.037667	0.107274	0.109385	0.062364	0.13509	0.0544308	0.0341872	0.052938	0.0606542	0.0523163	0.037667
AJAP1	adherens junctions associated protein 1	chr1:4715105-4843850W	NM_001042478	0.372121	0.14698	0.210204	0.204541	0.069846	0.130234	0	0.158089	0.100831	0.289277	0.1506	0.129848	0.100831	0.185824	0.0573083	0.158089
AJAP1	adherens junctions associated protein 1	chr1:4715105-4843850W	NM_018836	0.480349	0.263762	0.103699	0.095886	0.12372	0.553003	0.144133	0.15745	0.239864	0.021955	0.218353	0.139079	0.144133	0.218411	0.185112	0.15745
AK1	adenylate kinase 1	chr9:130628761-130640022C	NM_000476	22.7245	42.9225	39.9299	51.9531	27.6672	31.1892	25.0666	21.782	26.048	82.1666	28.2872	6.03767	26.048	46.0027	20.7789	42.9225
AK2	adenylate kinase 2	chr1:33473586-33502492C	NM_001625	25.9789	28.5201	8.05296	6.96019	1.01009	24.0448	11.5076	18.6377	10.6719	28.9687	11.4443	8.15145	10.6719	21.4263	8.13769	24.0448
AK2	adenylate kinase 2	chr1:33473586-33502492C	NM_013411	10.0568	9.57015	11.7839	12.8245	15.5037	15.5422	11.0944	11.6066	10.3569	7.35535	11.7591	1.96612	11.0944	11.3798	2.79054	11.6066
AK3	adenylate kinase 3	chr9:4711158-4741227C	NM_016282	43.5062	32.672	38.5916	27.4686	38.2081	25.0267	23.0544	35.8141	29.972	32.7964	34.6664	7.25215	38.2081	30.7556	3.92559	32.672
AK4	adenylate kinase 4	chr1:65613232-65693173W	NM_001005353	0	0.369473	0	0.156189	0	0.141249	0	0.241055	0	0	0	0	0	0.181593	0.121724	0.156189
AK4	adenylate kinase 4	chr1:65613232-65693173W	NM_013410	0.827196	3.38318	4.5235	9.38604	5.08402	13.0095	2.11539	3.63129	1.45371	5.87275	2.80076	1.69472	2.11539	7.05655	3.674	5.87275
AK4	adenylate kinase 4	chr1:65613232-65693173W	NM_203464	0	0.723484	0	0.305841	0	0.553176	0	0	0	0	0	0	0	0.3165	0.290555	0.305841
AK5	adenylate kinase 5	chr1:77747742-78025652W	NM_012093	0	0	0	0	0	0	0	0.012779	0.034177	0	0.0068354	0.0136708	0	0.0025558	0.0051116	0
AK5	adenylate kinase 5	chr1:77747742-78025652W	NM_174858	0.391024	0.066294	0.143752	0.012762	0.432156	0.193798	0.357132	0.271413	0.145529	0.081771	0.293919	0.124181	0.357132	0.125208	0.0938959	0.081771
AK7	adenylate kinase 7	chr14:96858448-96955112W	NM_152327	2.7707	7.5913	4.67272	5.59537	1.99208	3.96504	5.58652	5.24372	3.09156	2.67886	3.62272	1.31347	3.09156	5.01486	1.64842	5.24372
AK8	adenylate kinase 8	chr9:135600965-135754198C	NM_152572	1.20426	1.27607	0.922338	0.530603	0.6932	0.517858	0.274971	0.560766	0.791837	0.97586	0.777322	0.304287	0.791837	0.772231	0.304344	0.560766
AKAP1	A kinase (PRKA) anchor protein 1	chr17:55162553-55198709W	NM_003488	35.0256	14.0365	20.6143	14.0843	13.7193	9.80393	14.1863	13.5498	28.3622	24.4994	22.3815	8.25786	20.6143	15.1948	4.91768	14.0365
AKAP10	A kinase (PRKA) anchor protein 10	chr17:19808752-19881129C	NM_007202	8.64127	6.30811	10.0055	7.74764	8.43664	10.1242	7.75034	8.67044	8.38469	6.80246	8.64369	0.74332	8.43664	7.93057	1.36366	7.74764
AKAP11	A kinase (PRKA) anchor protein 11	chr13:42846289-42897402W	NM_016248	9.32353	4.39998	17.6561	14.5266	20.3442	22.5792	20.2373	19.1798	12.5277	8.83583	16.0178	4.38634	17.6561	13.9043	6.6256	14.5266
AKAP12	A kinase (PRKA) anchor protein 12	chr6:151561134-151679692W	NM_005100	1.11297	0.848469	0.762128	1.16285	0.620618	0.662167	0.968048	0.691619	0.732146	1.13508	0.839182	0.177048	0.762128	0.900036	0.21307	0.848469
AKAP12	A kinase (PRKA) anchor protein 12	chr6:151561134-151679692W	NM_144497	2.11795	1.84795	2.58072	1.22273	2.49619	2.73173	3.90898	2.77077	2.71974	0.673843	2.76472	0.605909	2.58072	1.8494	0.824874	1.84795
AKAP13	A kinase (PRKA) anchor protein 13	chr15:85923871-86292586W	NM_006738	2.21387	0	0.493014	0.533275	2.40645	0.478865	2.03794	4.47919	1.02696	4.79362	1.63564	0.743831	2.03794	2.05699	2.11658	0.533275
AKAP13	A kinase (PRKA) anchor protein 13	chr15:85923871-86292586W	NM_007200	2.70296	7.59222	3.82103	3.67104	0.731616	2.26589	1.62861	0	2.35948	2.75702	2.24874	1.03701	2.35948	3.25723	2.48217	2.75702
AKAP13	A kinase (PRKA) anchor protein 13	chr15:85923871-86292586W	NM_144767	10.3601	4.75367	11.3505	9.77071	6.96118	7.49896	10.8137	6.65651	12.195	7.05111	10.3361	1.79462	10.8137	7.14619	1.61155	7.05111
AKAP14	A kinase (PRKA) anchor protein 14	chrX:119029936-119054677W	NM_178813	0	0	0	0	0.092801	0	0	0	0	0	0.0185602	0.0371204	0	0	0	0
AKAP17A	A kinase (PRKA) anchor protein 17A	chrX:1710486-1761973W	NM_005088	10.6275	12.5581	10.7692	13.4069	13.5287	9.59996	12.042	9.54739	12.4931	14.5978	11.8921	1.08832	12.042	11.942	2.03951	12.5581
AKAP17A	A kinase (PRKA) anchor protein 17A	chrY:1660486-1711973W	NM_005088	10.6275	12.5581	10.7692	13.4069	13.5287	9.59996	12.042	9.54739	12.4931	14.5978	11.8921	1.08832	12.042	11.942	2.03951	12.5581
AKAP17A	A kinase (PRKA) anchor protein 17A	chrX:1710486-1761973W	NR_027383	5.58752	11.2182	4.06381	2.09275	1.18831	3.55855	0	1.86316	3.24952	3.36467	2.81783	2.00028	3.24952	4.41947	3.46482	3.36467
AKAP17A	A kinase (PRKA) anchor protein 17A	chrY:1660486-1711973W	NR_027383	5.58752	11.2182	4.06381	2.09275	1.18831	3.55855	0	1.86316	3.24952	3.36467	2.81783	2.00028	3.24952	4.41947	3.46482	3.36467
AKAP2	A kinase (PRKA) anchor protein 2	chr9:112403068-112934789W	NM_001004065	2.50002	2.70586	0.447336	1.23385	0.627637	1.95031	1.25473	5.53174	0.277897	1.77357	1.02153	0.809712	0.627637	2.63907	1.52119	1.95031
AKAP2	A kinase (PRKA) anchor protein 2	chr9:112403068-112934789W	NM_001136562	0	0	5.77655	6.05634	8.59768	12.602	7.29123	4.2891	2.90608	0	4.91431	3.10303	5.77655	4.58948	4.6598	4.2891
AKAP3	A kinase (PRKA) anchor protein 3	chr12:4724677-4754343C	NM_006422	2.52022	3.20459	2.16185	1.85069	2.90138	1.72052	1.04626	0.711237	2.38524	0.680742	2.20299	0.626308	2.38524	1.63356	0.925352	1.72052
AKAP4	A kinase (PRKA) anchor protein 4	chrX:49955411-49965664C	NM_139289	0	0	0.013728	0	0	0	0	0	0	0	0.0027456	0.0054912	0	0	0	0
AKAP5	A kinase (PRKA) anchor protein 5	chr14:64932217-64941220W	NM_004857	0.083791	0	0.278519	0.070191	0.576209	1.29673	0.178566	0.987648	0.467471	0.020443	0.316911	0.181583	0.278519	0.475003	0.553927	0.070191
AKAP6	A kinase (PRKA) anchor protein 6	chr14:32798479-33302267W	NM_004274	8.98279	0.310503	1.00059	0.707317	0.595984	0.393333	0.50181	1.13708	1.35749	1.11067	2.48773	3.26182	1.00059	0.731781	0.346539	0.707317
AKAP7	A kinase (PRKA) anchor protein 7	chr6:131466461-131604673W	NM_004842	19.9857	2.09563	25.8257	6.71735	7.62191	1.34629	7.34155	0.161837	11.7961	14.2049	14.5142	7.26946	11.7961	4.90519	5.15416	2.09563
AKAP7	A kinase (PRKA) anchor protein 7	chr6:131466461-131604673W	NM_016377	0	0	1.59001	0.868785	0.744496	0.720243	0.756679	0.429878	0.959275	2.23595	0.810092	0.50871	0.756679	0.850972	0.753267	0.720243
AKAP7	A kinase (PRKA) anchor protein 7	chr6:131466461-131604673W	NM_138633	0	0	9.37069	1.70672	2.53709	0.481263	1.51683	1.17195	7.47386	0	4.17969	3.60713	2.53709	0.671987	0.672332	0.481263
AKAP8	A kinase (PRKA) anchor protein 8	chr19:15464341-15490603C	NM_005858	10.3811	11.1613	8.27123	10.5258	7.37187	14.961	11.6639	7.74625	6.52994	9.77976	8.84362	1.90604	8.27123	10.8348	2.36134	10.5258
AKAP8L	A kinase (PRKA) anchor protein 8-like	chr19:15490859-15529833C	NM_014371	55.2722	49.6292	45.8964	34.2999	36.0113	30.2106	38.2009	27.3058	35.4022	43.967	42.1566	7.55038	38.2009	37.0825	8.43049	34.2999
AKAP9	A kinase (PRKA) anchor protein (yotiao) 9	chr7:91570189-91739986W	NM_005751	5.56754	2.7537	6.65744	2.27345	4.31411	8.58831	7.6285	5.40797	4.13336	5.1815	5.66019	1.34316	5.56754	4.84099	2.25516	5.1815
AKAP9	A kinase (PRKA) anchor protein (yotiao) 9	chr7:91570189-91739986W	NM_147185	0	0.767145	1.6692	4.19741	0	0.662828	1.279	2.26381	1.73353	0	0.936347	0.78019	1.279	1.57824	1.50444	0.767145
AKD1	adenylate kinase domain containing 1	chr6:109814059-110012415C	NM_001145128	0.696248	0.490608	0.738312	0.616788	1.00493	0.933094	0.909124	1.20247	0.576132	0.67736	0.784949	0.15327	0.738312	0.784064	0.254069	0.67736
AKD1	adenylate kinase domain containing 1	chr6:109814059-110012415C	NM_145025	0.119604	0.047474	0.559184	0.51388	0.041175	0.395535	1.25184	0.66451	0.551369	0.03543	0.504634	0.430468	0.551369	0.331366	0.251629	0.395535
AKIP1	A kinase (PRKA) interacting protein 1	chr11:8932701-8941624W	NM_020642	3.59839	5.36668	3.25695	0.742711	3.93533	2.56287	0	0.934936	0.874119	2.05511	2.33296	1.58705	3.25695	2.33246	1.66234	2.05511
AKIP1	A kinase (PRKA) interacting protein 1	chr11:8932701-8941624W	NM_182901	2.8042	7.3021	2.22214	4.63427	2.23964	4.57812	6.28039	5.06998	3.66711	6.11849	3.4427	1.51312	2.8042	5.54059	1.03982	5.06998
AKIRIN1	akirin 1	chr1:39456916-39471735W	NM_001136275	2.90379	9.76949	1.11243	4.91931	2.53518	2.67029	6.40765	4.25009	0	4.97286	2.59181	2.17105	2.53518	5.31641	2.37675	4.91931
AKIRIN1	akirin 1	chr1:39456916-39471735W	NM_024595	10.6073	3.18486	12.8051	8.69474	12.4251	12.7575	12.0379	13.9854	13.6352	6.51754	12.3021	0.998715	12.4251	9.02803	3.97597	8.69474
AKIRIN2	akirin 2	chr6:88384579-88411985C	NM_018064	10.8662	15.0715	9.81974	13.0405	9.34679	15.7631	7.60628	12.7024	7.72921	10.9035	9.07364	1.2494	9.34679	13.4962	1.74243	13.0405
AKIRIN2-AS1	AKIRIN2 antisense RNA 1 (non-protein coding)	chr6:88384579-88411985C	NR_002767	1.6201	1.0895	1.56866	1.24836	1.8904	2.65605	0.864049	2.05959	1.41814	1.62566	1.47227	0.340247	1.56866	1.73583	0.569059	1.62566
AKNA	AT-hook transcription factor	chr9:117096433-117156685C	NM_030767	4.56386	5.51822	3.7465	4.45374	3.58823	3.79562	4.87013	3.36397	3.45309	4.8579	4.04436	0.565358	3.7465	4.39789	0.761784	4.45374
AKNAD1	AKNA domain containing 1	chr1:109358532-109399716C	NM_152763	0	0	0.012775	0	0.025603	0.012157	0	0.023536	0	0.043601	0.0076756	0.0102386	0	0.0158588	0.0164029	0.012157
AKR1A1	aldo-keto reductase family 1, member A1 (aldehyde reductase)	chr1:46016498-46035720W	NM_006066	4.44925	10.724	3.64716	11.5054	6.75186	8.9779	8.86488	12.5536	4.96959	13.5027	5.73655	1.86699	4.96959	11.4527	1.5539	11.5054
AKR1A1	aldo-keto reductase family 1, member A1 (aldehyde reductase)	chr1:46016498-46035720W	NM_153326	21.43	22.5517	24.9502	31.6012	20.6266	18.0767	18.2604	18.0181	25.0922	25.0642	22.0719	2.62434	21.43	23.0624	5.04938	22.5517
AKR1B1	aldo-keto reductase family 1, member B1 (aldose reductase)	chr7:134127107-134143888C	NM_001628	14.7724	55.3628	18.2851	78.1853	21.2751	33.0031	16.795	26.0083	15.7963	59.4668	17.3848	2.26456	16.795	50.4053	18.8492	55.3628
AKR1B10	aldo-keto reductase family 1, member B10 (aldose reductase)	chr7:134212344-134226165W	NM_020299	19.2514	73.0569	19.8385	68.4248	11.5692	4.58935	25.7446	23.6935	66.5649	122.948	28.5937	19.5125	19.8385	58.5425	41.429	68.4248
AKR1B15	aldo-keto reductase family 1, member B15	chr7:134233849-134264590W	NM_001080538	1.00456	6.822	0.191492	22.5933	2.32669	2.91567	5.87101	3.79259	16.5332	15.9714	5.18538	5.99721	2.32669	10.419	7.64447	6.822
AKR1C1	aldo-keto reductase family 1, member C1 (dihydrodiol dehydrogenase 1; 20-alpha (3-alpha)-hydroxysteroid dehydrogenase)	chr10:5005454-5020157W	NM_001353	72.9619	352.054	85.0277	212.732	62.8588	36.782	52.7973	67.7565	81.5211	323.106	71.0334	11.9074	72.9619	198.486	128.495	212.732
AKR1C2	aldo-keto reductase family 1, member C2 (dihydrodiol dehydrogenase 2; bile acid binding protein; 3-alpha hydroxysteroid dehydrogenase, type III)	chr10:5031966-5060207C	NM_001135241	10.808	205.152	50.1597	167.471	31.7422	10.2548	32.3601	71.076	84.2238	305.797	41.8588	24.5781	32.3601	151.95	103.304	167.471
AKR1C2	aldo-keto reductase family 1, member C2 (dihydrodiol dehydrogenase 2; bile acid binding protein; 3-alpha hydroxysteroid dehydrogenase, type III)	chr10:5031966-5060207C	NM_001354	0	75.1407	7.8226	22.2976	0	0	0	0	1.83238	0	1.931	3.03008	0	19.4877	29.1358	0
AKR1C2	aldo-keto reductase family 1, member C2 (dihydrodiol dehydrogenase 2; bile acid binding protein; 3-alpha hydroxysteroid dehydrogenase, type III)	chr10:5031966-5060207C	NM_205845	47.2951	104.507	15.1452	28.9929	22.1479	20.5935	14.508	6.42018	9.1189	24.6789	21.643	13.4779	15.1452	37.0385	34.5758	24.6789
AKR1C3	aldo-keto reductase family 1, member C3 (3-alpha hydroxysteroid dehydrogenase, type II)	chr10:5136568-5149876W	NM_003739	79.4595	325.391	68.685	155.76	41.8132	22.2363	40.9696	59.5084	79.8943	235.669	62.1643	17.432	68.685	159.713	111.512	155.76
AKR1C4	aldo-keto reductase family 1, member C4 (chlordecone reductase; 3-alpha hydroxysteroid dehydrogenase, type I; dihydrodiol dehydrogenase 4)	chr10:5238798-5260910W	NM_001818	12.3101	84.7704	3.32432	10.5551	4.04978	1.27161	5.6531	8.28626	5.00248	36.1511	6.06795	3.22094	5.00248	28.2069	30.6479	10.5551
AKR1D1	aldo-keto reductase family 1, member D1 (delta 4-3-ketosteroid-5-beta-reductase)	chr7:137761196-137803050W	NM_005989	0	0	0	0	0	0.013733	0	0.026588	0	0	0	0	0	0.0080642	0.0106805	0
AKR1E2	aldo-keto reductase family 1, member E2	chr10:4868402-4890249W	NM_001040177	3.61183	1.33952	0.714045	0.219184	0.194044	0.39158	0.688806	0.379053	0.519504	1.98267	1.14565	1.24697	0.688806	0.8624	0.685808	0.39158
AKR7A2	aldo-keto reductase family 7, member A2 (aflatoxin aldehyde reductase)	chr1:19630459-19638640C	NM_003689	24.3403	17.8371	15.3741	14.4338	23.4667	9.41888	16.9297	13.7157	14.4329	11.5847	18.9087	4.16462	16.9297	13.398	2.82846	13.7157
AKR7A2P1	aldo-keto reductase family 7, member A2 pseudogene 1	chr1:113465972-113467295W	NR_002796	10.125	3.73476	1.40842	1.09407	1.82301	0.753915	1.3519	0.648708	1.6412	0.801154	3.26991	3.4317	1.6412	1.40652	1.17345	0.801154
AKR7A3	aldo-keto reductase family 7, member A3 (aflatoxin aldehyde reductase)	chr1:19609057-19615280C	NM_012067	56.0547	16.0248	9.98614	2.36783	4.92508	1.45972	4.15726	1.55721	7.75717	7.95973	16.5761	19.8481	7.75717	5.87386	5.61788	2.36783
AKR7L	aldo-keto reductase family 7-like	chr1:19592476-19600568C	NM_001145289	7.21543	2.91442	0.207257	0.016703	0.027495	0	0	0	0.410698	0.708409	1.57218	2.82546	0.207257	0.727906	1.12665	0.016703
AKR7L	aldo-keto reductase family 7-like	chr1:19592476-19600568C	NM_201252	4.67216	1.79334	1.80823	0.77168	1.27027	0.55918	1.27402	0.866065	1.415	0.841687	2.08794	1.30693	1.415	0.966391	0.427365	0.841687
AKT1	v-akt murine thymoma viral oncogene homolog 1	chr14:105235689-105262080C	NM_001014431	26.8369	40.6625	13.638	9.44667	17.5995	0	0	0	0.992898	28.2299	11.8135	10.1897	13.638	15.6678	16.2	9.44667
AKT1	v-akt murine thymoma viral oncogene homolog 1	chr14:105235689-105262080C	NM_001014432	0	0	0	4.52577	0	0	0	0	0	0	0	0	0	0.905155	1.81031	0
AKT1	v-akt murine thymoma viral oncogene homolog 1	chr14:105235689-105262080C	NM_005163	8.88771	4.96131	15.9407	19.8523	29.1426	36.066	33.5331	31.3526	30.2517	14.2105	23.5512	9.47349	29.1426	21.2886	11.2995	19.8523
AKT1S1	AKT1 substrate 1 (proline-rich)	chr19:50372299-50380644C	NM_001098632	5.31424	6.37288	2.38965	2.45914	4.89436	2.31294	5.48502	3.87487	1.34283	5.92781	3.88522	1.69235	4.89436	4.18953	1.69726	3.87487
AKT1S1	AKT1 substrate 1 (proline-rich)	chr19:50372299-50380644C	NM_001098633	15.9803	9.35785	1.05277	3.72807	3.09367	0	2.81286	4.97039	2.75456	1.4288	5.13883	5.46829	2.81286	3.89702	3.23358	3.72807
AKT1S1	AKT1 substrate 1 (proline-rich)	chr19:50372299-50380644C	NM_032375	6.68617	14.1496	6.66545	7.56542	7.33187	6.79347	9.34979	8.02051	7.41041	9.21065	7.48874	0.981446	7.33187	9.14793	2.62067	8.02051
AKT2	v-akt murine thymoma viral oncogene homolog 2	chr19:40736225-40791265C	NM_001626	15.9742	16.7516	11.6902	13.4181	12.466	9.32324	15.8657	12.2657	14.1555	15.6731	14.0303	1.73702	14.1555	13.4863	2.61799	13.4181
AKT3	v-akt murine thymoma viral oncogene homolog 3 (protein kinase B, gamma)	chr1:243651535-244006553C	NM_005465	7.5734	3.91468	12.2735	11.937	11.7794	15.3319	16.8652	21.1338	9.39929	7.50167	11.5782	3.13888	11.7794	11.9638	6.00221	11.937
AKT3	v-akt murine thymoma viral oncogene homolog 3 (protein kinase B, gamma)	chr1:243651535-244006553C	NM_181690	0	1.09427	0.694459	0.197607	0.922303	0	2.18071	0.360015	0.196701	0	0.798835	0.766346	0.694459	0.330378	0.405051	0.197607
AKTIP	AKT interacting protein	chr16:53525193-53537170C	NM_001012398	5.07615	4.35599	1.11603	3.77308	1.99955	1.24879	0.810023	2.04533	4.0278	0	2.60591	1.66952	1.99955	2.28464	1.60348	2.04533
AKTIP	AKT interacting protein	chr16:53525193-53537170C	NM_022476	1.71615	0	7.62438	2.84198	7.70652	7.67355	6.81655	5.63358	2.44309	3.87127	5.26134	2.6265	6.81655	4.00408	2.58925	3.87127
ALAD	aminolevulinate dehydratase	chr9:116148593-116163618C	NM_000031	68.6878	31.0124	48.7809	24.1207	24.3282	16.7944	26.3884	19.2431	44.6814	42.4608	42.5733	16.2467	44.6814	26.7263	9.24526	24.1207
ALAS1	aminolevulinate, delta-, synthase 1	chr3:52232116-52248343W	NM_000688	2.20924	29.2527	5.42466	3.58605	10.8265	7.25476	9.21957	5.55088	8.59263	16.652	7.25451	3.07291	8.59263	12.4593	9.51993	7.25476
ALAS1	aminolevulinate, delta-, synthase 1	chr3:52232116-52248343W	NM_199166	21.3926	1.38001	10.803	20.1517	5.61389	17.6935	7.61141	19.2511	7.58045	10.6112	10.6003	5.64681	7.61141	13.8175	7.06598	17.6935
ALAS2	aminolevulinate, delta-, synthase 2	chrX:55035489-55057497C	NM_000032	0	0	0	0	0	0	0	0.133967	0.189232	0	0.0378464	0.0756928	0	0.0267934	0.0535868	0
ALAS2	aminolevulinate, delta-, synthase 2	chrX:55035489-55057497C	NM_001037967	0.094598	0.112267	0.162293	0.21612	0.101645	0	0.384868	0.045145	0.037294	0.138476	0.15614	0.121025	0.101645	0.102402	0.0749599	0.112267
ALB	albumin	chr4:74269972-74287127W	NM_000477	479.478	319.663	251.064	55.0198	25.2916	0.716341	57.5689	16.961	147.403	296.75	192.161	163.697	147.403	137.822	140.418	55.0198
ALCAM	activated leukocyte cell adhesion molecule	chr3:105085713-105295743W	NM_001627	47.8878	64.5884	46.8686	42.2383	202.198	84.4026	77.1675	92.767	52.6338	26.5042	85.3512	59.456	52.6338	62.1001	24.9223	64.5884
ALDH16A1	aldehyde dehydrogenase 16 family, member A1	chr19:49956473-49974304W	NM_001145396	2.00764	6.62607	1.51588	0.948759	0.137451	0	0.550822	0.573061	0.89817	2.06154	1.02199	0.668607	0.89817	2.04189	2.38901	0.948759
ALDH16A1	aldehyde dehydrogenase 16 family, member A1	chr19:49956473-49974304W	NM_153329	3.34218	1.59387	2.33736	3.50994	3.24201	2.96473	3.07073	3.81186	2.49872	4.18919	2.8982	0.404776	3.07073	3.21392	0.903659	3.50994
ALDH18A1	aldehyde dehydrogenase 18 family, member A1	chr10:97365687-97416567C	NM_001017423	11.0549	13.7893	6.95967	9.07382	5.99376	10.4222	10.2605	7.4597	0	0	6.85376	3.92378	6.95967	8.14901	4.5764	9.07382
ALDH18A1	aldehyde dehydrogenase 18 family, member A1	chr10:97365687-97416567C	NM_002860	4.08676	1.82181	8.7513	7.24805	13.358	8.75352	4.17294	8.98922	12.4801	15.5877	8.56982	3.94158	8.7513	8.48006	4.39778	8.75352
ALDH1A1	aldehyde dehydrogenase 1 family, member A1	chr9:75515588-75567969C	NM_000689	267.194	530.81	177.972	117.741	173.513	377.48	527.751	846.026	190.773	195.152	267.441	134.511	190.773	413.442	259.726	377.48
ALDH1A2	aldehyde dehydrogenase 1 family, member A2	chr15:58245628-58357906C	NM_003888	1.18944	0.813051	2.7073	0.999561	0	0	0.342253	0.963742	0.731408	6.13225	0.99408	0.943966	0.731408	1.78172	2.20548	0.963742
ALDH1A2	aldehyde dehydrogenase 1 family, member A2	chr15:58245628-58357906C	NM_170696	0	1.03795	0.117759	3.37509	0.341064	0.51842	0.488328	0	1.81289	0	0.552008	0.65294	0.341064	0.986292	1.25487	0.51842
ALDH1A2	aldehyde dehydrogenase 1 family, member A2	chr15:58245628-58357906C	NM_170697	0.622562	0.02961	1.90978	1.68415	0.413584	0.119743	0.497768	0.648554	1.21967	2.47303	0.932673	0.564247	0.622562	0.991018	0.94631	0.648554
ALDH1A3	aldehyde dehydrogenase 1 family, member A3	chr15:101420009-101456828W	NM_000693	27.3056	21.6962	30.5797	33.1049	8.68209	14.0925	5.75728	3.96496	62.7583	49.4037	27.0166	20.388	27.3056	24.4525	15.6977	21.6962
ALDH1B1	aldehyde dehydrogenase 1 family, member B1	chr9:38392702-38398655W	NM_000692	31.5314	12.0942	13.1832	6.08753	9.99017	3.18072	19.2147	6.41846	29.6061	14.3033	20.7051	8.60288	19.2147	8.41685	4.12335	6.41846
ALDH1L1	aldehyde dehydrogenase 1 family, member L1	chr3:125822408-125899485C	NM_012190	4.63759	2.33912	7.35953	6.15839	1.99945	0.177455	2.84701	0.377911	4.46312	6.19465	4.26134	1.83834	4.46312	3.0495	2.66262	2.33912
ALDH1L2	aldehyde dehydrogenase 1 family, member L2	chr12:105413564-105478341C	NM_001034173	10.6718	2.76692	3.90705	1.38378	1.52115	1.61868	2.93362	1.68165	1.64732	1.82444	4.13618	3.38365	2.93362	1.85509	0.477592	1.68165
ALDH1L2	aldehyde dehydrogenase 1 family, member L2	chr12:105413564-105478341C	NR_027752	0	0	0	0	0.402869	0	0	0.744668	0.400176	0.483193	0.160609	0.196707	0	0.245572	0.311922	0
ALDH2	aldehyde dehydrogenase 2 family (mitochondrial)	chr12:112204346-112247782W	NM_000690	74.2603	138.875	73.3155	69.9074	44.9693	37.07	48.7807	34.6827	69.8156	112.078	62.2283	12.6805	69.8156	78.5226	41.1895	69.9074
ALDH3A1	aldehyde dehydrogenase 3 family, member A1	chr17:19641300-19651746C	NM_000691	0	0.468487	0	0	0.090388	0	0	0	0.245655	0	0.0672086	0.0958451	0	0.0936974	0.187395	0
ALDH3A1	aldehyde dehydrogenase 3 family, member A1	chr17:19641300-19651746C	NM_001135167	0.10229	0.21276	0	0	0.151159	0.0835	0.059452	0.040415	0.010457	0.374339	0.0646716	0.0566464	0.059452	0.142203	0.136304	0.0835
ALDH3A1	aldehyde dehydrogenase 3 family, member A1	chr17:19641300-19651746C	NM_001135168	0	0.265372	0.242049	0.128931	0	0	0	0	0	0	0.0484098	0.0968196	0	0.0788606	0.105783	0
ALDH3A2	aldehyde dehydrogenase 3 family, member A2	chr17:19552064-19580908W	NM_000382	14.7496	10.3954	29.917	22.2166	7.12464	7.85484	12.0304	10.2262	29.8827	18.5562	18.7409	9.43339	14.7496	13.8498	5.53458	10.3954
ALDH3A2	aldehyde dehydrogenase 3 family, member A2	chr17:19552064-19580908W	NM_001031806	3.48782	0	4.94137	1.13438	8.16384	1.29083	3.55388	2.26738	5.9213	3.04946	5.21364	1.73273	4.94137	1.54841	1.03975	1.29083
ALDH3B1	aldehyde dehydrogenase 3 family, member B1	chr11:67776048-67796741W	NM_000694	0	0.035425	0.449262	0	1.15961	1.43253	0.743778	0.012449	0.815909	0	0.633711	0.389227	0.743778	0.296081	0.568371	0.012449
ALDH3B1	aldehyde dehydrogenase 3 family, member B1	chr11:67776048-67796741W	NM_001030010	1.69262	2.40355	0.862433	1.66493	0.507107	0	0.900916	1.06383	2.64394	1.66781	1.3214	0.766477	0.900916	1.36003	0.801755	1.66493
ALDH3B1	aldehyde dehydrogenase 3 family, member B1	chr11:67776048-67796741W	NM_001161473	1.3163	1.37939	0.41453	0.670637	0	0	0	0.48473	0.392224	0	0.42461	0.481008	0.392224	0.506951	0.510379	0.48473
ALDH3B2	aldehyde dehydrogenase 3 family, member B2	chr11:67429634-67448685C	NM_000695	0.957411	0	0.718609	0.558147	0.366381	0	0	0	0.741701	0.712648	0.55682	0.336792	0.718609	0.254159	0.315091	0
ALDH3B2	aldehyde dehydrogenase 3 family, member B2	chr11:67429634-67448685C	NM_001031615	0	0.862384	0	0.419606	0.047934	0.459712	0.844677	0.25839	0.144315	0.412835	0.207385	0.322974	0.047934	0.482585	0.201923	0.419606
ALDH4A1	aldehyde dehydrogenase 4 family, member A1	chr1:19197926-19229293C	NM_001161504	1.57302	1.52571	0.569926	0	0.895802	0.764262	3.00858	1.06362	2.45718	0.361788	1.7009	0.919306	1.57302	0.743075	0.531649	0.764262
ALDH4A1	aldehyde dehydrogenase 4 family, member A1	chr1:19197926-19229293C	NM_003748	0	0	4.14174	3.85593	1.17934	0	1.03981	0.462289	1.21674	3.18268	1.51552	1.38726	1.17934	1.50018	1.67085	0.462289
ALDH4A1	aldehyde dehydrogenase 4 family, member A1	chr1:19197926-19229293C	NM_170726	0.065606	0	0	0	0	0	0	0	0	0	0.0131212	0.0262424	0	0	0	0
ALDH5A1	aldehyde dehydrogenase 5 family, member A1	chr6:24495197-24537434W	NM_001080	2.86036	0.419506	4.93752	2.34768	3.9006	2.37817	4.10483	3.03712	4.42292	2.352	4.04524	0.688074	4.10483	2.1069	0.883658	2.352
ALDH5A1	aldehyde dehydrogenase 5 family, member A1	chr6:24495197-24537434W	NM_170740	0	0.831438	0	0	0	0	0	0.018241	0	0	0	0	0	0.169936	0.330827	0
ALDH6A1	aldehyde dehydrogenase 6 family, member A1	chr14:74526874-74551196C	NM_005589	2.57843	4.49134	10.2027	7.4109	5.05841	1.51919	5.68019	2.08676	2.22737	3.83528	5.14943	2.86267	5.05841	3.86869	2.07998	3.83528
ALDH7A1	aldehyde dehydrogenase 7 family, member A1	chr5:125878918-125931082C	NM_001182	8.29001	6.78094	10.7488	5.61772	6.01328	3.01922	4.87751	2.50943	6.14771	7.69185	7.21546	2.08281	6.14771	5.12383	2.04202	5.61772
ALDH8A1	aldehyde dehydrogenase 8 family, member A1	chr6:135238529-135271244C	NM_022568	0	0	0	0	0	0.307555	0	0.309845	0.139211	0	0.0278422	0.0556844	0	0.12348	0.151233	0
ALDH8A1	aldehyde dehydrogenase 8 family, member A1	chr6:135238529-135271244C	NM_170771	0	0	0.261279	0.243555	0.294553	0.028922	0.309804	0	0	0.27867	0.173127	0.142226	0.261279	0.110229	0.124145	0.028922
ALDH9A1	aldehyde dehydrogenase 9 family, member A1	chr1:165631449-165667900C	NM_000696	33.9848	13.2865	24.6768	20.9584	51.0062	33.9456	36.3879	35.2717	16.8075	22.9648	32.5726	11.5519	33.9848	25.2854	8.28019	22.9648
ALDOA	aldolase A, fructose-bisphosphate	chr16:30064491-30081734W	NM_000034	4.12453	4.26904	1.29515	1.75016	1.34192	1.06033	3.46396	3.3209	1.03214	4.7314	2.25154	1.28118	1.34192	3.02636	1.41648	3.3209
ALDOA	aldolase A, fructose-bisphosphate	chr16:30064491-30081734W	NM_001127617	1.27523	1.31992	114.978	108.848	210.197	78.7761	46.2149	39.4667	0.31912	0	74.5969	79.6453	46.2149	45.6822	42.8454	39.4667
ALDOA	aldolase A, fructose-bisphosphate	chr16:30064491-30081734W	NM_184041	429.643	963.856	239.556	661.751	307.884	343.804	185.968	253.461	228.979	698.849	278.406	85.1337	239.556	584.344	257.09	661.751
ALDOA	aldolase A, fructose-bisphosphate	chr16:30064491-30081734W	NM_184043	8.17414	6.39414	18.1054	5.45054	8.86487	7.64451	3.92286	6.11138	2.92219	6.25124	8.39789	5.37611	8.17414	6.37036	0.714332	6.25124
ALDOB	aldolase B, fructose-bisphosphate	chr9:104182842-104198062C	NM_000035	897.528	236.261	273.343	101.028	76.4561	2.24013	101.86	28.0278	307.013	428.188	331.24	297.372	273.343	159.149	157.175	101.028
ALDOC	aldolase C, fructose-bisphosphate	chr17:26900134-26903951C	NM_005165	6.3679	19.6099	23.2976	48.937	41.2187	27.7945	24.0569	28.4128	11.2093	27.9646	21.2301	12.1088	23.2976	30.5438	9.76332	27.9646
ALG1	asparagine-linked glycosylation 1, beta-1,4-mannosyltransferase homolog (S. cerevisiae)	chr16:5121810-5137378W	NM_019109	5.85117	13.8881	11.0016	9.05735	16.0196	9.59503	18.5969	14.9355	11.933	4.94013	12.6804	4.38568	11.933	10.4832	3.60456	9.59503
ALG10	asparagine-linked glycosylation 10, alpha-1,2-glucosyltransferase homolog (S. pombe)	chr12:34175216-34181234W	NM_032834	2.40575	1.10076	3.66112	3.1719	1.56966	1.67399	3.58825	3.16071	3.29883	2.07903	2.90472	0.803247	3.29883	2.23728	0.819787	2.07903
ALG10B	asparagine-linked glycosylation 10, alpha-1,2-glucosyltransferase homolog B (yeast)	chr12:38710557-38723527W	NM_001013620	2.03223	12.806	2.58594	1.54282	2.02902	1.569	2.0278	1.52414	1.8587	1.37553	2.10674	0.248588	2.02902	3.76351	4.52177	1.54282
ALG11	asparagine-linked glycosylation 11, alpha-1,2-mannosyltransferase homolog (yeast)	chr13:52586550-52607734W	NM_001004127	3.21671	3.59124	3.46137	3.21605	2.53118	4.63096	3.88216	5.77844	3.7037	3.17901	3.35902	0.470856	3.46137	4.07914	0.998533	3.59124
ALG12	asparagine-linked glycosylation 12, alpha-1,6-mannosyltransferase homolog (S. cerevisiae)	chr22:50296856-50312106C	NM_024105	11.8427	10.337	9.5115	13.5367	7.84841	15.1403	10.9019	14.7163	9.81472	14.5677	9.98386	1.34983	9.81472	13.6596	1.74288	14.5677
ALG13	asparagine-linked glycosylation 13 homolog (S. cerevisiae)	chrX:110924346-111003873W	NM_001039210	0	0	0.35235	0	0	0	0	0.285134	0	0.210979	0.07047	0.14094	0	0.0992226	0.123764	0
ALG13	asparagine-linked glycosylation 13 homolog (S. cerevisiae)	chrX:110924346-111003873W	NM_001099922	0	0	1.25961	1.25582	0.916615	0.640722	0	0.899133	0	0.398118	0.435244	0.543986	0	0.638759	0.427664	0.640722
ALG13	asparagine-linked glycosylation 13 homolog (S. cerevisiae)	chrX:110924346-111003873W	NM_001168385	0	0	0	0.908933	0	0	0	0	0	0	0	0	0	0.181787	0.363573	0
ALG13	asparagine-linked glycosylation 13 homolog (S. cerevisiae)	chrX:110924346-111003873W	NM_018466	0	0	0.587128	0	0	0	0	0	0	0	0.117426	0.234851	0	0	0	0
ALG13	asparagine-linked glycosylation 13 homolog (S. cerevisiae)	chrX:110924346-111003873W	NR_033124	0	0	0.615824	0	0	0	0	0	0.378526	0.487284	0.19887	0.254863	0	0.0974568	0.194914	0
ALG13	asparagine-linked glycosylation 13 homolog (S. cerevisiae)	chrX:110924346-111003873W	NR_033127	0.609203	0.989597	0	0	0.183071	0.015234	0.348243	0.906984	0.620382	0.397571	0.35218	0.241096	0.348243	0.461877	0.422744	0.397571
ALG13	asparagine-linked glycosylation 13 homolog (S. cerevisiae)	chrX:110924346-111003873W	NR_033128	1.15395	0.437886	0	0.271504	0	0	0.656965	0.488542	1.15931	0	0.594045	0.518219	0.656965	0.239586	0.208386	0.271504
ALG13	asparagine-linked glycosylation 13 homolog (S. cerevisiae)	chrX:110924346-111003873W	NR_033129	0	0	0	0	0	0	0	0	0	0.506013	0	0	0	0.101203	0.202405	0
ALG13	asparagine-linked glycosylation 13 homolog (S. cerevisiae)	chrX:110924346-111003873W	NR_033131	0.242052	0.416875	1.67296	1.46886	1.67353	3.03558	2.37374	1.55151	1.35067	0.612383	1.46259	0.695871	1.67296	1.41704	0.926091	1.46886
ALG13	asparagine-linked glycosylation 13 homolog (S. cerevisiae)	chrX:110924346-111003873W	NR_033132	0	0	0.215878	0.329899	0.282542	0.229099	0	0	0.291069	0	0.157898	0.131526	0.215878	0.1118	0.140587	0
ALG13	asparagine-linked glycosylation 13 homolog (S. cerevisiae)	chrX:110924346-111003873W	NR_033134	1.46658	0.848704	0	0.16222	1.53558	0.717451	1.19465	0.628424	0.771636	0.195281	0.993687	0.56469	1.19465	0.510416	0.279921	0.628424
ALG14	asparagine-linked glycosylation 14 homolog (S. cerevisiae)	chr1:95448279-95538507C	NM_144988	3.9419	3.25438	3.78565	3.48481	3.49892	3.28776	3.38678	3.85972	3.20317	2.50882	3.56328	0.267498	3.49892	3.2791	0.441239	3.28776
ALG1L	asparagine-linked glycosylation 1-like	chr3:125648118-125655882C	NM_001015050	1.35023	0.801213	0.627373	0.874011	0.725405	0.505177	1.17714	1.42259	0.502197	0.988256	0.87647	0.328574	0.725405	0.91825	0.298511	0.874011
ALG1L2	asparagine-linked glycosylation 1-like 2	chr3:129800674-129817232W	NM_001136152	1.49716	1.1105	1.36453	1.45368	2.05107	1.18395	2.93678	1.92244	2.45359	2.05461	2.06062	0.587233	2.05107	1.54504	0.382011	1.45368
ALG2	asparagine-linked glycosylation 2, alpha-1,3-mannosyltransferase homolog (S. cerevisiae)	chr9:101978708-101984246C	NM_033087	0.850576	0.56726	12.4193	11.4224	16.6352	12.4995	5.92406	12.1429	5.77954	10.1687	8.32174	5.54858	5.92406	9.36015	4.46813	11.4224
ALG2	asparagine-linked glycosylation 2, alpha-1,3-mannosyltransferase homolog (S. cerevisiae)	chr9:101978708-101984246C	NR_024532	12.8359	7.66544	1.78924	2.51019	1.51318	2.41904	5.949	2.58808	5.3518	2.53101	5.48783	4.09154	5.3518	3.54275	2.06206	2.53101
ALG3	asparagine-linked glycosylation 3, alpha-1,3- mannosyltransferase homolog (S. cerevisiae)	chr3:183960117-183967313C	NM_001006941	1.21173	1.36922	1.21803	0.895248	0.382983	0	0.449452	0.3365	0.166626	0	0.685764	0.442034	0.449452	0.520194	0.535996	0.3365
ALG3	asparagine-linked glycosylation 3, alpha-1,3- mannosyltransferase homolog (S. cerevisiae)	chr3:183960117-183967313C	NM_005787	12.9111	5.5733	5.66614	5.48291	4.6767	5.64707	8.45776	3.19595	5.42591	5.6477	7.42751	3.02676	5.66614	5.10939	0.958631	5.5733
ALG3	asparagine-linked glycosylation 3, alpha-1,3- mannosyltransferase homolog (S. cerevisiae)	chr3:183960117-183967313C	NR_024534	0	4.17216	1.76736	2.66055	4.71117	0.4655	0	6.45878	1.69242	4.22785	1.63419	1.72221	1.69242	3.59697	1.97999	4.17216
ALG5	asparagine-linked glycosylation 5, dolichyl-phosphate beta-glucosyltransferase homolog (S. cerevisiae)	chr13:37523910-37573504C	NM_001142364	0	4.02751	0	0	0	0	0	0	0	3.5735	0	0	0	1.5202	1.86739	0
ALG5	asparagine-linked glycosylation 5, dolichyl-phosphate beta-glucosyltransferase homolog (S. cerevisiae)	chr13:37523910-37573504C	NM_013338	9.72348	0	10.811	9.80848	14.3054	8.12053	8.78133	8.9246	9.26379	6.43659	10.577	1.98159	9.72348	6.65804	3.50942	8.12053
ALG6	asparagine-linked glycosylation 6, alpha-1,3-glucosyltransferase homolog (S. cerevisiae)	chr1:63833261-63904232W	NM_013339	3.84351	1.30782	3.8676	3.24219	4.64389	1.57972	1.06226	1.84776	4.34859	1.29837	3.55317	1.28142	3.8676	1.85517	0.722408	1.57972
ALG8	asparagine-linked glycosylation 8, alpha-1,3-glucosyltransferase homolog (S. cerevisiae)	chr11:77811988-77850699C	NM_001007027	0	0	0	0	0	0	0	0	0.769802	1.15742	0.15396	0.307921	0	0.231485	0.46297	0
ALG8	asparagine-linked glycosylation 8, alpha-1,3-glucosyltransferase homolog (S. cerevisiae)	chr11:77811988-77850699C	NM_024079	9.55738	3.99566	6.56798	5.03691	5.97488	3.70141	5.11295	6.69398	5.0124	4.27541	6.44512	1.6583	5.97488	4.74067	1.07282	4.27541
ALG9	asparagine-linked glycosylation 9, alpha-1,2-mannosyltransferase homolog (S. cerevisiae)	chr11:111652920-111742305C	NM_001077690	2.04807	0	0.805142	0.637386	0.622907	0.477776	0.197791	0.655449	0.630873	0	0.860957	0.62638	0.630873	0.354122	0.295679	0.477776
ALG9	asparagine-linked glycosylation 9, alpha-1,2-mannosyltransferase homolog (S. cerevisiae)	chr11:111652920-111742305C	NM_001077691	0	0	1.25279	0.826469	0.807695	1.5598	2.01936	0.594924	1.06343	0.71903	1.02866	0.654202	1.06343	0.740044	0.499726	0.71903
ALG9	asparagine-linked glycosylation 9, alpha-1,2-mannosyltransferase homolog (S. cerevisiae)	chr11:111652920-111742305C	NM_001077692	0.893141	0	0	0	0	0	0.493726	0	0	1.17228	0.277373	0.362432	0	0.234456	0.468912	0
ALG9	asparagine-linked glycosylation 9, alpha-1,2-mannosyltransferase homolog (S. cerevisiae)	chr11:111652920-111742305C	NM_024740	0	1.81546	1.15656	1.0888	1.06407	0.535703	0	1.38685	0.820506	0.288726	0.608228	0.508608	0.820506	1.02311	0.555217	1.0888
ALK	anaplastic lymphoma receptor tyrosine kinase	chr2:29415641-30144432C	NM_004304	0.029129	0.103711	0.056221	0.03993	0.244135	0.303177	0.694139	0.080563	0.032503	0.02132	0.211225	0.254329	0.056221	0.10974	0.100992	0.080563
ALKBH1	alkB, alkylation repair homolog 1 (E. coli)	chr14:78138749-78174356C	NM_006020	2.69807	7.19413	3.26872	6.69237	3.27555	4.83396	6.12998	7.96037	5.18042	5.28312	4.11055	1.3133	3.27555	6.39279	1.17051	6.69237
ALKBH2	alkB, alkylation repair homolog 2 (E. coli)	chr12:109525993-109531293C	NM_001001655	0	1.33152	0.621609	0.728431	0	0.29519	0.334902	0	0.869377	0	0.365178	0.342812	0.334902	0.471029	0.506233	0.29519
ALKBH2	alkB, alkylation repair homolog 2 (E. coli)	chr12:109525993-109531293C	NM_001145374	5.69287	0	2.24496	1.83001	2.73131	2.30529	2.52456	1.99914	2.70708	2.04184	3.18016	1.26834	2.70708	1.63526	0.831704	1.99914
ALKBH2	alkB, alkylation repair homolog 2 (E. coli)	chr12:109525993-109531293C	NM_001145375	0	2.17149	1.15544	0.992787	0.148948	0	0	0	0.698946	1.62035	0.400667	0.456746	0.148948	0.956926	0.865794	0.992787
ALKBH2	alkB, alkylation repair homolog 2 (E. coli)	chr12:109525993-109531293C	NR_026930	0	1.15714	0	0	0.368636	0	0	0.250606	0.271434	0.382901	0.128014	0.159769	0	0.35813	0.425937	0.250606
ALKBH2	alkB, alkylation repair homolog 2 (E. coli)	chr12:109525993-109531293C	NR_026931	2.00467	5.36562	0	0	0.455981	0	1.23773	1.21818	0	3.82227	0.739676	0.777559	0.455981	2.08121	2.15529	1.21818
ALKBH3	alkB, alkylation repair homolog 3 (E. coli)	chr11:43902357-43941825W	NM_139178	5.29024	4.87586	3.99125	3.88747	3.768	3.34263	3.87836	3.79655	3.36846	3.74907	4.05926	0.650337	3.87836	3.93032	0.508332	3.79655
ALKBH4	alkB, alkylation repair homolog 4 (E. coli)	chr7:102096697-102105288C	NM_017621	3.21292	5.79789	3.02032	5.88226	7.54767	7.24845	6.0114	4.34731	5.51253	5.73401	5.06097	1.72455	5.51253	5.80199	0.918631	5.79789
ALKBH5	alkB, alkylation repair homolog 5 (E. coli)	chr17:18086867-18113265W	NM_017758	55.8357	68.8339	41.7872	60.3194	76.1922	69.2847	53.6879	56.3247	40.6286	57.1173	53.6263	12.8313	53.6879	62.376	5.62023	60.3194
ALKBH6	alkB, alkylation repair homolog 6 (E. coli)	chr19:36500022-36505141C	NM_032878	5.74803	7.48182	2.63146	3.3889	3.48271	1.64336	3.3408	3.73494	2.72954	6.05892	3.58651	1.13047	3.3408	4.46159	2.0637	3.73494
ALKBH6	alkB, alkylation repair homolog 6 (E. coli)	chr19:36500022-36505141C	NM_198867	0	0	0.323964	0	1.10386	0.574286	0	0.840681	0.658767	0.898272	0.417318	0.421107	0.323964	0.462648	0.39325	0.574286
ALKBH7	alkB, alkylation repair homolog 7 (E. coli)	chr19:6372444-6375040W	NM_032306	16.6468	23.2424	12.2846	12.7144	13.3274	4.66285	8.6318	8.96288	7.19307	18.3955	11.6167	3.3809	12.2846	13.5956	6.60504	12.7144
ALKBH8	alkB, alkylation repair homolog 8 (E. coli)	chr11:107373454-107436461C	NM_138775	0.980184	3.51623	2.51763	1.60825	2.58991	2.05943	1.59254	1.10019	1.55976	2.08702	1.848	0.616488	1.59254	2.07422	0.805683	2.05943
ALLC	allantoicase	chr2:3705786-3750258W	NM_018436	0	0	0.026941	0	0	0.025638	0.146032	0	0	0	0.0345946	0.0566873	0	0.0051276	0.0102552	0
ALMS1	Alstrom syndrome 1	chr2:73612886-73837046W	NM_015120	2.78281	2.36255	3.41228	2.16832	3.09705	3.43319	2.81515	1.79738	1.83019	1.49809	2.7875	0.529793	2.81515	2.25191	0.661741	2.16832
ALMS1P	Alstrom syndrome 1 pseudogene	chr2:73872046-73912692W	NR_003683	3.41804	4.4621	1.01398	0.481547	0.403992	0.395274	0.496646	1.57553	1.74802	1.62612	1.41613	1.109	1.01398	1.70811	1.47219	1.57553
ALOX12	arachidonate 12-lipoxygenase	chr17:6899384-6914054W	NM_000697	1.22974	1.55064	1.35155	2.05443	0.850615	0.729357	1.09443	0.576966	1.73662	2.47518	1.25259	0.293667	1.22974	1.47731	0.735424	1.55064
ALOX12B	arachidonate 12-lipoxygenase, 12R type	chr17:7975954-7991021C	NM_001139	1.12227	1.41781	0.815174	0.777454	1.3459	0.561491	3.8505	1.37312	0.757398	1.11287	1.57825	1.15595	1.12227	1.04855	0.333635	1.11287
ALOX12P2	arachidonate 12-lipoxygenase pseudogene 2	chr17:6756895-6803667W	NR_002710	0.06547	2.56406	0.849424	1.8248	1.44212	1.40958	1.48402	1.17695	1.67106	0.694821	1.10242	0.587134	1.44212	1.53404	0.631311	1.40958
ALOX15	arachidonate 15-lipoxygenase	chr17:4534221-4544960C	NM_001140	0	0	0.754629	0.602949	0.210865	0.234773	0.078662	0.026737	0.320908	0.04953	0.273013	0.264733	0.210865	0.182798	0.225725	0.04953
ALOX15B	arachidonate 15-lipoxygenase, type B	chr17:7942358-7952442W	NM_001039130	0	0	0	0	0.193238	0.155276	0.040202	0	0.057885	0	0.058265	0.0711811	0.040202	0.0310552	0.0621104	0
ALOX15B	arachidonate 15-lipoxygenase, type B	chr17:7942358-7952442W	NM_001039131	0	0	0.046919	0.099969	0	0	0	0.086442	0	0.213512	0.0093838	0.0187676	0	0.0799846	0.0788235	0.086442
ALOX5	arachidonate 5-lipoxygenase	chr10:45869629-45941561W	NM_000698	26.8182	24.2815	14.9987	15.6297	25.6481	31.3518	20.521	23.1002	17.7264	14.273	21.1425	4.52361	20.521	21.7272	6.22555	23.1002
ALOX5AP	arachidonate 5-lipoxygenase-activating protein	chr13:31309669-31338556W	NM_001629	0	0.985073	3.73804	5.40449	2.0513	1.43983	0.964847	1.8037	1.21558	2.12632	1.59395	1.25586	1.21558	2.35188	1.57288	1.8037
ALOXE3	arachidonate lipoxygenase 3	chr17:7999219-8022234C	NM_021628	0	0.06652	0.084141	0.192081	0.036136	0.045755	0	0.044291	0.109448	0.36922	0.045945	0.0442937	0.036136	0.143573	0.125405	0.06652
ALPI	alkaline phosphatase, intestinal	chr2:233320833-233324740W	NM_001631	0	0	0	0	0	0	0	0	0.039665	0	0.007933	0.015866	0	0	0	0
ALPK1	alpha-kinase 1	chr4:113218499-113363761W	NM_001102406	1.79228	2.28758	0.465866	1.98331	0	1.80081	1.37581	1.69683	2.7109	3.21763	1.26897	0.961219	1.37581	2.19723	0.548213	1.98331
ALPK1	alpha-kinase 1	chr4:113218499-113363761W	NM_025144	0	0	4.1209	0.935679	1.41786	3.52035	0	0	1.38848	0	1.38545	1.50484	1.38848	0.891207	1.36361	0
ALPK2	alpha-kinase 2	chr18:56148484-56296189C	NM_052947	0.099291	0.088377	0.484413	0.034026	0.042675	0.07092	0.144271	0.049037	0.069243	0.109009	0.167979	0.161778	0.099291	0.0702738	0.0268084	0.07092
ALPK3	alpha-kinase 3	chr15:85359911-85416711W	NM_020778	14.7298	25.0447	11.3592	14.6058	22.7999	20.2072	20.9565	22.6854	10.6183	12.0565	16.0927	4.95732	14.7298	18.9199	4.87988	20.2072
ALPL	alkaline phosphatase, liver/bone/kidney	chr1:21835858-21904904W	NM_000478	0	0	0	0.2805	0	0.17119	0	0	0	0.357664	0	0	0	0.161871	0.144844	0.17119
ALPL	alkaline phosphatase, liver/bone/kidney	chr1:21835858-21904904W	NM_001127501	0	0	0	0	0	0.060608	0	0	0	0	0	0	0	0.0121216	0.0242432	0
ALPL	alkaline phosphatase, liver/bone/kidney	chr1:21835858-21904904W	NM_001177520	0.156574	0.464547	0.067155	0.043147	0.100942	0	0	0.154655	0.065515	0	0.0780372	0.0511032	0.067155	0.13247	0.17541	0.043147
ALPP	alkaline phosphatase, placental	chr2:233243348-233247597W	NM_001632	0.885229	0.075041	0.949187	0	0.570703	0.322598	0.716626	0.374734	0	0.04628	0.624349	0.339052	0.716626	0.163731	0.153772	0.075041
ALPPL2	alkaline phosphatase, placental-like 2	chr2:233271552-233275422W	NM_031313	1.74468	0.517638	0.374147	0.099648	0.164031	0.489568	0.253505	0.272855	0.141948	0.63848	0.535662	0.610007	0.253505	0.403638	0.192377	0.489568
ALS2	amyotrophic lateral sclerosis 2 (juvenile)	chr2:202564987-202645895C	NM_001135745	0.075003	0.060852	0.735367	1.24139	0.654511	0.919559	0.365727	0.841595	0.624367	0.467106	0.490995	0.242068	0.624367	0.7061	0.405936	0.841595
ALS2	amyotrophic lateral sclerosis 2 (juvenile)	chr2:202564987-202645895C	NM_020919	2.90194	1.90164	4.07919	3.27479	3.34545	3.27697	3.46997	3.66323	3.56002	3.92614	3.47131	0.378792	3.46997	3.20855	0.698391	3.27697
ALS2CL	ALS2 C-terminal like	chr3:46710679-46735171C	NM_147129	4.08372	8.65098	2.813	5.03589	2.15801	2.05079	2.56109	2.62096	3.8254	7.23501	3.08825	0.742069	2.813	5.11872	2.55395	5.03589
ALS2CL	ALS2 C-terminal like	chr3:46710679-46735171C	NM_182775	1.24879	0.757887	3.09249	5.00556	2.1679	2.71801	1.82202	1.28337	5.40241	8.44651	2.74672	1.45644	2.1679	3.64227	2.81701	2.71801
ALS2CR11	amyotrophic lateral sclerosis 2 (juvenile) chromosome region, candidate 11	chr2:202352147-202483905C	NM_001168216	0	0	0.198702	0.102976	0.184321	0.026571	0.306294	0	0	0	0.137863	0.120201	0.184321	0.0259094	0.0398838	0
ALS2CR11	amyotrophic lateral sclerosis 2 (juvenile) chromosome region, candidate 11	chr2:202352147-202483905C	NM_001168217	0	0	0.005909	0	0.047828	0	0	0.114979	0	0	0.0107474	0.018681	0	0.0229958	0.0459916	0
ALS2CR11	amyotrophic lateral sclerosis 2 (juvenile) chromosome region, candidate 11	chr2:202352147-202483905C	NM_001168221	0	0.075396	0.016769	0.010862	0.045242	0.017693	0.03035	0.009636	0.053165	0.023249	0.0291052	0.0191839	0.03035	0.0273672	0.0245118	0.017693
ALS2CR11	amyotrophic lateral sclerosis 2 (juvenile) chromosome region, candidate 11	chr2:202352147-202483905C	NM_152525	0	0	0	0.021639	0	0	0.060462	0	0	0	0.0120924	0.0241848	0	0.0043278	0.0086556	0
ALS2CR12	amyotrophic lateral sclerosis 2 (juvenile) chromosome region, candidate 12	chr2:202153148-202222101C	NM_001127391	0	0	0	0.106503	0.060108	0.057081	0.108378	0.073674	0.078024	0.136481	0.049302	0.0431116	0.060108	0.0747478	0.0463031	0.073674
ALS2CR12	amyotrophic lateral sclerosis 2 (juvenile) chromosome region, candidate 12	chr2:202153148-202222101C	NM_139163	0	0	0.13516	0	0	0	0	0	0	0	0.027032	0.054064	0	0	0	0
ALS2CR4	amyotrophic lateral sclerosis 2 (juvenile) chromosome region, candidate 4	chr2:202484907-202508224C	NM_001044385	0	0.224712	0.26367	0.175136	0.898548	0.590733	0	0	0.210628	0.884104	0.274569	0.329949	0.210628	0.374937	0.319025	0.224712
ALS2CR4	amyotrophic lateral sclerosis 2 (juvenile) chromosome region, candidate 4	chr2:202484907-202508224C	NM_152388	0.713078	0.296472	0.941961	0.800225	0.243616	0.635661	1.06572	1.07328	0.573028	0	0.70748	0.28865	0.713078	0.561127	0.376809	0.635661
ALS2CR8	amyotrophic lateral sclerosis 2 (juvenile) chromosome region, candidate 8	chr2:203776978-203851060W	NM_001104586	0.728632	0.291036	1.36152	0.51108	0.875863	1.13105	1.04012	0.801017	1.47845	0.508254	1.09692	0.284009	1.04012	0.648487	0.290672	0.51108
ALS2CR8	amyotrophic lateral sclerosis 2 (juvenile) chromosome region, candidate 8	chr2:203776978-203851060W	NM_024744	0.281147	0	0.24751	0.587364	0.306378	0.322988	0.531276	0.460289	0.219157	0.048714	0.317094	0.111099	0.281147	0.283871	0.228317	0.322988
ALX3	ALX homeobox 3	chr1:110602998-110613322C	NM_006492	1.10386	1.16448	2.0253	1.37303	1.71324	1.75212	2.20986	1.59915	2.08703	2.33403	1.82786	0.397337	2.0253	1.64456	0.398299	1.59915
ALX4	ALX homeobox 4	chr11:44282278-44331716C	NM_021926	0	0	0.007107	0.022715	0.021367	0.006764	0.038525	0	0.009245	0.024257	0.0152488	0.0135209	0.009245	0.0107472	0.0107015	0.006764
AMAC1	acyl-malonyl condensing enzyme 1	chr17:33519539-33521412C	NM_152462	0	0	0.186574	0.198764	0.560892	0.187413	1.01131	0.343739	0.242691	0.636776	0.400294	0.354933	0.242691	0.273338	0.211991	0.198764
AMAC1L2	acyl-malonyl condensing enzyme 1-like 2	chr8:11188495-11189695W	NM_054028	0	0	0.064694	0.103381	0.194488	0.153912	0.175335	0.297977	0.126229	0.1104	0.112149	0.0718329	0.126229	0.133134	0.0966764	0.1104
AMAC1L3	acyl-malonyl condensing enzyme 1-like 3	chr17:7384721-7386383W	NM_001102614	0	0	0.065019	0.069267	0.293197	0.402182	0.176216	0.179684	0.16915	0	0.140716	0.100847	0.16915	0.130227	0.151023	0.069267
AMACR	alpha-methylacyl-CoA racemase	chr5:33987093-34008220C	NM_001167595	0	0.885452	0.133937	0	0.13334	0.297403	0	0	0	0.33676	0.0534554	0.0654695	0	0.303923	0.323739	0.297403
AMACR	alpha-methylacyl-CoA racemase	chr5:33987093-34008220C	NM_001167596	0	1.08692	0	0.139159	0.264472	0.18822	0	0.197278	0	0	0.0528944	0.105789	0	0.322315	0.388759	0.18822
AMACR	alpha-methylacyl-CoA racemase	chr5:33987093-34008220C	NM_001167597	0	0	0	0.34359	0	0.403945	0.752295	0.487088	0.33693	0	0.217845	0.297384	0	0.246925	0.206699	0.34359
AMACR	alpha-methylacyl-CoA racemase	chr5:33987093-34008220C	NM_001167598	0	9.56055	0	0	0	0	0.643224	0	0	6.38573	0.128645	0.25729	0	3.18926	4.03299	0
AMACR	alpha-methylacyl-CoA racemase	chr5:33987093-34008220C	NM_014324	8.43591	2.85294	10.7047	5.85132	16.1175	11.1269	14.823	12.3752	5.27991	4.03241	11.0722	4.00398	10.7047	7.24775	3.81946	5.85132
AMACR	alpha-methylacyl-CoA racemase	chr5:33987093-34008220C	NM_203382	0	0	0.730339	0	0	0	1.39088	0	1.63332	0	0.750908	0.680642	0.730339	0	0	0
AMBN	ameloblastin (enamel matrix protein)	chr4:71458001-71473002W	NM_016519	0	0	0.186963	0.209661	0.187354	0.777227	0.50671	0.725168	0	0.638103	0.176205	0.18524	0.186963	0.470032	0.308686	0.638103
AMBP	alpha-1-microglobulin/bikunin precursor	chr9:116822410-116840752C	NM_001633	21.6476	14.8737	34.288	24.4389	9.5761	2.06679	9.19715	4.85163	33.9009	24.4612	21.7219	11.0511	21.6476	14.1384	9.43577	14.8737
AMBRA1	autophagy/beclin-1 regulator 1	chr11:46417964-46612914C	NM_017749	11.4507	16.1576	10.7815	12.7836	11.9976	12.56	15.5533	11.7414	10.1007	11.6146	11.9768	1.89829	11.4507	12.9714	1.65591	12.56
AMD1	adenosylmethionine decarboxylase 1	chr6:111195987-111216913W	NM_001033059	9.63563	4.74219	7.92214	8.73512	7.24561	4.74141	9.24192	7.02428	7.42275	10.5541	8.29361	0.96902	7.92214	7.15942	2.2678	7.02428
AMD1	adenosylmethionine decarboxylase 1	chr6:111195987-111216913W	NM_001634	1.53314	1.79457	7.52029	4.12639	4.95558	9.51032	3.80495	6.24462	4.70044	2.36442	4.50288	1.93159	4.70044	4.80806	2.81752	4.12639
AMDHD1	amidohydrolase domain containing 1	chr12:96337071-96362369W	NM_152435	1.78186	0.503495	0.109177	0.27139	0.164108	0.285715	0.34521	0.201145	0.449713	1.02471	0.570014	0.618177	0.34521	0.457291	0.301233	0.285715
AMDHD2	amidohydrolase domain containing 2	chr16:2570363-2580954W	NM_001145815	2.07727	1.9398	3.47164	2.73647	5.05348	1.54027	0.200454	1.62959	1.54637	1.34289	2.46984	1.66348	2.07727	1.8378	0.48884	1.62959
AMDHD2	amidohydrolase domain containing 2	chr16:2570363-2580954W	NM_015944	1.62343	4.9227	0.821204	1.29954	2.24921	2.29913	5.5202	3.33172	2.79059	4.93652	2.60093	1.6003	2.24921	3.35792	1.43521	3.33172
AMELY	amelogenin, Y-linked	chrY:6733960-6742068C	NM_001143	0	0	0	0.051669	0	0	0	0	0	0	0	0	0	0.0103338	0.0206676	0
AMFR	autocrine motility factor receptor	chr16:56395365-56459444C	NM_001144	46.5116	57.1737	52.559	59.0223	62.637	39.3363	49.2452	51.5541	60.1818	74.4879	54.2269	6.21797	52.559	56.3148	11.3953	57.1737
AMH	anti-Mullerian hormone	chr19:2249113-2252072W	NM_000479	4.03965	1.8644	5.06306	3.42499	6.83881	3.1144	0.443487	0.212807	7.33713	2.62817	4.74443	2.45784	5.06306	2.24895	1.14627	2.62817
AMHR2	anti-Mullerian hormone receptor, type II	chr12:53817639-53825318W	NM_001164690	0.582192	0	0.357091	0	0	0	0	0	0	0	0.187857	0.240836	0	0	0	0
AMHR2	anti-Mullerian hormone receptor, type II	chr12:53817639-53825318W	NM_001164691	0	0.272487	0	0	0.034761	0.023428	0	0.090715	0	0.049331	0.0069522	0.0139044	0	0.0871922	0.097415	0.049331
AMHR2	anti-Mullerian hormone receptor, type II	chr12:53817639-53825318W	NM_020547	0.585924	0	0.561202	0.244368	0.221314	0	0.395611	0	0.678121	0.314069	0.488434	0.16171	0.561202	0.111687	0.138553	0
AMICA1	adhesion molecule, interacts with CXADR antigen 1	chr11:118064442-118095809C	NM_001098526	0	0	0	0.042296	0	0	0	0.21944	0	0	0	0	0	0.0523472	0.0851372	0
AMICA1	adhesion molecule, interacts with CXADR antigen 1	chr11:118064442-118095809C	NM_153206	0	0	0.14159	0	0.283773	0.050528	0.287806	0	0.023022	0.181218	0.147238	0.122916	0.14159	0.0463492	0.0702165	0
AMIGO1	adhesion molecule with Ig-like domain 1	chr1:110049447-110052336C	NM_020703	9.97457	6.83275	6.69239	6.05725	13.0739	6.33126	9.1222	9.4756	10.4034	7.4616	9.85328	2.05987	9.97457	7.23169	1.21961	6.83275
AMIGO2	adhesion molecule with Ig-like domain 2	chr12:47469491-47473734C	NM_001143668	2.96845	2.9528	3.58133	2.6355	2.51449	1.60765	2.44966	1.70839	2.77564	2.65432	2.85791	0.406677	2.77564	2.31173	0.546429	2.6355
AMIGO2	adhesion molecule with Ig-like domain 2	chr12:47469491-47473734C	NM_181847	0.324422	0	0.364404	0.196484	0.429812	0.221176	0.379026	0.241977	0.171171	0.130327	0.333767	0.0880187	0.364404	0.157993	0.087469	0.196484
AMIGO3	adhesion molecule with Ig-like domain 3	chr3:49754268-49757238C	NM_198722	4.42067	4.23327	3.79859	3.85174	5.92927	5.82358	6.06005	8.11864	3.12965	3.19093	4.66764	1.15864	4.42067	5.04363	1.76487	4.23327
AMMECR1	Alport syndrome, mental retardation, midface hypoplasia and elliptocytosis chromosomal region gene 1	chrX:109437415-109683461C	NM_001025580	1.36593	0	0	0.881363	1.38573	0.097164	0.48488	0	0	0.671854	0.647307	0.620657	0.48488	0.330076	0.372257	0.097164
AMMECR1	Alport syndrome, mental retardation, midface hypoplasia and elliptocytosis chromosomal region gene 1	chrX:109437415-109683461C	NM_015365	0	0.952698	1.80042	1.38334	0.295904	1.52942	0.827561	1.44047	1.53019	0.68839	0.890815	0.691035	0.827561	1.19886	0.323374	1.38334
AMMECR1L	AMME chromosomal region gene 1-like	chr2:128619209-128642434C	NM_031445	8.2716	7.5708	9.5386	9.25703	9.34473	9.56691	9.05943	8.30895	9.8172	9.42387	9.20631	0.528777	9.34473	8.82551	0.766167	9.25703
AMN	amnionless homolog (mouse)	chr14:103388993-103397178W	NM_030943	1.68815	4.5596	0.636662	0.664958	2.21421	0.415791	6.76664	5.17486	1.5264	2.0025	2.56641	2.16069	1.68815	2.56354	1.96649	2.0025
AMN1	antagonist of mitotic exit network 1 homolog (S. cerevisiae)	chr12:31824073-31882108C	NM_001113402	0.85485	0.77071	2.88355	2.25839	5.74768	3.97593	1.04585	3.60326	3.61981	0	2.83035	1.80133	2.88355	2.12166	1.54781	2.25839
AMN1	antagonist of mitotic exit network 1 homolog (S. cerevisiae)	chr12:31824073-31882108C	NR_004854	2.17358	0.663426	1.08907	0.990502	1.22631	1.75809	3.43202	0.544234	0	2.09555	1.5842	1.1528	1.22631	1.21036	0.612334	0.990502
AMOT	angiomotin	chrX:112018106-112084043C	NM_001113490	2.08947	0.175885	2.83585	2.90262	1.9514	2.54051	2.75026	2.27127	3.28628	2.02373	2.58265	0.495783	2.75026	1.9828	0.949415	2.27127
AMOT	angiomotin	chrX:112018106-112084043C	NM_133265	1.11	1.89209	1.77817	1.60129	0.949953	1.48616	1.85287	1.47967	2.45507	2.56539	1.62921	0.545017	1.77817	1.80492	0.408599	1.60129
AMOTL1	angiomotin like 1	chr11:94501508-94609917W	NM_130847	10.0765	7.39499	11.0571	6.89937	8.29395	3.6526	3.82635	1.46362	12.1392	7.5299	9.07862	2.91477	10.0765	5.38809	2.42125	6.89937
AMOTL2	angiomotin like 2	chr3:134074190-134093406C	NM_016201	13.6667	11.9704	11.583	13.822	5.80749	12.3616	5.72498	3.99948	12.2633	16.5606	9.80908	3.36878	11.583	11.7428	4.19351	12.3616
AMPD1	adenosine monophosphate deaminase 1	chr1:115215722-115238239C	NM_001172626	0	0	0	0	0	0.015456	0	0	0.021126	0	0.0042252	0.0084504	0	0.0030912	0.0061824	0
AMPD2	adenosine monophosphate deaminase 2	chr1:110162459-110174677W	NM_004037	2.17864	4.1096	2.01876	3.5701	5.16174	5.21566	5.14231	6.97287	1.71121	3.44935	3.24253	1.56633	2.17864	4.66352	1.3126	4.1096
AMPD2	adenosine monophosphate deaminase 2	chr1:110162459-110174677W	NM_139156	4.70047	29.4497	9.19992	12.7479	14.2048	14.1064	23.7743	17.1368	8.17509	11.4031	12.0109	6.62191	9.19992	16.9688	6.5236	14.1064
AMPD2	adenosine monophosphate deaminase 2	chr1:110162459-110174677W	NM_203404	21.896	6.47281	13.3281	14.972	41.1756	30.765	8.1492	18.1618	2.20489	1.81672	17.3507	13.5538	13.3281	14.4377	10.0346	14.972
AMPD3	adenosine monophosphate deaminase 3	chr11:10471868-10529126W	NM_000480	1.27001	0	0.358433	0.503479	0.379909	0	0.573903	0.224714	0.231948	1.54359	0.562841	0.370121	0.379909	0.454356	0.575231	0.224714
AMPD3	adenosine monophosphate deaminase 3	chr11:10471868-10529126W	NM_001025389	1.06383	0.699403	1.19804	2.10356	1.26982	2.36304	1.27882	4.00583	0.639906	1.14652	1.09008	0.237878	1.19804	2.06367	1.14591	2.10356
AMPD3	adenosine monophosphate deaminase 3	chr11:10471868-10529126W	NM_001025390	0.198667	0.490992	0.841041	1.18138	0.297144	0.873102	0.448876	0.361858	0.449224	0.644591	0.44699	0.218816	0.448876	0.710385	0.290603	0.644591
AMPD3	adenosine monophosphate deaminase 3	chr11:10471868-10529126W	NM_001172430	0	2.89102	1.58841	3.48835	2.79066	4.53442	2.46111	1.61482	0.64878	0.641672	1.49779	1.05564	1.58841	2.63406	1.37227	2.89102
AMPD3	adenosine monophosphate deaminase 3	chr11:10471868-10529126W	NM_001172431	0	1.17831	1.79411	1.65383	1.06965	1.04766	0	0.504098	1.88662	0.965789	0.950077	0.825724	1.06965	1.06994	0.369918	1.04766
AMPH	amphiphysin	chr7:38423307-38671020C	NM_001635	0	1.51805	1.27583	0	1.23847	1.35687	1.97119	0	0.710184	0	1.03913	0.656123	1.23847	0.574983	0.706049	0
AMPH	amphiphysin	chr7:38423307-38671020C	NM_139316	3.343	1.97808	0.860819	2.00154	4.39718	2.35276	3.41021	3.91688	1.3515	1.18121	2.67254	1.34131	3.343	2.28609	0.901167	2.00154
AMT	aminomethyltransferase	chr3:49454212-49466757C	NM_000481	7.70354	0	1.66364	1.92572	2.39623	0.883306	5.85725	2.14316	3.34814	0.412239	4.19376	2.25537	3.34814	1.07289	0.836217	0.883306
AMT	aminomethyltransferase	chr3:49454212-49466757C	NM_001164710	0	0	0.038394	0.603267	0	0	0	1.93107	0	0	0.0076788	0.0153576	0	0.506867	0.749451	0
AMT	aminomethyltransferase	chr3:49454212-49466757C	NM_001164711	0	1.87335	0	0	0.490559	0	0	0	0	0	0.0981118	0.196224	0	0.37467	0.749341	0
AMT	aminomethyltransferase	chr3:49454212-49466757C	NM_001164712	1.23504	0.668806	0.718921	0.399559	0.384166	0	0.939041	0	0	1.18624	0.655434	0.429788	0.718921	0.450922	0.446647	0.399559
AMT	aminomethyltransferase	chr3:49454212-49466757C	NR_028435	0	0	4.99036	0.2691	4.0846	1.34734	0	0	7.52269	4.32779	3.31953	2.93538	4.0846	1.18885	1.64625	0.2691
AMTN	amelotin	chr4:71384298-71398459W	NM_212557	0	0	0.039005	0	0.273605	0.037118	0.317135	0	0	0	0.125949	0.139743	0.039005	0.0074236	0.0148472	0
AMY1B	amylase, alpha 1B (salivary)	chr1:104198141-104207172W	NM_001008218	14.1928	1.75456	7.63028	2.01959	3.02884	2.25278	3.03608	2.72589	4.59146	2.95769	6.4959	4.19875	4.59146	2.3421	0.443495	2.25278
AMY1B	amylase, alpha 1B (salivary)	chr1:104230040-104239073C	NM_001008218	14.1928	1.75456	7.63028	2.01959	3.02884	2.25278	3.03608	2.72589	4.59146	2.95769	6.4959	4.19875	4.59146	2.3421	0.443495	2.25278
AMY1B	amylase, alpha 1B (salivary)	chr1:104292279-104301310W	NM_001008218	14.1928	1.75456	7.63028	2.01959	3.02884	2.25278	3.03608	2.72589	4.59146	2.95769	6.4959	4.19875	4.59146	2.3421	0.443495	2.25278
AMY1C	amylase, alpha 1C (salivary)	chr1:104198141-104207172W	NM_001008219	0	0	0	0.251661	0	0	0	0	0	0	0	0	0	0.0503322	0.100664	0
AMY1C	amylase, alpha 1C (salivary)	chr1:104230040-104239073C	NM_001008219	0	0	0	0.251661	0	0	0	0	0	0	0	0	0	0.0503322	0.100664	0
AMY1C	amylase, alpha 1C (salivary)	chr1:104292279-104301310W	NM_001008219	0	0	0	0.251661	0	0	0	0	0	0	0	0	0	0.0503322	0.100664	0
AMY2A	amylase, alpha 2A (pancreatic)	chr1:104159999-104168393W	NM_000699	38.4608	10.4519	25.0904	5.85785	4.6237	4.28849	7.28924	1.87194	8.02318	10.7705	16.6975	13.0661	8.02318	6.64814	3.47756	5.85785
AMY2B	amylase, alpha 2B (pancreatic)	chr1:104068578-104122147W	NM_020978	13.0408	2.64505	9.73217	2.9053	3.89515	3.36879	3.77628	2.89054	6.61626	3.48243	7.41214	3.55772	6.61626	3.05843	0.315791	2.9053
AMZ1	archaelysin family metallopeptidase 1	chr7:2719163-2755069W	NM_133463	0.041032	0.340871	3.48452	0.229667	0.427658	0.200968	1.04931	0.543088	0.034338	0.060064	1.00737	1.29265	0.427658	0.274932	0.16121	0.229667
AMZ2	archaelysin family metallopeptidase 2	chr17:66244145-66253305W	NM_001033569	15.1375	0	7.05808	2.06376	1.86411	1.6087	0	0	3.48914	7.89666	5.50977	5.34457	3.48914	2.31382	2.91326	1.6087
AMZ2	archaelysin family metallopeptidase 2	chr17:66244145-66253305W	NM_001033570	0	0	0	1.77842	1.79171	0	0	0	0	0	0.358341	0.716682	0	0.355683	0.711367	0
AMZ2	archaelysin family metallopeptidase 2	chr17:66244145-66253305W	NM_001033571	0	0	1.40936	0.686817	0	1.60613	0	0	1.74178	1.14639	0.630226	0.778992	0	0.687867	0.632419	0.686817
AMZ2	archaelysin family metallopeptidase 2	chr17:66244145-66253305W	NM_001033572	0	0	0.539501	0	1.10099	0	1.96912	0	0.776342	0	0.877189	0.653614	0.776342	0	0	0
AMZ2	archaelysin family metallopeptidase 2	chr17:66244145-66253305W	NM_001033574	5.69335	10.8994	6.13843	9.13172	0.395919	0	15.0361	0	11.5791	5.5736	7.76857	5.0726	6.13843	5.12095	4.51952	5.5736
AMZ2	archaelysin family metallopeptidase 2	chr17:66244145-66253305W	NM_016627	0	0.807992	3.92912	0	23.9746	9.00208	0	12.3267	0	0	5.58075	9.32199	0	4.42735	5.20826	0.807992
AMZ2P1	archaelysin family metallopeptidase 2 pseudogene 1	chr17:62962668-62971703C	NR_026903	5.05257	4.15369	17.2687	9.01207	20.811	8.308	12.3429	8.4529	15.4743	9.34146	14.1899	5.32671	15.4743	7.85362	1.88737	8.4529
ANAPC1	anaphase promoting complex subunit 1	chr2:112526641-112641741C	NM_022662	13.2658	5.58864	13.3129	8.70511	8.4907	8.57002	10.589	8.74681	10.1764	9.20508	11.167	1.87019	10.589	8.16313	1.30489	8.70511
ANAPC10	anaphase promoting complex subunit 10	chr4:145916314-146019368C	NM_014885	0.835782	2.47973	3.00216	2.86415	3.09824	3.75241	2.79313	2.22895	2.03999	1.07052	2.35386	0.845037	2.79313	2.47915	0.873644	2.47973
ANAPC11	anaphase promoting complex subunit 11	chr17:79849599-79858363W	NM_001002244	0	0	0.30828	4.27288	4.81624	0.598669	4.30059	2.9779	1.54377	5.51202	2.19378	2.0053	1.54377	2.67229	2.10525	2.9779
ANAPC11	anaphase promoting complex subunit 11	chr17:79849599-79858363W	NM_001002245	4.7375	13.7454	4.55557	7.41065	8.48132	0.297727	4.98797	1.74801	1.25733	2.15702	4.80394	2.28917	4.7375	5.07176	4.96058	2.15702
ANAPC11	anaphase promoting complex subunit 11	chr17:79849599-79858363W	NM_001002246	1.85428	0	5.02354	6.61129	5.22061	15.2411	5.06984	9.84177	9.89639	5.67095	5.41293	2.57183	5.06984	7.47302	5.01578	6.61129
ANAPC11	anaphase promoting complex subunit 11	chr17:79849599-79858363W	NM_001002247	10.8623	15.4529	2.61881	6.58194	8.83206	0.595276	3.36489	3.56573	0.837971	14.0959	5.30321	3.85377	3.36489	8.05836	5.81709	6.58194
ANAPC11	anaphase promoting complex subunit 11	chr17:79849599-79858363W	NM_001002248	0	0	4.9259	4.72189	5.67716	3.09806	5.06933	6.06308	7.99543	9.3522	4.73356	2.611	5.06933	4.64705	3.10302	4.72189
ANAPC11	anaphase promoting complex subunit 11	chr17:79849599-79858363W	NM_001002249	0.810897	0	0.205769	0	0.237151	0	0.564694	0.391016	1.12502	0	0.588707	0.348659	0.564694	0.0782032	0.156406	0
ANAPC11	anaphase promoting complex subunit 11	chr17:79849599-79858363W	NM_016476	6.25368	8.89662	4.76071	1.62259	0	0	4.35496	3.45328	1.09681	0	3.29323	2.35434	4.35496	2.7945	3.30641	1.62259
ANAPC13	anaphase promoting complex subunit 13	chr3:134196547-134204865C	NM_015391	12.0037	0.247011	27.0061	14.8416	25.7864	11.4577	14.7077	17.8858	12.4776	7.40406	18.3963	6.60675	14.7077	10.3672	6.14715	11.4577
ANAPC13	anaphase promoting complex subunit 13	chr3:134196547-134204865C	NR_024400	6.4966	8.83013	3.98267	6.38945	6.2066	6.87942	10.0311	8.02282	6.86147	6.33268	6.71568	1.93854	6.4966	7.2909	0.980309	6.87942
ANAPC13	anaphase promoting complex subunit 13	chr3:134196547-134204865C	NR_024401	0	0	1.25891	1.21738	0	5.34965	0	1.30601	0	2.66591	0.251782	0.503564	0	2.10779	1.82755	1.30601
ANAPC16	anaphase promoting complex subunit 16	chr10:73975806-73995616W	NM_173473	45.0478	46.3583	81.0315	62.5666	89.2661	60.7402	56.585	63.5044	63.7486	70.0536	67.1358	16.0842	63.7486	60.6446	7.80394	62.5666
ANAPC2	anaphase promoting complex subunit 2	chr9:140069236-140083057C	NM_013366	13.0164	13.8551	13.7482	11.3124	8.98276	9.47522	11.1333	10.7494	13.9248	13.3082	12.1611	1.87185	13.0164	11.7401	1.62641	11.3124
ANAPC4	anaphase promoting complex subunit 4	chr4:25378848-25420119W	NM_013367	6.64668	2.37449	13.6938	6.98822	7.7248	9.36355	11.2345	10.9465	4.53118	6.87527	8.7662	3.28287	7.7248	7.3096	2.90147	6.98822
ANAPC5	anaphase promoting complex subunit 5	chr12:121746050-121792012C	NM_001137559	1.77465	0	1.26642	1.06557	1.39065	0.592828	2.93673	1.81353	0.585826	2.55037	1.59085	0.774671	1.39065	1.20446	0.897389	1.06557
ANAPC5	anaphase promoting complex subunit 5	chr12:121746050-121792012C	NM_016237	15.4608	11.7209	19.1357	13.3831	14.955	15.6748	18.3892	16.5401	11.8024	9.02646	15.9486	2.62792	15.4608	13.2691	2.71651	13.3831
ANAPC7	anaphase promoting complex subunit 7	chr12:110810705-110841535C	NM_001137664	2.61219	1.18734	0.858817	0.768128	1.4938	0.929078	1.76727	1.66633	1.46197	0.275686	1.63881	0.570027	1.4938	0.965313	0.459674	0.929078
ANAPC7	anaphase promoting complex subunit 7	chr12:110810705-110841535C	NM_016238	6.73231	6.62316	8.24424	6.46997	8.35209	8.20148	10.6132	9.46318	7.12152	7.11546	8.21268	1.3539	8.24424	7.57465	1.12214	7.11546
ANG	angiogenin, ribonuclease, RNase A family, 5	chr14:21152336-21168757W	NM_001097577	13.8957	13.7257	15.9158	17.9671	12.4617	8.07883	9.52556	7.8453	19.6268	24.0367	14.2851	3.38592	13.8957	14.3307	6.14723	13.7257
ANG	angiogenin, ribonuclease, RNase A family, 5	chr14:21152336-21168757W	NM_001145	0.31861	6.96689	0.974613	1.09581	0.785102	0.49667	1.59863	0.600248	1.31378	3.4626	0.998147	0.439981	0.974613	2.52444	2.46864	1.09581
ANGEL1	angel homolog 1 (Drosophila)	chr14:77253588-77279283C	NM_015305	24.5127	12.0864	24.0666	11.8551	33.3023	15.7632	30.6847	15.7902	21.4113	15.6825	26.7955	4.45225	24.5127	14.2355	1.85092	15.6825
ANGEL2	angel homolog 2 (Drosophila)	chr1:213165525-213189168C	NM_144567	2.68928	2.70591	7.8776	4.71035	4.95421	7.91016	5.51589	6.22886	4.64783	2.80986	5.13696	1.66844	4.95421	4.87303	2.0021	4.71035
ANGPT1	angiopoietin 1	chr8:108261711-108510254C	NM_001146	0.04177	0	0.165715	0.047714	0.07181	0.157699	0.667615	0.066013	0.501025	0.061144	0.289587	0.249718	0.165715	0.066514	0.0512276	0.061144
ANGPT2	angiopoietin 2	chr8:6357177-6420784C	NM_001118887	0	0	0.524187	0	0	0.06274	0	0.246149	0	0	0.104837	0.209675	0	0.0617778	0.0953343	0
ANGPT2	angiopoietin 2	chr8:6357177-6420784C	NM_001118888	0.212749	0.126243	0	0	0	0	0.247302	0.068696	0.103435	0.10381	0.112697	0.103553	0.103435	0.0597498	0.0521205	0.068696
ANGPT2	angiopoietin 2	chr8:6357177-6420784C	NM_001147	0	0	0	0.377317	0.369706	0.07071	0	0	0.120384	0	0.098018	0.143623	0	0.0896054	0.146439	0
ANGPTL1	angiopoietin-like 1	chr1:178818671-178840215C	NM_004673	1.78856	2.27425	2.92052	4.0453	3.51414	45.3388	1.60384	4.98697	0.726999	2.13193	2.11081	0.990026	1.78856	11.7555	16.8262	4.0453
ANGPTL2	angiopoietin-like 2	chr9:129849628-129885044C	NM_012098	9.86417	16.2508	6.82466	8.00628	17.0237	22.9095	13.1022	24.4658	3.77021	4.62138	10.117	4.64326	9.86417	15.2508	7.87451	16.2508
ANGPTL3	angiopoietin-like 3	chr1:63063187-63071180W	NM_014495	0.894702	0	0.274098	0.097335	0.109869	0.121725	0	0.504991	0	0	0.255734	0.334871	0.109869	0.14481	0.186792	0.097335
ANGPTL4	angiopoietin-like 4	chr19:8429011-8439257W	NM_001039667	6.3234	15.4562	1.94446	4.84687	5.2884	0.525584	0.595491	0	0.805398	2.63528	2.99143	2.36616	1.94446	4.6928	5.64795	2.63528
ANGPTL4	angiopoietin-like 4	chr19:8429011-8439257W	NM_139314	8.33463	13.0357	14.0137	15.1257	10.985	21.07	1.76395	8.61296	5.08488	21.8391	8.03644	4.30271	8.33463	15.9367	4.97794	15.1257
ANGPTL5	angiopoietin-like 5	chr11:101761406-101787253C	NM_178127	2.33428	0	0.188746	0.262275	0	0.085904	1.02309	0	0	0	0.709224	0.89624	0.188746	0.0696358	0.101904	0
ANGPTL6	angiopoietin-like 6	chr19:10203013-10213425C	NM_031917	16.2426	16.903	1.00417	16.7933	12.4736	31.9529	1.70095	17.961	16.7357	20.3849	9.63138	6.9221	12.4736	20.799	5.72467	17.961
ANGPTL7	angiopoietin-like 7	chr1:11249398-11256037W	NM_021146	0	0	0.121566	0.101756	0.147924	0.256161	0.258869	0	0.124244	0	0.130521	0.0823789	0.124244	0.0715834	0.100351	0
ANK1	ankyrin 1, erythrocytic	chr8:41510745-41754280C	NM_000037	0	0	0	0	0.498568	0.452874	0.207951	0	0.218951	0.285656	0.185094	0.183551	0.207951	0.147706	0.188472	0
ANK1	ankyrin 1, erythrocytic	chr8:41510745-41754280C	NM_001142445	0	0	0.190252	0.051123	1.45435	0.82796	0.302331	0.133665	0	0	0.389386	0.544907	0.190252	0.20255	0.316501	0.051123
ANK1	ankyrin 1, erythrocytic	chr8:41510745-41754280C	NM_001142446	0	0.151865	0	0.031494	0.289529	0	0	0	0	0	0.0579058	0.115812	0	0.0366718	0.058874	0
ANK1	ankyrin 1, erythrocytic	chr8:41510745-41754280C	NM_020475	0	0.1029	0.194514	0.154494	0	0	0	0.345429	0	0	0.0389028	0.0778056	0	0.120565	0.127357	0.1029
ANK1	ankyrin 1, erythrocytic	chr8:41510745-41754280C	NM_020476	0.414454	0	0.161989	0	0	0	0	0	0.279634	0	0.171215	0.161018	0.161989	0	0	0
ANK1	ankyrin 1, erythrocytic	chr8:41510745-41754280C	NM_020477	0	0.363875	0	0.118137	0	0	0.585235	0.214949	0	0	0.117047	0.234094	0	0.139392	0.13814	0.118137
ANK1	ankyrin 1, erythrocytic	chr8:41510745-41754280C	NM_020478	0	0	0	0	0	0	0.041101	0	0	0	0.0082202	0.0164404	0	0	0	0
ANK1	ankyrin 1, erythrocytic	chr8:41510745-41754280C	NM_020480	0.068437	0	0	0	1.34534	0.370256	0	0.285389	0.041314	0.134465	0.291018	0.5278	0.041314	0.158022	0.149507	0.134465
ANK2	ankyrin 2, neuronal	chr4:113739239-114304894W	NM_001127493	0	0	0	0	0.391425	0	0	0	0	0	0.078285	0.15657	0	0	0	0
ANK2	ankyrin 2, neuronal	chr4:113739239-114304894W	NM_001148	0.201295	0.035965	0.332811	0.102847	0.32794	0.910865	1.28934	0.54788	0.29484	0.030703	0.489246	0.402829	0.32794	0.325652	0.349976	0.102847
ANK2	ankyrin 2, neuronal	chr4:113739239-114304894W	NM_020977	0.571093	0.7435	0	0.277837	0.120874	0.023743	0.153043	0.914072	0.201921	0.210897	0.209386	0.192738	0.153043	0.43401	0.337263	0.277837
ANK3	ankyrin 3, node of Ranvier (ankyrin G)	chr10:61788160-62149488C	NM_001149	0.611873	0.733859	2.70143	1.72183	0.815546	0.549517	0.708776	0.596276	2.39019	0.897879	1.44556	0.906017	0.815546	0.899872	0.428508	0.733859
ANK3	ankyrin 3, node of Ranvier (ankyrin G)	chr10:61788160-62149488C	NM_020987	0.979642	0.534068	1.18198	0.924779	0.890273	0.677382	0.954255	0.716003	1.00296	1.20885	1.00182	0.0976282	0.979642	0.812217	0.234433	0.716003
ANKAR	ankyrin and armadillo repeat containing	chr2:190540711-190611375W	NM_144708	0.082064	0.048696	1.02512	0.459335	0.427658	0.389376	1.4428	0.867319	0.480727	0.991054	0.691674	0.481915	0.480727	0.551156	0.340746	0.459335
ANKDD1A	ankyrin repeat and death domain containing 1A	chr15:65204101-65251039W	NM_182703	2.00961	1.90106	0.986837	3.23378	2.57865	1.54536	0.558607	0.71344	0.820561	3.32543	1.39085	0.771338	0.986837	2.14381	1.00472	1.90106
ANKFN1	ankyrin-repeat and fibronectin type III domain containing 1	chr17:54230836-54560007W	NM_153228	0	0	0	0	0	0.091434	0.520803	0.354035	0.12498	0	0.129157	0.201717	0	0.0890938	0.137122	0
ANKFY1	ankyrin repeat and FYVE domain containing 1	chr17:4066667-4167274C	NM_016376	7.05772	8.8353	9.56471	9.64883	7.91145	13.5794	10.1624	9.89085	7.00497	7.51521	8.34024	1.29855	7.91145	9.89391	2.02096	9.64883
ANKFY1	ankyrin repeat and FYVE domain containing 1	chr17:4066667-4167274C	NM_020740	0	0	0.263941	0.237114	0.488924	0.374258	0	0.428366	0	0	0.150573	0.197662	0	0.207948	0.180875	0.237114
ANKH	ankylosis, progressive homolog (mouse)	chr5:14704910-14871887C	NM_054027	44.2845	28.9372	30.1569	26.1102	66.9037	35.1091	84.8817	61.0508	29.1926	15.4388	51.0839	21.7069	44.2845	33.3292	15.2521	28.9372
ANKHD1	ankyrin repeat and KH domain containing 1	chr5:139781429-139929163W	NM_017747	3.91948	1.36617	12.0005	8.29453	8.66113	6.01709	8.79556	10.2835	8.19897	4.01225	8.31514	2.57946	8.66113	5.99472	3.13169	6.01709
ANKHD1	ankyrin repeat and KH domain containing 1	chr5:139781429-139929163W	NM_017978	3.01723	12.0111	0.686745	0	0.877043	0	2.16053	1.11327	0	2.94389	1.34831	1.08837	0.877043	3.21366	4.52847	1.11327
ANKHD1	ankyrin repeat and KH domain containing 1	chr5:139781429-139929163W	NM_024668	0	0	1.62151	1.20913	2.07083	1.59403	0.268491	1.38347	1.92954	0	1.17807	0.86874	1.62151	0.837326	0.694456	1.20913
ANKHD1-EIF4EBP3	ANKHD1-EIF4EBP3 readthrough	chr5:139781429-139929163W	NM_020690	8.77869	4.98566	2.2364	4.41941	3.80814	7.70715	4.69053	3.62539	2.80909	9.36657	4.46457	2.31512	3.80814	6.02084	2.16388	4.98566
ANKIB1	ankyrin repeat and IBR domain containing 1	chr7:91875548-92030698W	NM_019004	11.0523	11.8615	18.0796	12.346	10.0478	18.1505	16.6305	13.8005	12.4776	12.799	13.6576	3.14971	12.4776	13.7915	2.27158	12.799
ANKK1	ankyrin repeat and kinase domain containing 1	chr11:113258513-113271139W	NM_178510	0.28506	3.00245	0.427918	1.01758	0.536016	0.167251	0.849105	0.760229	0.755419	0.964962	0.570704	0.207273	0.536016	1.18249	0.958726	0.964962
ANKLE1	ankyrin repeat and LEM domain containing 1	chr19:17392454-17398454W	NM_152363	2.70298	0.13366	0.640034	0.257302	0.653474	0.195364	0.605485	0.600715	0.32202	0.082431	0.984798	0.867633	0.640034	0.253894	0.183073	0.195364
ANKLE2	ankyrin repeat and LEM domain containing 2	chr12:133302254-133338451C	NM_015114	24.1175	23.679	17.394	18.3029	20.072	26.1268	25.3657	21.3615	19.7917	16.6705	21.3482	2.94947	20.072	21.2282	3.44529	21.3615
ANKMY1	ankyrin repeat and MYND domain containing 1	chr2:241418839-241497405C	NM_016552	1.73221	0.300131	0.960814	1.0032	0.92527	0.832061	0.939916	0.907869	2.01074	1.33428	1.31379	0.463927	0.960814	0.875509	0.334895	0.907869
ANKMY1	ankyrin repeat and MYND domain containing 1	chr2:241418839-241497405C	NM_017844	0	1.34908	0.264957	0.342632	0.330667	0.240376	0.514858	0.37376	0	0.235246	0.222096	0.198991	0.264957	0.508218	0.423979	0.342632
ANKMY2	ankyrin repeat and MYND domain containing 2	chr7:16639405-16685442C	NM_020319	9.94191	6.48938	16.47	9.32059	15.9246	11.159	8.81191	9.62364	11.8658	6.78288	12.6028	3.09787	11.8658	8.67511	1.78013	9.32059
ANKRA2	ankyrin repeat, family A (RFXANK-like), 2	chr5:72848163-72861498C	NM_023039	12.5667	19.9553	6.85122	4.5087	3.18553	7.83824	6.60949	6.2588	11.899	11.4973	8.22239	3.52823	6.85122	10.0117	5.48039	7.83824
ANKRD1	ankyrin repeat domain 1 (cardiac muscle)	chr10:92671857-92681032C	NM_014391	3.80849	1.19803	4.35918	1.63535	2.2581	0.730406	1.01342	1.03337	4.94072	0.638103	3.27598	1.44108	3.80849	1.04705	0.356815	1.03337
ANKRD10	ankyrin repeat domain 10	chr13:111530888-111567416C	NM_017664	19.9024	39.2227	70.0807	75.2152	32.9595	46.2789	48.6972	25.1112	62.4679	36.0718	46.8215	18.4722	48.6972	44.38	16.8602	39.2227
ANKRD11	ankyrin repeat domain 11	chr16:89334035-89556969C	NM_013275	19.5973	23.4426	12.8063	15.251	16.5277	20.3326	18.8873	17.5243	12.3157	18.8255	16.0268	3.01085	16.5277	19.0752	2.74762	18.8255
ANKRD12	ankyrin repeat domain 12	chr18:9136758-9285206W	NM_001083625	0	2.52835	3.42729	5.7153	3.33387	5.4356	5.52669	3.99509	3.32501	2.63801	3.12257	1.7725	3.33387	4.06247	1.34197	3.99509
ANKRD12	ankyrin repeat domain 12	chr18:9136758-9285206W	NM_015208	2.64989	0	1.93837	0.733838	0.581732	2.99619	0	2.48963	0.771914	1.43458	1.18838	0.964593	0.771914	1.53085	1.1004	1.43458
ANKRD13A	ankyrin repeat domain 13A	chr12:110437235-110477233W	NM_033121	24.3489	13.4577	30.8673	21.4034	26.671	17.8555	18.3973	20.3948	37.5703	27.5637	27.5709	6.42184	26.671	20.135	4.61834	20.3948
ANKRD13B	ankyrin repeat domain 13B	chr17:27920527-27941778W	NM_152345	4.45465	1.05056	2.66382	2.31595	4.31398	1.70164	5.3939	3.19286	3.70399	2.00642	4.10607	0.901665	4.31398	2.05348	0.706954	2.00642
ANKRD13C	ankyrin repeat domain 13C	chr1:70724686-70820417C	NM_030816	4.81185	11.3833	5.94458	5.36146	3.96103	6.27364	4.76644	6.29084	5.39138	6.36512	4.97505	0.665087	4.81185	7.13487	2.15595	6.29084
ANKRD13D	ankyrin repeat domain 13 family, member D	chr11:67056762-67069954W	NM_207354	4.52445	6.93175	0.487669	0.520196	0.80111	0.669092	3.95617	4.36309	0.919726	0	2.13782	1.73182	0.919726	2.49683	2.70678	0.669092
ANKRD13D	ankyrin repeat domain 13 family, member D	chr11:67056762-67069954W	NR_030767	2.9821	2.71253	5.14283	6.2046	8.72481	3.71507	5.43164	2.30662	4.61829	5.96719	5.37993	1.87493	5.14283	4.1812	1.6231	3.71507
ANKRD16	ankyrin repeat domain 16	chr10:5903691-5931860C	NM_001009941	2.96276	2.284	0	0.028722	2.45969	0.122507	0	0	0	0	1.08449	1.33772	0	0.487045	0.899601	0.028722
ANKRD16	ankyrin repeat domain 16	chr10:5903691-5931860C	NM_001009943	0	0	0.35708	0.104516	0	0.210095	0.935407	0	0	1.41717	0.258497	0.365619	0	0.346355	0.541038	0.104516
ANKRD16	ankyrin repeat domain 16	chr10:5903691-5931860C	NM_019046	0.5292	0.020297	1.52921	1.38409	0.110038	0.737926	1.31737	1.09024	1.34705	0.554616	0.966573	0.549422	1.31737	0.757432	0.466548	0.737926
ANKRD17	ankyrin repeat domain 17	chr4:73940503-74124502C	NM_032217	9.0091	6.61966	12.9813	12.2266	11.0945	11.9531	8.26507	12.6148	8.56207	11.938	9.9824	1.79689	9.0091	11.0704	2.23887	11.9531
ANKRD17	ankyrin repeat domain 17	chr4:73940503-74124502C	NM_198889	4.70319	3.1515	2.91417	0.795598	2.03008	1.45887	6.67018	1.83361	3.12857	0	3.88924	1.63597	3.12857	1.44792	1.05575	1.45887
ANKRD18A	ankyrin repeat domain 18A	chr9:38571363-38620360C	NM_147195	2.4972	0.172638	2.23568	1.50105	0.771099	0.663002	1.35275	1.24527	1.83279	0.709802	1.7379	0.619091	1.83279	0.858353	0.46759	0.709802
ANKRD19P	ankyrin repeat domain 19, pseudogene	chr9:95571893-95600739W	NR_026868	75.8546	3.1685	31.911	37.5569	38.3057	6.65841	7.27941	44.443	7.06419	108.912	32.083	25.2819	31.911	40.1477	38.0596	37.5569
ANKRD2	ankyrin repeat domain 2 (stretch responsive muscle)	chr10:99332256-99343639W	NM_001129981	0	0	0.115108	0.030657	0.028837	0	0	0	0.037432	0	0.0362754	0.0421973	0.028837	0.0061314	0.0122628	0
ANKRD2	ankyrin repeat domain 2 (stretch responsive muscle)	chr10:99332256-99343639W	NM_020349	0	0	0	0	0	0	0	0.098791	0	0.18301	0	0	0	0.0563602	0.0739864	0
ANKRD20A1	ankyrin repeat domain 20 family, member A1	chr9:67926761-67970291W	NM_032250	0.361279	0.245005	0.301302	0.141494	0.305357	0.431841	0.37048	0.350118	0.279707	0.339977	0.323625	0.0357045	0.305357	0.301687	0.0996257	0.339977
ANKRD20A2	ankyrin repeat domain 20 family, member A2	chr9:42368303-42411861W	NM_001012421	0.361279	0.183754	0.301302	0.129703	0.305357	0.421308	0.396054	0.332533	0.279707	0.339977	0.32874	0.0431133	0.305357	0.281455	0.107858	0.332533
ANKRD20A2	ankyrin repeat domain 20 family, member A2	chr9:43089972-43133544C	NM_001012421	0.361279	0.183754	0.301355	0.141494	0.314929	0.431841	0.342456	0.332737	0.264233	0.339977	0.31685	0.0335915	0.314929	0.285961	0.107428	0.332737
ANKRD20A3	ankyrin repeat domain 20 family, member A3	chr9:42368303-42411861W	NM_001012419	0	0	0.056649	0	0.053733	0	0.340072	0.048641	0.160349	0	0.122161	0.120699	0.056649	0.0097282	0.0194564	0
ANKRD20A3	ankyrin repeat domain 20 family, member A3	chr9:43089972-43133544C	NM_001012419	0	0	0.056574	0	0.055051	0	0.307675	0.048436	0.161222	0	0.116104	0.109075	0.056574	0.0096872	0.0193744	0
ANKRD20A3	ankyrin repeat domain 20 family, member A3	chr9:67926761-67970291W	NM_001012419	0	0	0.056649	0	0.053733	0	0.336153	0.051128	0.160349	0	0.121377	0.119286	0.056649	0.0102256	0.0204512	0
ANKRD20A4	ankyrin repeat domain 20 family, member A4	chr9:69381981-69425108W	NM_001098805	1.80332	0.244587	1.04967	0.258963	0.680944	1.3196	1.63204	2.10692	0.81923	1.58385	1.19704	0.444434	1.04967	1.10278	0.739629	1.3196
ANKRD20A8P	ankyrin repeat domain 20 family, member A8, pseudogene	chr2:95426675-95522820C	NR_003366	0.197553	0.117226	0.598408	0.282082	0.498832	0.80128	1.09078	0.59515	0.840389	2.31347	0.645192	0.303526	0.598408	0.821842	0.782892	0.59515
ANKRD22	ankyrin repeat domain 22	chr10:90579661-90611732C	NM_144590	1.04662	4.13135	1.31253	2.61983	0.547623	6.24521	0.634749	1.76194	3.82715	4.72945	1.47373	1.20901	1.04662	3.89755	1.57808	4.13135
ANKRD23	ankyrin repeat domain 23	chr2:97503652-97509758C	NM_144994	4.56224	3.04038	1.45251	2.15674	4.04988	1.46819	4.95645	2.579	4.44445	2.64566	3.8931	1.25408	4.44445	2.37799	0.53432	2.579
ANKRD24	ankyrin repeat domain 24	chr19:4183351-4224811W	NM_133475	2.90227	2.13604	3.90322	2.00459	2.51411	0.918276	1.7522	0.808898	3.73416	4.06731	2.96119	0.793715	2.90227	1.98702	1.17306	2.00459
ANKRD26	ankyrin repeat domain 26	chr10:27293045-27389427C	NM_014915	0.921947	0.412288	3.38975	1.04399	1.34093	2.09417	1.53763	0.728517	1.83752	1.47671	1.80556	0.846063	1.53763	1.15113	0.588439	1.04399
ANKRD26P1	ankyrin repeat domain 26 pseudogene 1	chr16:46503249-46603009C	NR_026556	0	0	0	0	0.006358	0.012076	0	0	0	0	0.0012716	0.0025432	0	0.0024152	0.0048304	0
ANKRD27	ankyrin repeat domain 27 (VPS9 domain)	chr19:33087907-33166102C	NM_032139	7.44476	3.08994	10.1768	5.7531	10.268	6.14364	10.6755	7.70711	9.28851	4.0346	9.57071	1.15528	10.1768	5.34568	1.62397	5.7531
ANKRD28	ankyrin repeat domain 28	chr3:15708744-15901053C	NM_015199	11.5473	5.69875	15.474	10.2259	5.40218	8.73789	9.12017	8.5261	10.1577	12.1545	10.3403	3.27776	10.1577	9.06864	2.12706	8.73789
ANKRD29	ankyrin repeat domain 29	chr18:21179980-21242849C	NM_173505	0.438731	0	0.299364	0.282474	0.445699	0.162791	0.370899	0.173341	0.378279	0	0.386594	0.0531718	0.378279	0.123721	0.109366	0.162791
ANKRD30B	ankyrin repeat domain 30B	chr18:14748239-14852737W	NM_001145029	0	0	0.008414	0.017928	0.012648	0.024022	0.022805	0.015502	0	0	0.0087734	0.00855538	0.008414	0.0114904	0.00978402	0.015502
ANKRD30BL	ankyrin repeat domain 30B-like	chr2:132905164-133015542C	NR_027019	0	0	0	0	0	0	0	0	0	0.060294	0	0	0	0.0120588	0.0241176	0
ANKRD30BL	ankyrin repeat domain 30B-like	chr2:132905164-133015542C	NR_027020	0	0.114836	0	0.029044	0	0.025944	0	0	0	0	0	0	0	0.0339648	0.0422751	0.025944
ANKRD30BP2	ankyrin repeat domain 30B pseudogene 2	chr21:14410487-14490569W	NR_026916	0	0	0.022745	0.024231	0	0.259741	0	0	0.251484	0	0.0548458	0.0987129	0	0.0567944	0.101906	0
ANKRD31	ankyrin repeat domain 31	chr5:74364123-74532703C	NM_001164443	0.030018	0	0.025749	0.054863	0.032254	0.073511	0.017446	0.047439	0.05024	0.043941	0.0311414	0.0108065	0.030018	0.0439508	0.0242352	0.047439
ANKRD32	ankyrin repeat domain 32	chr5:93954391-94031571W	NM_032290	2.97094	0.112827	0.815511	0.629873	0.592481	0.388032	0.580181	0.385009	0.788965	3.30521	1.14962	0.915812	0.788965	0.96419	1.18189	0.388032
ANKRD33	ankyrin repeat domain 33	chr12:52281793-52285504W	NM_001130015	0	0	0	0	0	0	0	0	0	0.149146	0	0	0	0.0298292	0.0596584	0
ANKRD33	ankyrin repeat domain 33	chr12:52281793-52285504W	NM_182608	0.18561	0.440558	0.119413	0.148417	0.299155	0.549244	0.161817	0.073334	0.207105	0	0.19462	0.0598277	0.18561	0.242311	0.214287	0.148417
ANKRD33B	ankyrin repeat domain 33B	chr5:10564435-10657927W	NM_001164440	2.93126	0.368611	0.976218	0.651938	0.394224	0.921075	0.767215	0.176404	0.747282	0.824076	1.16324	0.903562	0.767215	0.588421	0.278676	0.651938
ANKRD34A	ankyrin repeat domain 34A	chr1:145470508-145475647W	NM_001039888	2.282	0.297608	0.623819	0.263539	0.635901	0.808586	0.65587	1.18894	0.503657	0.881003	0.94025	0.672985	0.635901	0.687935	0.356456	0.808586
ANKRD34B	ankyrin repeat domain 34B	chr5:79852575-79866304C	NM_001004441	0	0	0.009875	0	0.009896	0.018795	0	0	0	0	0.0039542	0.00484289	0	0.003759	0.007518	0
ANKRD34C	ankyrin repeat domain 34C	chr15:79575146-79590580W	NM_001146341	0.98545	17.1264	2.59327	0.618172	5.84705	2.44397	3.86364	2.56046	0.51717	1.24694	2.76132	1.94705	2.59327	4.79919	6.20676	2.44397
ANKRD35	ankyrin repeat domain 35	chr1:145549209-145568526W	NM_144698	0	0	0.138622	0.03692	0.191004	0.258338	1.26798	0.351166	0.413224	0	0.402165	0.452887	0.191004	0.129285	0.146865	0.03692
ANKRD36	ankyrin repeat domain 36	chr2:97779233-97930255W	NM_001164315	2.94891	5.8157	7.92664	10.6737	4.37699	4.43389	9.9055	8.78399	7.91553	9.74436	6.61471	2.55687	7.91553	7.89033	2.37631	8.78399
ANKRD36B	ankyrin repeat domain 36B	chr2:98121261-98206428C	NM_025190	2.75396	8.65572	8.19682	10.3986	4.44516	4.44366	8.68907	8.19647	7.99876	10.9533	6.41675	2.37226	7.99876	8.52954	2.28863	8.65572
ANKRD36BP1	ankyrin repeat domain 36B pseudogene 1	chr1:168214821-168216668C	NR_026844	3.52901	2.09408	2.83799	3.42652	3.4127	3.24086	5.12771	8.71438	6.42608	3.22868	4.2667	1.32053	3.52901	4.1409	2.3349	3.24086
ANKRD36BP2	ankyrin repeat domain 36B pseudogene 2	chr2:89065419-89106107W	NR_015424	1.93946	4.04355	2.21448	3.8441	3.13153	0.438588	1.82793	1.96746	1.199	0.728944	2.06248	0.629557	1.93946	2.20453	1.51144	1.96746
ANKRD37	ankyrin repeat domain 37	chr4:186317840-186321389W	NM_181726	6.40744	7.3738	9.82673	10.868	11.8501	7.92492	5.30395	6.90426	5.09127	6.67929	7.6959	2.68192	6.40744	7.95005	1.52023	7.3738
ANKRD39	ankyrin repeat domain 39	chr2:97513731-97523756C	NM_016466	5.69289	12.7885	3.57532	5.66691	8.2579	4.56417	8.39003	6.34608	4.82082	5.35721	6.14739	1.90082	5.69289	6.94458	2.97754	5.66691
ANKRD40	ankyrin repeat domain 40	chr17:48770552-48785270C	NM_052855	20.3409	17.9504	18.0636	13.0228	16.9759	16.0501	16.6219	13.506	14.6521	18.1486	17.3309	1.86558	16.9759	15.7356	2.15207	16.0501
ANKRD42	ankyrin repeat domain 42	chr11:82905291-82960013W	NM_182603	3.00512	5.24474	4.57179	6.10628	3.13021	7.48198	3.67813	2.72384	3.42216	4.86477	3.56148	0.556647	3.42216	5.28432	1.56454	5.24474
ANKRD43	ankyrin repeat domain 43	chr5:132149033-132152488W	NM_175873	6.34255	8.02488	8.44761	5.71227	12.926	5.32189	18.4469	13.8861	7.00393	4.85323	10.6334	4.53142	8.44761	7.55968	3.34622	5.71227
ANKRD44	ankyrin repeat domain 44	chr2:197859250-198062762C	NM_153697	1.76929	1.22486	1.92874	1.86949	0.364376	1.75521	1.771	1.54372	1.30927	1.45685	1.42854	0.571011	1.76929	1.57003	0.226545	1.54372
ANKRD45	ankyrin repeat domain 45	chr1:173577475-173639001C	NM_198493	0.881702	2.09277	0.61815	0.85997	0.976532	0.193776	0.57158	0.401951	0.822991	0.645332	0.774191	0.155101	0.822991	0.83876	0.665916	0.645332
ANKRD46	ankyrin repeat domain 46	chr8:101533000-101572012C	NM_198401	5.28018	1.16045	8.77909	3.25407	8.55229	1.26381	6.40296	2.09906	3.56408	2.648	6.51572	1.97595	6.40296	2.08508	0.801629	2.09906
ANKRD49	ankyrin repeat domain 49	chr11:94227153-94232740W	NM_017704	4.62181	4.29758	11.577	7.73965	9.19496	6.92332	5.31707	5.00755	9.90203	5.99833	8.12257	2.69725	9.19496	5.99329	1.24594	5.99833
ANKRD5	ankyrin repeat domain 5	chr20:10015697-10037405W	NM_022096	2.89204	0	0.634007	1.21756	1.39688	0.597581	0	0	0.603383	0	1.10526	0.997317	0.634007	0.363027	0.485922	0
ANKRD5	ankyrin repeat domain 5	chr20:10015697-10037405W	NM_198798	0	4.34906	3.68782	2.2097	1.07657	3.47594	4.17569	3.56251	3.7174	4.44676	2.5315	1.67165	3.68782	3.60879	0.803421	3.56251
ANKRD50	ankyrin repeat domain 50	chr4:125585206-125633887C	NM_001167882	0	0.183878	0	0	0.298363	0.528694	0	0	0.679517	0.875779	0.195576	0.268147	0	0.31767	0.339336	0.183878
ANKRD50	ankyrin repeat domain 50	chr4:125585206-125633887C	NM_020337	3.23382	1.7495	4.62918	3.05403	1.82533	1.22521	2.75344	2.50652	3.2055	1.84431	3.12945	0.90642	3.2055	2.07591	0.636556	1.84431
ANKRD52	ankyrin repeat domain 52	chr12:56631592-56652143C	NM_173595	24.1227	21.7725	15.9682	19.5339	26.1491	17.3957	22.694	20.116	22.1489	24.7641	22.2166	3.41679	22.694	20.7164	2.46111	20.116
ANKRD53	ankyrin repeat domain 53	chr2:71205575-71212628W	NM_001115116	0.320218	1.18721	0.140271	0	0.162537	0.306855	0.792839	0.646754	0.217699	0.798741	0.326713	0.241211	0.217699	0.587911	0.407848	0.646754
ANKRD53	ankyrin repeat domain 53	chr2:71205575-71212628W	NM_024933	1.23782	0	0.271475	0.42969	0.47185	0.28728	0	0	0.606175	0	0.517463	0.414038	0.47185	0.143394	0.181303	0
ANKRD54	ankyrin repeat domain 54	chr22:38226863-38240378C	NM_138797	5.48421	6.99993	6.58231	5.05213	7.79362	5.63211	6.88902	6.50038	6.29202	5.18043	6.60824	0.754729	6.58231	5.873	0.758299	5.63211
ANKRD55	ankyrin repeat domain 55	chr5:55395508-55529186C	NM_024669	0	0	0.124366	0	0	0	0	0.186167	0	0	0.0248732	0.0497464	0	0.0372334	0.0744668	0
ANKRD56	ankyrin repeat domain 56	chr4:77816083-77819002C	NM_001029870	4.71501	4.38084	5.04237	4.55682	2.63978	4.26039	3.26324	3.62773	6.91375	5.83491	4.51483	1.49369	4.71501	4.53214	0.722845	4.38084
ANKRD57	ankyrin repeat domain 57	chr2:110371911-110376563W	NM_023016	9.92795	12.7988	7.21789	4.78979	7.14095	5.22408	5.72493	3.19184	8.31909	7.99307	7.66616	1.39908	7.21789	6.79952	3.37498	5.22408
ANKRD58	ankyrin repeat domain 58	chrX:118892576-118894164W	NM_001105576	1.71009	1.01475	0.562319	1.00277	0.367496	0.523486	0	0.337826	0.477032	0.625823	0.623388	0.576224	0.477032	0.700931	0.267792	0.625823
ANKRD6	ankyrin repeat domain 6	chr6:90142897-90343402W	NM_014942	3.57843	5.36548	7.80497	6.20925	6.98476	5.2188	6.55393	5.47599	6.45669	6.63083	6.27575	1.43016	6.55393	5.78007	0.545408	5.47599
ANKRD7	ankyrin repeat domain 7	chr7:117864712-117882782W	NM_019644	0	0	0.114683	0.091632	0.488422	0.13642	0.466224	0.105644	0.074588	0	0.228783	0.206362	0.114683	0.0667392	0.056386	0.091632
ANKRD9	ankyrin repeat domain 9	chr14:102973198-102976128C	NM_152326	8.96866	7.40441	14.634	14.9665	9.30156	1.09136	0.58278	5.04012	24.1635	1.99784	11.5301	7.75382	9.30156	6.10005	4.96698	5.04012
ANKS1A	ankyrin repeat and sterile alpha motif domain containing 1A	chr6:34857038-35059188W	NM_015245	6.34859	5.55343	10.6714	10.4233	10.1204	8.82174	11.6997	10.7434	10.8684	9.66918	9.94168	1.86677	10.6714	9.04223	1.86628	9.66918
ANKS1B	ankyrin repeat and sterile alpha motif domain containing 1B	chr12:99129071-100378432C	NM_020140	0	0.103152	0.085412	0	0	0	0	0.072919	0.191898	0.202404	0.055462	0.0758154	0	0.075695	0.0752014	0.072919
ANKS1B	ankyrin repeat and sterile alpha motif domain containing 1B	chr12:99129071-100378432C	NM_152788	0.270423	0.22338	0.355951	0.244743	0.472224	0.364196	0.727194	0.322458	0.302077	0.079831	0.425574	0.165724	0.355951	0.246922	0.0979155	0.244743
ANKS1B	ankyrin repeat and sterile alpha motif domain containing 1B	chr12:99129071-100378432C	NM_181670	0.132727	0.037885	0.055277	0.010133	0.529093	0.265117	0.045162	0.40208	0.12422	0.029144	0.177296	0.179395	0.12422	0.148872	0.157181	0.037885
ANKS3	ankyrin repeat and sterile alpha motif domain containing 3	chr16:4746513-4784163C	NM_133450	9.73151	5.45153	4.17385	4.89741	4.92842	1.611	6.66461	4.93383	4.70786	4.18394	6.04125	2.02535	4.92842	4.21554	1.36332	4.89741
ANKS4B	ankyrin repeat and sterile alpha motif domain containing 4B	chr16:21245016-21263750W	NM_145865	1.99483	1.18372	0.561477	0.462862	1.28606	1.03047	2.62679	1.68714	2.33018	0.570333	1.75987	0.747349	1.99483	0.986904	0.442519	1.03047
ANKS6	ankyrin repeat and sterile alpha motif domain containing 6	chr9:101494292-101558794C	NM_173551	6.61652	3.41472	5.86321	4.06573	4.6252	2.88422	4.41282	4.04645	5.20822	6.18795	5.3452	0.811307	5.20822	4.11981	1.12333	4.04645
ANKZF1	ankyrin repeat and zinc finger domain containing 1	chr2:220094479-220101390W	NM_001042410	8.19285	0	1.61169	6.86042	7.24042	6.5706	3.45451	4.49341	6.46202	6.75946	5.3923	2.46783	6.46202	4.93678	2.61764	6.5706
ANKZF1	ankyrin repeat and zinc finger domain containing 1	chr2:220094479-220101390W	NM_018089	1.73639	16.9292	7.92766	6.94757	6.58561	2.47788	8.81403	5.68419	4.6784	11.433	5.94842	2.52544	6.58561	8.69437	5.02135	6.94757
ANLN	anillin, actin binding protein	chr7:36429432-36493398W	NM_018685	0.113982	0.090181	0.240361	0.199644	0.306183	0.546638	0.971626	0.045034	0.498129	13.07	0.426056	0.299694	0.306183	2.7903	5.14286	0.199644
ANO1	anoctamin 1, calcium activated chloride channel	chr11:69924408-70035649W	NM_018043	0.634553	0.053635	0.724267	0.544279	0.818186	0.122211	1.34637	0.218109	0.228656	0.27216	0.750406	0.359471	0.724267	0.242079	0.168928	0.218109
ANO1	anoctamin 1, calcium activated chloride channel	chr11:69924408-70035649W	NR_030691	1.97542	0.826049	1.42135	1.00022	0.856356	0.464347	0.719806	0.584979	1.48081	1.40775	1.29075	0.45533	1.42135	0.856669	0.332556	0.826049
ANO10	anoctamin 10	chr3:43407819-43663560C	NM_018075	13.9861	10.5018	12.7933	10.5701	10.5338	8.4883	10.5751	8.98277	8.9215	6.06435	11.3619	1.79974	10.5751	8.92147	1.64742	8.98277
ANO2	anoctamin 2	chr12:5671817-6055398C	NM_020373	0	0	0.020903	0	0	0	0	0	0	0	0.0041806	0.0083612	0	0	0	0
ANO3	anoctamin 3	chr11:26353678-26684835W	NM_031418	0.061047	0	1.45642	0.400969	0.026238	0.06852	0.177403	2.49032	0.476812	0.178724	0.439585	0.532585	0.177403	0.627707	0.941173	0.178724
ANO4	anoctamin 4	chr12:101188374-101522419W	NM_178826	0	0	0	0	0.018898	0.008973	0	0.017372	0.061327	0	0.016045	0.0237946	0	0.005269	0.00697839	0
ANO5	anoctamin 5	chr11:22214722-22304913W	NM_001142649	0	0	0.911726	0.917285	0	1.39084	0	0	1.04772	0.375955	0.39189	0.481888	0	0.536815	0.543383	0.375955
ANO5	anoctamin 5	chr11:22214722-22304913W	NM_213599	2.44768	1.19422	2.22646	1.22052	3.30798	1.31828	2.49747	2.65408	1.25145	1.23656	2.34621	0.658939	2.44768	1.52473	0.566192	1.23656
ANO6	anoctamin 6	chr12:45609770-45834187W	NM_001025356	8.36703	8.29688	2.22206	2.1189	1.79577	1.88611	2.74011	3.36204	3.63709	5.76138	3.75241	2.3876	2.74011	4.28506	2.43201	3.36204
ANO6	anoctamin 6	chr12:45609770-45834187W	NM_001142678	0.58862	0	20.0579	16.7088	4.28677	6.89316	4.42225	3.25001	12.227	8.53466	8.31652	6.98967	4.42225	7.07732	5.65083	6.89316
ANO6	anoctamin 6	chr12:45609770-45834187W	NM_001142679	0	2.18149	0	0	0	0	0	0	0	0	0	0	0	0.436299	0.872597	0
ANO6	anoctamin 6	chr12:45609770-45834187W	NM_001142680	2.77086	0	2.98946	3.55237	0.453233	0	0.922097	0.20876	4.29093	7.33371	2.28532	1.41202	2.77086	2.21897	2.8923	0.20876
ANO7	anoctamin 7	chr2:242127924-242164791W	NM_001001666	0	0	0	0.151185	0	0	0	0.065102	0.526566	0	0.105313	0.210626	0	0.0432574	0.0595637	0
ANO7	anoctamin 7	chr2:242127924-242164791W	NM_001001891	0.614385	0.416652	0.103522	0.408472	0.320645	0.116426	0.12753	0.228674	0.13105	0.417559	0.259426	0.193869	0.13105	0.317557	0.123644	0.408472
ANO8	anoctamin 8	chr19:17434032-17445638C	NM_020959	14.3764	8.80267	10.0116	7.82984	5.82733	4.87054	6.56788	5.5594	13.2845	10.0274	10.0136	3.43892	10.0116	7.41796	1.94111	7.82984
ANO9	anoctamin 9	chr11:417930-442011C	NM_001012302	14.587	9.08576	12.7897	11.5884	10.264	6.05018	13.9897	14.1032	15.9335	13.5128	13.5128	1.91407	13.9897	10.8681	2.97886	11.5884
ANP32A	acidic (leucine-rich) nuclear phosphoprotein 32 family, member A	chr15:69070877-69113261C	NM_006305	22.4365	23.5584	19.1129	15.2731	20.1825	13.8487	18.999	16.1415	19.1482	18.4599	19.9758	1.30241	19.1482	17.4563	3.39862	16.1415
ANP32B	acidic (leucine-rich) nuclear phosphoprotein 32 family, member B	chr9:100745489-100778222W	NM_006401	34.7945	67.0019	54.9998	28.0914	70.5517	64.1703	38.9126	19.8447	40.1858	17.6213	47.8889	13.2329	40.1858	39.3459	21.7257	28.0914
ANP32C	acidic (leucine-rich) nuclear phosphoprotein 32 family, member C	chr4:164445450-165304407C	NM_012403	19.4165	12.6354	17.0112	12.6322	16.7738	14.6288	12.8016	15.5476	11.9259	13.0736	15.5858	2.80228	16.7738	13.7035	1.17833	13.0736
ANP32D	acidic (leucine-rich) nuclear phosphoprotein 32 family, member D	chr12:48866448-48866842W	NM_012404	2.75173	2.17714	1.77033	1.99077	2.46393	0.280783	2.9321	2.1744	1.79106	1.67837	2.34183	0.481934	2.46393	1.66029	0.713305	1.99077
ANP32E	acidic (leucine-rich) nuclear phosphoprotein 32 family, member E	chr1:150190718-150208504C	NM_001136478	4.58807	3.03534	2.77108	4.44209	0	4.55989	3.78654	2.71942	3.60562	4.46252	2.95026	1.58414	3.60562	3.84385	0.796416	4.44209
ANP32E	acidic (leucine-rich) nuclear phosphoprotein 32 family, member E	chr1:150190718-150208504C	NM_001136479	0	0	0	0	0.455816	0	0.61408	0	0	0	0.213979	0.266806	0	0	0	0
ANP32E	acidic (leucine-rich) nuclear phosphoprotein 32 family, member E	chr1:150190718-150208504C	NM_030920	1.29557	0	6.5222	3.41331	8.74433	5.4769	1.86161	3.78431	2.26131	3.03278	4.137	2.95588	2.26131	3.14146	1.77888	3.41331
ANPEP	alanyl (membrane) aminopeptidase	chr15:90328127-90358072C	NM_001150	757.811	242.743	167.181	29.4325	76.98	10.0758	62.8877	14.0539	282.491	171.816	269.47	256.452	167.181	93.6242	95.6897	29.4325
ANTXR1	anthrax toxin receptor 1	chr2:69240276-69476457W	NM_018153	0.150775	0.10168	0.071883	0.057405	0.693115	0.038801	0.114024	0.116407	0.069385	0.044261	0.219836	0.238531	0.114024	0.0717108	0.0314233	0.057405
ANTXR1	anthrax toxin receptor 1	chr2:69240276-69476457W	NM_032208	3.52703	1.2724	4.58763	2.15505	2.44687	1.90491	7.15739	3.70795	3.50657	1.10776	4.2451	1.60583	3.52703	2.02961	0.924261	1.90491
ANTXR1	anthrax toxin receptor 1	chr2:69240276-69476457W	NM_053034	0.260941	0.266608	0	0	0	0	0	0	0	0	0.0521882	0.104376	0	0.0533216	0.106643	0
ANTXR2	anthrax toxin receptor 2	chr4:80822773-80994477C	NM_001145794	0.6009	2.61005	0	0.453884	0.396884	1.007	0	0.573253	0	0.226057	0.199557	0.252778	0	0.974049	0.856539	0.573253
ANTXR2	anthrax toxin receptor 2	chr4:80822773-80994477C	NM_058172	1.45024	1.55236	1.85064	1.80556	1.44551	5.34911	1.10003	1.50949	2.35698	2.02969	1.64068	0.429842	1.45024	2.44924	1.46199	1.80556
ANUBL1	AN1, ubiquitin-like, homolog (Xenopus laevis)	chr10:46111040-46168251C	NM_001128324	0.47705	0	0.827029	0	1.04928	1.17586	1.86942	1.79167	0.236009	0	0.891756	0.563349	0.827029	0.593507	0.752528	0
ANUBL1	AN1, ubiquitin-like, homolog (Xenopus laevis)	chr10:46111040-46168251C	NM_174890	1.29238	1.3368	1.01231	1.46572	0.451124	1.33921	0.311421	1.16376	0.92526	1.75641	0.798498	0.364311	0.92526	1.41238	0.197017	1.33921
ANXA1	annexin A1	chr9:75766781-75785307W	NM_000700	1.16541	4.14924	5.74819	32.9558	8.3203	11.416	6.77341	13.9669	15.3515	18.576	7.47176	4.60519	6.77341	16.2128	9.58639	13.9669
ANXA10	annexin A10	chr4:169013707-169108891W	NM_007193	3.17594	3.16608	2.80606	2.72818	0.518704	0.829616	0.664517	0.90346	2.9413	6.60166	2.0213	1.17423	2.80606	2.8458	2.1005	2.72818
ANXA11	annexin A11	chr10:81914880-81965328C	NM_001157	44.4922	30.6026	8.47229	11.728	15.3587	3.17909	8.61032	10.9122	13.7279	27.8784	18.1323	13.4605	13.7279	16.8601	10.5749	11.728
ANXA11	annexin A11	chr10:81914880-81965328C	NM_145868	14.0971	42.9929	17.0627	31.1902	13.4618	13.9571	25.759	18.4579	42.7178	21.2087	22.6197	10.9652	17.0627	25.5614	10.3885	21.2087
ANXA11	annexin A11	chr10:81914880-81965328C	NM_145869	10.4507	2.87781	25.4028	13.0548	6.13721	15.3656	0.957902	4.21197	6.30919	15.2105	9.85155	8.33836	6.30919	10.1441	5.46614	13.0548
ANXA13	annexin A13	chr8:124693035-124749647C	NM_001003954	0	0	0	0	0	0	0	0.29891	1.41401	0	0.282803	0.565605	0	0.059782	0.119564	0
ANXA13	annexin A13	chr8:124693035-124749647C	NM_004306	0.863234	0.146353	0.132229	0.028174	0.344514	0	0.645065	0.212015	0.56599	0.541556	0.510206	0.251495	0.56599	0.18562	0.193996	0.146353
ANXA2	annexin A2	chr15:60639351-60690185C	NM_001002857	29.6615	77.9722	23.9402	86.4422	49.5468	27.7767	82.4806	81.4796	140.92	127.113	65.3097	42.994	49.5468	80.1568	31.6058	81.4796
ANXA2	annexin A2	chr15:60639351-60690185C	NM_001002858	5.96492	0	0	2.38358	0	0	0	0	3.55226	4.33418	1.90343	2.45289	0	1.34355	1.75732	0
ANXA2	annexin A2	chr15:60639351-60690185C	NM_001136015	0	0	2.38422	3.25028	0	0	6.14403	0	1.00369	0	1.90639	2.29214	1.00369	0.650055	1.30011	0
ANXA2	annexin A2	chr15:60639351-60690185C	NM_004039	71.682	23.5151	155.294	45.2662	24.4231	58.291	0	0	0	8.65799	50.2798	58.6697	24.4231	27.1461	21.8643	23.5151
ANXA2P1	annexin A2 pseudogene 1	chr4:154228621-154229963C	NR_001562	37.9038	40.0209	91.9009	82.9897	38.4953	29.785	52.2917	53.3475	89.2145	84.2145	61.9612	23.925	52.2917	58.0715	22.1479	53.3475
ANXA2P2	annexin A2 pseudogene 2	chr9:33624223-33625530W	NR_003573	219.797	203.98	406.993	343.278	152.208	153.08	216.132	179.264	380.277	309.886	275.081	100.096	219.797	237.897	74.9263	203.98
ANXA2P3	annexin A2 pseudogene 3	chr10:66585285-66586634W	NR_001446	22.2755	22.614	7.99999	8.82923	7.69951	2.51942	12.0887	14.3678	15.7964	25.4378	13.172	5.43382	12.0887	14.7537	8.49542	14.3678
ANXA3	annexin A3	chr4:79472742-79531602W	NM_005139	21.3124	6.65611	30.2252	16.1448	17.633	12.7277	10.8549	4.43183	22.2786	14.4495	20.4608	6.3189	21.3124	10.882	4.54519	12.7277
ANXA4	annexin A4	chr2:69969127-70053594W	NM_001153	98.4506	358.806	421.102	609.221	209.386	66.7788	103.395	127.596	411.919	661.344	248.85	142.546	209.386	364.749	241.991	358.806
ANXA5	annexin A5	chr4:122589153-122618147C	NM_001154	189.772	202.951	282.59	298.554	228.55	124.501	74.5522	84.9887	104.641	103.758	176.021	77.0668	189.772	162.95	78.8016	124.501
ANXA6	annexin A6	chr5:150480268-150537367C	NM_001155	9.72441	29.2552	3.37721	4.5373	17.6045	25.7069	7.54751	8.16438	2.9193	0	8.23459	5.33541	7.54751	13.5328	11.7327	8.16438
ANXA6	annexin A6	chr5:150480268-150537367C	NM_004033	16.5412	2.62261	13.3241	13.7208	26.7258	8.66572	25.4424	29.1408	8.10424	9.8402	18.0276	7.1196	16.5412	12.798	8.91405	9.8402
ANXA7	annexin A7	chr10:75135189-75173841C	NM_001156	29.5713	26.8489	40.0754	32.5211	38.748	53.4834	44.3813	54.2406	31.8612	29.9539	36.9275	5.45096	38.748	39.4096	11.9387	32.5211
ANXA7	annexin A7	chr10:75135189-75173841C	NM_004034	0	0	0.731471	0	0	0	1.85313	1.38899	0	0	0.516921	0.725689	0	0.277798	0.555597	0
ANXA8	annexin A8	chr10:47157986-47174122C	NM_001040084	0	0	0.13337	0	0.63006	1.12414	0	0.245718	0	0.26011	0.152686	0.244212	0	0.325994	0.414818	0.245718
ANXA8	annexin A8	chr10:48255225-48271366W	NM_001040084	0	0	0.13337	0	0.610968	1.10601	0	0.245718	0	0.26011	0.148868	0.236754	0	0.322368	0.407846	0.245718
ANXA8L1	annexin A8-like 1	chr10:47157986-47174122C	NM_001098845	0	0	0	0.275631	0	0	0.107878	0	0.103552	0	0.042286	0.0518076	0	0.0551262	0.110252	0
ANXA8L1	annexin A8-like 1	chr10:48255225-48271366W	NM_001098845	0	0	0	0.296833	0	0	0.107878	0	0.103552	0	0.042286	0.0518076	0	0.0593666	0.118733	0
ANXA8L2	annexin A8-like 2	chr10:47746920-47763038W	NM_001630	1.78743	0	0.325817	0.622745	1.3252	2.01537	0.259716	0.44138	0.124651	0.686831	0.764562	0.665946	0.325817	0.753266	0.675136	0.622745
ANXA9	annexin A9	chr1:150954499-150968114W	NM_003568	10.8753	3.53606	8.86027	16.0533	8.87879	8.53304	9.14929	1.23607	16.5952	3.52558	10.8718	2.95779	9.14929	6.57682	5.30493	3.53606
AOAH	acyloxyacyl hydrolase (neutrophil)	chr7:36552549-36764154C	NM_001177507	0.077351	0	0.248819	0.247403	0.299207	0.047357	0.539482	0.244489	1.20832	0.452915	0.474635	0.395499	0.299207	0.198433	0.16216	0.244489
AOC2	amine oxidase, copper containing 2 (retina-specific)	chr17:40996609-41002722W	NM_001158	0	0	0.877896	0.249186	0	0	0.141813	0.15441	0.952301	0	0.394402	0.428935	0.141813	0.0807192	0.103304	0
AOC2	amine oxidase, copper containing 2 (retina-specific)	chr17:40996609-41002722W	NM_009590	2.31292	1.77613	3.3065	0.799674	2.00279	0.680255	1.40447	0.629727	3.34631	2.58908	2.4746	0.754433	2.31292	1.29497	0.770971	0.799674
AOC3	amine oxidase, copper containing 3 (vascular adhesion protein 1)	chr17:41003201-41010138W	NM_003734	1.68863	2.40483	3.42813	1.90835	2.69985	2.07685	2.3162	1.94814	4.34616	3.29582	2.89579	0.918534	2.69985	2.3268	0.514987	2.07685
AOC4	AOC3 pseudogene	chr17:41019162-41021234W	NR_002773	2.27209	0.829685	0.993242	0.678803	0.826302	1.77448	1.34595	1.57097	1.84047	2.04675	1.45561	0.536022	1.34595	1.38014	0.535007	1.57097
AOX1	aldehyde oxidase 1	chr2:201450731-201536215W	NM_001159	46.4921	19.7727	22.5443	6.90763	6.25282	3.625	12.4058	8.91229	27.26	31.0437	22.991	13.8776	22.5443	14.0522	10.0759	8.91229
AOX2P	aldehyde oxidase 2 pseudogene	chr2:201560446-201658939W	NR_001557	0	0	0.031237	0.022185	0	0.009909	0	0.019184	0.013544	0.035538	0.0089562	0.0123136	0	0.0173632	0.0119493	0.019184
AP1AR	adaptor-related protein complex 1 associated regulatory protein	chr4:113152895-113191209W	NM_001128426	0	1.46064	0.36987	0.193334	0	1.66909	0.636586	0	0	2.20605	0.201291	0.260559	0	1.10582	0.861295	1.46064
AP1AR	adaptor-related protein complex 1 associated regulatory protein	chr4:113152895-113191209W	NM_018569	2.86757	1.40044	6.23341	3.78675	4.79593	3.40019	2.50102	4.58114	5.12987	1.19985	4.30556	1.41143	4.79593	2.87367	1.34153	3.40019
AP1B1	adaptor-related protein complex 1, beta 1 subunit	chr22:29723671-29784572C	NM_001166019	9.84833	8.54531	0.836232	4.63868	1.04264	11.3161	0	1.62881	4.20766	8.80342	3.18697	3.62482	1.04264	6.98646	3.42618	8.54531
AP1B1	adaptor-related protein complex 1, beta 1 subunit	chr22:29723671-29784572C	NM_145730	16.5544	26.8918	19.4249	24.7368	20.738	12.7987	24.6842	25.7918	11.5398	22.5689	18.5883	4.3886	19.4249	22.5576	5.08392	24.7368
AP1G1	adaptor-related protein complex 1, gamma 1 subunit	chr16:71762907-71842976C	NM_001030007	0	0	3.15292	0	0	16.1763	0	1.10808	14.434	1.14609	3.51738	5.59324	0	3.6861	6.26543	1.10808
AP1G1	adaptor-related protein complex 1, gamma 1 subunit	chr16:71762907-71842976C	NM_001128	11.367	9.15061	15.0258	15.8962	16.5639	0.705641	17.9563	18.7285	1.88891	13.0288	12.5604	5.77108	15.0258	11.502	6.26024	13.0288
AP1G2	adaptor-related protein complex 1, gamma 2 subunit	chr14:24028777-24048009C	NM_003917	27.3356	28.2649	19.7348	23.208	25.4689	16.5609	35.9357	28.642	21.6078	25.1835	26.0166	5.64496	25.4689	24.3718	4.39123	25.1835
AP1M1	adaptor-related protein complex 1, mu 1 subunit	chr19:16308665-16346156W	NM_032493	10.154	12.4157	8.24817	9.85907	10.3318	8.13178	8.58407	8.63144	8.41153	8.05117	9.1459	0.903695	8.58407	9.41783	1.63229	8.63144
AP1M2	adaptor-related protein complex 1, mu 2 subunit	chr19:10683348-10697991C	NM_005498	39.5955	47.6054	44.3432	42.2029	41.366	19.3722	30.985	17.8117	15.1312	50.9528	34.2842	10.5572	39.5955	35.589	14.1648	42.2029
AP1S1	adaptor-related protein complex 1, sigma 1 subunit	chr7:100797686-100804556W	NM_001283	20.5478	22.2291	19.1846	19.7674	32.7121	20.282	26.9722	21.3728	21.3286	19.4385	24.1491	5.03717	21.3286	20.618	1.03857	20.282
AP1S2	adaptor-related protein complex 1, sigma 2 subunit	chrX:15843930-15873100C	NM_003916	1.34954	1.22476	2.29825	4.20762	7.65125	5.56491	3.04517	3.07374	1.24009	1.48163	3.11686	2.36142	2.29825	3.11053	1.63941	3.07374
AP1S3	adaptor-related protein complex 1, sigma 3 subunit	chr2:224620048-224702319C	NM_001039569	4.75415	2.44493	4.63157	2.99981	5.39534	4.33824	2.71051	3.80142	4.65424	4.72237	4.42916	0.903825	4.65424	3.66135	0.839155	3.80142
AP2A1	adaptor-related protein complex 2, alpha 1 subunit	chr19:50270180-50310367W	NM_014203	0	3.16632	1.11317	3.69712	0.990269	5.99078	5.01887	3.28775	0.957034	0	1.61587	1.74755	0.990269	3.22839	1.91209	3.28775
AP2A1	adaptor-related protein complex 2, alpha 1 subunit	chr19:50270180-50310367W	NM_130787	16.2095	19.5816	10.7431	11.1291	13.1739	4.39981	8.90879	11.6689	9.12833	15.4194	11.6327	2.74974	10.7431	12.4398	5.0366	11.6689
AP2A2	adaptor-related protein complex 2, alpha 2 subunit	chr11:925841-1012239W	NM_012305	22.7868	25.622	25.3549	31.5402	27.4451	21.517	25.6549	23.9304	26.5753	22.0219	25.5634	1.57011	25.6549	24.9263	3.61328	23.9304
AP2B1	adaptor-related protein complex 2, beta 1 subunit	chr17:33914282-34053433W	NM_001030006	5.83254	8.84767	1.50697	3.03329	4.74555	8.68232	8.18293	2.36983	1.94141	9.35736	4.44188	2.48546	4.74555	6.45809	3.08241	8.68232
AP2B1	adaptor-related protein complex 2, beta 1 subunit	chr17:33914282-34053433W	NM_001282	25.3628	12.6693	36.9843	28.4877	42.7146	22.8056	26.5587	35.1773	31.9632	15.6173	32.7167	6.49215	31.9632	22.9514	8.24202	22.8056
AP2M1	adaptor-related protein complex 2, mu 1 subunit	chr3:183892634-183901878W	NM_001025205	57.7299	69.0689	6.45975	47.2568	47.8268	5.13947	43.7328	32.8665	30.921	55.0119	37.3341	17.6714	43.7328	41.8687	21.7794	47.2568
AP2M1	adaptor-related protein complex 2, mu 1 subunit	chr3:183892634-183901878W	NM_004068	0	0	57.484	17.2983	16.9015	54.7549	29.5303	29.4182	18.3175	0	24.4467	19.0234	18.3175	20.2943	20.5108	17.2983
AP2S1	adaptor-related protein complex 2, sigma 1 subunit	chr19:47341423-47354203C	NM_004069	20.9652	27.5383	20.2538	22.3211	27.165	16.5741	22.714	18.4967	16.2389	15.317	21.4674	3.55188	20.9652	20.0494	4.43011	18.4967
AP2S1	adaptor-related protein complex 2, sigma 1 subunit	chr19:47341423-47354203C	NM_021575	0	0	0	0	0.399699	0	0	0	0	2.42404	0.0799398	0.15988	0	0.484807	0.969614	0
AP3B1	adaptor-related protein complex 3, beta 1 subunit	chr5:77298151-77590528C	NM_003664	13.7742	25.3836	22.3832	18.8033	32.4531	57.2916	24.7039	35.338	15.4644	16.4533	21.7558	6.73507	22.3832	30.654	14.8417	25.3836
AP3B2	adaptor-related protein complex 3, beta 2 subunit	chr15:83328034-83378635C	NM_004644	8.38775	8.50334	7.01671	6.14548	19.8014	12.4913	20.4239	13.8453	5.08201	2.05831	12.1423	6.59488	8.38775	8.60873	4.27743	8.50334
AP3D1	adaptor-related protein complex 3, delta 1 subunit	chr19:2100994-2151556C	NM_001077523	10.1948	12.8336	2.31873	3.33305	5.26842	5.13985	14.1317	8.86531	3.32937	4.51191	7.0486	4.45964	5.26842	6.93674	3.48102	5.13985
AP3D1	adaptor-related protein complex 3, delta 1 subunit	chr19:2100994-2151556C	NM_003938	28.8795	30.2419	24.8854	28.0702	26.2379	28.5541	19.0054	23.7535	21.9645	27.6116	24.1945	3.42057	24.8854	27.6463	2.13992	28.0702
AP3M1	adaptor-related protein complex 3, mu 1 subunit	chr10:75880016-75910826C	NM_012095	3.47816	1.21355	2.02904	1.20097	5.36661	3.00839	0	3.03505	0.18659	0	2.21208	2.02896	2.02904	1.69159	1.17214	1.21355
AP3M1	adaptor-related protein complex 3, mu 1 subunit	chr10:75880016-75910826C	NM_207012	3.67629	3.11377	7.02915	7.48822	2.38212	4.72241	8.82086	5.93682	8.03488	5.50359	5.98866	2.51576	7.02915	5.35296	1.43767	5.50359
AP3M2	adaptor-related protein complex 3, mu 2 subunit	chr8:42010464-42028702W	NM_001134296	0	1.11274	1.78765	0	0	0	0	0	1.11013	2.11764	0.579556	0.741439	0	0.646076	0.852705	0
AP3M2	adaptor-related protein complex 3, mu 2 subunit	chr8:42010464-42028702W	NM_006803	3.26	0	4.27077	4.01037	4.6022	3.75634	4.45991	3.78479	4.34201	1.84899	4.18698	0.476916	4.34201	2.6801	1.55061	3.75634
AP3S1	adaptor-related protein complex 3, sigma 1 subunit	chr5:115177619-115249776W	NM_001284	13.5128	9.8559	13.2515	11.7054	13.7632	7.52609	7.11744	6.56235	10.4837	11.3326	11.6257	2.54565	13.2515	9.39646	2.04065	9.8559
AP3S2	adaptor-related protein complex 3, sigma 2 subunit	chr15:90373832-90437617C	NM_005829	10.2593	5.61669	7.30581	3.99539	7.23091	3.72719	6.85564	7.30076	6.43769	8.11234	7.61787	1.35632	7.23091	5.75048	1.74205	5.61669
AP3S2	adaptor-related protein complex 3, sigma 2 subunit	chr15:90373832-90437617C	NR_023361	0	0	0.624312	1.91646	0	1.51404	1.6473	0.600991	1.2372	0	0.701763	0.659041	0.624312	0.8063	0.784316	0.600991
AP4B1	adaptor-related protein complex 4, beta 1 subunit	chr1:114437677-114447741C	NM_006594	7.73048	5.7989	8.35157	7.68925	7.17793	6.89834	6.31564	6.45435	9.11394	6.40536	7.73791	0.959847	7.73048	6.64924	0.626771	6.45435
AP4E1	adaptor-related protein complex 4, epsilon 1 subunit	chr15:51200946-51298097W	NM_007347	1.15477	0.910299	1.42706	1.61206	1.16512	1.95557	1.52152	1.65615	0.957	1.48762	1.24509	0.203507	1.16512	1.52434	0.343343	1.61206
AP4M1	adaptor-related protein complex 4, mu 1 subunit	chr7:99699130-99704802W	NM_004722	3.97825	5.18192	6.49215	10.7735	10.1131	5.8217	8.79758	5.40544	5.12914	4.6872	6.90204	2.26996	6.49215	6.37395	2.23002	5.40544
AP4S1	adaptor-related protein complex 4, sigma 1 subunit	chr14:31494683-31562634W	NM_001128126	1.34744	2.13215	1.72261	1.52618	1.283	1.9001	2.31865	1.56042	1.24255	0	1.58285	0.40548	1.34744	1.42377	0.746322	1.56042
AP4S1	adaptor-related protein complex 4, sigma 1 subunit	chr14:31494683-31562634W	NM_007077	0	0	0.051198	0.241218	0.396131	0.494258	0.316494	0.547364	0.37589	0.148895	0.227943	0.168056	0.316494	0.286347	0.207017	0.241218
APAF1	apoptotic peptidase activating factor 1	chr12:99039078-99129204W	NM_001160	0	0.70944	0	1.13805	0.006997	0	0	0	0.770808	0	0.155561	0.307635	0	0.369497	0.472401	0
APAF1	apoptotic peptidase activating factor 1	chr12:99039078-99129204W	NM_013229	1.16532	0	1.18117	0.257265	0.254344	2.20754	0.294309	0	0	0	0.579028	0.495595	0.294309	0.49296	0.863059	0
APAF1	apoptotic peptidase activating factor 1	chr12:99039078-99129204W	NM_181861	0	0	0.998097	0.973302	2.34652	0	1.71212	2.44093	1.53305	0.644338	1.31796	0.787261	1.53305	0.811714	0.897356	0.644338
APAF1	apoptotic peptidase activating factor 1	chr12:99039078-99129204W	NM_181868	0	0	0.925154	0	0	0	0	0	0.207352	1.27361	0.226501	0.358439	0	0.254722	0.509445	0
APAF1	apoptotic peptidase activating factor 1	chr12:99039078-99129204W	NM_181869	0	1.36548	0	0.952962	0	0	0.677132	0	0	0.447562	0.135426	0.270853	0	0.5532	0.537182	0.447562
APBA1	amyloid beta (A4) precursor protein-binding, family A, member 1	chr9:72042449-72287275C	NM_001163	1.69215	1.01227	2.90009	1.8418	10.4332	3.16972	4.72553	4.0168	2.77459	0.664566	4.50511	3.12007	2.90009	2.14103	1.27439	1.8418
APBA2	amyloid beta (A4) precursor protein-binding, family A, member 2	chr15:29213840-29410514W	NM_001130414	3.32211	1.19473	0	0.356487	0.346141	0.719056	0.35996	0	0.968829	0	0.999409	1.20253	0.35996	0.454055	0.456219	0.356487
APBA2	amyloid beta (A4) precursor protein-binding, family A, member 2	chr15:29213840-29410514W	NM_005503	0	0	0.58781	0	0	0	0.164981	0.492257	0	1.13076	0.150558	0.227772	0	0.324604	0.445893	0
APBA3	amyloid beta (A4) precursor protein-binding, family A, member 3	chr19:3750771-3761673C	NM_004886	5.33058	12.3038	6.13877	10.4906	9.29956	8.89981	6.61105	9.03797	3.58278	11.7968	6.19255	1.8647	6.13877	10.5058	1.38804	10.4906
APBB1	amyloid beta (A4) precursor protein-binding, family B, member 1 (Fe65)	chr11:6416355-6440644C	NM_001164	15.1958	26.9351	13.5294	15.7494	19.91	23.1601	29.4255	34.1079	10.647	12.4191	17.7415	6.56923	15.1958	22.4743	7.77227	23.1601
APBB1	amyloid beta (A4) precursor protein-binding, family B, member 1 (Fe65)	chr11:6416355-6440644C	NM_145689	1.47906	0	0.621612	1.05271	3.19298	0.450195	1.35197	1.2566	0.48918	0.482817	1.42696	0.964901	1.35197	0.648465	0.451775	0.482817
APBB1IP	amyloid beta (A4) precursor protein-binding, family B, member 1 interacting protein	chr10:26727266-26856730W	NM_019043	0.1375	2.12136	0.383329	0.636119	0.583582	0.364787	1.1388	0.407443	3.36571	2.64176	1.12178	1.16955	0.583582	1.23429	0.95555	0.636119
APBB2	amyloid beta (A4) precursor protein-binding, family B, member 2	chr4:40812045-41216635C	NM_001166050	0.711892	0	2.47719	0.971727	0	0.597736	0	0	0.227036	1.04069	0.683224	0.933899	0.227036	0.522031	0.452107	0.597736
APBB2	amyloid beta (A4) precursor protein-binding, family B, member 2	chr4:40812045-41216635C	NM_001166051	0	0	0	3.25308	0	0	3.0751	1.03716	0	0	0.615021	1.23004	0	0.858048	1.26309	0
APBB2	amyloid beta (A4) precursor protein-binding, family B, member 2	chr4:40812045-41216635C	NM_001166052	0	1.59985	1.18608	0	1.30635	0.975746	0	0	1.24517	0	0.747519	0.61153	1.18608	0.51512	0.66104	0
APBB2	amyloid beta (A4) precursor protein-binding, family B, member 2	chr4:40812045-41216635C	NM_001166054	0	0	0	0	0	0.315863	0	0	0	0	0	0	0	0.0631726	0.126345	0
APBB2	amyloid beta (A4) precursor protein-binding, family B, member 2	chr4:40812045-41216635C	NM_004307	1.23228	0	0.401215	0.165054	0	0.362199	0.512649	2.42067	0.692186	1.04293	0.567665	0.402539	0.512649	0.798171	0.885484	0.362199
APBB2	amyloid beta (A4) precursor protein-binding, family B, member 2	chr4:40812045-41216635C	NM_173075	0.522873	1.37648	0	0	0.876861	0	0.426774	0.121971	0.894542	0	0.54421	0.329788	0.522873	0.299691	0.540464	0
APBB3	amyloid beta (A4) precursor protein-binding, family B, member 3	chr5:139937853-139944189C	NM_006051	0	0	4.50888	3.98911	6.83503	0.225671	5.85523	0	4.75731	3.63409	4.39129	2.34718	4.75731	1.56977	1.83573	0.225671
APBB3	amyloid beta (A4) precursor protein-binding, family B, member 3	chr5:139937853-139944189C	NM_133172	0	0	0.753199	0	1.14178	3.84518	0.978103	4.32371	0.794698	0.607067	0.733555	0.392091	0.794698	1.75519	1.92068	0.607067
APBB3	amyloid beta (A4) precursor protein-binding, family B, member 3	chr5:139937853-139944189C	NM_133173	0	0.92904	0	0	0	0	0	0	0	0	0	0	0	0.185808	0.371616	0
APBB3	amyloid beta (A4) precursor protein-binding, family B, member 3	chr5:139937853-139944189C	NM_133174	3.99546	3.81008	0.507081	0	0	0	0	0	0	0	0.900508	1.55989	0	0.762016	1.52403	0
APC	adenomatous polyposis coli	chr5:112043218-112181935W	NM_000038	4.33936	2.4063	3.52342	2.16348	3.2852	5.41865	4.95392	4.67706	3.07381	1.72793	3.83514	0.705002	3.52342	3.27868	1.47949	2.4063
APC	adenomatous polyposis coli	chr5:112043218-112181935W	NM_001127510	0	0	0	0	0	0	0	0.571476	0	0	0	0	0	0.114295	0.22859	0
APC	adenomatous polyposis coli	chr5:112043218-112181935W	NM_001127511	0	0.524911	1.73709	1.98657	0.093973	0.927109	1.88337	2.6839	0.849805	1.7702	0.912846	0.791088	0.849805	1.57854	0.769355	1.7702
APC2	adenomatosis polyposis coli 2	chr19:1450148-1473243W	NM_005883	0.071384	0.211794	0.832394	1.19868	0.450624	0.88136	0.186701	0.729772	0.983192	0.182866	0.504859	0.354443	0.450624	0.640894	0.392623	0.729772
APCDD1	adenomatosis polyposis coli down-regulated 1	chr18:10454625-10488697W	NM_153000	39.8246	4.91099	18.4308	8.35497	6.7417	3.48622	3.12454	2.11005	18.4494	11.2089	17.3142	12.8248	18.4308	6.01422	3.32608	4.91099
APCDD1L	adenomatosis polyposis coli down-regulated 1-like	chr20:57034426-57089949C	NM_153360	24.9439	29.5338	9.8433	13.6383	23.8059	10.5789	30.3653	18.894	6.16243	8.81952	19.0242	9.34068	23.8059	16.2929	7.45164	13.6383
APCS	amyloid P component, serum	chr1:159557616-159558660W	NM_001639	26.8812	4.39231	60.3202	37.5598	61.4928	1.74911	32.6056	25.859	61.9444	50.0424	48.6488	15.551	60.3202	23.9205	18.6819	25.859
APEH	N-acylaminoacyl-peptide hydrolase	chr3:49711435-49720933W	NM_001640	26.0859	32.9857	24.0886	20.8811	28.015	21.8507	30.2653	24.546	28.8593	35.9732	27.4628	2.16289	28.015	27.2473	6.0995	24.546
APEX1	APEX nuclease (multifunctional DNA repair enzyme) 1	chr14:20923290-20925925W	NM_001641	40.2143	28.9776	20.2115	22.1017	28.2217	12.77	24.1813	16.8805	21.8013	25.1303	26.926	7.17132	24.1813	21.172	5.77011	22.1017
APEX1	APEX nuclease (multifunctional DNA repair enzyme) 1	chr14:20923290-20925925W	NM_080648	10.2238	2.35197	4.73613	1.42945	2.50859	1.63942	1.36089	1.02935	4.72196	1.98133	4.71027	3.04845	4.72196	1.68631	0.453854	1.63942
APEX1	APEX nuclease (multifunctional DNA repair enzyme) 1	chr14:20923290-20925925W	NM_080649	1.70137	2.3484	8.11912	3.04534	1.54298	1.56122	0.675342	3.06489	4.65013	6.90634	3.33779	2.74121	1.70137	3.38524	1.84491	3.04534
APEX2	APEX nuclease (apurinic/apyrimidinic endonuclease) 2	chrX:55026780-55034211W	NM_014481	13.2475	15.7763	8.61124	5.29904	13.5546	8.63439	14.9728	10.45	18.0422	17.5133	13.6857	3.05271	13.5546	11.5346	4.5212	10.45
APH1A	anterior pharynx defective 1 homolog A (C. elegans)	chr1:150237799-150241532C	NM_001077628	1.73148	3.63418	0.978619	1.17744	2.00345	1.53049	3.01986	1.52936	2.62693	3.51045	2.07207	0.710284	2.00345	2.27638	1.06664	1.53049
APH1A	anterior pharynx defective 1 homolog A (C. elegans)	chr1:150237799-150241532C	NM_016022	31.3078	36.2129	37.205	32.356	35.0841	28.1094	27.9413	25.9108	37.7623	33.9802	33.8601	3.72721	35.0841	31.3139	3.78569	32.356
APH1B	anterior pharynx defective 1 homolog B (C. elegans)	chr15:63569749-63601324W	NM_001145646	0	4.3326	0.51495	0.901535	2.97899	1.63246	0	0.977218	0	1.62971	0.698789	1.15742	0	1.89471	1.25782	1.62971
APH1B	anterior pharynx defective 1 homolog B (C. elegans)	chr15:63569749-63601324W	NM_031301	4.62397	0	6.86773	6.42096	5.64295	6.26446	10.9257	8.85192	6.52163	3.25743	6.9164	2.14988	6.52163	4.95895	3.04904	6.26446
API5	apoptosis inhibitor 5	chr11:43333505-43366080W	NM_001142930	13.654	0	16.8038	10.3509	13.0063	20.6156	16.2536	12.8216	10.7268	11.929	14.0889	2.22358	13.654	11.1434	6.60241	11.929
API5	apoptosis inhibitor 5	chr11:43333505-43366080W	NM_001142931	0	7.08028	1.59504	6.43183	4.04477	2.68815	0.506672	4.98917	4.01578	0	2.03245	1.71074	1.59504	4.23788	2.60071	4.98917
API5	apoptosis inhibitor 5	chr11:43333505-43366080W	NM_006595	0	2.65151	0	0	0	0	0	0	0	0	0	0	0	0.530302	1.0606	0
API5	apoptosis inhibitor 5	chr11:43333505-43366080W	NR_024625	0	0	0.713363	0	0	0	0	0	0	0	0.142673	0.285345	0	0	0	0
APIP	APAF1 interacting protein	chr11:34903843-34937939C	NM_015957	5.47212	4.7852	5.92924	6.48111	9.40759	7.52326	6.61195	6.25847	4.29817	4.00513	6.34381	1.70734	5.92924	5.81064	1.25655	6.25847
APITD1	apoptosis-inducing, TAF9-like domain 1	chr1:10490159-10512208W	NM_199294	0	0	0.05714	0	0	0	0	0	0	0	0.011428	0.022856	0	0	0	0
APITD1	apoptosis-inducing, TAF9-like domain 1	chr1:10490159-10512208W	NM_199295	6.37796	4.45649	5.36265	5.2786	6.39114	5.43449	7.59246	6.59751	6.14379	5.90678	6.3736	0.71565	6.37796	5.53477	0.707979	5.43449
APITD1-CORT	APITD1-CORT readthrough	chr1:10490159-10512208W	NM_198544	0	0	0.166495	0.123041	0.148339	0	0.284472	0.216295	0	0	0.119861	0.108458	0.148339	0.0678672	0.0881962	0
APLF	aprataxin and PNKP like factor	chr2:68694691-68807293W	NM_173545	1.22403	4.24621	2.15547	1.2799	1.0724	1.01359	0.752455	0.725413	1.72691	1.70563	1.38625	0.496842	1.22403	1.79415	1.26778	1.2799
APLN	apelin	chrX:128779238-128788933C	NM_017413	1.18072	3.23623	0.759615	4.17467	1.75802	3.09229	1.56855	1.88821	0.501885	1.31686	1.15376	0.472905	1.18072	2.74165	1.01779	3.09229
APLNR	apelin receptor	chr11:57001054-57004927C	NM_005161	0.23381	0	0.100281	0.058115	0.100491	0	0.144592	0.172007	0.026089	0	0.121053	0.0680304	0.100491	0.0460244	0.0668918	0
APLNR	apelin receptor	chr11:57001054-57004927C	NR_027991	0	0.332291	0	0.05459	0	0.019047	0.145369	0.025443	0	0	0.0290738	0.0581476	0	0.0862742	0.124251	0.025443
APLP1	amyloid beta (A4) precursor-like protein 1	chr19:36359401-36370698W	NM_001024807	38.0213	46.7909	27.7927	28.8098	65.4651	53.5045	62.6924	65.3213	23.3367	3.20983	43.4616	17.5163	38.0213	39.5272	21.6669	46.7909
APLP1	amyloid beta (A4) precursor-like protein 1	chr19:36359401-36370698W	NM_005166	0	0	5.01849	4.08177	18.9995	1.20442	12.5601	8.54288	1.61221	26.275	7.63806	7.13893	5.01849	8.02081	9.58958	4.08177
APLP2	amyloid beta (A4) precursor-like protein 2	chr11:129939716-130014705W	NM_001142276	62.5865	10.3943	113.362	99.13	90.4433	70.0126	73.268	91.8448	119.04	65.5994	91.7398	21.9344	90.4433	67.3962	31.1899	70.0126
APLP2	amyloid beta (A4) precursor-like protein 2	chr11:129939716-130014705W	NM_001142277	0	0	23.9902	8.66281	12.8662	1.06912	3.70696	1.49682	5.25088	40.9442	9.16284	8.51579	5.25088	10.4346	15.5593	1.49682
APLP2	amyloid beta (A4) precursor-like protein 2	chr11:129939716-130014705W	NM_001142278	0	35.521	0	0	0	0.563294	0	0	0	0	0	0	0	7.21685	14.1537	0
APLP2	amyloid beta (A4) precursor-like protein 2	chr11:129939716-130014705W	NM_001642	20.6508	0	22.091	21.5367	40.6105	36.8788	36.9402	12.4788	28.0394	24.5794	29.6664	7.92461	28.0394	19.0947	12.3345	21.5367
APLP2	amyloid beta (A4) precursor-like protein 2	chr11:129939716-130014705W	NR_024515	0	5.98149	0	0	0	0	0	0	0	0	0	0	0	1.1963	2.39259	0
APLP2	amyloid beta (A4) precursor-like protein 2	chr11:129939716-130014705W	NR_024516	3.48568	45.6484	0	0	0.468272	0	0	0	0	0	0.79079	1.35959	0	9.12968	18.2594	0
APOA1	apolipoprotein A-I	chr11:116706469-116708338C	NM_000039	0.605872	0	0.08662	0.046139	0.086801	0	0	0	0.056336	0	0.167126	0.221647	0.08662	0.0092278	0.0184556	0
APOA1BP	apolipoprotein A-I binding protein	chr1:156561558-156564089W	NM_144772	33.5114	25.361	27.7393	27.5913	47.4885	28.0164	41.5887	37.0663	25.5603	35.0732	35.1776	8.2856	33.5114	30.6217	4.58245	28.0164
APOA2	apolipoprotein A-II	chr1:161192083-161193418C	NM_001643	0	0.454529	0.164266	0.087499	0	0.07816	0	0	0	0	0.0328532	0.0657064	0	0.124038	0.169372	0.07816
APOA4	apolipoprotein A-IV	chr11:116691418-116694011C	NM_000482	0	0	0.053218	0	0	0	0.072116	0	0	0	0.0250668	0.0312767	0	0	0	0
APOA5	apolipoprotein A-V	chr11:116660087-116663136C	NM_001166598	0.094995	0	0.020372	0	0	0	0	0	0.026499	0	0.0283732	0.0349745	0.020372	0	0	0
APOB	apolipoprotein B (including Ag(x) antigen)	chr2:21224302-21266945C	NM_000384	0.01283	0.274069	0.013757	0.22716	0.024814	0.955663	0	0.717262	0.003579	0.056342	0.010996	0.00869307	0.01283	0.446099	0.335447	0.274069
APOBEC1	apolipoprotein B mRNA editing enzyme, catalytic polypeptide 1	chr12:7801997-7818502C	NM_001644	0.406635	0	0.043601	0.1858	0.043693	0.082985	0	0.08033	0.623871	0	0.22356	0.248388	0.043693	0.069823	0.0685344	0.08033
APOBEC2	apolipoprotein B mRNA editing enzyme, catalytic polypeptide-like 2	chr6:41020940-41032629W	NM_006789	8.93022	12.6389	20.5783	6.31069	7.39028	11.0479	6.8022	3.17766	1.50084	5.19646	9.04036	6.28827	7.39028	7.67432	3.58461	6.31069
APOBEC3A	apolipoprotein B mRNA editing enzyme, catalytic polypeptide-like 3A	chr22:39353527-39359188W	NM_145699	3.63817	0.893319	1.10305	0.974486	0.781837	0.972889	0.510404	0.644365	3.63954	1.10186	1.9346	1.40411	1.10305	0.917385	0.151982	0.972889
APOBEC3B	apolipoprotein B mRNA editing enzyme, catalytic polypeptide-like 3B	chr22:39378405-39388783W	NM_004900	11.2633	5.73872	6.13337	5.20032	2.90202	2.68368	2.81045	2.56288	13.1104	8.84803	7.24391	4.25	6.13337	5.00673	2.31075	5.20032
APOBEC3C	apolipoprotein B mRNA editing enzyme, catalytic polypeptide-like 3C	chr22:39410265-39414823W	NM_014508	8.50958	5.82635	11.5283	7.40255	6.6466	4.69219	4.42271	3.75004	14.8816	6.76729	9.19777	3.6748	8.50958	5.68769	1.33199	5.82635
APOBEC3D	apolipoprotein B mRNA editing enzyme, catalytic polypeptide-like 3D	chr22:39417118-39429255W	NM_152426	3.83743	2.44895	2.6629	2.19176	4.43448	6.95954	3.51384	2.17411	7.78605	1.90778	4.44694	1.76492	3.83743	3.13643	1.91921	2.19176
APOBEC3F	apolipoprotein B mRNA editing enzyme, catalytic polypeptide-like 3F	chr22:39436673-39451973W	NM_001006666	0.811239	6.84517	1.43073	1.52432	1.78471	5.46949	2.24135	3.5771	1.17325	1.91982	1.48825	0.493139	1.43073	3.86718	2.03966	3.5771
APOBEC3F	apolipoprotein B mRNA editing enzyme, catalytic polypeptide-like 3F	chr22:39436673-39451973W	NM_145298	2.48856	2.63243	2.9948	2.46652	2.617	3.41507	2.51285	2.28735	5.13456	2.49905	3.14955	1.00897	2.617	2.66008	0.393217	2.49905
APOBEC3G	apolipoprotein B mRNA editing enzyme, catalytic polypeptide-like 3G	chr22:39473025-39483747W	NM_021822	7.07484	15.4326	4.76529	5.89617	2.1949	17.8545	4.89379	6.67316	4.4196	5.50639	4.66969	1.55121	4.76529	10.2726	5.27137	6.67316
APOBEC3H	apolipoprotein B mRNA editing enzyme, catalytic polypeptide-like 3H	chr22:39493229-39500070W	NM_001166002	0	0	0	0	0.16707	0	0	0	0.145211	0	0.0624562	0.0768046	0	0	0	0
APOBEC3H	apolipoprotein B mRNA editing enzyme, catalytic polypeptide-like 3H	chr22:39493229-39500070W	NM_001166004	0	0	0	0	0.031657	0.115711	0	0.11201	0	0	0.0063314	0.0126628	0	0.0455442	0.0557923	0
APOBEC4	apolipoprotein B mRNA editing enzyme, catalytic polypeptide-like 4 (putative)	chr1:183615418-183622448C	NM_203454	0	0	0.02804	0.014936	0.042147	0.266833	0.075993	0.697402	0.018237	0.04785	0.0328834	0.0255482	0.02804	0.205404	0.264245	0.04785
APOBR	apolipoprotein B receptor	chr16:28505993-28510282W	NM_018690	1.04336	1.15185	1.42054	1.05879	1.37658	1.88662	1.1564	0.37388	0.609164	0.905725	1.12121	0.291308	1.1564	1.07537	0.48685	1.05879
APOC1	apolipoprotein C-I	chr19:45417921-45422606W	NM_001645	1.57185	0.466361	1.34833	1.79553	4.60236	0.962337	5.70981	2.17362	1.58945	1.43808	2.96436	1.82546	1.58945	1.36719	0.602366	1.43808
APOC1P1	apolipoprotein C-I pseudogene 1	chr19:45430060-45434643W	NR_028412	0	0	0	0	0	0.039371	0	0	0	0	0	0	0	0.0078742	0.0157484	0
APOC1P1	apolipoprotein C-I pseudogene 1	chr19:45430060-45434643W	NR_028413	0	0	0	0	0	0	1.11712	0.474629	0	0	0.223425	0.44685	0	0.0949258	0.189852	0
APOC1P1	apolipoprotein C-I pseudogene 1	chr19:45430060-45434643W	NR_028414	0.574186	0	0.123134	0.06559	0.493567	0	0	0	0.080085	0	0.254194	0.233152	0.123134	0.013118	0.026236	0
APOC2	apolipoprotein C-II	chr19:45449243-45452817W	NM_000483	0	0.2986	0.431654	0.517338	0.432557	0.462122	0.731173	0.695859	0.561484	0.184154	0.431374	0.24203	0.432557	0.431615	0.17722	0.462122
APOC3	apolipoprotein C-III	chr11:116700624-116703787W	NM_000040	0	0	0.072887	0.077649	0	0	0	0.134285	0	0	0.0145774	0.0291548	0	0.0423868	0.0549156	0
APOC4	apolipoprotein C-IV	chr19:45445495-45448751W	NM_001646	0	0	0	0	0	0.06031	0	0	0	0	0	0	0	0.012062	0.024124	0
APOD	apolipoprotein D	chr3:195295573-195311076C	NM_001647	0	0.190259	0.584452	0.402882	0.930188	0	0.931761	0.25336	0.26832	0.352012	0.542944	0.366897	0.584452	0.239703	0.140946	0.25336
APOE	apolipoprotein E	chr19:45409039-45412649W	NM_000041	3.38035	4.19408	6.9526	5.93249	17.1702	6.58495	7.59081	7.95268	4.62903	5.51057	7.94459	4.85893	6.9526	6.03495	1.23729	5.93249
APOF	apolipoprotein F	chr12:56754355-56756583C	NM_001638	0	0	0.184009	0.196031	0.368787	0.350217	0.498704	0.339013	0.239354	0.628021	0.258171	0.168878	0.239354	0.302656	0.206114	0.339013
APOH	apolipoprotein H (beta-2-glycoprotein I)	chr17:64208148-64225556C	NM_000042	4.07601	1.07496	3.01079	2.51771	4.18499	1.23233	5.52767	3.93658	6.6957	0.331477	4.69903	1.27874	4.18499	1.81861	1.27144	1.23233
APOL1	apolipoprotein L, 1	chr22:36649117-36663576W	NM_001136540	0	4.83369	3.7012	22.0259	0.907995	58.2635	2.42389	8.76745	5.49277	3.02347	2.50517	1.95907	2.42389	19.3828	20.546	8.76745
APOL1	apolipoprotein L, 1	chr22:36649117-36663576W	NM_001136541	4.77484	21.3607	9.19802	39.4307	10.2435	131.445	1.94694	2.10231	3.05347	0	5.84335	3.30824	4.77484	38.8678	48.4558	21.3607
APOL1	apolipoprotein L, 1	chr22:36649117-36663576W	NM_003661	3.54386	91.0018	3.7967	11.5934	6.30658	208.698	2.84344	54.8476	8.62325	49.5812	5.02276	2.14716	3.7967	83.1444	67.6345	54.8476
APOL1	apolipoprotein L, 1	chr22:36649117-36663576W	NM_145343	0	6.08473	0.232896	2.1699	1.09515	16.0094	0	0	1.18323	1.5224	0.502256	0.527699	0.232896	5.15728	5.78554	2.1699
APOL2	apolipoprotein L, 2	chr22:36622256-36636000C	NM_030882	15.7372	97.8229	17.9432	41.0291	27.7897	274.89	18.0448	50.6983	16.3877	37.7863	19.1805	4.39536	17.9432	100.445	89.8544	50.6983
APOL2	apolipoprotein L, 2	chr22:36622256-36636000C	NM_145637	0	0.837751	0	0	0	0	0	0	0	0	0	0	0	0.16755	0.3351	0
APOL3	apolipoprotein L, 3	chr22:36536372-36562225C	NM_145640	1.36528	9.3079	1.39808	1.69809	1.40856	56.7991	0.86283	4.96478	0.367577	1.04262	1.08047	0.411149	1.36528	14.7625	21.2214	4.96478
APOL3	apolipoprotein L, 3	chr22:36536372-36562225C	NM_145642	0	0	0	0	0	0.020414	0	0	0	0	0	0	0	0.0040828	0.0081656	0
APOL3	apolipoprotein L, 3	chr22:36536372-36562225C	NR_027833	0	1.59684	0.311897	0.59374	0.293019	14.4981	0	1.93683	0	0.965747	0.120983	0.148294	0	3.91825	5.3107	1.59684
APOL3	apolipoprotein L, 3	chr22:36536372-36562225C	NR_027834	0	3.33519	0	0.931679	0	9.17241	0.794396	0.775692	0	0	0.158879	0.317758	0	2.84299	3.35599	0.931679
APOL3	apolipoprotein L, 3	chr22:36536372-36562225C	NR_027835	0	3.84515	0.051387	2.63314	0.048277	14.423	0	0.392745	0.877679	1.16275	0.195469	0.341834	0.048277	4.49137	5.10661	2.63314
APOL4	apolipoprotein L, 4	chr22:36585178-36600879C	NM_030643	0	3.14961	0.387009	0.679072	1.29213	9.17703	0.832933	4.86528	0.099582	0	0.522331	0.48144	0.387009	3.5742	3.29835	3.14961
APOL4	apolipoprotein L, 4	chr22:36585178-36600879C	NM_145660	0.05619	0	0	0	1.08337	12.6572	0	0	0.19239	0.370136	0.266389	0.414497	0.05619	2.60547	5.02791	0
APOL5	apolipoprotein L, 5	chr22:36113919-36125527W	NM_030642	0	0	0	0.028841	0	0	0	0.049877	0	0	0	0	0	0.0157436	0.0203971	0
APOL6	apolipoprotein L, 6	chr22:36044424-36064455W	NM_030641	12.3028	45.5199	14.1573	18.142	9.65188	110.537	11.5072	38.0568	13.907	23.5742	12.3052	1.65366	12.3028	47.1661	33.168	38.0568
APOLD1	apolipoprotein L domain containing 1	chr12:12878851-12944397W	NM_001130415	0	0	0	0	0	0.577775	0	0	0	0	0	0	0	0.115555	0.23111	0
APOLD1	apolipoprotein L domain containing 1	chr12:12878851-12944397W	NM_030817	0.234102	0.60196	0.89529	1.17663	0.746237	0	1.31526	0.693697	0.337398	0.485472	0.705658	0.391715	0.746237	0.591551	0.3779	0.60196
APOM	apolipoprotein M	chr6:31623671-31625986W	NM_019101	1.19182	0	0.613403	0.599022	0.461014	0.291867	0.415614	0.376706	0.199475	0.348924	0.576264	0.335065	0.461014	0.323304	0.192376	0.348924
APOO	apolipoprotein O	chrX:23851466-23926057C	NM_024122	1.41505	2.12732	5.72091	4.39505	5.21882	2.23795	3.62819	4.93851	2.29572	4.00697	3.65574	1.64798	3.62819	3.54116	1.14856	4.00697
APOO	apolipoprotein O	chrX:23851466-23926057C	NR_026545	1.71434	2.17839	0.71576	1.15991	0.833316	2.27366	2.83335	1.63416	2.38124	1.3534	1.6956	0.832893	1.71434	1.7199	0.440938	1.63416
APOOL	apolipoprotein O-like	chrX:84258898-84348324W	NM_198450	6.2878	3.49013	8.42687	6.88504	9.44663	6.96184	6.94276	5.43335	7.7191	5.36063	7.76463	1.10691	7.7191	5.6262	1.268	5.43335
APP	amyloid beta (A4) precursor protein	chr21:27252862-27543138C	NM_000484	222.765	57.0528	143.158	108.568	191.77	199.437	112.947	99.8051	167.555	32.7692	167.639	37.9783	167.555	99.5265	57.1393	99.8051
APP	amyloid beta (A4) precursor protein	chr21:27252862-27543138C	NM_001136129	0	67.1372	0.350378	0.667991	0	0	0	0	0.426588	1.96475	0.155393	0.191837	0	13.954	26.6013	0.667991
APP	amyloid beta (A4) precursor protein	chr21:27252862-27543138C	NM_001136130	0	43.4837	0	0	0	0	0	0	0	57.3294	0	0	0	20.1626	25.0792	0
APP	amyloid beta (A4) precursor protein	chr21:27252862-27543138C	NM_201413	5.35977	98.2702	181.277	263.831	118.129	98.3934	120.972	169.078	115.584	252.817	108.264	56.9782	118.129	176.478	71.7309	169.078
APP	amyloid beta (A4) precursor protein	chr21:27252862-27543138C	NM_201414	0	0	0.332769	0.30918	1.01505	1.30354	0.936989	0.615062	0	0	0.456961	0.441574	0.332769	0.445557	0.485904	0.30918
APPBP2	amyloid beta precursor protein (cytoplasmic tail) binding protein 2	chr17:58520520-58603580C	NM_006380	7.43613	9.90533	9.55906	8.50712	8.93502	11.766	9.66939	9.24001	7.97693	6.94934	8.71531	0.877722	8.93502	9.27355	1.58756	9.24001
APPL1	adaptor protein, phosphotyrosine interaction, PH domain and leucine zipper containing 1	chr3:57261765-57307496W	NM_012096	18.9439	7.59464	14.7367	9.8412	11.0531	9.04716	8.00356	9.15057	8.52514	9.08307	12.2525	4.10686	11.0531	8.94333	0.734628	9.08307
APPL2	adaptor protein, phosphotyrosine interaction, PH domain and leucine zipper containing 2	chr12:105567075-105630008C	NM_018171	19.6018	15.9747	31.927	22.6219	34.3983	21.7698	16.6898	26.9677	27.152	27.8523	25.9538	6.84974	27.152	23.0373	4.24953	22.6219
APRT	adenine phosphoribosyltransferase	chr16:88875879-88878342C	NM_000485	26.1576	25.2225	29.6904	29.0875	24.3769	16.4871	19.3728	16.5196	29.16	36.6586	25.7515	3.73831	26.1576	24.7951	7.70525	25.2225
APRT	adenine phosphoribosyltransferase	chr16:88875879-88878342C	NM_001030018	41.243	45.997	1.14496	1.24796	2.83897	0	2.64912	1.19491	0.78939	2.85235	9.73308	15.7755	2.64912	10.2584	17.8923	1.24796
APTX	aprataxin	chr9:32972609-33001626C	NM_017692	0	0	0.572872	0.665941	0.189414	0.547357	1.09969	0	0.239585	0	0.420312	0.386643	0.239585	0.24266	0.299553	0
APTX	aprataxin	chr9:32972609-33001626C	NM_175069	2.79297	0	1.01435	2.23416	1.90639	1.95585	2.92072	3.71548	0	0	1.72689	1.10307	1.90639	1.5811	1.42283	1.95585
APTX	aprataxin	chr9:32972609-33001626C	NM_175071	2.79888	0	4.13924	1.64375	7.01464	2.99413	0	1.63894	4.93195	2.57102	3.77694	2.33109	4.13924	1.76957	1.03016	1.64375
APTX	aprataxin	chr9:32972609-33001626C	NM_175072	0	4.25096	1.77689	1.03278	1.0627	0.904127	2.55819	1.34133	1.11469	2.62167	1.3025	0.847478	1.11469	2.03017	1.26641	1.34133
APTX	aprataxin	chr9:32972609-33001626C	NM_175073	0	0	0	1.03557	0	0	0	0	1.1177	0	0.223539	0.447078	0	0.207113	0.414226	0
AQP1	aquaporin 1 (Colton blood group)	chr7:30951415-30965131W	NM_001185060	0	0	0	0	31.636	0	0	0	0	0	6.32719	12.6544	0	0	0	0
AQP1	aquaporin 1 (Colton blood group)	chr7:30951415-30965131W	NM_001185061	0	0	2.11061	2.86109	1.77907	0.508721	7.29134	0	3.41831	3.85435	2.91987	2.44295	2.11061	1.44483	1.60393	0.508721
AQP1	aquaporin 1 (Colton blood group)	chr7:30951415-30965131W	NM_001185062	43.3674	3.40244	91.0749	3.8149	0	0	25.506	3.50023	114.208	15.357	54.8313	42.0406	43.3674	5.21491	5.25817	3.50023
AQP1	aquaporin 1 (Colton blood group)	chr7:30951415-30965131W	NM_198098	52.4247	2.87064	131.663	15.2546	39.0178	1.15071	50.2635	2.95702	152.249	27.6663	85.1236	47.0785	52.4247	9.97987	10.1828	2.95702
AQP10	aquaporin 10	chr1:154293592-154297800W	NM_080429	0	2.04183	0.184478	0.19653	0.369727	0.733199	0.499976	0.679754	0.239964	1.88887	0.258829	0.169308	0.239964	1.10803	0.726145	0.733199
AQP11	aquaporin 11	chr11:77300680-77320691W	NM_173039	0.878788	1.34091	1.4538	0.487581	1.45684	1.05042	1.31338	0.992018	0.735416	0.459428	1.16765	0.302331	1.31338	0.866072	0.34174	0.992018
AQP12A	aquaporin 12A	chr2:241631262-241637899W	NM_198998	10.8727	1.78664	3.33605	0.382151	0.93461	0	3.20825	0.198266	2.93963	0.612147	4.25825	3.42021	3.20825	0.595841	0.628812	0.382151
AQP12B	aquaporin 12B	chr2:241615836-241622317C	NM_001102467	10.2541	1.35215	3.49047	0.409036	0.944396	0	3.40557	0.192922	2.90579	0.595647	4.20007	3.1642	3.40557	0.509951	0.466345	0.409036
AQP2	aquaporin 2 (collecting duct)	chr12:50344524-50352662W	NM_000486	0	0	0.251118	0.019817	0.03728	0	0.025207	0.017135	1.11302	0.095229	0.285325	0.423521	0.03728	0.0264362	0.0353851	0.017135
AQP3	aquaporin 3 (Gill blood group)	chr9:33219070-33511047C	NM_004925	74.238	57.6951	47.7535	43.0711	81.7167	48.196	40.7687	48.188	54.9985	101.574	59.8951	15.6148	54.9985	59.7448	21.442	48.196
AQP4	aquaporin 4	chr18:24432010-24445716C	NM_004028	0.247674	0.167963	3.0806	1.6571	0.608283	0.750949	1.11047	0.950594	0.700758	0.54383	1.14956	1.00382	0.700758	0.814087	0.494733	0.750949
AQP5	aquaporin 5	chr12:50355279-50359461W	NM_001651	2.686	0	0.394676	0.818195	0.384811	0.182717	0.520374	0.353744	0.499508	1.31062	0.897074	0.896107	0.499508	0.533055	0.474331	0.353744
AQP6	aquaporin 6, kidney specific	chr12:50366620-50370922W	NM_001652	0	0	0	0	0.43272	0.01393	0.039672	0.458463	0.019041	0	0.0982866	0.167858	0.019041	0.0944786	0.182072	0
AQP7	aquaporin 7	chr9:33219070-33511047C	NM_001170	3.17867	2.15435	2.29953	1.05761	3.01003	0.299107	4.13469	1.38843	3.41066	1.04483	3.20672	0.594168	3.17867	1.18886	0.60027	1.05761
AQP7P1	aquaporin 7 pseudogene 1	chr9:67270215-67289492C	NR_002817	0.455738	0.149014	0.867381	0.258174	1.03364	0.327197	1.65549	0.74275	1.63678	0.750515	1.1298	0.461702	1.03364	0.44553	0.252342	0.327197
AQP7P1	aquaporin 7 pseudogene 1	chr9:67270215-67289492C	NR_002823	0	0.13042	0	0.225958	0.343231	0.108649	0	0	0	0	0.0686462	0.137292	0	0.0930054	0.0855815	0.108649
AQP7P3	aquaporin 7 pseudogene 3	chr9:42858152-42893135W	NR_026558	1.375	0	0.073717	0	0.443227	0	0.599368	0.135814	0.383556	0.754788	0.574973	0.434946	0.443227	0.17812	0.293092	0
AQP8	aquaporin 8	chr16:25228285-25240252W	NM_001169	11.7814	2.96087	2.22928	0.189994	0.297858	0.084858	1.69171	0	1.00526	1.01447	3.40109	4.24015	1.69171	0.850038	1.11592	0.189994
AQP9	aquaporin 9	chr15:58430408-58478110W	NM_020980	1.79896	1.10307	0.99662	4.97987	0.618552	9.83903	2.61393	0.69892	0.284366	1.88726	1.26249	0.843357	0.99662	3.70163	3.4165	1.88726
AQPEP	laeverin	chr5:115298151-115363298W	NM_173800	0	0	0.470896	1.09738	0.290712	0.024006	0	0.015492	0.065628	0.057399	0.165447	0.186387	0.065628	0.238856	0.429674	0.024006
AQR	aquarius homolog (mouse)	chr15:35148553-35261995C	NM_014691	10.0761	5.50285	8.65093	9.21613	10.6734	8.5382	9.78468	7.34906	7.28304	6.25232	9.29363	1.20105	9.78468	7.37171	1.37904	7.34906
AR	androgen receptor	chrX:66763874-66944119W	NM_000044	0.271009	0.049212	0.565417	0.697195	0.311866	0.251148	0.328021	0.124769	0.443882	0.623451	0.384039	0.107333	0.328021	0.349155	0.263169	0.251148
AR	androgen receptor	chrX:66763874-66944119W	NM_001011645	0.363981	0.245141	0.268814	0.031126	0.252349	0.391555	0.689599	0.343871	0.317983	0.504471	0.378545	0.160375	0.317983	0.303233	0.159603	0.343871
ARAF	v-raf murine sarcoma 3611 viral oncogene homolog	chrX:47420516-47431319W	NM_001654	40.7564	37.0033	22.7951	24.7771	20.5333	20.5139	17.3782	18.1824	17.0688	16.0254	23.7064	8.78299	20.5333	23.3004	7.44089	20.5139
ARAP1	ArfGAP with RhoGAP domain, ankyrin repeat and PH domain 1	chr11:72396115-72463434C	NM_001040118	1.91388	4.38075	3.04653	3.07768	4.12485	3.96843	6.15407	2.72442	2.26816	2.93789	3.5015	1.52796	3.04653	3.41783	0.641441	3.07768
ARAP1	ArfGAP with RhoGAP domain, ankyrin repeat and PH domain 1	chr11:72396115-72463434C	NM_001135190	12.2243	30.7929	10.4897	20.7492	8.09727	5.34391	8.33642	9.68349	3.62338	17.1889	8.55421	2.89084	8.33642	16.7517	8.87045	17.1889
ARAP1	ArfGAP with RhoGAP domain, ankyrin repeat and PH domain 1	chr11:72396115-72463434C	NM_015242	1.59275	12.2005	8.02422	19.5365	7.87564	19.429	10.3697	32.5018	13.2105	19.7769	8.21457	3.83677	8.02422	20.6889	6.56267	19.5365
ARAP2	ArfGAP with RhoGAP domain, ankyrin repeat and PH domain 2	chr4:36067622-36245979C	NM_015230	1.88294	1.0662	3.03771	2.74414	1.32235	4.21687	1.04431	0.763392	2.85624	2.23387	2.02871	0.799016	1.88294	2.20489	1.24211	2.23387
ARAP3	ArfGAP with RhoGAP domain, ankyrin repeat and PH domain 3	chr5:141032969-141061800C	NM_022481	1.89386	1.02163	1.82023	3.2411	1.81664	2.35058	1.15075	1.19041	1.30152	1.37354	1.5966	0.307454	1.81664	1.83545	0.84059	1.37354
ARC	activity-regulated cytoskeleton-associated protein	chr8:143692410-143695833C	NM_015193	1.47732	0.146104	0.462015	0.39376	0.601875	0.935864	0.339873	1.13088	1.99181	0.765901	0.974578	0.646836	0.601875	0.674503	0.3586	0.765901
ARCN1	archain 1	chr11:118443102-118473745W	NM_001142281	19.6078	18.7202	0	13.0441	12.1233	0.235367	15.4823	15.5575	10.3538	9.23174	11.5134	6.56577	12.1233	11.3578	6.37046	13.0441
ARCN1	archain 1	chr11:118443102-118473745W	NM_001655	18.6988	11.1734	36.9127	23.1368	36.1703	41.3654	23.8947	26.1311	19.1641	20.6493	26.9681	8.02878	23.8947	24.4912	9.81207	23.1368
AREG	amphiregulin	chr4:75310853-75320723W	NM_001657	3.52044	5.83177	2.57944	3.35118	3.48322	4.35555	1.06568	0.985231	6.89466	3.27452	3.50869	1.91298	3.48322	3.55965	1.5842	3.35118
AREG	amphiregulin	chr4:75480629-75490482W	NM_001657	3.22707	5.39657	2.35924	2.88201	2.99462	3.98136	0.852542	0.753412	6.05584	3.11347	3.09786	1.69494	2.99462	3.22536	1.51833	3.11347
ARF1	ADP-ribosylation factor 1	chr1:228270361-228286912W	NM_001024226	2.01286	5.08752	5.1055	6.78202	5.11563	3.48067	1.16921	3.13136	3.47732	2.9455	3.3761	1.59724	3.47732	4.28541	1.45953	3.48067
ARF1	ADP-ribosylation factor 1	chr1:228270361-228286912W	NM_001024227	0	0	0.418618	0.943008	0.21297	0.363946	0.975435	2.99833	2.21973	0.674437	0.76535	0.796299	0.418618	0.995945	1.04948	0.674437
ARF1	ADP-ribosylation factor 1	chr1:228270361-228286912W	NM_001024228	0.838276	1.05937	10.2213	62.0668	91.8526	2.25504	40.6145	29.4369	34.5228	1.16668	35.6099	31.7588	34.5228	19.197	24.0157	2.25504
ARF1	ADP-ribosylation factor 1	chr1:228270361-228286912W	NM_001658	123.162	158.317	108.934	98.4296	51.4075	148.282	71.7663	87.6456	65.5781	129.537	84.1695	27.2268	71.7663	124.442	27.468	129.537
ARF3	ADP-ribosylation factor 3	chr12:49329992-49351252C	NM_001659	75.3664	111.174	72.541	67.0535	89.5161	128.898	92.8162	90.0798	64.6421	88.1503	78.9764	10.607	75.3664	97.071	21.1723	90.0798
ARF4	ADP-ribosylation factor 4	chr3:57557092-57583215C	NM_001660	108.089	132.484	71.562	36.8387	131.159	84.9156	54.6436	83.9287	83.0402	76.7853	89.6988	27.053	83.0402	82.9904	30.4061	83.9287
ARF5	ADP-ribosylation factor 5	chr7:127228517-127231752W	NM_001662	68.9059	60.4528	60.2197	53.8708	86.1398	36.5918	62.3336	57.9619	58.5941	46.095	67.2386	10.0805	62.3336	50.9945	8.69161	53.8708
ARF6	ADP-ribosylation factor 6	chr14:50359736-50363771W	NM_001663	41.2638	62.1829	48.492	54.9129	45.687	51.0048	38.8083	36.7958	57.7838	42.4574	46.407	6.61047	45.687	49.4707	8.98232	51.0048
ARFGAP1	ADP-ribosylation factor GTPase activating protein 1	chr20:61904165-61921141W	NM_018209	18.4557	16.4084	10.738	12.7633	11.7193	16.5831	12.493	16.0552	13.5562	16.2965	13.3924	2.6951	12.493	15.6213	1.43923	16.2965
ARFGAP1	ADP-ribosylation factor GTPase activating protein 1	chr20:61904165-61921141W	NM_175609	0	6.11107	5.04407	2.94683	7.33807	1.78051	6.03145	1.33826	1.87467	2.2553	4.05765	2.71514	5.04407	2.88639	1.69824	2.2553
ARFGAP2	ADP-ribosylation factor GTPase activating protein 2	chr11:47185854-47198419C	NM_032389	28.5189	19.2792	29.5519	29.6532	34.1767	27.935	32.5213	34.4126	24.095	31.2502	29.7728	3.48732	29.5519	28.506	5.0832	29.6532
ARFGAP3	ADP-ribosylation factor GTPase activating protein 3	chr22:43192532-43253408C	NM_001142293	0	1.14758	0	0	0	0	0	0	0	0	0	0	0	0.229516	0.459031	0
ARFGAP3	ADP-ribosylation factor GTPase activating protein 3	chr22:43192532-43253408C	NM_014570	18.6719	13.8559	18.3205	16.4642	13.1508	21.5711	13.0078	17.0535	16.0002	18.5337	15.8302	2.42699	16.0002	17.4957	2.53748	17.0535
ARFGEF1	ADP-ribosylation factor guanine nucleotide-exchange factor 1(brefeldin A-inhibited)	chr8:68109897-68255912C	NM_006421	10.4368	9.09215	15.2067	12.3323	15.0495	12.3643	13.256	10.8572	12.1324	8.42023	13.2163	1.80134	13.256	10.6132	1.62504	10.8572
ARFGEF2	ADP-ribosylation factor guanine nucleotide-exchange factor 2 (brefeldin A-inhibited)	chr20:47538275-47653229W	NM_006420	11.2179	9.22964	20.3802	16.4459	17.3873	16.52	11.42	16.5281	13.763	14.3151	14.8337	3.55412	13.763	14.6077	2.81896	16.4459
ARFIP1	ADP-ribosylation factor interacting protein 1	chr4:153701112-153833061W	NM_001025593	0	5.03794	0.951187	0	4.01887	3.14576	4.75357	4.68171	1.5694	6.02991	2.2586	1.82258	1.5694	3.77906	2.10467	4.68171
ARFIP1	ADP-ribosylation factor interacting protein 1	chr4:153701112-153833061W	NM_001025595	6.74641	0	3.67727	5.90161	2.99426	6.87519	3.03175	5.40726	3.59246	2.2298	4.00843	1.39726	3.59246	4.08277	2.56759	5.40726
ARFIP1	ADP-ribosylation factor interacting protein 1	chr4:153701112-153833061W	NM_014447	0	1.6471	5.14603	2.79097	2.17498	2.20165	0	0	2.20302	0	1.90481	1.89336	2.17498	1.32794	1.14303	1.6471
ARFIP2	ADP-ribosylation factor interacting protein 2	chr11:6496928-6502595C	NM_012402	12.7189	36.11	25.9796	28.0061	47.7868	34.2379	48.397	39.9238	25.11	28.8532	31.9984	13.9539	25.9796	33.4262	4.48042	34.2379
ARFRP1	ADP-ribosylation factor related protein 1	chr20:62329996-62339355C	NM_001134758	1.93304	2.64765	1.20504	0.599521	0.547703	1.22522	2.50624	1.05053	1.7615	1.65861	1.5907	0.666507	1.7615	1.4363	0.694313	1.22522
ARFRP1	ADP-ribosylation factor related protein 1	chr20:62329996-62339355C	NM_003224	3.07083	5.39454	2.71801	4.68935	4.5195	4.17773	1.77115	3.78932	1.52776	3.4569	2.72145	1.06612	2.71801	4.30157	0.683541	4.17773
ARG1	arginase, liver	chr6:131894365-131905468W	NM_000045	0	0	0.053696	0.057204	0.053808	0.025549	0.072764	0	0.034923	0	0.0430382	0.0246225	0.053696	0.0165506	0.0226072	0
ARG2	arginase, type II	chr14:68086579-68118434W	NM_001172	19.5993	30.5967	43.3858	38.8762	56.6927	31.1664	49.8765	47.6196	22.6865	9.25053	38.4482	14.7754	43.3858	31.5019	12.7296	31.1664
ARGFX	arginine-fifty homeobox	chr3:121286778-121309468W	NM_001012659	0	0	0	0	0	0.007301	0	0	0.009979	0	0.0019958	0.0039916	0	0.0014602	0.0029204	0
ARGFXP2	arginine-fifty homeobox pseudogene 2	chr17:30477389-30478590C	NR_002222	0	0	0.129281	0.068864	0.097163	0.123028	0.262784	0.238183	0.126124	0.110309	0.12307	0.0841253	0.126124	0.108077	0.0779415	0.110309
ARGLU1	arginine and glutamate rich 1	chr13:107195664-107220514C	NM_018011	20.5082	51.9349	56.4075	27.7925	42.9144	20.6726	64.4436	43.8284	47.8032	34.5692	46.4154	14.9012	47.8032	35.7595	11.1288	34.5692
ARHGAP1	Rho GTPase activating protein 1	chr11:46698634-46722120C	NM_004308	45.7497	61.2426	37.8201	40.2601	56.4032	47.689	72.2089	57.3428	38.1875	32.4931	50.0739	12.9627	45.7497	47.8055	10.6107	47.689
ARHGAP10	Rho GTPase activating protein 10	chr4:148653453-148993926W	NM_024605	6.87858	5.41879	3.17277	3.02782	3.56169	2.83778	2.6193	2.20228	3.38269	1.95306	3.92301	1.51132	3.38269	3.08795	1.23056	2.83778
ARHGAP11A	Rho GTPase activating protein 11A	chr15:32907691-32931868W	NM_014783	0.376063	0	0.338898	0.22951	0.205126	0.545241	0.458183	0.549217	0.191557	0.055998	0.313965	0.102085	0.338898	0.275993	0.234041	0.22951
ARHGAP11A	Rho GTPase activating protein 11A	chr15:32907691-32931868W	NM_199357	0.245088	1.0445	0.094508	0.282449	0.164055	0.42169	0.450184	0.345009	0.300982	0.624206	0.250963	0.121866	0.245088	0.54357	0.275643	0.42169
ARHGAP11B	Rho GTPase activating protein 11B	chr15:30918879-30931011W	NM_001039841	0.356957	0.84726	0.497572	0.448529	0.421902	0.692045	0.829864	0.916713	0.398294	0.522526	0.500918	0.170714	0.421902	0.685415	0.180213	0.692045
ARHGAP12	Rho GTPase activating protein 12	chr10:32095225-32217770C	NM_018287	15.7187	8.9666	18.8192	16.0657	18.9798	13.4206	11.1674	9.29846	14.9893	20.483	15.9349	2.87265	15.7187	13.6469	4.32314	13.4206
ARHGAP15	Rho GTPase activating protein 15	chr2:143886899-144525920W	NM_018460	0	0	0.187836	0	0.376457	0.19978	0.509076	0	0	0	0.214674	0.202848	0.187836	0.039956	0.079912	0
ARHGAP17	Rho GTPase activating protein 17	chr16:24930714-25026675C	NM_001006634	6.05653	3.44798	3.31162	10.8525	3.60698	7.61687	7.72402	5.82702	6.25364	5.02019	5.39056	1.68146	6.05653	6.55292	2.53517	5.82702
ARHGAP17	Rho GTPase activating protein 17	chr16:24930714-25026675C	NM_018054	3.67608	9.89767	4.71762	0.415152	4.41823	0.488533	0	2.95857	2.16408	6.27337	2.9952	1.73881	3.67608	4.00666	3.63914	2.95857
ARHGAP18	Rho GTPase activating protein 18	chr6:129898241-130031370C	NM_033515	12.8953	8.11291	9.65669	6.48964	6.1656	3.85234	3.16047	4.28667	8.71841	10.1016	8.1193	3.2845	8.71841	6.56864	2.34345	6.48964
ARHGAP19	Rho GTPase activating protein 19	chr10:98981931-99052413C	NM_032900	1.94024	2.83402	3.35002	1.87537	2.12041	1.86812	1.59996	1.82801	2.31759	2.18477	2.26565	0.591386	2.12041	2.11806	0.380145	1.87537
ARHGAP20	Rho GTPase activating protein 20	chr11:110447766-110583451C	NM_020809	0	0	0.025108	0.026749	0.025161	0.059735	0	0.046259	0.073486	0.021424	0.024751	0.0268351	0.025108	0.0308334	0.0206357	0.026749
ARHGAP21	Rho GTPase activating protein 21	chr10:24872538-25012597C	NM_020824	23.0521	30.4325	31.4336	35.4997	14.9159	22.3562	17.7759	19.6587	25.2844	46.5095	22.4924	5.79143	23.0521	30.8913	9.6374	30.4325
ARHGAP22	Rho GTPase activating protein 22	chr10:49654080-49813138C	NM_021226	1.31846	1.13442	0.579623	0.820812	1.19709	2.13908	1.32186	1.14602	0.533287	2.4125	0.990062	0.357182	1.19709	1.53057	0.625565	1.14602
ARHGAP23	Rho GTPase activating protein 23	chr17:36613644-36668627W	NM_020876	2.02086	2.22701	2.59096	2.75693	1.56961	2.5599	1.77859	1.65961	1.86833	1.28893	1.96567	0.34507	1.86833	2.09848	0.549721	2.22701
ARHGAP24	Rho GTPase activating protein 24	chr4:86396284-86923822W	NM_001025616	1.58474	2.29635	0.648573	2.12934	0.42615	1.11103	0.879295	1.09861	1.79477	2.51709	1.06671	0.532674	0.879295	1.83048	0.605147	2.12934
ARHGAP24	Rho GTPase activating protein 24	chr4:86396284-86923822W	NM_001042669	1.49291	0	2.33806	0	1.66431	2.15062	1.38616	1.50558	0.649707	0.362819	1.50623	0.541322	1.49291	0.803804	0.870985	0.362819
ARHGAP24	Rho GTPase activating protein 24	chr4:86396284-86923822W	NM_031305	0.74556	0.30125	0.425421	0.417405	0.501219	0.392023	0.115352	0.258428	0.33345	0.156037	0.4242	0.206314	0.425421	0.305029	0.0944255	0.30125
ARHGAP25	Rho GTPase activating protein 25	chr2:68961913-69053948W	NM_001007231	0	0	0	0	0	0.07223	0	0	0	0	0	0	0	0.014446	0.028892	0
ARHGAP25	Rho GTPase activating protein 25	chr2:68961913-69053948W	NM_001166276	0.061997	0	0.315113	0.193343	0.599539	0.224939	0	0.417649	0	0.090754	0.19533	0.23316	0.061997	0.185337	0.140639	0.193343
ARHGAP25	Rho GTPase activating protein 25	chr2:68961913-69053948W	NM_001166277	0	0	0.071928	0.135204	0	0	0.237406	0.073764	0.040805	0	0.0700278	0.0879555	0.040805	0.0417936	0.0547498	0
ARHGAP25	Rho GTPase activating protein 25	chr2:68961913-69053948W	NM_014882	0	0.220958	0	0	0	0.486284	0.236143	0	0.081176	0	0.0634638	0.0918856	0	0.141448	0.192487	0
ARHGAP26	Rho GTPase activating protein 26	chr5:142150292-142608571W	NM_001135608	4.02115	6.17066	3.25036	5.04913	1.34469	3.12812	1.95895	1.66924	2.68716	3.81808	2.65246	0.940555	2.68716	3.96704	1.5513	3.81808
ARHGAP26	Rho GTPase activating protein 26	chr5:142150292-142608571W	NM_015071	0	2.33713	1.56194	4.6069	1.37568	2.71164	1.60585	3.89556	2.85126	8.044	1.47894	0.906	1.56194	4.31904	2.0322	3.89556
ARHGAP27	Rho GTPase activating protein 27	chr17:43471269-43503012C	NM_001159330	0	3.2923	1.20503	1.52924	0.711129	1.28716	0	0	1.14342	0.404392	0.611915	0.527826	0.711129	1.30262	1.14141	1.28716
ARHGAP27	Rho GTPase activating protein 27	chr17:43506719-43510282C	NM_174919	0.65827	2.03118	0.254099	0.391011	0.311214	0.161205	0.229554	0.104032	0.330525	0.385439	0.356732	0.155172	0.311214	0.614573	0.717697	0.385439
ARHGAP27	Rho GTPase activating protein 27	chr17:43471269-43503012C	NM_199282	3.07801	1.92263	1.97918	2.89482	1.93466	2.11408	2.65459	2.72645	4.46126	5.6456	2.82154	0.925036	2.65459	3.06072	1.34255	2.72645
ARHGAP28	Rho GTPase activating protein 28	chr18:6834484-6915710W	NM_001010000	0.142984	0	0.521612	0.204954	0.044427	0.086359	0.079811	0.143749	0.210822	0.041316	0.199931	0.170558	0.142984	0.0952756	0.0727291	0.086359
ARHGAP28	Rho GTPase activating protein 28	chr18:6834484-6915710W	NM_030672	0.591775	0.105182	0.198844	0.139249	0.204738	0.130337	0.301255	0	0.37456	0.343371	0.334234	0.14432	0.301255	0.143628	0.111535	0.130337
ARHGAP29	Rho GTPase activating protein 29	chr1:94634464-94703307C	NM_004815	6.35913	1.30892	12.4247	7.15283	3.85415	3.04161	4.14064	3.31332	9.26578	5.35978	7.20889	3.25043	6.35913	4.03529	2.02065	3.31332
ARHGAP30	Rho GTPase activating protein 30	chr1:161016733-161039760C	NM_001025598	0.449086	0.728952	0.825451	1.07584	0.976772	1.47077	0.92818	0.608071	0.970921	0.869154	0.830082	0.198069	0.92818	0.950557	0.3031	0.869154
ARHGAP30	Rho GTPase activating protein 30	chr1:161016733-161039760C	NM_181720	0.097143	0	0	0	0	0	0	0.064477	0	0	0.0194286	0.0388572	0	0.0128954	0.0257908	0
ARHGAP31	Rho GTPase activating protein 31	chr3:119013220-119138322W	NM_020754	1.56981	2.20901	2.56091	3.51723	1.76626	4.6544	1.08183	2.48534	2.49603	3.54539	1.89497	0.563604	1.76626	3.28227	0.871112	3.51723
ARHGAP32	Rho GTPase activating protein 32	chr11:128834956-129062093C	NM_001142685	3.58621	3.17422	1.42606	1.47424	0.858869	0.815221	1.63289	1.56068	1.54973	4.02437	1.81075	0.928019	1.54973	2.20975	1.19416	1.56068
ARHGAP32	Rho GTPase activating protein 32	chr11:128834956-129062093C	NM_014715	3.85373	1.92934	5.21256	4.06714	4.95163	3.43019	3.72679	3.25616	4.37769	3.14758	4.42448	0.585436	4.37769	3.16608	0.695651	3.25616
ARHGAP33	Rho GTPase activating protein 33	chr19:36266417-36279724W	NM_001172630	0.770952	1.45006	0.729328	0.557351	2.00975	0.987971	2.53922	1.30921	0.458159	0.480915	1.30148	0.818981	0.770952	0.957101	0.388456	0.987971
ARHGAP33	Rho GTPase activating protein 33	chr19:36266417-36279724W	NM_052948	3.23866	1.45655	1.42579	1.69207	2.52575	0.889355	4.84393	4.47252	2.82138	2.02025	2.9711	1.11246	2.82138	2.10615	1.23944	1.69207
ARHGAP36	Rho GTPase activating protein 36	chrX:130192216-130223856W	NM_144967	0	0	0.025178	0.201168	0.201841	0.287516	0	0.023193	0	0	0.0454038	0.0788241	0	0.102375	0.119389	0.023193
ARHGAP39	Rho GTPase activating protein 39	chr8:145754563-145838888C	NM_025251	2.74745	2.15285	3.12725	3.11831	3.95886	2.2212	2.81494	2.5259	3.90571	2.01091	3.31084	0.52361	3.12725	2.40583	0.393978	2.2212
ARHGAP4	Rho GTPase activating protein 4	chrX:153172830-153191714C	NM_001164741	0	0	0	0.24245	0	0	0	0	0	0	0	0	0	0.04849	0.09698	0
ARHGAP4	Rho GTPase activating protein 4	chrX:153172830-153191714C	NM_001666	0.389942	0.594997	0.788446	0.868547	0.730238	0.375155	0.77704	0.90238	0.730344	1.0193	0.683202	0.148538	0.730344	0.752077	0.234227	0.868547
ARHGAP40	Rho GTPase activating protein 40	chr20:37230577-37279295W	NM_001164431	0	0	0.766574	0.029166	0.013717	0.03908	0.0371	0	0	1.30816	0.163478	0.301852	0.013717	0.27528	0.516673	0.029166
ARHGAP42	Rho GTPase activating protein 42	chr11:100558407-100861656W	NM_152432	1.84892	1.78708	1.86805	1.45882	1.63438	2.24448	3.91067	1.92792	4.51952	5.2177	2.75631	1.20934	1.86805	2.5272	1.36873	1.92792
ARHGAP44	Rho GTPase activating protein 44	chr17:12692829-12894959W	NM_014859	15.1779	13.5918	11.2849	10.4124	22.2647	14.5794	18.3482	18.7388	12.5829	10.3144	15.9317	3.98302	15.1779	13.5273	3.10793	13.5918
ARHGAP5	Rho GTPase activating protein 5	chr14:32546495-32628932W	NM_001030055	6.48585	0	5.76041	5.92636	4.81587	2.49349	6.6736	4.73886	10.4264	0	6.83242	1.91194	6.48585	2.63174	2.41519	2.49349
ARHGAP5	Rho GTPase activating protein 5	chr14:32546495-32628932W	NM_001173	0.419409	4.32269	7.60563	7.30407	2.30027	12.4839	2.55999	6.80219	0.867903	7.99773	2.75064	2.56084	2.30027	7.78212	2.65743	7.30407
ARHGAP6	Rho GTPase activating protein 6	chrX:11155663-11683821C	NM_006125	0	0	0.01028	0	0	0.011384	0.023041	0.102538	0	0.062396	0.0066642	0.00910503	0	0.0352636	0.0407904	0.011384
ARHGAP6	Rho GTPase activating protein 6	chrX:11155663-11683821C	NM_013423	0.32128	0.272349	0.207078	0.199228	0.118359	0.289254	0.325582	0.177652	0.166439	0.177734	0.227748	0.0830322	0.207078	0.223243	0.0479483	0.199228
ARHGAP8	Rho GTPase activating protein 8	chr22:45064593-45258662W	NM_001017526	0	0	0.714843	0.385429	0.795133	0.342491	0	0.389546	1.74545	0	0.651085	0.643471	0.714843	0.223493	0.183224	0.342491
ARHGAP8	Rho GTPase activating protein 8	chr22:45064593-45258662W	NM_181335	3.63514	0.972585	2.19266	3.51755	0.588798	0.961814	1.42442	1.09396	3.9853	4.04694	2.36526	1.28902	2.19266	2.11857	1.36945	1.09396
ARHGAP9	Rho GTPase activating protein 9	chr12:57866039-57873633C	NM_001080156	0.109898	0.103163	0.131995	0.297891	0.168124	0.248357	0.15384	0.15519	0	0.070618	0.112771	0.0597423	0.131995	0.175044	0.0859442	0.15519
ARHGAP9	Rho GTPase activating protein 9	chr12:57866039-57873633C	NM_001080157	0	0	0.043856	0	0	0	0.120314	0.151712	0	0.096908	0.032834	0.0469222	0	0.049724	0.0633172	0
ARHGAP9	Rho GTPase activating protein 9	chr12:57866039-57873633C	NM_032496	0.121125	0	0	0	0	0	0	0	0	0	0.024225	0.04845	0	0	0	0
ARHGDIA	Rho GDP dissociation inhibitor (GDI) alpha	chr17:79825598-79829282C	NM_001185077	1.17681	5.67806	1.31317	1.81169	3.18203	0.26697	2.94128	1.40262	3.4958	3.96469	2.42182	0.977788	2.94128	2.62481	1.94072	1.81169
ARHGDIA	Rho GDP dissociation inhibitor (GDI) alpha	chr17:79825598-79829282C	NM_001185078	12.6003	0	0	0	0	0	0	1.2054	17.1307	0	5.94621	7.42217	0	0.24108	0.48216	0
ARHGDIA	Rho GDP dissociation inhibitor (GDI) alpha	chr17:79825598-79829282C	NM_004309	113.087	168.292	58.5458	84.3636	92.1733	88.2814	75.6662	90.8663	42.9048	84.9107	76.4754	24.6411	75.6662	103.343	32.5602	88.2814
ARHGDIB	Rho GDP dissociation inhibitor (GDI) beta	chr12:15094950-15114562C	NM_001175	6.25703	2.29844	6.10209	5.78601	4.99432	0.851278	4.76225	2.88415	3.69859	3.05308	5.16286	0.939396	4.99432	2.97459	1.60525	2.88415
ARHGDIG	Rho GDP dissociation inhibitor (GDI) gamma	chr16:330606-333003W	NM_001176	10.3847	2.96698	2.88686	1.09838	1.5291	0.588691	0.67063	0.455886	1.12654	1.12604	3.31957	3.60931	1.5291	1.2472	0.900477	1.09838
ARHGEF1	Rho guanine nucleotide exchange factor (GEF) 1	chr19:42387267-42411600W	NM_004706	5.98108	0.881636	3.01597	4.84501	2.97481	0.981191	3.47235	1.21246	6.78489	4.21344	4.44582	1.61148	3.47235	2.42675	1.73158	1.21246
ARHGEF1	Rho guanine nucleotide exchange factor (GEF) 1	chr19:42387267-42411600W	NM_198977	1.23847	6.46154	0	0	0	0	0	1.94098	0	0	0.247695	0.495389	0	1.68051	2.50593	0
ARHGEF1	Rho guanine nucleotide exchange factor (GEF) 1	chr19:42387267-42411600W	NM_199002	0.548368	2.8832	4.49122	2.84532	5.06533	5.05084	4.40071	3.68054	0.783526	4.18295	3.05783	1.96763	4.40071	3.72857	0.830897	3.68054
ARHGEF10	Rho guanine nucleotide exchange factor (GEF) 10	chr8:1772149-1906806W	NM_014629	5.0069	2.78836	3.03007	3.62044	1.86293	1.32271	1.08303	1.01791	3.91432	1.352	2.97945	1.40215	3.03007	2.02028	1.0088	1.352
ARHGEF10L	Rho guanine nucleotide exchange factor (GEF) 10-like	chr1:17866330-18024369W	NM_001011722	18.342	24.1078	19.0132	22.8381	11.7846	14.1532	18.7098	27.5787	18.403	16.1011	17.2505	2.74345	18.403	20.9558	5.04349	22.8381
ARHGEF10L	Rho guanine nucleotide exchange factor (GEF) 10-like	chr1:17866330-18024369W	NM_018125	5.0672	10.3028	1.11624	3.09739	1.13031	2.9304	0	1.04426	0.389414	11.1753	1.54063	1.81571	1.11624	5.71003	4.17814	3.09739
ARHGEF11	Rho guanine nucleotide exchange factor (GEF) 11	chr1:156904633-157015162C	NM_014784	2.08331	0	5.3988	1.96365	1.52861	5.9323	4.5337	2.28019	5.63832	3.51474	3.83655	1.70725	4.5337	2.73818	1.95513	2.28019
ARHGEF11	Rho guanine nucleotide exchange factor (GEF) 11	chr1:156904633-157015162C	NM_198236	4.68584	8.48982	1.5536	4.84221	6.24674	4.18101	2.97421	5.4178	0.593192	4.43881	3.21071	2.05167	2.97421	5.47393	1.56467	4.84221
ARHGEF12	Rho guanine nucleotide exchange factor (GEF) 12	chr11:120207946-120360645W	NM_015313	30.4786	25.6493	45.0825	36.3623	39.4751	28.8898	31.1512	30.299	43.4357	38.1543	37.9246	6.08822	39.4751	31.8709	4.68444	30.299
ARHGEF15	Rho guanine nucleotide exchange factor (GEF) 15	chr17:8213590-8225828W	NM_173728	0.130516	0.154894	0.485145	0.25842	0.981667	0.390651	1.11256	0.317993	0.509705	0.031842	0.643919	0.357912	0.509705	0.23076	0.125908	0.25842
ARHGEF16	Rho guanine nucleotide exchange factor (GEF) 16	chr1:3371147-3397675W	NM_014448	10.1128	19.7064	11.8541	13.249	10.3228	8.4526	12.0817	9.08858	12.1632	15.1004	11.3069	0.897508	11.8541	13.1194	4.13173	13.249
ARHGEF17	Rho guanine nucleotide exchange factor (GEF) 17	chr11:73019663-73080424W	NM_014786	4.6147	7.65077	10.6173	9.34545	18.6876	11.6678	12.959	7.74195	9.92947	4.8542	11.3616	4.56833	10.6173	8.25204	2.23741	7.74195
ARHGEF18	Rho/Rac guanine nucleotide exchange factor (GEF) 18	chr19:7459999-7537370W	NM_001130955	1.16324	1.31925	1.07859	0.841608	1.46988	1.1146	0.446302	1.37888	2.05513	1.60127	1.24263	0.525196	1.16324	1.25112	0.256869	1.31925
ARHGEF18	Rho/Rac guanine nucleotide exchange factor (GEF) 18	chr19:7459999-7537370W	NM_015318	12.0496	21.8649	11.2969	13.4278	6.84224	9.26508	8.68839	6.84909	10.7241	12.3135	9.92024	1.9009	10.7241	12.7441	5.11268	12.3135
ARHGEF19	Rho guanine nucleotide exchange factor (GEF) 19	chr1:16524599-16539104C	NM_153213	2.75113	0.887224	3.71303	1.49616	2.66046	1.72094	1.09495	0.708888	4.37101	1.70718	2.91811	1.11004	2.75113	1.30408	0.424543	1.49616
ARHGEF2	Rho/Rac guanine nucleotide exchange factor (GEF) 2	chr1:155916630-155948336C	NM_001162383	2.95432	1.60854	4.06143	1.4114	7.02873	1.92779	3.26925	2.82283	2.16483	6.21092	3.89571	1.68035	3.26925	2.7963	1.77445	1.92779
ARHGEF2	Rho/Rac guanine nucleotide exchange factor (GEF) 2	chr1:155916630-155948336C	NM_001162384	1.66264	8.06213	0	2.88546	0	1.08493	0.050065	0.186422	2.11964	1.88345	0.766471	0.929774	0.050065	2.82048	2.76794	1.88345
ARHGEF2	Rho/Rac guanine nucleotide exchange factor (GEF) 2	chr1:155916630-155948336C	NM_004723	5.44501	0	5.38981	5.07918	0.264945	4.89951	1.74739	2.44297	2.68917	2.5421	3.10727	2.03852	2.68917	2.99275	1.8682	2.5421
ARHGEF25	Rho guanine nucleotide exchange factor (GEF) 25	chr12:58003963-58011025W	NM_001111270	0	1.67116	0	0	0	0	0	0	0	0	0	0	0	0.334231	0.668463	0
ARHGEF25	Rho guanine nucleotide exchange factor (GEF) 25	chr12:58003963-58011025W	NM_182947	4.18981	2.23752	2.75643	1.93064	4.99026	2.46369	4.78774	4.04025	2.31769	2.85868	3.80838	1.07983	4.18981	2.70615	0.732517	2.46369
ARHGEF26	Rho guanine nucleotide exchange factor (GEF) 26	chr3:153839149-153975616W	NM_015595	0.804205	3.42344	2.15577	1.0185	2.10768	0.920498	1.514	1.04992	1.24359	0.71657	1.56505	0.515408	1.514	1.42579	1.00559	1.0185
ARHGEF3	Rho guanine nucleotide exchange factor (GEF) 3	chr3:56761446-57113336C	NM_001128615	0	2.47777	1.96211	2.25323	0.88089	0.928836	1.55745	0.814928	1.48408	3.90978	1.17691	0.682414	1.48408	2.07691	1.13683	2.25323
ARHGEF3	Rho guanine nucleotide exchange factor (GEF) 3	chr3:56761446-57113336C	NM_001128616	6.42518	0.659206	2.1154	0.399645	5.55767	0.864904	4.00545	2.18462	1.5969	1.38692	3.94012	1.87705	4.00545	1.09906	0.632264	0.864904
ARHGEF3	Rho guanine nucleotide exchange factor (GEF) 3	chr3:56761446-57113336C	NM_019555	9.01145	6.60301	16.1824	7.28152	16.2742	12.7137	10.9296	9.17624	10.5078	4.46433	12.5811	3.04555	10.9296	8.04776	2.77704	7.28152
ARHGEF33	Rho guanine nucleotide exchange factor (GEF) 33	chr2:39146504-39202588W	NM_001145451	0.04211	0.149925	0.279943	0.495451	0.257905	0.249215	3.1572	0.457529	0.387635	0.123283	0.824959	1.1715	0.279943	0.295081	0.154419	0.249215
ARHGEF35	Rho guanine nucleotide exchange factor (GEF) 35	chr7:143883177-143892791C	NM_001003702	78.0516	141.923	42.3599	48.9933	29.5951	81.6908	40.0847	39.4772	20.2706	52.1678	42.0724	19.6445	40.0847	72.8504	37.3091	52.1678
ARHGEF37	Rho guanine nucleotide exchange factor (GEF) 37	chr5:148961135-149014527W	NM_001001669	7.37284	10.606	7.71388	11.3527	9.74653	8.11207	5.82173	6.89995	6.46082	15.3849	7.42316	1.33983	7.37284	10.4711	2.9414	10.606
ARHGEF38	Rho guanine nucleotide exchange factor (GEF) 38	chr4:106473777-106552836W	NM_017700	0.630765	0.299432	1.65027	1.55634	0.298211	0.514899	0.73321	0.647955	1.37243	2.03134	0.936976	0.498339	0.73321	1.00999	0.666742	0.647955
ARHGEF4	Rho guanine nucleotide exchange factor (GEF) 4	chr2:131674224-131804836W	NM_015320	1.17066	1.64091	0.720662	0.475271	1.44349	0.975797	1.31366	0	0	0.340371	0.929693	0.524881	1.17066	0.686471	0.571018	0.475271
ARHGEF4	Rho guanine nucleotide exchange factor (GEF) 4	chr2:131674224-131804836W	NM_032995	1.46004	0.202997	0.720893	0.475423	1.77475	0.279969	2.62816	1.93353	1.377	0.516694	1.59217	0.621205	1.46004	0.681722	0.636772	0.475423
ARHGEF40	Rho guanine nucleotide exchange factor (GEF) 40	chr14:21538527-21558035W	NM_018071	20.7149	21.4125	18.2035	21.5695	19.7789	12.6451	18.1077	17.1754	26.0539	21.1752	20.5718	2.91147	19.7789	18.7955	3.48309	21.1752
ARHGEF5	Rho guanine nucleotide exchange factor (GEF) 5	chr7:144052489-144077724W	NM_005435	64.8259	118.036	42.966	47.0931	27.4327	72.9525	38.4831	36.4262	19.741	47.7371	38.6897	15.4091	38.4831	64.449	29.3587	47.7371
ARHGEF6	Rac/Cdc42 guanine nucleotide exchange factor (GEF) 6	chrX:135747714-135863503C	NM_004840	0.928651	9.55158	2.18696	1.06866	1.33783	0.919506	0.929549	0.720226	1.24727	0.755217	1.32605	0.461008	1.24727	2.60304	3.4765	0.919506
ARHGEF7	Rho guanine nucleotide exchange factor (GEF) 7	chr13:111767624-111958080W	NM_001113511	0	0	0	0.715327	0	0	0	0	0	0	0	0	0	0.143065	0.286131	0
ARHGEF7	Rho guanine nucleotide exchange factor (GEF) 7	chr13:111767624-111958080W	NM_001113513	4.19993	6.93753	8.45882	8.6831	6.79959	7.56932	9.07949	7.0789	8.9228	7.57849	7.49213	1.83408	8.45882	7.56947	0.613231	7.56932
ARHGEF7	Rho guanine nucleotide exchange factor (GEF) 7	chr13:111767624-111958080W	NM_003899	2.02341	2.40684	1.59003	1.23375	1.52386	0.218621	0.040268	2.09909	2.6365	2.46949	1.56281	0.858529	1.59003	1.68556	0.855787	2.09909
ARHGEF7	Rho guanine nucleotide exchange factor (GEF) 7	chr13:111767624-111958080W	NM_145735	1.98534	0.071105	0.499842	0.350477	1.94801	0.931573	1.30384	0.571147	0.027389	0.295054	1.15288	0.779896	1.30384	0.443871	0.291162	0.350477
ARHGEF9	Cdc42 guanine nucleotide exchange factor (GEF) 9	chrX:62854848-63005426C	NM_001173479	3.59027	2.23769	1.76746	1.31452	3.63613	3.88441	5.09218	2.66875	1.63837	1.33014	3.14488	1.29604	3.59027	2.2871	0.955111	2.23769
ARHGEF9	Cdc42 guanine nucleotide exchange factor (GEF) 9	chrX:62854848-63005426C	NM_001173480	0.081335	0.504512	0	0.404234	0	0	4.60274	0.37606	1.7464	0.848378	1.2861	1.78726	0.081335	0.426637	0.271665	0.404234
ARHGEF9	Cdc42 guanine nucleotide exchange factor (GEF) 9	chrX:62854848-63005426C	NM_015185	3.83781	3.08278	7.02993	4.74238	11.6985	6.26177	7.73519	11.7463	3.0961	2.13278	6.6795	3.07712	7.02993	5.59319	3.38549	4.74238
ARID1A	AT rich interactive domain 1A (SWI-like)	chr1:27022522-27108601W	NM_006015	13.7159	16.5282	12.2362	13.6141	12.7923	12.4108	16.1275	14.7067	11.5371	13.3132	13.2818	1.59146	12.7923	14.1146	1.41222	13.6141
ARID1B	AT rich interactive domain 1B (SWI1-like)	chr6:157099064-157531911W	NM_017519	1.81484	9.59119	0.360384	0	7.34224	0.205086	0.501072	0.203636	0.307308	0.193179	2.06517	2.6964	0.501072	2.03862	3.77709	0.203636
ARID1B	AT rich interactive domain 1B (SWI1-like)	chr6:157099064-157531911W	NM_020732	0	0	0	4.29461	0	0	0	0	0	0	0	0	0	0.858921	1.71784	0
ARID1B	AT rich interactive domain 1B (SWI1-like)	chr6:157099064-157531911W	NM_175863	8.75694	1.72902	9.86985	5.6351	0	10.7942	11.7799	10.7179	8.56933	10.3906	7.79521	4.06132	8.75694	7.85335	3.62545	10.3906
ARID2	AT rich interactive domain 2 (ARID, RFX-like)	chr12:46123620-46301819W	NM_152641	6.5478	3.28862	9.30841	8.83861	4.93639	6.62451	7.53663	6.91984	6.45846	6.11585	6.95754	1.43972	6.5478	6.35749	1.78996	6.62451
ARID3A	AT rich interactive domain 3A (BRIGHT-like)	chr19:926037-972791W	NM_005224	7.70463	7.53011	5.66488	6.63405	11.5065	5.13322	6.90512	6.42069	1.98667	3.15129	6.75356	3.07982	6.90512	5.77387	1.51862	6.42069
ARID3B	AT rich interactive domain 3B (BRIGHT-like)	chr15:74833548-74890470W	NM_006465	2.94875	3.04306	2.75397	3.80772	3.54494	2.24575	2.76945	2.49049	2.81338	1.95493	2.9661	0.29744	2.81338	2.70839	0.655708	2.49049
ARID3C	AT rich interactive domain 3C (BRIGHT-like)	chr9:34621456-34628011C	NM_001017363	0	0	0	0	0.031446	0.059725	0	0	0.081637	0.107101	0.0226166	0.0319246	0	0.0333652	0.0435236	0
ARID4A	AT rich interactive domain 4A (RBP1-like)	chr14:58765222-58840448W	NM_002892	2.95175	1.86334	3.83842	2.36026	2.65877	2.91075	2.15145	3.1513	2.67165	1.56152	2.85441	0.555623	2.67165	2.36943	0.602208	2.36026
ARID4A	AT rich interactive domain 4A (RBP1-like)	chr14:58765222-58840448W	NM_023000	0	0	0	0	0	1.09972	0	0	0	0	0	0	0	0.219944	0.439887	0
ARID4A	AT rich interactive domain 4A (RBP1-like)	chr14:58765222-58840448W	NM_023001	0	0	0	0	0	0	0.9298	0	0	0.215951	0.18596	0.37192	0	0.0431902	0.0863804	0
ARID4B	AT rich interactive domain 4B (RBP1-like)	chr1:235330211-235491532C	NM_016374	4.30044	3.01259	6.52278	5.36018	4.55981	8.92857	5.8841	5.18495	3.22506	4.61205	4.89844	1.17324	4.55981	5.41967	1.93997	5.18495
ARID4B	AT rich interactive domain 4B (RBP1-like)	chr1:235330211-235491532C	NM_031371	0	0	0.498393	0.822119	1.47798	0	0	1.7939	1.81728	0	0.758731	0.755906	0.498393	0.523204	0.710668	0
ARID5A	AT rich interactive domain 5A (MRF1-like)	chr2:97202464-97218370W	NM_212481	15.1169	18.2329	10.0161	13.364	9.00424	4.47661	6.70889	7.51447	10.5421	8.8394	10.2777	2.75369	10.0161	10.4855	4.81562	8.8394
ARID5B	AT rich interactive domain 5B (MRF1-like)	chr10:63661013-63856707W	NM_032199	6.36475	16.3525	7.73455	8.60992	13.1703	26.4715	9.58619	13.8308	6.96499	10.0683	8.76416	2.45538	7.73455	15.0666	6.32336	13.8308
ARIH1	ariadne homolog, ubiquitin-conjugating enzyme E2 binding protein, 1 (Drosophila)	chr15:72766667-72878895W	NM_005744	15.8554	33.3955	20.157	17.7176	17.0699	20.4707	17.5181	16.8574	15.1745	27.2759	17.155	1.71828	17.0699	23.1434	6.29728	20.4707
ARIH2	ariadne homolog 2 (Drosophila)	chr3:48956281-49022969W	NM_006321	24.1839	18.7721	14.554	15.7138	17.4802	14.3007	17.1808	16.7124	11.3389	18.8763	16.9475	4.24	17.1808	16.8751	1.76667	16.7124
ARL1	ADP-ribosylation factor-like 1	chr12:101786923-101801572C	NM_001177	65.3921	98.7347	50.668	47.2253	47.43	54.5333	38.749	40.9588	37.5121	56.6317	47.9502	10.0548	47.43	59.6168	20.3304	54.5333
ARL10	ADP-ribosylation factor-like 10	chr5:175792502-175800503W	NM_173664	3.8039	2.41363	2.50377	3.51058	2.86512	3.25119	6.78578	2.113	1.53387	2.39822	3.49849	1.79721	2.86512	2.73732	0.542501	2.41363
ARL11	ADP-ribosylation factor-like 11	chr13:50202435-50208008W	NM_138450	5.34795	0.285894	0.206643	0.253165	0.253667	0.550614	0.854073	2.81728	0.61823	0.105791	1.45611	1.96051	0.61823	0.802549	1.01753	0.285894
ARL13A	ADP-ribosylation factor-like 13A	chrX:100224697-100245818W	NM_001012990	0	0	0	0.063235	0	0	0	0	0	0	0	0	0	0.012647	0.025294	0
ARL13A	ADP-ribosylation factor-like 13A	chrX:100224697-100245818W	NM_001162490	0	0	0	0	0	0	0	0	0	0.086378	0	0	0	0.0172756	0.0345512	0
ARL13A	ADP-ribosylation factor-like 13A	chrX:100224697-100245818W	NM_001162491	0	0	0	0	0	0	0	0	0.044799	0	0.0089598	0.0179196	0	0	0	0
ARL13B	ADP-ribosylation factor-like 13B	chr3:93698983-93774521W	NM_001174150	0.436198	0	1.15874	0.903414	0.481259	1.87008	0.141035	0.906243	0.486271	0.206288	0.540701	0.334403	0.481259	0.777206	0.656804	0.903414
ARL13B	ADP-ribosylation factor-like 13B	chr3:93698983-93774521W	NM_001174151	1.0506	0.440618	0.266139	0.496267	0.207022	0.105457	0.345162	0.354391	0.73114	0	0.520012	0.322206	0.345162	0.279347	0.193374	0.354391
ARL13B	ADP-ribosylation factor-like 13B	chr3:93698983-93774521W	NM_144996	0	0.643884	0.384669	0	0.710678	0.244152	0.486149	0	0	0	0.316299	0.27898	0.384669	0.177607	0.251585	0
ARL13B	ADP-ribosylation factor-like 13B	chr3:93698983-93774521W	NM_182896	0.742482	0	0	0.238245	0	0	0.629647	0.413862	0	0.750865	0.274426	0.33799	0	0.280594	0.282197	0.238245
ARL13B	ADP-ribosylation factor-like 13B	chr3:93698983-93774521W	NR_033427	0	0	0	0	0	0	0	0	0	0.145639	0	0	0	0.0291278	0.0582556	0
ARL14	ADP-ribosylation factor-like 14	chr3:160394948-160396233W	NM_025047	2.67649	2.00615	1.45004	2.02751	0.423811	0.258731	0.982479	0.890502	2.16123	3.0931	1.53881	0.805273	1.45004	1.6552	0.98633	2.00615
ARL15	ADP-ribosylation factor-like 15	chr5:53180614-53606403C	NM_019087	4.29935	2.07555	6.92279	5.17754	7.29744	6.58794	8.34349	8.14782	5.1428	2.34674	6.40117	1.47303	6.92279	4.86712	2.36498	5.17754
ARL16	ADP-ribosylation factor-like 16	chr17:79648234-79650954C	NM_001040025	9.8372	6.64554	10.5155	7.81409	13.9199	7.01098	15.2172	14.8888	10.8919	13.0708	12.0763	2.10316	10.8919	9.88605	3.41264	7.81409
ARL17A	ADP-ribosylation factor-like 17A	chr17:44376501-44439163C	NM_001113738	2.91632	1.46836	2.66719	2.69393	4.37709	3.26954	5.02261	3.89513	2.64402	3.05877	3.52545	0.98502	2.91632	2.87715	0.805171	3.05877
ARL17A	ADP-ribosylation factor-like 17A	chr17:44594069-44657088C	NM_001113738	3.03822	1.42703	2.89212	2.92493	4.73364	3.3259	5.50797	4.33366	2.68577	3.7032	3.77154	1.13409	3.03822	3.14295	0.975404	3.3259
ARL17A	ADP-ribosylation factor-like 17A	chr17:44376501-44439163C	NM_016632	2.16474	0	1.60686	1.75026	1.71301	0.123754	4.28559	2.87877	0.160628	4.90414	1.98616	1.33194	1.71301	1.93138	1.83114	1.75026
ARL17A	ADP-ribosylation factor-like 17A	chr17:44594069-44657088C	NM_016632	1.18739	0	0.523938	0.552922	0.267723	0.114393	1.38327	0.483132	0.342194	0.8945	0.740904	0.456494	0.523938	0.408989	0.321246	0.483132
ARL17B	ADP-ribosylation factor-like 17B	chr17:44376501-44439163C	NM_001103154	0	0	0	0	0	0	0	0	0.260623	0	0.0521246	0.104249	0	0	0	0
ARL2	ADP-ribosylation factor-like 2	chr11:64781586-64789655W	NM_001667	60.2617	60.2946	28.749	34.3127	50.9638	40.4511	39.874	36.19	26.7926	36.9138	41.3282	12.8293	39.874	41.6324	9.54085	36.9138
ARL2BP	ADP-ribosylation factor-like 2 binding protein	chr16:57279038-57287545W	NM_012106	10.6968	15.6637	23.9661	17.6585	24.183	9.31286	23.2388	20.4497	19.9969	24.7503	20.4163	5.08723	23.2388	17.567	5.1317	17.6585
ARL3	ADP-ribosylation factor-like 3	chr10:104433490-104474190C	NM_004311	22.1996	13.9789	23.2109	19.3667	38.3212	27.0392	35.9311	28.1911	17.9572	12.7689	27.524	8.07137	23.2109	20.269	6.40664	19.3667
ARL4A	ADP-ribosylation factor-like 4A	chr7:12726481-12730556W	NM_001037164	0.92444	0	0.212338	0	0.108598	0.059603	0.53699	0.139356	0.259517	0.669909	0.408377	0.294388	0.259517	0.173774	0.253284	0.059603
ARL4A	ADP-ribosylation factor-like 4A	chr7:12726481-12730556W	NM_005738	0.440463	0.206749	2.66684	0.396687	2.07972	2.31997	0.255857	1.75023	0.255594	0.319188	1.13969	1.02641	0.440463	0.998567	0.8674	0.396687
ARL4A	ADP-ribosylation factor-like 4A	chr7:12726481-12730556W	NM_212460	0.015034	0.434364	0	1.60894	0	0	1.72179	0	1.2989	0.874821	0.607145	0.749507	0.015034	0.583625	0.606561	0.434364
ARL4C	ADP-ribosylation factor-like 4C	chr2:235401688-235405693C	NM_005737	19.6712	13.9536	24.0648	18.6892	32.249	14.2951	34.1282	13.2571	24.4216	16.5987	26.907	5.42762	24.4216	15.3587	2.00761	14.2951
ARL4D	ADP-ribosylation factor-like 4D	chr17:41476353-41478503W	NM_001661	3.43098	8.14364	2.39127	3.91922	8.35621	16.396	1.99411	6.46155	2.63196	1.88339	3.7609	2.34511	2.63196	7.36076	4.99806	6.46155
ARL5A	ADP-ribosylation factor-like 5A	chr2:152657480-152685009C	NM_012097	4.34454	2.26263	0.702011	2.48187	1.07525	1.19322	3.67811	5.00539	1.96686	2.59408	2.35335	1.43036	1.96686	2.70744	1.2518	2.48187
ARL5A	ADP-ribosylation factor-like 5A	chr2:152657480-152685009C	NM_177985	0	0.564896	6.01531	3.45432	3.80437	3.93343	0.010699	0.402807	1.92095	0	2.35027	2.31208	1.92095	1.67109	1.6687	0.564896
ARL5B	ADP-ribosylation factor-like 5B	chr10:18948313-18966940W	NM_178815	2.85185	4.73234	8.18868	7.11501	3.28124	13.8289	4.72319	5.75345	7.61735	4.30394	5.33246	2.19594	4.72319	7.14673	3.47863	5.75345
ARL5C	ADP-ribosylation factor-like 5C	chr17:37313148-37322414C	NM_001143968	0	0.228715	0	0	0	0.03933	0	0	0	0	0	0	0	0.053609	0.0888682	0
ARL6	ADP-ribosylation factor-like 6	chr3:97483595-97517369W	NM_032146	0	0	0.346813	0	0	0.294632	0	0	0	0	0.0693626	0.138725	0	0.0589264	0.117853	0
ARL6	ADP-ribosylation factor-like 6	chr3:97483595-97517369W	NM_177976	2.95217	1.27403	1.02421	1.50219	1.58604	1.50405	2.18377	1.64355	1.01067	0.982156	1.75137	0.739409	1.58604	1.3812	0.23207	1.50219
ARL6IP1	ADP-ribosylation factor-like 6 interacting protein 1	chr16:18802991-18812857C	NM_015161	122.944	720.566	62.5374	131.994	85.813	87.8359	68.6657	63.1016	116.68	271.741	91.3282	24.557	85.813	255.048	243.693	131.994
ARL6IP4	ADP-ribosylation-like factor 6 interacting protein 4	chr12:123464880-123467461W	NM_001002251	13.3561	10.7552	5.05536	5.86249	14.6267	8.25298	6.11312	8.04003	6.36213	8.98859	9.10267	4.03571	6.36213	8.37986	1.57997	8.25298
ARL6IP4	ADP-ribosylation-like factor 6 interacting protein 4	chr12:123464880-123467461W	NM_001002252	16.6601	22.3598	12.0114	16.7149	20.8515	19.6088	15.2508	16.715	15.872	22.4244	16.1291	2.84169	15.872	19.5646	2.53908	19.6088
ARL6IP4	ADP-ribosylation-like factor 6 interacting protein 4	chr12:123464880-123467461W	NM_018694	18.5065	29.8053	14.0096	8.1232	10.1335	11.4355	24.8467	24.509	12.9294	18.267	16.0852	5.14424	14.0096	18.428	8.01912	18.267
ARL6IP5	ADP-ribosylation-like factor 6 interacting protein 5	chr3:69134090-69155237W	NM_006407	78.3503	106.586	115.423	88.0399	72.7879	57.7066	64.8027	59.4038	128.663	72.5321	92.0054	25.2505	78.3503	76.8537	18.4333	72.5321
ARL6IP6	ADP-ribosylation-like factor 6 interacting protein 6	chr2:153574423-153617767W	NM_152522	1.67617	1.75972	2.36407	2.233	1.91941	1.80144	1.5329	1.70906	2.14003	2.21771	1.92652	0.301563	1.91941	1.94419	0.23148	1.80144
ARL6IP6	ADP-ribosylation-like factor 6 interacting protein 6	chr2:153574423-153617767W	NR_024526	0	0	0.589016	0.171704	1.23404	0.562036	0.241751	0.759631	0	0	0.412961	0.4638	0.241751	0.298674	0.308666	0.171704
ARL8A	ADP-ribosylation factor-like 8A	chr1:202101977-202113866C	NM_138795	27.1541	56.1547	19.6812	28.4238	25.8732	27.8653	23.1007	21.4875	21.4525	19.0829	23.4523	2.75344	23.1007	30.6028	13.2736	27.8653
ARL8B	ADP-ribosylation factor-like 8B	chr3:5163930-5222599W	NM_018184	19.7371	24.2884	35.1242	31.7929	56.5354	49.2579	32.4373	29.5726	31.7635	19.4908	35.1195	11.9475	32.4373	30.8805	10.1336	29.5726
ARL9	ADP-ribosylation factor-like 9	chr4:57371375-57390058W	NM_206919	0.433387	0.257168	0.604109	0.544566	0.651939	2.60911	0.377831	0.941765	0.241787	0.475805	0.461811	0.150112	0.433387	0.965683	0.850969	0.544566
ARMC1	armadillo repeat containing 1	chr8:66514692-66546452C	NM_018120	10.0377	6.00932	9.7218	12.2147	12.0464	10.7651	12.1008	9.70875	8.14254	10.1809	10.4099	1.50268	10.0377	9.77575	2.0631	10.1809
ARMC10	armadillo repeat containing 10	chr7:102715328-102740205W	NM_001161009	6.1725	0	2.13625	2.62655	0	0	0	3.25871	0	0.593037	1.66175	2.40234	0	1.29566	1.37666	0.593037
ARMC10	armadillo repeat containing 10	chr7:102715328-102740205W	NM_001161010	0	1.90852	0.598036	0	0.857466	1.09952	1.94299	1.42098	1.03722	1.7134	0.887142	0.633848	0.857466	1.22848	0.672376	1.42098
ARMC10	armadillo repeat containing 10	chr7:102715328-102740205W	NM_001161011	0	1.11879	0	0	0	0	0	0	0	0	0	0	0	0.223757	0.447514	0
ARMC10	armadillo repeat containing 10	chr7:102715328-102740205W	NM_001161012	0	0	0	0	0	0	0	0.622244	0	0	0	0	0	0.124449	0.248898	0
ARMC10	armadillo repeat containing 10	chr7:102715328-102740205W	NM_001161013	0	2.59629	0	0	0.854283	1.09543	1.03828	0	0.554263	0	0.489365	0.428402	0.554263	0.738346	1.02127	0
ARMC10	armadillo repeat containing 10	chr7:102715328-102740205W	NM_031905	0	0	7.73523	5.63296	7.64194	3.66556	2.05519	0	6.45305	4.13686	4.77708	3.16216	6.45305	2.68708	2.28816	3.66556
ARMC2	armadillo repeat containing 2	chr6:109169619-109295350W	NM_032131	1.24807	2.67874	2.22091	0.885738	0.593481	0.980875	1.54337	2.62291	0.777781	1.82696	1.27672	0.579513	1.24807	1.79905	0.769016	1.82696
ARMC3	armadillo repeat containing 3	chr10:23216954-23326512W	NM_173081	0	0	0.013845	0.014749	0.013874	0	0	0	1.51276	0	0.308097	0.602366	0.013845	0.0029498	0.0058996	0
ARMC4	armadillo repeat containing 4	chr10:28101099-28287977C	NM_018076	2.66406	0	0.043528	0.707173	0.212643	0.434939	0.058985	0.080195	0.05662	0.074281	0.607166	1.03031	0.058985	0.259318	0.27018	0.080195
ARMC5	armadillo repeat containing 5	chr16:31470317-31478487W	NM_001105247	1.79235	1.73858	2.23781	2.39866	2.13621	0.946181	1.4499	1.42841	1.28659	0.652367	1.78057	0.371227	1.79235	1.43284	0.611928	1.42841
ARMC5	armadillo repeat containing 5	chr16:31470317-31478487W	NM_024742	1.09512	2.42854	0.605542	1.2273	2.00558	1.19096	1.44756	1.57603	1.11394	1.82252	1.25355	0.462102	1.11394	1.64907	0.454037	1.57603
ARMC6	armadillo repeat containing 6	chr19:19144471-19168978W	NM_033415	7.56466	10.5287	6.85419	5.47423	7.45578	7.38749	9.57591	2.4098	3.40279	4.89897	6.97067	2.00593	7.45578	6.13984	2.70979	5.47423
ARMC7	armadillo repeat containing 7	chr17:73106082-73126360W	NM_024585	12.5258	4.09557	5.91139	6.88161	7.27879	4.70382	7.82486	5.04991	9.30569	9.32378	8.56931	2.25745	7.82486	6.01094	1.89914	5.04991
ARMC8	armadillo repeat containing 8	chr3:137906148-138016219W	NM_014154	0.759867	0.965631	2.11958	1.23484	0.14016	1.31163	0.23213	1.63121	0	0	0.650348	0.778306	0.23213	1.02866	0.556374	1.23484
ARMC8	armadillo repeat containing 8	chr3:137906148-138016219W	NM_015396	1.35852	1.27907	3.06657	2.4144	2.60724	1.97972	2.02684	2.8939	2.86488	2.2657	2.38481	0.62067	2.60724	2.16656	0.533448	2.2657
ARMC8	armadillo repeat containing 8	chr3:137906148-138016219W	NM_213654	0	0	0	0.760685	1.05287	1.29458	1.74374	0	1.6303	1.29949	0.885384	0.75994	1.05287	0.670951	0.581787	0.760685
ARMC9	armadillo repeat containing 9	chr2:232063342-232209912W	NM_025139	5.80418	2.76502	3.83931	3.09095	1.17704	2.61091	3.04084	2.48701	3.76265	2.42326	3.5248	1.48978	3.76265	2.67543	0.238304	2.61091
ARMCX1	armadillo repeat containing, X-linked 1	chrX:100805514-100809673W	NM_016608	6.88579	17.8067	13.8004	9.50678	19.8578	22.6746	17.6387	7.70824	16.8603	17.4527	15.0086	4.50114	16.8603	15.0298	5.58808	17.4527
ARMCX2	armadillo repeat containing, X-linked 2	chrX:100910268-100914863C	NM_014782	1.26684	0	3.05552	3.18727	8.40852	5.71001	6.50268	5.94679	1.38768	0	4.12425	2.85684	3.05552	2.96881	2.6099	3.18727
ARMCX2	armadillo repeat containing, X-linked 2	chrX:100910268-100914863C	NM_177949	8.30378	10.878	12.4514	7.93643	8.56718	11.6431	14.4793	12.5689	9.80571	8.5257	10.7215	2.38489	9.80571	10.3104	1.78997	10.878
ARMCX3	armadillo repeat containing, X-linked 3	chrX:100878120-100882831W	NM_016607	10.6883	9.3448	4.10001	2.52439	1.84124	5.19175	5.5786	4.7941	1.66309	17.6403	4.77424	3.29725	4.10001	7.89907	5.3449	5.19175
ARMCX3	armadillo repeat containing, X-linked 3	chrX:100878120-100882831W	NM_177947	9.58449	5.00821	13.5	16.9565	15.7031	14.333	19.7503	16.8326	13.7307	3.20229	14.4537	3.30929	13.7307	11.2665	5.9491	14.333
ARMCX3	armadillo repeat containing, X-linked 3	chrX:100878120-100882831W	NM_177948	0.248646	0	10.5923	3.24865	20.1255	7.72001	1.4131	2.4539	8.0325	0	8.08242	7.17197	8.0325	2.68451	2.8334	2.4539
ARMCX4	armadillo repeat containing, X-linked 4	chrX:100673266-100788446W	NR_028407	1.85912	5.68489	5.98753	3.21423	7.88248	5.77653	9.22836	7.12035	3.33589	3.80022	5.65868	2.74328	5.98753	5.11924	1.42305	5.68489
ARMCX5	armadillo repeat containing, X-linked 5	chrX:101854096-101859083W	NM_001168478	0	0	0	0	0	0	0.532593	0.592697	0.39071	2.3543	0.184661	0.23057	0	0.589399	0.911817	0
ARMCX5	armadillo repeat containing, X-linked 5	chrX:101854096-101859083W	NM_001168479	0.545475	0	0.433389	0.677625	0.331639	0.400069	0	0	0	0	0.262101	0.224441	0.331639	0.215539	0.278189	0
ARMCX5	armadillo repeat containing, X-linked 5	chrX:101854096-101859083W	NM_001168480	0	0	0.428361	0.339176	0.327792	0.400498	0.844544	0.26107	0.235772	0	0.367294	0.277582	0.327792	0.200149	0.169292	0.26107
ARMCX5	armadillo repeat containing, X-linked 5	chrX:101854096-101859083W	NM_001168482	0	0	2.43218	2.17305	1.86116	2.24519	4.73451	0.573944	0.518328	0	1.90923	1.6636	1.86116	0.998436	1.01075	0.573944
ARMCX5	armadillo repeat containing, X-linked 5	chrX:101854096-101859083W	NM_001168485	0.547467	0.37313	0.005506	0	0.337063	0	0	0	0	1.34372	0.178007	0.2258	0.005506	0.34337	0.520634	0
ARMCX5	armadillo repeat containing, X-linked 5	chrX:101854096-101859083W	NM_022838	5.68535	4.1978	2.44676	1.63956	1.87232	2.25865	0	4.81774	4.47143	1.25821	2.89517	1.99494	2.44676	2.83439	1.41676	2.25865
ARMCX6	armadillo repeat containing, X-linked 6	chrX:100870114-100872991C	NM_001009584	5.49741	7.16164	3.53823	4.45011	5.98446	0.656996	2.70436	4.66763	0	4.74587	3.54489	2.14647	3.53823	4.33645	2.08855	4.66763
ARMCX6	armadillo repeat containing, X-linked 6	chrX:100870114-100872991C	NM_001184768	0	0	0	0.452638	0	0.399514	2.38395	0	0	0	0.47679	0.95358	0	0.17043	0.209409	0
ARMCX6	armadillo repeat containing, X-linked 6	chrX:100870114-100872991C	NM_019007	5.09746	1.60674	6.92692	4.48013	7.10331	6.90155	8.42266	2.50436	11.1896	5.86739	7.74799	2.02064	7.10331	4.27203	1.98652	4.48013
ARMCX6	armadillo repeat containing, X-linked 6	chrX:100870114-100872991C	NR_033669	5.40147	3.14204	3.81218	3.61207	3.9871	0	1.32805	3.35483	2.97429	2.34877	3.50062	1.33747	3.81218	2.49154	1.31546	3.14204
ARMCX6	armadillo repeat containing, X-linked 6	chrX:100870114-100872991C	NR_033670	0	0	1.36909	0	0	0	0	0.782077	1.10742	0	0.495302	0.612236	0	0.156415	0.312831	0
ARMS2	age-related maculopathy susceptibility 2	chr10:124214179-124216867W	NM_001099667	0	0	0.19256	0	0	0.137434	0	0.354766	0	0	0.038512	0.077024	0	0.09844	0.138777	0
ARNT	aryl hydrocarbon receptor nuclear translocator	chr1:150782186-150849186C	NM_001668	4.18508	3.53449	4.27855	5.4751	8.19801	7.35137	6.71547	4.62216	3.97869	4.9641	5.47116	1.69043	4.27855	5.18944	1.25435	4.9641
ARNT	aryl hydrocarbon receptor nuclear translocator	chr1:150782186-150849186C	NM_178427	4.2287	1.78566	6.48471	4.21605	3.26778	1.59171	3.70833	4.7697	4.02015	2.50792	4.34194	1.11921	4.02015	2.97421	1.28898	2.50792
ARNT2	aryl-hydrocarbon receptor nuclear translocator 2	chr15:80696692-80890272W	NM_014862	12.0116	11.1876	21.6209	20.9272	18.5591	16.7134	21.8756	20.0534	18.2493	15.4888	18.4633	3.55791	18.5591	16.8741	3.48759	16.7134
ARNTL	aryl hydrocarbon receptor nuclear translocator-like	chr11:13299325-13408810W	NM_001030272	3.96981	1.57133	1.78337	2.1603	5.03333	0.136543	0.52613	1.22218	2.76846	2.415	2.81622	1.58492	2.76846	1.50107	0.801811	1.57133
ARNTL	aryl hydrocarbon receptor nuclear translocator-like	chr11:13299325-13408810W	NM_001030273	0	0	1.5886	0.682068	0	2.39207	0	0.974536	0	2.60227	0.317721	0.635442	0	1.33019	1.00616	0.974536
ARNTL	aryl hydrocarbon receptor nuclear translocator-like	chr11:13299325-13408810W	NM_001178	0	2.07745	1.11895	1.71579	0	2.54322	2.16075	0	0	0	0.65594	0.868285	0	1.26729	1.06748	1.71579
ARNTL2	aryl hydrocarbon receptor nuclear translocator-like 2	chr12:27485988-27573466W	NM_020183	7.69678	9.63566	9.93364	12.9522	2.63232	10.6695	5.40083	2.24364	9.08557	10.992	6.94983	2.64812	7.69678	9.2986	3.68733	10.6695
ARPC1A	actin related protein 2/3 complex, subunit 1A, 41kDa	chr7:98923510-98963885W	NM_006409	74.316	113.299	36.0322	39.1787	45.4673	49.2466	41.6727	24.3523	47.06	57.6392	48.9096	13.2586	45.4673	56.7432	30.3753	49.2466
ARPC1B	actin related protein 2/3 complex, subunit 1B, 41kDa	chr7:98972329-98992402W	NM_005720	35.7958	53.1022	43.9838	45.3931	39.5278	40.3509	40.3444	54.899	40.717	42.0432	40.0737	2.62199	40.3444	47.1577	5.84584	45.3931
ARPC2	actin related protein 2/3 complex, subunit 2, 34kDa	chr2:219081874-219119070W	NM_005731	32.9103	3.97252	48.845	38.9288	46.5362	36.5018	43.0517	32.8738	47.1028	15.9329	43.6892	5.70845	46.5362	25.642	13.4952	32.8738
ARPC2	actin related protein 2/3 complex, subunit 2, 34kDa	chr2:219081874-219119070W	NM_152862	34.0565	55.4144	2.34791	11.0029	6.20711	18.1102	7.04882	14.9306	5.82021	36.8988	11.0961	11.5916	6.20711	27.2714	16.6469	18.1102
ARPC3	actin related protein 2/3 complex, subunit 3, 21kDa	chr12:110872707-110888158C	NM_005719	58.8808	56.7307	44.1285	48.6989	62.1647	48.986	46.7421	56.7405	58.8318	51.2045	54.1496	7.26421	58.8318	52.4721	3.58753	51.2045
ARPC4	actin related protein 2/3 complex, subunit 4, 20kDa	chr3:9834227-9848789W	NM_001024959	8.63653	7.84	0	0	0	0	2.44645	3.70192	2.58835	3.34014	2.73427	3.1589	2.44645	2.97641	2.89935	3.34014
ARPC4	actin related protein 2/3 complex, subunit 4, 20kDa	chr3:9834227-9848789W	NM_001024960	29.3119	33.126	36.2457	40.932	50.4545	35.0165	38.1777	31.7516	29.1371	37.2123	36.6654	7.78909	36.2457	35.6077	3.23422	35.0165
ARPC4	actin related protein 2/3 complex, subunit 4, 20kDa	chr3:9834227-9848789W	NM_005718	3.96983	7.79685	5.458	4.01142	5.24078	3.6035	3.66761	5.07392	5.14301	4.19329	4.69585	0.729679	5.14301	4.9358	1.50901	4.19329
ARPC5	actin related protein 2/3 complex, subunit 5, 16kDa	chr1:183595333-183604985C	NM_005717	97.5736	127.302	79.8746	66.6872	91.8915	107.653	9.1417	11.0559	63.1733	22.3551	68.3309	31.8542	79.8746	67.0106	45.6334	66.6872
ARPC5L	actin related protein 2/3 complex, subunit 5-like	chr9:127631484-127639695W	NM_030978	10.2608	20.3655	18.2104	17.7026	21.4039	20.0012	15.1147	17.6838	17.8151	17.3508	16.561	3.72913	17.8151	18.6208	1.28712	17.7026
ARPM1	actin related protein M1	chr3:169484713-169487683C	NM_032487	1.58432	1.39675	0.543613	1.94422	1.00195	1.21939	0.263091	1.64538	0.631354	0.993936	0.804866	0.455691	0.631354	1.43994	0.330432	1.39675
ARPP19	cAMP-regulated phosphoprotein, 19kDa	chr15:52839432-52861213C	NM_006628	29.5492	22.2406	42.1942	38.0076	67.9542	40.4505	39.8862	43.0734	27.2492	30.592	41.3666	14.4826	39.8862	34.8728	7.5642	38.0076
ARPP21	cAMP-regulated phosphoprotein, 21kDa	chr3:35683849-35835987W	NM_016300	0	0	0	0.012774	0	0	0	0	0	0.040923	0	0	0	0.0107394	0.015882	0
ARR3	arrestin 3, retinal (X-arrestin)	chrX:69488185-69501690W	NM_004312	0.138393	0	0.267105	0.126469	0.148702	0.084728	0.241304	0.109357	0.193024	0.101292	0.197706	0.0503157	0.193024	0.0843692	0.0442752	0.101292
ARRB1	arrestin, beta 1	chr11:74976482-75062873C	NM_004041	0	4.38959	0	0.31447	1.75427	1.79481	0	0	0	0	0.350854	0.701708	0	1.29977	1.68176	0.31447
ARRB1	arrestin, beta 1	chr11:74976482-75062873C	NM_020251	6.73102	0	2.58399	1.97924	0.887235	0	3.52573	3.18472	2.92075	5.10901	3.32974	1.91292	2.92075	2.05459	1.95218	1.97924
ARRB2	arrestin, beta 2	chr17:4613789-4624794W	NM_004313	13.0342	3.57956	7.51457	4.98457	11.813	7.18964	10.3752	6.30658	11.1184	6.94159	10.7711	1.84875	11.1184	5.80039	1.34805	6.30658
ARRB2	arrestin, beta 2	chr17:4613789-4624794W	NM_199004	0	2.99197	0	0	0	0	0	0	0	0.820196	0	0	0	0.762433	1.15915	0
ARRDC1	arrestin domain containing 1	chr9:140500096-140509811W	NM_152285	36.2992	34.1941	17.5513	9.00563	18.5753	7.68564	17.0427	10.6891	25.156	36.0329	22.9249	7.29719	18.5753	19.5215	12.7796	10.6891
ARRDC2	arrestin domain containing 2	chr19:18111944-18124905W	NM_001025604	3.04379	6.49518	2.37618	4.24896	4.2397	2.50734	5.46432	4.10013	3.24309	5.23289	3.67341	1.07633	3.24309	4.5169	1.31985	4.24896
ARRDC2	arrestin domain containing 2	chr19:18111944-18124905W	NM_015683	7.01376	7.82633	16.5995	11.3104	12.2024	10.8401	10.0047	8.87721	18.5446	9.00494	12.873	4.22046	12.2024	9.57179	1.30243	9.00494
ARRDC3	arrestin domain containing 3	chr5:90664541-90679149C	NM_020801	44.2767	65.3089	102.673	163.584	68.0037	89.9145	26.4298	57.5121	55.8772	94.4962	59.452	25.5918	55.8772	94.1631	37.4519	89.9145
ARRDC4	arrestin domain containing 4	chr15:98503933-98517067W	NM_183376	15.5716	11.1568	19.1951	9.72076	25.9614	17.2347	17.259	8.53749	27.9762	14.5276	21.1926	4.89524	19.1951	12.2355	3.20651	11.1568
ARRDC5	arrestin domain containing 5	chr19:4890450-4902879C	NM_001080523	0	0	0.189854	0.240181	0	0.214547	0	0	0.246957	0	0.0873622	0.108509	0	0.0909456	0.11168	0
ARSA	arylsulfatase A	chr22:51063450-51066607C	NM_000487	17.3172	13.8723	7.98169	8.01915	9.76626	11.4697	10.6367	14.3164	12.1951	7.82626	11.5794	3.17557	10.6367	11.1008	2.77044	11.4697
ARSA	arylsulfatase A	chr22:51063450-51066607C	NM_001085425	0	0	0	0	0.743887	0	0	0	0	0	0.148777	0.297555	0	0	0	0
ARSA	arylsulfatase A	chr22:51063450-51066607C	NM_001085426	5.97488	2.59057	6.9794	9.1042	11.192	3.40339	2.10822	2.70782	4.04482	4.55415	6.05986	3.06161	5.97488	4.47203	2.41901	3.40339
ARSA	arylsulfatase A	chr22:51063450-51066607C	NM_001085427	0	12.9952	0.58339	0.586127	0.75485	3.01276	4.74253	0	0.381928	0	1.29254	1.74323	0.58339	3.31881	4.96431	0.586127
ARSA	arylsulfatase A	chr22:51063450-51066607C	NM_001085428	0.989346	4.59088	0	4.62856	3.33703	0.777752	0	3.11922	2.4144	6.82174	1.34816	1.33089	0.989346	3.98763	1.99321	4.59088
ARSB	arylsulfatase B	chr5:78073039-78282357C	NM_000046	3.58192	3.17778	2.11455	2.55523	1.24496	2.08677	1.46857	1.98803	2.1369	1.27921	2.10938	0.815724	2.11455	2.21741	0.630292	2.08677
ARSB	arylsulfatase B	chr5:78073039-78282357C	NM_198709	0	0.128203	1.24659	0.425121	0.85925	1.08019	1.52038	2.05816	1.47485	5.46289	1.02022	0.561223	1.24659	1.83091	1.93297	1.08019
ARSD	arylsulfatase D	chrX:2822012-2847392C	NM_001669	24.7325	17.8409	21.9874	19.9858	11.5796	7.67618	16.5685	11.9926	36.7322	23.3459	22.32	8.50976	21.9874	16.1683	5.62924	17.8409
ARSD	arylsulfatase D	chrX:2822012-2847392C	NM_009589	1.19897	1.24697	0.516316	0.281415	0.744803	0.083075	0.10953	0.056044	0.038716	0.107094	0.521668	0.427004	0.516316	0.35492	0.452947	0.107094
ARSE	arylsulfatase E (chondrodysplasia punctata 1)	chrX:2852674-2882494C	NM_000047	36.9822	25.3359	21.4728	30.7278	12.6317	2.39079	12.479	9.5959	24.447	29.0696	21.6025	9.03723	21.4728	19.424	11.3357	25.3359
ARSF	arylsulfatase F	chrX:2984853-3030747W	NM_004042	0	1.06855	0	1.29591	0	0.101061	0	0.88934	0.150697	0.724901	0.0301394	0.0602788	0	0.815953	0.404701	0.88934
ARSG	arylsulfatase G	chr17:66255323-66417000W	NM_014960	1.92928	2.79412	1.53572	1.016	1.56001	2.04869	1.04529	1.83457	1.76047	0.813735	1.56615	0.297282	1.56001	1.70142	0.719737	1.83457
ARSH	arylsulfatase family, member H	chrX:2924654-2951425W	NM_001011719	0	1.01892	0.184118	0.980735	0.184503	0	0	0.339214	0.478991	0	0.169522	0.175319	0.184118	0.467774	0.451895	0.339214
ARSI	arylsulfatase family, member I	chr5:149675909-149682525C	NM_001012301	2.20224	2.51175	0.39867	0.346307	0.325749	0.344366	1.18022	0.3729	0.311148	0.795462	0.883606	0.734963	0.39867	0.874157	0.836477	0.3729
ARSJ	arylsulfatase family, member J	chr4:114821440-114900878C	NM_024590	1.83944	2.91834	2.91906	4.5209	2.10129	5.54784	1.57551	3.15183	4.33716	4.52079	2.55449	0.99859	2.10129	4.13194	0.973724	4.52079
ARSK	arylsulfatase family, member K	chr5:94890825-94940805W	NM_198150	1.6252	5.85057	2.75915	1.83172	4.5694	1.6915	2.55036	2.16178	2.85611	1.44724	2.87205	0.954159	2.75915	2.59656	1.64333	1.83172
ART1	ADP-ribosyltransferase 1	chr11:3666361-3685646W	NM_004314	0	0	0	0.06309	0	0	0.080251	0	0	0	0.0160502	0.0321004	0	0.012618	0.025236	0
ART3	ADP-ribosyltransferase 3	chr4:76932337-77033954W	NM_001130016	0	0	0	0	0	0.713611	0	0	0	0	0	0	0	0.142722	0.285444	0
ART3	ADP-ribosyltransferase 3	chr4:76932337-77033954W	NM_001130017	0	0	0	0	0	0	0	0.093439	0	0	0	0	0	0.0186878	0.0373756	0
ART3	ADP-ribosyltransferase 3	chr4:76932337-77033954W	NM_001179	0	0	0	0	0	0.064317	0	0	0	0	0	0	0	0.0128634	0.0257268	0
ART4	ADP-ribosyltransferase 4 (Dombrock blood group)	chr12:14982245-14996413C	NM_021071	0.132134	0.156814	0.425043	0.211312	0.141977	0	0.383986	0.052206	0.368589	0.580267	0.290346	0.126553	0.368589	0.20012	0.204176	0.156814
ART5	ADP-ribosyltransferase 5	chr11:3659736-3663546C	NM_001079536	0.040186	0	0.124416	0.066272	0.280521	0	0.168597	0.057305	0.121378	0.106158	0.14702	0.0785749	0.124416	0.045947	0.0409627	0.057305
ART5	ADP-ribosyltransferase 5	chr11:3659736-3663546C	NM_053017	0.449321	0	0	0	0	0.02463	0	0	0	0	0.0898642	0.179728	0	0.004926	0.009852	0
ARTN	artemin	chr1:44398992-44402911W	NM_001136215	0	0	0	0.022872	0.050049	0.053162	0	0.103785	0	0	0.0100098	0.0200196	0	0.0359638	0.0391246	0.022872
ARTN	artemin	chr1:44398992-44402911W	NM_003976	0	0	0.098276	0	0.224097	0	0.228282	0	0.022885	0	0.114708	0.0966689	0.098276	0	0	0
ARTN	artemin	chr1:44398992-44402911W	NM_057090	0	0	0.040113	0	0	0	0	0	0.130101	0	0.0340428	0.0504792	0	0	0	0
ARTN	artemin	chr1:44398992-44402911W	NM_057091	0	0.751109	0	0	0	0	0	0	0	0	0	0	0	0.150222	0.300444	0
ARTN	artemin	chr1:44398992-44402911W	NM_057160	0.152488	0.053508	0.437006	0.522862	1.1939	0.075317	0.610526	0.084265	0.82299	0.669652	0.643381	0.352128	0.610526	0.281121	0.261653	0.084265
ARV1	ARV1 homolog (S. cerevisiae)	chr1:231114823-231136471W	NM_022786	5.42081	2.39379	6.43426	6.27861	7.82936	6.63758	6.81411	7.42139	5.4859	5.44389	6.39689	0.895555	6.43426	5.63505	1.74084	6.27861
ARVCF	armadillo repeat gene deleted in velocardiofacial syndrome	chr22:19957421-20004309C	NM_001670	17.8585	36.1264	15.7349	17.8293	23.4482	25.7095	28.4781	32.2591	25.2479	14.4078	22.1535	4.7095	23.4482	25.2664	8.2493	25.7095
ARX	aristaless related homeobox	chrX:25021815-25034065C	NM_139058	15.4853	25.2646	6.00589	4.59696	19.1736	6.67438	31.8946	19.5383	12.6246	3.23168	17.0368	8.58926	15.4853	11.8612	8.86262	6.67438
AS3MT	arsenic (+3 oxidation state) methyltransferase	chr10:104629210-104661653W	NM_020682	11.9104	8.15819	6.76387	4.61069	4.57397	0.83272	6.38827	1.19097	3.78387	8.50218	6.68408	2.83803	6.38827	4.65895	3.27672	4.61069
ASAH1	N-acylsphingosine amidohydrolase (acid ceramidase) 1	chr8:17913925-17942507C	NM_001127505	0	0	0	0.691482	0	0	0	0	0	0	0	0	0	0.138296	0.276593	0
ASAH1	N-acylsphingosine amidohydrolase (acid ceramidase) 1	chr8:17913925-17942507C	NM_004315	6.10315	1.74892	1.83075	2.21109	1.82661	1.33559	5.63448	3.32428	5.1353	4.9451	4.10606	1.8845	5.1353	2.713	1.29881	2.21109
ASAH1	N-acylsphingosine amidohydrolase (acid ceramidase) 1	chr8:17913925-17942507C	NM_177924	23.0463	15.7054	38.5489	28.8064	31.4698	34.2562	20.1684	21.9676	32.9252	24.1003	29.2317	6.72109	31.4698	24.9672	6.26985	24.1003
ASAH2	N-acylsphingosine amidohydrolase (non-lysosomal ceramidase) 2	chr10:51947002-52008370C	NM_001143974	0.627108	0.55818	0.605175	0.680531	0.320066	0.719879	1.139	0.898161	0.655996	0.631113	0.669469	0.264064	0.627108	0.697573	0.113904	0.680531
ASAH2B	N-acylsphingosine amidohydrolase (non-lysosomal ceramidase) 2B	chr10:52499708-52514567W	NM_001079516	2.30039	2.3888	2.52826	2.95621	1.54485	3.34488	4.01101	2.84024	2.0053	2.94647	2.47796	0.834075	2.30039	2.89532	0.305949	2.94647
ASAP1	ArfGAP with SH3 domain, ankyrin repeat and PH domain 1	chr8:131064353-131414217C	NM_018482	9.29466	8.64729	8.00511	8.69935	8.40199	12.1581	10.8565	14.0021	6.08878	6.38596	8.52941	1.56517	8.40199	9.97855	2.72963	8.69935
ASAP1-IT1	ASAP1 intronic transcript 1 (non-protein coding)	chr8:131064353-131414217C	NR_002765	0	0.17914	0	0	0	0	0	0	0	0	0	0	0	0.035828	0.071656	0
ASAP2	ArfGAP with SH3 domain, ankyrin repeat and PH domain 2	chr2:9346894-9545812W	NM_001135191	2.41181	0.503442	2.27732	0.637601	1.60173	0.549548	1.42174	0.387709	1.16874	3.24677	1.77627	0.485842	1.60173	1.06501	1.09385	0.549548
ASAP2	ArfGAP with SH3 domain, ankyrin repeat and PH domain 2	chr2:9346894-9545812W	NM_003887	0.718807	2.62973	5.69301	5.98693	0.914764	3.45335	1.07969	2.02519	5.53244	2.46565	2.78774	2.30997	1.07969	3.31217	1.41512	2.62973
ASAP3	ArfGAP with SH3 domain, ankyrin repeat and PH domain 3	chr1:23755056-23810750C	NM_001143778	0	0.107755	0	0	0	0	0	0	0	0	0	0	0	0.021551	0.043102	0
ASAP3	ArfGAP with SH3 domain, ankyrin repeat and PH domain 3	chr1:23755056-23810750C	NM_017707	10.0472	6.60983	10.9236	7.09663	4.45966	2.34587	5.38047	2.60017	12.1653	12.2668	8.59523	3.08908	10.0472	6.18387	3.62188	6.60983
ASB1	ankyrin repeat and SOCS box containing 1	chr2:239335626-239360890W	NM_001040445	8.39225	10.4318	9.14643	7.88425	18.0889	5.51408	13.4539	12.1158	7.47057	7.56887	11.3104	3.96197	9.14643	8.70296	2.31353	7.88425
ASB11	ankyrin repeat and SOCS box containing 11	chrX:15301627-15333727C	NM_001012428	0	0	0	0	0	0	0	0.073788	0	0	0	0	0	0.0147576	0.0295152	0
ASB12	ankyrin repeat and SOCS box containing 12	chrX:63444076-63445503C	NM_130388	0	0	0.145365	0.232294	0.072835	0.138334	0.098493	0.066954	0.189087	0	0.101156	0.0643863	0.098493	0.0875164	0.0886386	0.066954
ASB13	ankyrin repeat and SOCS box containing 13	chr10:5680820-5708558C	NM_024701	4.51727	2.46148	2.78193	5.00833	3.45571	1.13317	7.02699	3.52637	6.28195	3.19469	4.81277	1.61954	4.51727	3.06481	1.27298	3.19469
ASB13	ankyrin repeat and SOCS box containing 13	chr10:5680820-5708558C	NR_024581	0	2.06797	2.80089	0	3.21796	3.59385	0	2.18512	0	1.76521	1.20377	1.4802	0	1.92243	1.14928	2.06797
ASB14	ankyrin repeat and SOCS box containing 14	chr3:57302379-57326710C	NM_001142733	0	0	0	0	0	0.135459	0	0.134945	0.169939	0.208805	0.0339878	0.0679756	0	0.0958418	0.0827412	0.134945
ASB14	ankyrin repeat and SOCS box containing 14	chr3:57302379-57326710C	NM_130387	0.494286	0	0.547665	0.319954	0.655031	0.241533	0.287282	0.293388	0.099339	0	0.416721	0.198716	0.494286	0.170975	0.141861	0.241533
ASB15	ankyrin repeat and SOCS box containing 15	chr7:123249112-123277932W	NM_080928	0	0	0.014357	0	0	0.184439	0.642006	0.02645	0	0	0.131273	0.255427	0	0.0421778	0.0718645	0
ASB16	ankyrin repeat and SOCS box containing 16	chr17:42248074-42256451W	NM_080863	3.00656	3.76915	3.36908	3.02808	3.91303	1.16665	6.54672	5.58807	5.29197	3.06838	4.42547	1.31471	3.91303	3.32406	1.42346	3.06838
ASB18	ankyrin repeat and SOCS box containing 18	chr2:237103516-237172988C	NM_212556	0	0.153566	0	0	0	0	0	0	0	0	0	0	0	0.0307132	0.0614264	0
ASB2	ankyrin repeat and SOCS box containing 2	chr14:94400513-94423767C	NM_016150	1.78381	1.41133	0.40379	0.671671	0.205867	0.377518	0	0.352389	0.248798	0.556089	0.528453	0.64078	0.248798	0.673799	0.387013	0.556089
ASB3	ankyrin repeat and SOCS box containing 3	chr2:53897118-54087170C	NM_016115	3.31661	1.52766	4.42779	3.55664	4.65759	4.52255	1.6117	4.05919	2.34587	0.120715	3.27191	1.17235	3.31661	2.75735	1.66815	3.55664
ASB3	ankyrin repeat and SOCS box containing 3	chr2:53897118-54087170C	NM_145863	0	0.488034	0	0.29212	0.334726	0.353556	5.17122	0.724815	1.28664	0.781065	1.35852	1.96373	0.334726	0.527918	0.195164	0.488034
ASB4	ankyrin repeat and SOCS box containing 4	chr7:95115284-95167069W	NM_016116	0	0.504282	0.481872	0.50539	0.302444	0.406846	2.25775	1.27971	0.711184	0.289241	0.75065	0.788608	0.481872	0.597093	0.350415	0.504282
ASB4	ankyrin repeat and SOCS box containing 4	chr7:95115284-95167069W	NM_145872	0	0	0.056248	0.038769	0.160038	0.073309	0.183734	0.103462	0	0.108762	0.080004	0.0781422	0.056248	0.0648604	0.0409303	0.073309
ASB5	ankyrin repeat and SOCS box containing 5	chr4:177134828-177190275C	NM_080874	0	0	0.179058	0.134236	0.192723	0.239818	0.035947	0.048873	0.017253	0	0.0849962	0.0832731	0.035947	0.0845854	0.0918119	0.048873
ASB6	ankyrin repeat and SOCS box containing 6	chr9:132396883-132404444C	NM_017873	1.89305	4.66793	7.14735	8.36164	4.83164	6.05325	7.98887	5.47732	2.53521	3.41811	4.87922	2.41778	4.83164	5.59565	1.64174	5.47732
ASB6	ankyrin repeat and SOCS box containing 6	chr9:132396883-132404444C	NM_177999	5.17243	3.08654	0.089507	0	3.02925	0.810658	0.200961	1.59689	5.33825	5.49745	2.76608	2.28997	3.02925	2.19831	1.93872	1.59689
ASB7	ankyrin repeat and SOCS box containing 7	chr15:101142755-101191902W	NM_024708	0	4.15245	0	0	0	0.215136	0.50971	0.073255	0	0.581027	0.101942	0.203884	0	1.00437	1.58671	0.215136
ASB7	ankyrin repeat and SOCS box containing 7	chr15:101142755-101191902W	NM_198243	1.35109	0.960384	2.70165	2.76136	2.56604	2.48754	2.30312	2.49892	2.2817	1.87949	2.24072	0.472292	2.30312	2.11754	0.64692	2.48754
ASB8	ankyrin repeat and SOCS box containing 8	chr12:48541575-48551377C	NM_024095	17.3868	14.4976	14.8474	16.4438	15.572	14.7737	16.3985	16.7006	13.4466	14.7831	15.5303	1.3424	15.572	15.4398	0.933847	14.7831
ASB9	ankyrin repeat and SOCS box containing 9	chrX:15262111-15288589C	NM_001031739	0	1.01232	0.417967	0.120587	0	0.01556	2.4493	0.273711	0	0	0.573453	0.95179	0	0.284436	0.376824	0.120587
ASB9	ankyrin repeat and SOCS box containing 9	chrX:15262111-15288589C	NM_001168530	0	0	0	0	0.472644	0	0	0.733495	0.424446	0.383211	0.179418	0.220269	0	0.223341	0.295113	0
ASB9	ankyrin repeat and SOCS box containing 9	chrX:15262111-15288589C	NM_024087	2.16152	0	0.987133	0.377415	2.36669	0.930229	0.207991	0.519466	0.300595	0	1.20479	0.908174	0.987133	0.365422	0.34927	0.377415
ASCC1	activating signal cointegrator 1 complex subunit 1	chr10:73856278-73975694C	NM_015947	12.3912	5.79941	10.5075	8.49271	8.50424	4.97738	5.4521	6.92986	5.44039	6.48265	8.45909	2.75006	8.50424	6.5364	1.17971	6.48265
ASCC2	activating signal cointegrator 1 complex subunit 2	chr22:30184603-30234254C	NM_032204	24.2911	35.0968	15.9913	20.0305	18.2388	16.1959	8.58457	14.5957	11.733	21.6928	15.7677	5.41628	15.9913	21.5223	7.25081	20.0305
ASCC3	activating signal cointegrator 1 complex subunit 3	chr6:100956609-101329224C	NM_006828	4.3863	3.79701	4.96184	5.90625	3.19132	10.7594	6.16997	8.26907	4.66128	4.43651	4.67414	0.959379	4.66128	6.63365	2.57291	5.90625
ASCC3	activating signal cointegrator 1 complex subunit 3	chr6:100956609-101329224C	NM_022091	0.428219	0.181847	1.15869	0.652655	1.366	2.05444	0.551327	0.453908	0.404925	0.841043	0.781833	0.400877	0.551327	0.836778	0.64686	0.652655
ASCL1	achaete-scute complex homolog 1 (Drosophila)	chr12:103351452-103354287W	NM_004316	1.17016	8.33236	0.462673	1.863	2.6954	2.79102	2.5504	7.07939	0.36722	0.96352	1.44917	0.998743	1.17016	4.20586	2.9424	2.79102
ASCL2	achaete-scute complex homolog 2 (Drosophila)	chr11:2289729-2292182C	NM_005170	5.29351	9.42336	1.91301	2.41872	4.01309	15.8742	14.3576	3.48575	1.4903	1.29147	5.4135	4.68225	4.01309	6.4987	5.4643	3.48575
ASCL3	achaete-scute complex homolog 3 (Drosophila)	chr11:8959119-8964580C	NM_020646	0	0	0	0.191017	0.179677	0.113753	0	0.110114	0.155488	0	0.067033	0.0824539	0	0.0829768	0.0736568	0.110114
ASF1A	ASF1 anti-silencing function 1 homolog A (S. cerevisiae)	chr6:119215241-119230333W	NM_014034	6.21684	3.47453	9.03012	7.73735	6.86636	6.13704	8.67605	6.48337	6.64438	6.66659	7.48675	1.14049	6.86636	6.09978	1.41728	6.48337
ASF1B	ASF1 anti-silencing function 1 homolog B (S. cerevisiae)	chr19:14230322-14247440C	NM_018154	0.890072	1.05632	0.381752	0.406693	0.38255	0.416711	2.06926	1.05499	0.496573	0.651459	0.844042	0.640423	0.496573	0.717235	0.289875	0.651459
ASGR1	asialoglycoprotein receptor 1	chr17:7076752-7082883C	NM_001671	0.904573	2.2902	0.387972	0.495983	0.933078	0.406126	0.595843	1.28662	0.269154	0.662072	0.618124	0.267019	0.595843	1.0282	0.701954	0.662072
ASGR2	asialoglycoprotein receptor 2	chr17:7004641-7018128C	NM_080914	0	0	0.06464	0.068864	0	0.061514	0	0.059546	0	0	0.012928	0.025856	0	0.0379848	0.0311696	0.059546
ASH1L	ash1 (absent, small, or homeotic)-like (Drosophila)	chr1:155305053-155532324C	NM_018489	7.18591	5.27756	10.0612	7.92375	8.24698	9.29818	11.7067	10.6999	7.25833	7.48943	8.89182	1.74845	8.24698	8.13777	1.81979	7.92375
ASH2L	ash2 (absent, small, or homeotic)-like (Drosophila)	chr8:37963011-37997227W	NM_001105214	0	0.133766	0.405799	0.572009	1.13572	0.653928	1.53019	1.12165	0.182654	0.479316	0.650872	0.585012	0.405799	0.592133	0.31857	0.572009
ASH2L	ash2 (absent, small, or homeotic)-like (Drosophila)	chr8:37963011-37997227W	NM_004674	11.9228	11.4324	9.14988	8.62717	9.98961	7.01606	8.41925	8.10603	8.2645	8.1328	9.5492	1.33525	9.14988	8.6629	1.48154	8.1328
ASL	argininosuccinate lyase	chr7:65540776-65558321W	NM_000048	1.99237	0	2.4606	3.8288	2.97657	6.81444	2.70048	1.23621	1.69137	2.01227	2.36428	0.466548	2.4606	2.77834	2.36971	2.01227
ASL	argininosuccinate lyase	chr7:65540776-65558321W	NM_001024943	4.5701	2.09374	3.58485	7.20008	3.06138	0	2.54665	6.0293	3.89748	2.41803	3.53209	0.693745	3.58485	3.54823	2.66363	2.41803
ASL	argininosuccinate lyase	chr7:65540776-65558321W	NM_001024944	0	3.318	1.64128	0	0	0.475527	0	0	0	0	0.328256	0.656512	0	0.758705	1.29283	0
ASL	argininosuccinate lyase	chr7:65540776-65558321W	NM_001024946	4.77475	8.52492	0.952039	1.69094	0.674888	0	2.44916	1.33585	3.00042	7.67858	2.37025	1.48799	2.44916	3.84606	3.53038	1.69094
ASMT	acetylserotonin O-methyltransferase	chrX:1710486-1761973W	NM_001171039	0	0	0	0	0	0	0.339928	0.98483	0	0	0.0679856	0.135971	0	0.196966	0.393932	0
ASMT	acetylserotonin O-methyltransferase	chrY:1660486-1711973W	NM_001171039	0	0	0	0	0	0	0.339928	0.98483	0	0	0.0679856	0.135971	0	0.196966	0.393932	0
ASMT	acetylserotonin O-methyltransferase	chrX:1710486-1761973W	NM_004043	0	0	0	0	0	0.209325	0	0	0	0	0	0	0	0.041865	0.08373	0
ASMT	acetylserotonin O-methyltransferase	chrY:1660486-1711973W	NM_004043	0	0	0	0	0	0.209325	0	0	0	0	0	0	0	0.041865	0.08373	0
ASMTL	acetylserotonin O-methyltransferase-like	chrX:1522032-1572655C	NM_001173473	0	0	0	0	0.828252	0	0	1.22614	0	1.36881	0.16565	0.331301	0	0.51899	0.63723	0
ASMTL	acetylserotonin O-methyltransferase-like	chrY:1472032-1522655C	NM_001173473	0	0	0	0	0.828252	0	0	1.22614	0	1.36881	0.16565	0.331301	0	0.51899	0.63723	0
ASMTL	acetylserotonin O-methyltransferase-like	chrX:1522032-1572655C	NM_001173474	0	5.30005	2.02858	4.11289	1.06214	2.58999	2.43937	4.6314	4.72616	3.28728	2.05125	1.58065	2.02858	3.98432	0.958791	4.11289
ASMTL	acetylserotonin O-methyltransferase-like	chrY:1472032-1522655C	NM_001173474	0	5.30005	2.02858	4.11289	1.06214	2.58999	2.43937	4.6314	4.72616	3.28728	2.05125	1.58065	2.02858	3.98432	0.958791	4.11289
ASMTL	acetylserotonin O-methyltransferase-like	chrX:1522032-1572655C	NM_004192	7.81357	2.37872	4.59205	3.15884	4.15295	2.96263	4.32874	0	0	2.74535	4.17746	2.48467	4.32874	2.24911	1.15397	2.74535
ASMTL	acetylserotonin O-methyltransferase-like	chrY:1472032-1522655C	NM_004192	7.81357	2.37872	4.59205	3.15884	4.15295	2.96263	4.32874	0	0	2.74535	4.17746	2.48467	4.32874	2.24911	1.15397	2.74535
ASMTL-AS1	ASMTL antisense RNA 1 (non-protein coding)	chrX:1519424-1534313W	NR_026710	1.23501	1.86634	1.41452	2.38973	2.91776	3.31376	1.90278	1.00335	2.56955	1.56163	2.00793	0.648661	1.90278	2.02696	0.784545	1.86634
ASMTL-AS1	ASMTL antisense RNA 1 (non-protein coding)	chrY:1469424-1484313W	NR_026710	1.23501	1.86634	1.41452	2.38973	2.91776	3.31376	1.90278	1.03824	2.56955	1.56163	2.00793	0.648661	1.90278	2.03394	0.775514	1.86634
ASMTL-AS1	ASMTL antisense RNA 1 (non-protein coding)	chrX:1519424-1534313W	NR_026711	1.23562	0.508118	0.903306	0.406354	1.10831	0.522075	1.43931	1.57275	1.04824	1.54106	1.14695	0.181072	1.10831	0.910072	0.529742	0.522075
ASMTL-AS1	ASMTL antisense RNA 1 (non-protein coding)	chrY:1469424-1484313W	NR_026711	1.23562	0.508118	0.903306	0.406354	1.10831	0.522075	1.43931	1.54584	1.04824	1.54106	1.14695	0.181072	1.10831	0.90469	0.523077	0.522075
ASNA1	arsA arsenite transporter, ATP-binding, homolog 1 (bacterial)	chr19:12848306-12859138W	NM_004317	36.7686	41.9579	28.5377	36.1207	34.3411	24.5888	32.5483	27.4898	23.7875	42.5409	31.1966	4.57662	32.5483	34.5396	7.35214	36.1207
ASNS	asparagine synthetase (glutamine-hydrolyzing)	chr7:97481430-97501854C	NM_001178076	0	11.3506	0	0.250558	0.299304	0	0	0	0	0	0.0598608	0.119722	0	2.32024	4.51624	0
ASNS	asparagine synthetase (glutamine-hydrolyzing)	chr7:97481430-97501854C	NM_001178077	0	1.55203	10.0249	0	4.5916	15.7974	0	0	0	0	2.9233	3.97122	0	3.46989	6.193	0
ASNS	asparagine synthetase (glutamine-hydrolyzing)	chr7:97481430-97501854C	NM_001673	7.22931	1.57481	6.34851	7.92203	4.89519	5.79774	5.97129	10.089	7.40426	7.60981	6.36971	0.910231	6.34851	6.59867	2.85785	7.60981
ASNS	asparagine synthetase (glutamine-hydrolyzing)	chr7:97481430-97501854C	NM_133436	9.0115	0	3.66916	0	1.87852	6.94076	2.561	4.75933	1.58466	2.90944	3.74097	2.73109	2.561	2.92191	2.70564	2.90944
ASNS	asparagine synthetase (glutamine-hydrolyzing)	chr7:97481430-97501854C	NM_183356	18.6861	6.20856	0.504907	3.08342	4.05927	0.853895	4.3529	1.03155	4.70521	4.81425	6.46169	6.29642	4.3529	3.19834	2.09176	3.08342
ASNSD1	asparagine synthetase domain containing 1	chr2:190526125-190535556W	NM_019048	28.9336	25.7207	11.8119	8.78008	23.5078	19.0462	14.7703	13.2427	12.4902	10.7093	18.3028	6.76021	14.7703	15.4998	6.16835	13.2427
ASPA	aspartoacylase	chr17:3377404-3402699W	NM_000049	0	0	0	0	0.164842	0	0	0	0	0	0.0329684	0.0659368	0	0	0	0
ASPA	aspartoacylase	chr17:3377404-3402699W	NM_001128085	0.402568	0.159253	0.172662	0.061314	0	0	0.389959	0.053018	0.112297	0.392862	0.215497	0.157706	0.172662	0.133289	0.139601	0.061314
ASPDH	aspartate dehydrogenase domain containing	chr19:51014858-51017947C	NM_001024656	1.62151	2.84181	0.707857	1.11565	2.45538	1.23822	1.38516	1.95732	0.117518	1.09579	1.25749	0.798171	1.38516	1.64976	0.674848	1.23822
ASPDH	aspartate dehydrogenase domain containing	chr19:51014858-51017947C	NM_001114598	0.593762	0.578023	0.505334	0.1257	0.581467	0.235063	0.692202	1.0868	0.146817	0	0.503916	0.188181	0.581467	0.405118	0.391333	0.235063
ASPG	asparaginase homolog (S. cerevisiae)	chr14:104552048-104578925W	NM_001080464	0	0	0.379219	0.403995	0.221674	0.721753	0.685178	0	0	0.647136	0.257214	0.257534	0.221674	0.354577	0.307994	0.403995
ASPH	aspartate beta-hydroxylase	chr8:62413116-62627199C	NM_001164750	0	0	8.59657	0	3.27027	1.40362	5.23777	0.586003	7.65918	0	4.95276	3.0998	5.23777	0.397924	0.551692	0
ASPH	aspartate beta-hydroxylase	chr8:62413116-62627199C	NM_001164751	0	0	7.44309	2.35057	0	7.75352	5.6003	4.46725	0	3.37966	2.60868	3.24768	0	3.5902	2.55237	3.37966
ASPH	aspartate beta-hydroxylase	chr8:62413116-62627199C	NM_001164752	0	0	3.12665	0	5.95574	1.68356	0	4.60402	3.59029	0	2.53454	2.28112	3.12665	1.25752	1.79581	0
ASPH	aspartate beta-hydroxylase	chr8:62413116-62627199C	NM_001164753	0	0	1.15028	0	4.6952	1.16616	0	2.32092	0	0	1.1691	1.81847	0	0.697416	0.928941	0
ASPH	aspartate beta-hydroxylase	chr8:62413116-62627199C	NM_001164754	6.96109	5.6758	4.66116	14.1253	11.8566	0.575195	3.33734	0	3.25344	7.63203	6.01392	3.21397	4.66116	5.60167	5.16574	5.6758
ASPH	aspartate beta-hydroxylase	chr8:62413116-62627199C	NM_001164755	3.51899	9.88785	0	2.18027	0	0	3.22897	0	0	3.89722	1.34959	1.65545	0	3.19307	3.6533	2.18027
ASPH	aspartate beta-hydroxylase	chr8:62413116-62627199C	NM_001164756	2.68207	1.40386	0.07226	0	0.51616	0.563874	0.105826	0.218697	0.726814	0.204701	0.820625	0.963062	0.51616	0.478227	0.496993	0.218697
ASPH	aspartate beta-hydroxylase	chr8:62413116-62627199C	NM_004318	5.49619	3.24831	9.16779	15.158	4.35776	5.39493	2.01281	6.15592	4.00846	15.1708	5.0086	2.3637	4.35776	9.02559	5.10223	6.15592
ASPH	aspartate beta-hydroxylase	chr8:62413116-62627199C	NM_020164	0	0.023282	0.137057	0.116415	0.054065	0.069475	0	0.165924	0	0.242264	0.0382244	0.0536696	0	0.123472	0.076049	0.116415
ASPH	aspartate beta-hydroxylase	chr8:62413116-62627199C	NM_032466	0	0	8.42997	4.85603	0	0	6.93766	9.13139	10.6372	0.601093	5.20097	4.40671	6.93766	2.9177	3.59888	0.601093
ASPH	aspartate beta-hydroxylase	chr8:62413116-62627199C	NM_032467	0	0	0	0	0.309374	0	0.320955	0	0.178988	0	0.161863	0.141253	0.178988	0	0	0
ASPH	aspartate beta-hydroxylase	chr8:62413116-62627199C	NM_032468	0	0	0	0	0	6.64235	0	0	0	0	0	0	0	1.32847	2.65694	0
ASPHD1	aspartate beta-hydroxylase domain containing 1	chr16:29912147-29917375W	NM_181718	10.8006	21.1205	8.3962	10.2066	21.9971	16.1805	20.5442	25.0703	10.3738	10.2408	14.4224	5.66879	10.8006	16.5637	5.8935	16.1805
ASPHD2	aspartate beta-hydroxylase domain containing 2	chr22:26825280-26840978W	NM_020437	1.74977	5.61329	1.7472	2.49846	3.17857	11.3096	2.59011	3.27301	1.7236	1.20064	2.19785	0.590668	1.74977	4.77901	3.56704	3.27301
ASPM	asp (abnormal spindle) homolog, microcephaly associated (Drosophila)	chr1:197053258-197115824C	NM_018136	0	0	0.074936	0.026611	0.003576	0.013583	0.048355	0.006574	0.02785	0.024358	0.0309434	0.0281231	0.02785	0.0142252	0.0101724	0.013583
ASPN	asporin	chr9:95218489-95244788C	NM_017680	1.32123	0	0.283339	0	0.457444	0	0.789241	0	0.122853	0	0.594822	0.425235	0.457444	0	0	0
ASPRV1	aspartic peptidase, retroviral-like 1	chr2:70187226-70189397C	NM_152792	0.875753	0.494918	0.634961	0.295349	1.06645	0.765948	0.727134	0.247148	0.651446	0.671501	0.79115	0.16184	0.727134	0.494973	0.202907	0.494918
ASPSCR1	alveolar soft part sarcoma chromosome region, candidate 1	chr17:79935426-79975280W	NM_024083	6.64205	6.4813	3.33412	2.33799	5.84692	5.51233	2.65939	5.13187	3.49974	3.385	4.39645	1.55541	3.49974	4.5697	1.49952	5.13187
ASRGL1	asparaginase like 1	chr11:62104774-62160885W	NM_001083926	0	3.07529	3.33895	3.55925	2.78756	2.78345	3.85699	2.98557	3.72378	2.606	2.74146	1.42015	3.33895	3.00191	0.322722	2.98557
ASRGL1	asparaginase like 1	chr11:62104774-62160885W	NM_025080	6.03853	4.4493	2.84337	5.69761	3.99171	1.97527	0.470624	3.24774	2.11405	6.65761	3.09166	1.86447	2.84337	4.40551	1.67272	4.4493
ASS1	argininosuccinate synthase 1	chr9:133320094-133376660W	NM_000050	6.82878	0	0	1.32191	0	0	3.33215	0	2.19586	4.06617	2.47136	2.53058	2.19586	1.07762	1.57955	0
ASS1	argininosuccinate synthase 1	chr9:133320094-133376660W	NM_054012	23.5834	52.7544	13.9943	22.4442	6.69554	14.2287	5.75383	13.0317	15.1669	31.5959	13.0388	6.47977	13.9943	26.811	14.5822	22.4442
ASTE1	asteroid homolog 1 (Drosophila)	chr3:130732721-130745646C	NM_014065	2.79015	2.74596	2.80932	2.12999	2.50077	1.86099	2.70935	3.34747	2.61021	2.66477	2.68396	0.115443	2.70935	2.54983	0.517433	2.66477
ASTL	astacin-like metallo-endopeptidase (M12 family)	chr2:96789590-96804175C	NM_001002036	0	0.166017	0.059998	0.159795	0	0	0	0	0	0	0.0119996	0.0239992	0	0.0651624	0.0798316	0
ASTN1	astrotactin 1	chr1:176830204-177134024C	NM_004319	0.132775	0	0.006369	0.064679	0.010896	0.007021	1.6567	0.988189	0.376858	0.031128	0.43672	0.624636	0.132775	0.218203	0.385657	0.031128
ASTN1	astrotactin 1	chr1:176830204-177134024C	NM_207108	0.309623	0.387373	0.807988	0.44286	1.38238	0.890806	0.458864	0.59015	0.201129	0.214438	0.631996	0.427455	0.458864	0.505125	0.227253	0.44286
ASTN2	astrotactin 2	chr9:119187504-120177317C	NM_001184734	0	0.197246	0	0.116102	0	0.080047	0	0.016256	0	0	0	0	0	0.0819302	0.0714068	0.080047
ASTN2	astrotactin 2	chr9:119187504-120177317C	NM_001184735	0	0	0	0	0	0	0	0	0.010922	0	0.0021844	0.0043688	0	0	0	0
ASTN2	astrotactin 2	chr9:119187504-120177317C	NM_014010	0.455426	0.345835	0.193541	0.049166	0.058526	0.051995	0.048953	0.097358	0.197447	0.183195	0.190779	0.146762	0.193541	0.14551	0.111262	0.097358
ASTN2	astrotactin 2	chr9:119187504-120177317C	NM_198186	0.95613	0	0.222823	0.203851	0.51526	0.01158	0.033699	0	0.495496	0	0.444682	0.312176	0.495496	0.0430862	0.0805074	0
ASTN2	astrotactin 2	chr9:119187504-120177317C	NM_198187	0	0	0.270072	0	0.362868	0	0.471709	0.211657	0.730399	0.780358	0.36701	0.239635	0.362868	0.198403	0.302304	0
ASXL1	additional sex combs like 1 (Drosophila)	chr20:30946147-31027121W	NM_001164603	0	0.548259	1.4522	0	0.997736	0.160905	0.497718	0.944137	0.289178	2.23741	0.647366	0.517743	0.497718	0.778142	0.799543	0.548259
ASXL1	additional sex combs like 1 (Drosophila)	chr20:30946147-31027121W	NM_015338	11.3769	9.84469	12.5305	12.055	10.8229	9.12085	12.2665	11.0637	12.0761	12.6408	11.8146	0.62613	12.0761	10.945	1.31606	11.0637
ASXL2	additional sex combs like 2 (Drosophila)	chr2:25962253-26101312C	NM_018263	8.16893	5.664	8.29614	7.7478	5.3533	9.15999	10.2515	9.49799	6.60726	9.99885	7.73543	1.66014	8.16893	8.41373	1.56522	9.15999
ASXL3	additional sex combs like 3 (Drosophila)	chr18:31158541-31327399W	NM_030632	1.19712	3.76982	2.2012	1.03982	2.80947	2.97035	7.51572	4.73914	5.19751	0.910891	3.7842	2.28345	2.80947	2.686	1.50544	2.97035
ASZ1	ankyrin repeat, SAM and basic leucine zipper domain containing 1	chr7:117003276-117067577C	NM_130768	0	0	0	0	0	0	0	0	0.027096	0	0.0054192	0.0108384	0	0	0	0
ATAD1	ATPase family, AAA domain containing 1	chr10:89512875-89577917C	NM_032810	10.0012	6.51921	21.4091	14.7596	18.0793	24.2058	17.9762	11.8425	18.4546	14.4653	17.1841	3.80757	18.0793	14.3585	5.74328	14.4653
ATAD2	ATPase family, AAA domain containing 2	chr8:124332093-124408705C	NM_014109	1.33538	6.8997	1.38996	1.91606	0.9974	2.07049	1.00329	2.31631	2.57574	1.51376	1.46035	0.581015	1.33538	2.94327	1.99533	2.07049
ATAD2B	ATPase family, AAA domain containing 2B	chr2:23971541-24149934C	NM_017552	3.28719	0.454247	3.01289	1.47113	2.13375	2.09063	1.16464	1.8236	3.34441	1.25241	2.58858	0.833528	3.01289	1.4184	0.561429	1.47113
ATAD3A	ATPase family, AAA domain containing 3A	chr1:1447523-1470067W	NM_001170535	5.75437	7.23896	2.81372	1.90569	0.969548	0	0	0	0	6.1277	1.90753	2.18066	0.969548	3.05447	3.06379	1.90569
ATAD3A	ATPase family, AAA domain containing 3A	chr1:1447523-1470067W	NM_001170536	0	0	0.528939	0.437497	3.29138	3.84536	3.07801	3.60927	1.06157	0.680628	1.59198	1.34477	1.06157	1.71455	1.65951	0.680628
ATAD3A	ATPase family, AAA domain containing 3A	chr1:1447523-1470067W	NM_018188	5.71843	3.79898	2.51118	3.41204	2.61192	2.08797	2.46018	2.12083	4.1254	2.27495	3.48542	1.27743	2.61192	2.73895	0.720814	2.27495
ATAD3B	ATPase family, AAA domain containing 3B	chr1:1407164-1431581W	NM_031921	11.6947	18.2549	12.907	10.8573	3.84979	14.3577	14.6547	5.90074	11.5737	16.5466	10.936	3.71243	11.6947	13.1834	4.40132	14.3577
ATAD3C	ATPase family, AAA domain containing 3C	chr1:1385069-1405538W	NM_001039211	7.8396	12.6745	9.15601	9.69522	23.697	8.13833	10.3952	7.90116	15.2753	7.19819	13.2726	5.78658	10.3952	9.12147	1.95487	8.13833
ATAD5	ATPase family, AAA domain containing 5	chr17:29159023-29222295W	NM_024857	0.116088	0.068886	0.416994	0.271847	0.505181	0.382017	1.00364	0.710925	0.542414	0.12745	0.516863	0.285773	0.505181	0.312225	0.227516	0.271847
ATAT1	alpha tubulin acetyltransferase 1	chr6:30594613-30612446W	NM_024909	6.71258	9.2609	8.92499	6.49847	10.5214	5.29974	7.85156	6.19933	7.68887	5.06658	8.33988	1.29705	7.85156	6.46501	1.49681	6.19933
ATCAY	ataxia, cerebellar, Cayman type	chr19:3880618-3928078W	NM_033064	1.96126	2.26353	0.177498	0.21787	2.23109	2.07468	1.1399	1.86258	1.26986	1.18526	1.35592	0.717652	1.26986	1.52078	0.746385	1.86258
ATE1	arginyltransferase 1	chr10:123502626-123687546C	NM_001001976	2.50238	0.748997	1.82533	2.58124	1.29297	1.29475	1.30744	2.43119	1.60206	1.92161	1.70604	0.444681	1.60206	1.79556	0.690406	1.92161
ATE1	arginyltransferase 1	chr10:123502626-123687546C	NM_007041	2.50238	2.17209	2.36219	1.39251	1.22832	3.46042	2.84117	2.43119	1.60206	1.92161	2.10722	0.597912	2.36219	2.27556	0.68467	2.17209
ATF1	activating transcription factor 1	chr12:51157819-51214906W	NM_005171	13.6721	10.6702	16.7394	7.03647	2.31537	8.07482	11.0342	14.5467	10.6125	11.013	10.8747	4.80785	11.0342	10.2683	2.61829	10.6702
ATF2	activating transcription factor 2	chr2:175939008-176032897C	NM_001880	7.473	4.48538	7.95767	8.24208	4.43017	10.0444	10.9333	9.43461	6.66113	5.97257	7.49105	2.10356	7.473	7.63581	2.1022	8.24208
ATF3	activating transcription factor 3	chr1:212738697-212794114W	NM_001030287	0	0	0	0	0	0.464624	0	0	0	0	0	0	0	0.0929248	0.18585	0
ATF3	activating transcription factor 3	chr1:212738697-212794114W	NM_001040619	4.39701	1.8451	3.72356	1.57308	1.98358	6.54725	0.665814	1.55593	4.53427	3.04535	3.06085	1.50281	3.72356	2.91334	1.89751	1.8451
ATF3	activating transcription factor 3	chr1:212738697-212794114W	NM_001674	12.8179	17.4183	9.91145	8.98893	8.33123	29.2827	6.5401	7.16231	15.373	11.9138	10.5947	3.15609	9.91145	14.9532	7.96139	11.9138
ATF4	activating transcription factor 4 (tax-responsive enhancer element B67)	chr22:39916569-39918690W	NM_001675	11.1006	16.6647	6.61167	9.39492	7.83396	6.562	9.12113	7.27766	7.63894	9.63462	8.46126	1.54222	7.83396	9.90678	3.58066	9.39492
ATF4	activating transcription factor 4 (tax-responsive enhancer element B67)	chr22:39916569-39918690W	NM_182810	319.182	191.409	115.617	128.368	142.889	119.775	90.0723	97.4752	133.1	208.291	160.172	81.5043	133.1	149.064	43.0082	128.368
ATF5	activating transcription factor 5	chr19:50431974-50437192W	NM_012068	30.353	29.17	17.7391	11.7895	21.309	18.4767	16.4062	18.5351	14.2496	18.4007	20.0114	5.65671	17.7391	19.2744	5.58378	18.4767
ATF6	activating transcription factor 6	chr1:161736084-161928851W	NM_007348	37.0761	21.5684	17.9092	26.9174	15.1917	17.8234	21.7182	14.9077	16.4686	20.0992	21.6728	8.00647	17.9092	20.2632	4.01603	20.0992
ATF6B	activating transcription factor 6 beta	chr6:32083047-32096017C	NM_001136153	0	6.78143	4.42492	3.8621	2.6565	9.59158	4.50082	5.09706	2.22484	1.73932	2.76141	1.65633	2.6565	5.4143	2.65835	5.09706
ATF6B	activating transcription factor 6 beta	chr6:32083047-32096017C	NM_004381	19.3353	13.8035	10.5859	13.2982	14.5242	3.32571	13.7207	11.6777	10.5999	16.4257	13.7532	3.21653	13.7207	11.7061	4.45959	13.2982
ATF7	activating transcription factor 7	chr12:53905845-54020199C	NM_001130059	3.75781	2.01268	5.42139	1.72004	4.11987	1.86288	3.20379	3.95676	5.98055	3.27021	4.49668	1.04081	4.11987	2.56452	0.888403	2.01268
ATF7	activating transcription factor 7	chr12:53905845-54020199C	NM_001130060	0	0	1.35564	0	2.08922	2.77818	0.85989	1.3456	3.56346	0	1.57364	1.20487	1.35564	0.824757	1.10705	0
ATF7	activating transcription factor 7	chr12:53905845-54020199C	NM_006856	3.69752	2.97058	3.9823	6.67573	2.69014	1.69552	5.34838	1.97638	0	4.31649	3.14367	1.78657	3.69752	3.52694	1.82242	2.97058
ATF7IP	activating transcription factor 7 interacting protein	chr12:14518611-14651696W	NM_018179	10.0297	8.11988	12.3549	13.5174	8.48358	8.69107	13.2289	10.5825	8.93555	10.7837	10.6065	1.87433	10.0297	10.3389	1.89733	10.5825
ATF7IP2	activating transcription factor 7 interacting protein 2	chr16:10522725-10577494W	NM_024997	1.28461	1.70392	3.10056	1.03583	2.66318	0.956115	1.80069	1.11461	2.70515	1.38269	2.31084	0.665835	2.66318	1.23863	0.273338	1.11461
ATG10	ATG10 autophagy related 10 homolog (S. cerevisiae)	chr5:81267844-81551211W	NM_001131028	0.446525	0	0	0	0	1.27925	0	0	0	0	0.089305	0.17861	0	0.255849	0.511699	0
ATG10	ATG10 autophagy related 10 homolog (S. cerevisiae)	chr5:81267844-81551211W	NM_031482	0.478054	1.59881	3.04197	2.02771	2.861	0.488844	1.38175	1.72204	0.81791	0.812018	1.71614	1.05072	1.38175	1.32988	0.581136	1.59881
ATG12	ATG12 autophagy related 12 homolog (S. cerevisiae)	chr5:115163895-115177548C	NM_004707	3.36169	3.37788	3.52554	3.22925	4.39184	3.94883	2.60732	3.34377	3.26796	2.60883	3.43087	0.57306	3.36169	3.30171	0.427008	3.34377
ATG12	ATG12 autophagy related 12 homolog (S. cerevisiae)	chr5:115163895-115177548C	NR_033362	0	0	0.61992	0.645296	0.602062	0.287136	1.59762	1.05962	0.706127	1.21833	0.705145	0.512177	0.61992	0.642076	0.457092	0.645296
ATG12	ATG12 autophagy related 12 homolog (S. cerevisiae)	chr5:115163895-115177548C	NR_033363	2.18845	0	0.632075	0	0	0.292766	0.814471	0	0	0	0.727	0.801194	0.632075	0.0585532	0.117106	0
ATG13	ATG13 autophagy related 13 homolog (S. cerevisiae)	chr11:46638826-46696367W	NM_014741	3.25422	0	5.09326	4.28071	8.87546	1.73385	9.6582	5.55416	6.29059	2.19313	6.63435	2.37001	6.29059	2.75237	1.95507	2.19313
ATG13	ATG13 autophagy related 13 homolog (S. cerevisiae)	chr11:46638826-46696367W	NR_024587	0	0	0	0	0.729603	0	0	0	0	0	0.145921	0.291841	0	0	0	0
ATG13	ATG13 autophagy related 13 homolog (S. cerevisiae)	chr11:46638826-46696367W	NR_024588	10.137	14.4003	5.43669	7.52296	7.99977	14.4782	5.5259	9.64241	4.93897	9.9071	6.80766	1.97584	5.5259	11.1902	2.77871	9.9071
ATG13	ATG13 autophagy related 13 homolog (S. cerevisiae)	chr11:46638826-46696367W	NR_024589	0	3.65876	1.38485	0.931135	1.37899	0	0	0.130089	1.36832	0	0.826432	0.6748	1.36832	0.943996	1.40106	0.130089
ATG14	ATG14 autophagy related 14 homolog (S. cerevisiae)	chr14:55833110-55878576C	NM_014924	7.8506	5.50855	6.7834	5.95669	7.49129	4.71673	5.33994	4.45263	6.99073	6.97627	6.89119	0.861218	6.99073	5.52217	0.905102	5.50855
ATG16L1	ATG16 autophagy related 16-like 1 (S. cerevisiae)	chr2:234160217-234204319W	NM_001190266	0	0	1.31266	2.85076	0.56985	0.817279	0	1.79411	0.444302	0	0.465362	0.48216	0.444302	1.09243	1.09969	0.817279
ATG16L1	ATG16 autophagy related 16-like 1 (S. cerevisiae)	chr2:234160217-234204319W	NM_017974	4.65474	4.70395	4.59368	3.22921	6.1937	5.08922	7.00343	4.00783	5.14046	9.23027	5.5172	0.938636	5.14046	5.2521	2.08773	4.70395
ATG16L1	ATG16 autophagy related 16-like 1 (S. cerevisiae)	chr2:234160217-234204319W	NM_030803	0	0	0	0.045578	0	0	0	0	0	0	0	0	0	0.0091156	0.0182312	0
ATG16L1	ATG16 autophagy related 16-like 1 (S. cerevisiae)	chr2:234160217-234204319W	NM_198890	0	0.351718	0	1.27456	0	0.323561	0	0	1.43227	0	0.286455	0.572909	0	0.389968	0.467446	0.323561
ATG16L2	ATG16 autophagy related 16-like 2 (S. cerevisiae)	chr11:72525451-72540678W	NM_033388	8.74924	12.2394	9.48109	10.2743	9.40099	5.92586	7.19778	12.0403	7.13318	15.0039	8.39245	1.03369	8.74924	11.0968	2.99587	12.0403
ATG2A	ATG2 autophagy related 2 homolog A (S. cerevisiae)	chr11:64662005-64684722C	NM_015104	3.78119	15.8916	7.86794	11.4249	10.1938	12.6076	9.40198	10.1936	7.09389	11.84	7.66776	2.22994	7.86794	12.3915	1.9166	11.84
ATG2B	ATG2 autophagy related 2 homolog B (S. cerevisiae)	chr14:96747596-96829678C	NM_018036	2.66886	3.48699	8.69007	7.90038	8.29606	8.57453	8.05463	7.74881	6.99629	7.26992	6.94118	2.20861	8.05463	6.99613	1.80358	7.74881
ATG3	ATG3 autophagy related 3 homolog (S. cerevisiae)	chr3:112251360-112280485C	NM_022488	13.2838	7.79585	14.5879	11.9059	15.685	19.185	11.1143	13.0921	8.91769	9.4021	12.7177	2.43449	13.2838	12.2762	3.92091	11.9059
ATG4A	ATG4 autophagy related 4 homolog A (S. cerevisiae)	chrX:107334934-107397895W	NM_052936	2.8664	1.96077	3.65834	2.19361	2.94291	4.26136	3.98366	4.12504	2.93464	1.94157	3.27719	0.456552	2.94291	2.89647	1.06336	2.19361
ATG4A	ATG4 autophagy related 4 homolog A (S. cerevisiae)	chrX:107334934-107397895W	NM_178270	0.263419	0.02779	0.055013	0.704501	0.973214	0	0	0	0	0.871385	0.258329	0.370376	0.055013	0.320735	0.38524	0.02779
ATG4B	ATG4 autophagy related 4 homolog B (S. cerevisiae)	chr2:242577027-242613264W	NM_013325	1.41216	2.0949	9.07185	9.27863	8.84289	3.93704	7.48541	9.46214	12.7409	7.7305	7.91064	3.68673	8.84289	6.50064	2.9659	7.7305
ATG4B	ATG4 autophagy related 4 homolog B (S. cerevisiae)	chr2:242577027-242613264W	NM_178326	6.62113	9.82228	4.74263	4.18982	8.81094	6.38802	8.52368	3.82845	3.41659	5.67386	6.42299	2.0984	6.62113	5.98049	2.13809	5.67386
ATG4C	ATG4 autophagy related 4 homolog C (S. cerevisiae)	chr1:63249803-63330049W	NM_032852	0	0.471108	0.9459	0.905198	1.68137	1.18856	0	1.13013	0.992216	0	0.723896	0.645923	0.9459	0.739	0.447348	0.905198
ATG4C	ATG4 autophagy related 4 homolog C (S. cerevisiae)	chr1:63249803-63330049W	NM_178221	0.927419	0.005204	0.950829	0.929913	0	0.398252	1.73685	0.223267	0.504173	1.20674	0.823854	0.572947	0.927419	0.552676	0.447704	0.398252
ATG4D	ATG4 autophagy related 4 homolog D (S. cerevisiae)	chr19:10654647-10664093W	NM_032885	8.98609	12.7067	6.27322	9.52229	10.3951	10.0862	9.77882	9.21588	6.37336	10.6353	8.36131	1.72324	8.98609	10.4333	1.23625	10.0862
ATG5	ATG5 autophagy related 5 homolog (S. cerevisiae)	chr6:106632354-106773695C	NM_004849	10.8962	7.82513	15.9134	14.9935	17.5798	12.1845	14.6469	13.8424	13.0075	7.25938	14.4088	2.30989	14.6469	11.221	3.13874	12.1845
ATG7	ATG7 autophagy related 7 homolog (S. cerevisiae)	chr3:11314010-11599132W	NM_001136031	0	2.19217	2.59789	6.79185	1.85225	0.282884	0	0	1.76551	0	1.24313	1.05546	1.76551	1.85338	2.60153	0.282884
ATG7	ATG7 autophagy related 7 homolog (S. cerevisiae)	chr3:11314010-11599132W	NM_001144912	8.29606	8.16267	4.77224	0	3.8356	4.10124	3.17656	5.133	2.91279	5.67932	4.59865	1.95692	3.8356	4.61525	2.66643	5.133
ATG7	ATG7 autophagy related 7 homolog (S. cerevisiae)	chr3:11314010-11599132W	NM_006395	0	0	2.34901	5.33783	4.87438	4.15648	4.32227	2.80218	3.75396	4.50106	3.05992	1.74562	3.75396	3.35951	1.8681	4.15648
ATG9A	ATG9 autophagy related 9 homolog A (S. cerevisiae)	chr2:220084102-220094361C	NM_001077198	3.6566	20.8649	8.78958	13.9105	3.46434	12.5381	4.0833	2.72875	8.51494	9.85549	5.70175	2.41896	4.0833	11.9795	5.88353	12.5381
ATG9A	ATG9 autophagy related 9 homolog A (S. cerevisiae)	chr2:220084102-220094361C	NM_024085	11.6767	4.43916	6.9675	10.8764	15.2147	0.421379	12.5259	14.0062	7.97519	12.2062	10.872	3.02914	11.6767	8.38987	5.12631	10.8764
ATG9B	ATG9 autophagy related 9 homolog B (S. cerevisiae)	chr7:150709306-150721586C	NM_173681	1.44782	14.8287	0.429575	0.222024	0.635054	0.372369	1.55617	1.05786	0.780078	0.174194	0.969738	0.449937	0.780078	3.33102	5.75757	0.372369
ATHL1	ATH1, acid trehalase-like 1 (yeast)	chr11:289138-295687W	NM_025092	115.78	48.6974	32.1422	18.9453	22.462	7.42903	19.6269	9.7382	91.6704	30.114	56.3363	39.6547	32.1422	22.9848	15.1376	18.9453
ATIC	5-aminoimidazole-4-carboxamide ribonucleotide formyltransferase/IMP cyclohydrolase	chr2:216176679-216214499W	NM_004044	25.3028	11.0226	26.3212	14.6649	23.1305	14.0475	24.7457	11.2145	16.9616	13.977	23.2923	3.32966	24.7457	12.9853	1.54406	13.977
ATL1	atlastin GTPase 1	chr14:50999800-51099782W	NM_001127713	0	0	0.319469	0.188506	0	0.09862	0	0.141189	0.234286	0	0.110751	0.138291	0	0.085663	0.0755036	0.09862
ATL1	atlastin GTPase 1	chr14:50999800-51099782W	NM_015915	0	0	0.10545	0	4.96134	5.32234	0	4.35413	2.40838	0	1.49503	1.96218	0.10545	1.93529	2.38993	0
ATL1	atlastin GTPase 1	chr14:50999800-51099782W	NM_181598	4.20491	1.47255	2.73039	2.69602	0.106216	0	3.64585	0.04546	0	2.01813	2.13747	1.76612	2.73039	1.24643	1.07181	1.47255
ATL2	atlastin GTPase 2	chr2:38522031-38604432C	NM_001135673	0.006545	3.38459	4.24543	5.51799	0	3.25346	1.55977	2.75723	3.28382	2.49536	1.81911	1.7143	1.55977	3.48173	1.06825	3.25346
ATL2	atlastin GTPase 2	chr2:38522031-38604432C	NM_022374	3.69246	0	5.13335	3.50739	6.60629	4.45016	5.51582	3.85553	5.55003	4.18608	5.29959	0.941002	5.51582	3.19983	1.63092	3.85553
ATL2	atlastin GTPase 2	chr2:38522031-38604432C	NR_024191	1.87381	1.02128	0	0	0.473617	0	0	0.584465	0.419475	2.08074	0.553381	0.689971	0.419475	0.737297	0.774087	0.584465
ATL3	atlastin GTPase 3	chr11:63396437-63439083C	NM_015459	11.523	12.3887	16.3248	12.2638	8.91285	10.6436	17.1048	16.0534	14.683	21.981	13.7097	3.06933	14.683	14.6661	4.06374	12.3887
ATM	ataxia telangiectasia mutated	chr11:108093559-108239826W	NM_000051	1.51662	1.34094	1.3195	1.45621	1.76181	2.37152	3.52326	2.22216	1.68152	1.31999	1.96054	0.795919	1.68152	1.74217	0.457706	1.45621
ATM	ataxia telangiectasia mutated	chr11:108093559-108239826W	NM_138292	0.664612	0	5.00472	2.7036	3.12683	4.02212	2.66319	3.68215	2.91328	1.3015	2.87452	1.38067	2.91328	2.34187	1.50447	2.7036
ATMIN	ATM interactor	chr16:81069458-81080951W	NM_015251	17.2184	13.8733	20.3945	16.9129	18.749	17.6302	18.2947	19.2247	17.1976	11.1719	18.3708	1.17886	18.2947	15.7626	2.87893	16.9129
ATN1	atrophin 1	chr12:7033626-7051482W	NM_001940	62.4992	75.2621	35.7084	52.3009	56.1447	51.504	53.1537	56.0625	38.6043	52.7982	49.2221	10.3443	53.1537	57.5855	8.97344	52.7982
ATOH7	atonal homolog 7 (Drosophila)	chr10:69990386-69991855C	NM_145178	0	0.585013	0.369989	0.140772	0.211864	0.075449	0.14325	0	0.275013	0.270594	0.200023	0.124807	0.211864	0.214366	0.205527	0.140772
ATOH8	atonal homolog 8 (Drosophila)	chr2:85980909-86018505W	NM_032827	10.7544	1.94381	0.536807	4.86096	0.405107	0.580215	0.053884	0.427345	0.48706	3.67554	2.44745	4.1569	0.48706	2.29757	1.73447	1.94381
ATOX1	ATX1 antioxidant protein 1 homolog (yeast)	chr5:151122384-151138210C	NM_004045	26.3567	29.5174	24.3602	24.0011	28.3998	21.9697	34.7367	28.6003	26.1988	20.9211	28.0104	3.59823	26.3567	25.0019	3.46948	24.0011
ATP10A	ATPase, class V, type 10A	chr15:25923862-26108349C	NM_024490	0.069249	0.082184	0.181919	0.482532	0.372038	1.33196	0.694279	0.991805	0.540879	0.025342	0.371673	0.228111	0.372038	0.582764	0.509893	0.482532
ATP10B	ATPase, class V, type 10B	chr5:159990127-160279219C	NM_025153	15.6949	15.4865	14.7314	16.8124	4.64115	3.36666	3.96608	5.84626	25.8078	18.3921	12.9683	8.07188	14.7314	11.9808	6.14125	15.4865
ATP10D	ATPase, class V, type 10D	chr4:47487410-47595503W	NM_020453	4.46667	5.49789	8.81366	9.47162	8.75184	10.1004	8.19003	8.52333	7.01298	10.3138	7.44704	1.62439	8.19003	8.78139	1.75569	9.47162
ATP11A	ATPase, class VI, type 11A	chr13:113344643-113541480W	NM_015205	2.33958	0	0.594849	2.33207	1.63499	0.563263	1.2249	1.73215	2.04825	1.34471	1.56852	0.615663	1.63499	1.19444	0.828371	1.34471
ATP11A	ATPase, class VI, type 11A	chr13:113344643-113541480W	NM_032189	9.57734	13.1948	14.9455	20.2428	5.6788	9.35012	9.62932	9.75879	17.338	18.5716	11.4338	4.17167	9.62932	14.2236	4.46943	13.1948
ATP11B	ATPase, class VI, type 11B	chr3:182511291-182639419W	NM_014616	15.1747	5.80226	15.4642	19.2513	11.9349	10.7732	7.61827	8.89053	18.4097	17.3031	13.7204	3.67613	15.1747	12.4041	5.08871	10.7732
ATP11C	ATPase, class VI, type 11C	chrX:138808506-138914447C	NM_001010986	0	0.786731	0	0	0.396802	0	0.24901	0	0	0	0.129162	0.16495	0	0.157346	0.314692	0
ATP11C	ATPase, class VI, type 11C	chrX:138808506-138914447C	NM_173694	0.740379	0	1.71476	1.23816	0.265526	1.93401	0.374915	0.900966	1.08221	0.802005	0.835559	0.525362	0.740379	0.975028	0.628488	0.900966
ATP12A	ATPase, H+/K+ transporting, nongastric, alpha polypeptide	chr13:25254549-25285921W	NM_001185085	0	0	0.01041	0	0	0.009906	0	0	0.027074	0	0.0074968	0.0105864	0	0.0019812	0.0039624	0
ATP12A	ATPase, H+/K+ transporting, nongastric, alpha polypeptide	chr13:25254549-25285921W	NM_001676	0	0	0	0	0.020964	0	0	0	0.027219	0	0.0096366	0.011967	0	0	0	0
ATP13A1	ATPase type 13A1	chr19:19756012-19774503C	NM_020410	29.9503	31.5084	18.7253	21.2615	26.7632	16.9533	30.1799	24.4078	19.6534	19.0715	25.0544	4.9475	26.7632	22.6405	5.0744	21.2615
ATP13A2	ATPase type 13A2	chr1:17312453-17338423C	NM_001141973	2.92975	3.21289	5.09951	8.07698	1.64603	1.34378	5.24469	1.58538	3.26136	7.631	3.63627	1.36593	3.26136	4.37001	2.91982	3.21289
ATP13A2	ATPase type 13A2	chr1:17312453-17338423C	NM_001141974	0	0	0	0	1.61784	0	0	0	0	0	0.323568	0.647136	0	0	0	0
ATP13A2	ATPase type 13A2	chr1:17312453-17338423C	NM_022089	14.9883	16.4368	5.02073	4.83758	8.2338	9.89282	5.23538	8.11066	6.26071	4.57505	7.94778	3.69923	6.26071	8.77059	4.32522	8.11066
ATP13A3	ATPase type 13A3	chr3:194123405-194188968C	NM_024524	21.5255	15.4949	49.7171	46.6352	28.8282	38.0169	22.3268	27.2824	29.2744	25.8902	30.3344	10.2059	28.8282	30.6639	10.7095	27.2824
ATP13A4	ATPase type 13A4	chr3:193119867-193272696C	NM_032279	2.8193	2.54086	8.36892	7.62749	2.89721	1.38864	2.7967	2.64655	11.6193	8.5953	5.70028	3.65361	2.89721	4.55977	2.9492	2.64655
ATP13A5	ATPase type 13A5	chr3:192992833-193096514C	NM_198505	0.049564	0.058821	0.765286	1.22293	0.010651	0.030345	0	2.81988	1.74206	0.036277	0.513512	0.678901	0.049564	0.833651	1.09345	0.058821
ATP1A1	ATPase, Na+/K+ transporting, alpha 1 polypeptide	chr1:116915795-116947394W	NM_000701	371.953	268.736	107.397	144.57	153.94	25.411	110.13	73.2391	214.433	694.912	191.571	98.1779	153.94	241.374	241.133	144.57
ATP1A1	ATPase, Na+/K+ transporting, alpha 1 polypeptide	chr1:116915795-116947394W	NM_001160233	0	0.818219	0.493739	0.15838	0.749089	0.405931	0	0.798804	0.694604	1.75533	0.387486	0.327615	0.493739	0.787332	0.543901	0.798804
ATP1A1	ATPase, Na+/K+ transporting, alpha 1 polypeptide	chr1:116915795-116947394W	NM_001160234	0	0	498.649	319.356	139.204	143.798	182.961	164.849	429.327	0	250.028	186.148	182.961	125.601	119.133	143.798
ATP1A1OS	ATP1A1 opposite strand	chr1:116935487-116961244C	NR_024124	7.01342	10.0833	7.20116	11.2758	12.1313	1.12817	9.10903	11.0409	20.8984	3.46852	11.2707	5.15349	9.10903	7.39932	4.249	10.0833
ATP1A1OS	ATP1A1 opposite strand	chr1:116935487-116961244C	NR_024125	0	0	1.63325	2.98547	0	0.250033	1.736	0	0	0	0.673851	0.825934	0	0.6471	1.17319	0
ATP1A1OS	ATP1A1 opposite strand	chr1:116935487-116961244C	NR_024126	0	0	0	0	3.63422	0	0	0	2.05283	0	1.13741	1.48008	0	0	0	0
ATP1A1OS	ATP1A1 opposite strand	chr1:116935487-116961244C	NR_027645	87.0621	28.9314	5.27353	17.318	13.3721	0.213898	34.1575	22.9449	35.6233	108.641	35.0977	28.5059	34.1575	35.6098	37.7517	22.9449
ATP1A1OS	ATP1A1 opposite strand	chr1:116935487-116961244C	NR_027646	10.5982	26.5175	20.5849	2.48722	1.25476	0.882232	5.7851	7.57098	4.33647	15.1143	8.51188	6.74752	5.7851	10.5144	9.41419	7.57098
ATP1A2	ATPase, Na+/K+ transporting, alpha 2 polypeptide	chr1:160085520-160113372W	NM_000702	0	0	0.021365	0.015174	0.674408	0.040663	0.057904	0.039362	0.018527	0	0.154441	0.26066	0.021365	0.0190398	0.0180029	0.015174
ATP1A3	ATPase, Na+/K+ transporting, alpha 3 polypeptide	chr19:42470736-42498382C	NM_152296	1.81207	3.63469	2.05246	0.880451	8.24344	3.13029	4.46492	3.28729	1.25302	0.672482	3.56518	2.5847	2.05246	2.32104	1.27336	3.13029
ATP1B1	ATPase, Na+/K+ transporting, beta 1 polypeptide	chr1:169075947-169101960W	NM_001677	148.918	691.786	267.43	932.214	359.971	424.211	236.781	386.614	541.869	1228.3	310.994	133.698	267.43	732.626	316.874	691.786
ATP1B2	ATPase, Na+/K+ transporting, beta 2 polypeptide	chr17:7554254-7561089W	NM_001678	2.71842	0.838805	3.10138	1.2359	13.2902	2.08038	7.37844	4.0384	3.05598	1.81059	5.90889	4.07047	3.10138	2.00081	1.10721	1.81059
ATP1B3	ATPase, Na+/K+ transporting, beta 3 polypeptide	chr3:141595470-141645382W	NM_001679	18.7706	46.5256	12.2123	40.9068	10.2735	16.2603	41.8201	18.3474	34.8253	24.8653	23.5804	12.5585	18.7706	29.3811	12.1743	24.8653
ATP1B4	ATPase, Na+/K+ transporting, beta 4 polypeptide	chrX:119495940-119517104W	NM_012069	0	0.045157	0	0	0	0	0	0	0	0	0	0	0	0.0090314	0.0180628	0
ATP2A1	ATPase, Ca++ transporting, cardiac muscle, fast twitch 1	chr16:28889809-28915830W	NM_004320	0.56355	0.547209	0.29664	0.198795	0.248253	0.240471	0	0.121449	0.557356	0.132998	0.33316	0.211131	0.29664	0.248184	0.15572	0.198795
ATP2A1	ATPase, Ca++ transporting, cardiac muscle, fast twitch 1	chr16:28889809-28915830W	NM_173201	0	0	0	0.071254	0.049596	0	0.301342	0	0	0.320782	0.0701876	0.117163	0	0.0784072	0.12429	0
ATP2A2	ATPase, Ca++ transporting, cardiac muscle, slow twitch 2	chr12:110719032-110788895W	NM_001135765	0	9.04928	0	1.20244	0	0	0	0	0	5.46842	0	0	0	3.14403	3.57252	1.20244
ATP2A2	ATPase, Ca++ transporting, cardiac muscle, slow twitch 2	chr12:110719032-110788895W	NM_001681	16.5724	54.097	0	6.14459	0	0	0	3.50688	3.21872	20.4626	3.95823	6.42911	0	16.8422	19.8845	6.14459
ATP2A2	ATPase, Ca++ transporting, cardiac muscle, slow twitch 2	chr12:110719032-110788895W	NM_170665	14.9246	0	25.9725	26.9684	35.2769	37.1121	36.0506	35.772	24.4852	12.0186	27.3419	7.78499	25.9725	22.3742	14.3224	26.9684
ATP2A3	ATPase, Ca++ transporting, ubiquitous	chr17:3827169-3867736C	NM_005173	2.54606	44.9908	30.1349	22.7462	73.9513	10.3961	6.13134	7.77534	2.0817	2.2738	22.9691	27.5224	6.13134	17.6365	15.2319	10.3961
ATP2A3	ATPase, Ca++ transporting, ubiquitous	chr17:3827169-3867736C	NM_174953	60.127	0	0	1.22804	1.41263	6.72455	0	0	2.72893	18.6297	12.8537	23.6584	1.41263	5.31647	7.10592	1.22804
ATP2A3	ATPase, Ca++ transporting, ubiquitous	chr17:3827169-3867736C	NM_174954	0	0	0	0	0.709969	0	0	0	0	0	0.141994	0.283988	0	0	0	0
ATP2A3	ATPase, Ca++ transporting, ubiquitous	chr17:3827169-3867736C	NM_174955	0	5.28244	2.88107	1.73264	3.58752	39.2644	101.729	64.7142	27.9164	0	27.2228	38.5846	3.58752	22.1987	25.6773	5.28244
ATP2A3	ATPase, Ca++ transporting, ubiquitous	chr17:3827169-3867736C	NM_174956	0	0	0.933015	0.818906	1.39415	8.6011	6.32318	0	1.92085	0	2.11424	2.19711	1.39415	1.884	3.37349	0
ATP2A3	ATPase, Ca++ transporting, ubiquitous	chr17:3827169-3867736C	NM_174957	2.54263	15.3118	17.1663	8.37046	57.0013	6.96695	6.12308	7.76486	1.86007	0	16.9387	20.7685	6.12308	7.68282	4.8625	7.76486
ATP2A3	ATPase, Ca++ transporting, ubiquitous	chr17:3827169-3867736C	NM_174958	0	7.04994	0	0	2.87768	7.03446	0	0	0	0	0.575537	1.15107	0	2.81688	3.44996	0
ATP2B1	ATPase, Ca++ transporting, plasma membrane 1	chr12:89981828-90049844C	NM_001682	7.5916	2.63308	8.61589	5.65506	7.99627	12.8961	13.0815	13.7403	5.77143	4.48035	8.61134	2.42758	7.99627	7.88097	4.55065	5.65506
ATP2B2	ATPase, Ca++ transporting, plasma membrane 2	chr3:10365708-10547268C	NM_001683	0.102626	0.121795	0.022008	0.023446	0.180845	0.054454	0.262447	0.081095	0.148864	0.210319	0.143358	0.0800034	0.148864	0.0982218	0.0646867	0.081095
ATP2B3	ATPase, Ca++ transporting, plasma membrane 3	chrX:152801580-152848387W	NM_001001344	0.028217	0.133952	0	0.038679	0	0.018257	0	0	0	0.020653	0.0056434	0.0112868	0	0.0423082	0.0474324	0.020653
ATP2B3	ATPase, Ca++ transporting, plasma membrane 3	chrX:152801580-152848387W	NM_021949	0	0	0.047276	0	0.088827	0.02716	0.048048	0.119762	0.038434	0	0.044517	0.0282921	0.047276	0.0293844	0.046397	0
ATP2B4	ATPase, Ca++ transporting, plasma membrane 4	chr1:203595928-203713207W	NM_001001396	1.31092	0.801627	0.741425	0.232443	0.741883	0	1.96036	0.479687	0.787089	1.4615	1.10833	0.477304	0.787089	0.595051	0.508386	0.479687
ATP2B4	ATPase, Ca++ transporting, plasma membrane 4	chr1:203595928-203713207W	NM_001684	19.4204	9.87374	37.2235	23.4749	13.152	17.6143	23.0581	20.6211	29.678	25.0512	24.5064	8.31091	23.0581	19.327	5.36551	20.6211
ATP2C1	ATPase, Ca++ transporting, type 2C, member 1	chr3:130613434-130735553W	NM_001001485	0	3.06236	0.348053	0	0.553616	0.291289	0	0.519763	0	0	0.180334	0.23023	0	0.774683	1.16038	0.291289
ATP2C1	ATPase, Ca++ transporting, type 2C, member 1	chr3:130613434-130735553W	NM_001001486	0.408073	4.5325	6.1444	7.35403	2.63497	8.142	10.105	10.8666	9.62739	6.22645	5.78396	3.80498	6.1444	7.42431	2.10554	7.35403
ATP2C1	ATPase, Ca++ transporting, type 2C, member 1	chr3:130613434-130735553W	NM_001001487	8.62727	1.38442	5.23328	5.23468	1.60966	5.42772	5.61432	6.04493	3.54095	9.51975	4.9251	2.3317	5.23328	5.5223	2.58714	5.42772
ATP2C1	ATPase, Ca++ transporting, type 2C, member 1	chr3:130613434-130735553W	NM_014382	6.854	4.0443	14.7194	11.6494	16.923	14.0462	8.31679	9.00334	8.70457	4.85399	11.1036	3.96283	8.70457	8.71945	3.84287	9.00334
ATP2C2	ATPase, Ca++ transporting, type 2C, member 2	chr16:84402133-84497792W	NM_014861	3.96144	0.984746	0.482167	1.07626	1.96721	0.409683	0.94897	1.77666	0.903452	4.79976	1.65265	1.25347	0.94897	1.80942	1.55693	1.07626
ATP4A	ATPase, H+/K+ exchanging, alpha polypeptide	chr19:36041095-36054560C	NM_000704	1.47612	0.060408	0.458458	1.22103	0.021877	0.031163	0	0.020111	0.028398	0	0.396971	0.566123	0.028398	0.266542	0.477642	0.031163
ATP4B	ATPase, H+/K+ exchanging, beta polypeptide	chr13:114303123-114312513C	NM_000705	0	0	0.051937	0	0	0	0	0.047844	0	0	0.0103874	0.0207748	0	0.0095688	0.0191376	0
ATP5A1	ATP synthase, H+ transporting, mitochondrial F1 complex, alpha subunit 1, cardiac muscle	chr18:43664110-43684199C	NM_004046	55.4011	45.3872	99.0133	78.7667	65.6456	62.9855	74.3708	71.612	62.913	93.2346	71.4687	15.0493	65.6456	70.3972	15.9593	71.612
ATP5B	ATP synthase, H+ transporting, mitochondrial F1 complex, beta polypeptide	chr12:57031961-57039852C	NM_001686	136.777	92.6066	188.488	162.999	143.477	109.765	121.932	142.06	164.172	214.551	150.969	23.1635	143.477	144.396	42.7896	142.06
ATP5C1	ATP synthase, H+ transporting, mitochondrial F1 complex, gamma polypeptide 1	chr10:7830093-7849755W	NM_001001973	64.3032	8.96049	28.1407	14.9384	10.1252	23.5034	9.78132	15.7178	16.6686	30.5942	25.8038	20.365	16.6686	18.7429	7.5158	15.7178
ATP5C1	ATP synthase, H+ transporting, mitochondrial F1 complex, gamma polypeptide 1	chr10:7830093-7849755W	NM_005174	8.66317	27.8063	45.6157	34.0592	31.2204	0.432279	34.0314	24.4776	35.4605	33.9522	30.9982	12.1794	34.0314	24.1455	12.4119	27.8063
ATP5D	ATP synthase, H+ transporting, mitochondrial F1 complex, delta subunit	chr19:1241749-1244823W	NM_001001975	48.0325	54.3907	17.9711	20.1226	13.9396	3.86252	2.95822	2.76519	7.86385	11.7257	18.1531	15.7944	13.9396	18.5733	18.9657	11.7257
ATP5D	ATP synthase, H+ transporting, mitochondrial F1 complex, delta subunit	chr19:1241749-1244823W	NM_001687	15.0503	21.858	14.5498	11.7357	18.5734	11.4056	15.8051	17.9831	12.0988	19.7466	15.2155	2.08841	15.0503	16.5458	4.24473	17.9831
ATP5E	ATP synthase, H+ transporting, mitochondrial F1 complex, epsilon subunit	chr20:57603734-57607422C	NM_001001977	0	0	0	3.57434	1.93524	0	0	2.76264	7.07304	10.9633	1.80166	2.74019	0	3.46006	4.01851	2.76264
ATP5E	ATP synthase, H+ transporting, mitochondrial F1 complex, epsilon subunit	chr20:57603734-57607422C	NM_006886	78.3847	121.45	66.4914	43.3939	98.0951	147.968	88.3314	113.743	39.6852	59.2146	74.1975	20.1935	78.3847	97.1539	39.4388	113.743
ATP5EP2	ATP synthase, H+ transporting, mitochondrial F1 complex, epsilon subunit pseudogene 2	chr13:28519343-28519709W	NR_002162	82.9269	107.203	99.0805	101.607	203.455	84.9197	156.069	190.539	79.1739	90.6821	124.141	48.2882	99.0805	114.99	38.5812	101.607
ATP5F1	ATP synthase, H+ transporting, mitochondrial Fo complex, subunit B1	chr1:111991743-112004523W	NM_001688	40.1753	17.9758	82.9079	30.0297	76.5804	21.6112	50.0612	38.3615	52.8809	31.837	60.5211	16.3756	52.8809	27.963	7.31436	30.0297
ATP5G1	ATP synthase, H+ transporting, mitochondrial Fo complex, subunit C1 (subunit 9)	chr17:46970148-46973230W	NM_001002027	0.816395	9.74542	14.5654	7.72032	14.0965	13.2193	13.5738	17.4571	10.7659	21.4397	10.7636	5.14599	13.5738	13.9164	5.00823	13.2193
ATP5G1	ATP synthase, H+ transporting, mitochondrial Fo complex, subunit C1 (subunit 9)	chr17:46970148-46973230W	NM_005175	9.68037	6.67045	1.07336	4.36532	0.976658	1.8803	0	0	2.25298	5.39118	2.79667	3.51524	1.07336	3.66145	2.41331	4.36532
ATP5G2	ATP synthase, H+ transporting, mitochondrial Fo complex, subunit C2 (subunit 9)	chr12:54058945-54070512C	NM_001002031	5.11446	8.16767	18.1513	10.0371	46.3624	16.1597	26.6826	27.0123	31.7636	11.3308	25.6149	13.7505	26.6826	14.5415	6.77296	11.3308
ATP5G2	ATP synthase, H+ transporting, mitochondrial Fo complex, subunit C2 (subunit 9)	chr12:54058945-54070512C	NM_005176	53.1703	50.3557	34.4323	41.8535	15.0768	14.5973	42.7201	25.6207	20.6587	64.0602	33.2116	13.9764	34.4323	39.2975	17.5452	41.8535
ATP5G3	ATP synthase, H+ transporting, mitochondrial Fo complex, subunit C3 (subunit 9)	chr2:176040987-176046490C	NM_001002258	7.18866	3.5812	2.37155	4.17027	7.55677	4.69239	2.45293	2.67705	2.25001	2.11892	4.36398	2.46022	2.45293	3.44796	0.943266	3.5812
ATP5G3	ATP synthase, H+ transporting, mitochondrial Fo complex, subunit C3 (subunit 9)	chr2:176040987-176046490C	NM_001689	12.6869	13.2482	22.1705	16.8202	14.115	9.87657	18.4174	17.4449	17.8254	29.9764	17.043	3.35683	17.8254	17.4733	6.81641	16.8202
ATP5H	ATP synthase, H+ transporting, mitochondrial Fo complex, subunit d	chr17:73034955-73043074C	NM_001003785	0	2.67241	0	0	0	9.61529	15.8516	10.3758	0	10.3158	3.17032	6.34063	0	6.59587	4.38502	9.61529
ATP5H	ATP synthase, H+ transporting, mitochondrial Fo complex, subunit d	chr17:73034955-73043074C	NM_006356	31.4547	19.067	36.1632	32.5374	46.8163	24.4258	32.8725	38.1194	46.3089	41.8257	38.7231	6.58265	36.1632	31.195	8.4341	32.5374
ATP5I	ATP synthase, H+ transporting, mitochondrial Fo complex, subunit E	chr4:666226-668122C	NM_007100	48.4428	68.8694	39.931	45.8831	67.0162	40.986	58.3635	53.0326	58.2755	66.8495	54.4058	9.32454	58.2755	55.1241	11.1002	53.0326
ATP5J	ATP synthase, H+ transporting, mitochondrial Fo complex, subunit F6	chr21:27096792-27107965C	NM_001003696	2.65243	9.12695	3.24506	7.25689	3.12693	4.39831	2.75812	2.19511	0	12.3094	2.35651	1.19875	2.75812	7.05734	3.53891	7.25689
ATP5J	ATP synthase, H+ transporting, mitochondrial Fo complex, subunit F6	chr21:27096792-27107965C	NM_001003697	4.35494	0	4.52791	3.73527	0	4.12947	0	8.75946	8.42555	6.8593	3.46168	3.17935	4.35494	4.6967	2.98288	4.12947
ATP5J	ATP synthase, H+ transporting, mitochondrial Fo complex, subunit F6	chr21:27096792-27107965C	NM_001003701	5.93642	0	3.70548	0	3.12666	0	0	0	7.5998	2.0179	4.07367	2.58962	3.70548	0.403579	0.807159	0
ATP5J	ATP synthase, H+ transporting, mitochondrial Fo complex, subunit F6	chr21:27096792-27107965C	NM_001003703	8.46951	7.16192	6.49681	7.26438	12.4398	5.35401	10.9726	4.65418	4.44157	8.02848	8.56406	2.90173	8.46951	6.49259	1.27112	7.16192
ATP5J	ATP synthase, H+ transporting, mitochondrial Fo complex, subunit F6	chr21:27096792-27107965C	NM_001685	6.83827	2.13276	9.80424	17.1755	21.8057	6.71521	13.6468	9.47007	4.62804	3.73611	11.3446	6.04195	9.80424	7.84592	5.3007	6.71521
ATP5J2	ATP synthase, H+ transporting, mitochondrial Fo complex, subunit F2	chr7:99055785-99063808C	NM_001003713	37.2459	22.4691	56.9629	37.5135	46.3971	66.7363	56.1388	58.2005	51.2457	67.2705	49.5981	7.24652	51.2457	50.438	17.6552	58.2005
ATP5J2	ATP synthase, H+ transporting, mitochondrial Fo complex, subunit F2	chr7:99055785-99063808C	NM_001003714	2.01915	0	0.248857	1.09798	0.988177	0	0	5.14288	0	12.1257	0.651236	0.77393	0.248857	3.67331	4.63079	1.09798
ATP5J2	ATP synthase, H+ transporting, mitochondrial Fo complex, subunit F2	chr7:99055785-99063808C	NM_001039178	16.1132	28.8009	0	0	0	0.524384	0	0	0	12.5656	3.22264	6.44528	0	8.37819	11.2844	0.524384
ATP5J2	ATP synthase, H+ transporting, mitochondrial Fo complex, subunit F2	chr7:99055785-99063808C	NM_004889	0	3.55134	9.2515	6.41315	0.877197	11.3493	3.87957	0.847858	3.5079	0	3.50323	3.23583	3.5079	4.43234	4.12405	3.55134
ATP5L	ATP synthase, H+ transporting, mitochondrial Fo complex, subunit G	chr11:118272104-118280561W	NM_006476	44.8486	53.5471	39.6334	38.9106	69.9985	38.7118	53.9439	43.8974	29.5189	43.7342	47.5886	13.7106	44.8486	43.7602	5.38158	43.7342
ATP5L2	ATP synthase, H+ transporting, mitochondrial Fo complex, subunit G2	chr22:43013847-43045405C	NM_001165877	11.4209	8.05394	24.5448	20.6783	37.5609	10.0379	27.8532	23.806	19.1878	17.1925	24.1135	8.72203	24.5448	15.9537	6.04843	17.1925
ATP5O	ATP synthase, H+ transporting, mitochondrial F1 complex, O subunit	chr21:35275758-35288158C	NM_001697	44.3325	32.5827	39.5728	34.2921	47.0546	27.1877	31.1289	35.5648	39.8619	43.9774	40.3901	5.41619	39.8619	34.7209	5.43874	34.2921
ATP5S	ATP synthase, H+ transporting, mitochondrial Fo complex, subunit s (factor B)	chr14:50779047-50792668W	NM_001003803	0.518739	0.870747	1.14445	1.05078	1.06919	1.09824	1.45989	1.45121	0.976324	1.21396	1.03372	0.304511	1.06919	1.13698	0.192082	1.09824
ATP5S	ATP synthase, H+ transporting, mitochondrial Fo complex, subunit s (factor B)	chr14:50779047-50792668W	NM_001003805	0.042492	0.563054	0	0	0	0.278158	0	0.397732	0	0	0.0084984	0.0169968	0	0.247789	0.221629	0.278158
ATP5S	ATP synthase, H+ transporting, mitochondrial Fo complex, subunit s (factor B)	chr14:50779047-50792668W	NM_015684	0.291784	0	0.682439	0.86054	0.601405	0.570876	0.797056	0.816284	0.511111	0.650067	0.576759	0.170779	0.601405	0.579553	0.30852	0.650067
ATP5SL	ATP5S-like	chr19:41937224-41945843C	NM_001167867	2.1222	0	0	0	0.802631	0	0.927108	0.481191	0	0	0.770387	0.779742	0.802631	0.0962382	0.192476	0
ATP5SL	ATP5S-like	chr19:41937224-41945843C	NM_001167868	0	0	0	0	0	1.10811	0	0.289969	0.447652	0	0.0895304	0.179061	0	0.279615	0.4292	0
ATP5SL	ATP5S-like	chr19:41937224-41945843C	NM_001167869	3.22768	0	7.03689	7.08195	4.20564	4.16954	8.5059	8.53598	3.38782	9.55783	5.27279	2.11846	4.20564	5.86906	3.45036	7.08195
ATP5SL	ATP5S-like	chr19:41937224-41945843C	NM_001167870	5.3561	0	0	3.87411	4.89282	0	0	0	4.60787	2.88558	2.97136	2.43783	4.60787	1.35194	1.68503	0
ATP5SL	ATP5S-like	chr19:41937224-41945843C	NM_001167871	8.55478	2.89522	6.55859	7.85664	6.26594	7.16541	3.04364	3.40865	5.10234	0	5.90506	1.81165	6.26594	4.26518	2.90214	3.40865
ATP5SL	ATP5S-like	chr19:41937224-41945843C	NM_018035	0	13.9416	0.07932	0	0	0	1.08076	0	0	0	0.232017	0.425484	0	2.78831	5.57663	0
ATP5SL	ATP5S-like	chr19:41937224-41945843C	NR_030765	0	0	0	0	0	0	1.17045	0	0	4.74875	0.23409	0.46818	0	0.94975	1.8995	0
ATP6AP1	ATPase, H+ transporting, lysosomal accessory protein 1	chrX:153656978-153664862W	NM_001183	126.352	60.8411	87.6552	104.483	228.823	118.298	146.196	136.823	110.721	95.1952	139.949	48.3972	126.352	103.128	25.3709	104.483
ATP6AP1L	ATPase, H+ transporting, lysosomal accessory protein 1-like	chr5:81601166-81614146W	NM_001017971	2.15377	1.42003	3.90028	2.5696	3.08561	2.4907	1.39087	1.51279	2.53669	1.22607	2.61344	0.84744	2.53669	1.84384	0.568507	1.51279
ATP6AP2	ATPase, H+ transporting, lysosomal accessory protein 2	chrX:40440216-40465886W	NM_005765	77.3965	50.6299	70.3444	58.1839	125.173	75.9843	74.6444	71.3278	59.167	63.0035	81.3451	22.7785	74.6444	63.8259	9.06364	63.0035
ATP6V0A1	ATPase, H+ transporting, lysosomal V0 subunit a1	chr17:40610862-40674596W	NM_001130020	4.96705	2.91267	4.95649	3.0506	6.85906	6.27899	15.8025	4.54056	3.51504	0	7.22002	4.42074	4.96705	3.35656	2.07363	3.0506
ATP6V0A1	ATPase, H+ transporting, lysosomal V0 subunit a1	chr17:40610862-40674596W	NM_001130021	3.82357	0	6.29852	3.73121	10.6372	3.10298	20.1072	20.1949	4.29928	0	9.03317	6.03714	6.29852	5.40582	7.5534	3.10298
ATP6V0A1	ATPase, H+ transporting, lysosomal V0 subunit a1	chr17:40610862-40674596W	NM_005177	14.2459	17.2622	8.687	13.4229	26.8504	20.3744	0.099893	9.92423	11.6218	16.3125	12.301	8.69318	11.6218	15.4592	3.5474	16.3125
ATP6V0A2	ATPase, H+ transporting, lysosomal V0 subunit a2	chr12:124196865-124246299W	NM_012463	2.02238	2.35081	4.2271	3.99693	2.83388	5.11098	5.85297	4.17032	2.6198	3.32542	3.51122	1.37596	2.83388	3.79089	0.918645	3.99693
ATP6V0A4	ATPase, H+ transporting, lysosomal V0 subunit a4	chr7:138391040-138482941C	NM_130841	0	0	0.037717	0	0	0.011964	0.034074	0	0	0	0.0143582	0.0176228	0	0.0023928	0.0047856	0
ATP6V0B	ATPase, H+ transporting, lysosomal 21kDa, V0 subunit b	chr1:44440602-44443971W	NM_001039457	12.5635	35.3271	0.61915	1.03505	1.1349	2.14523	4.77979	10.4444	0.934215	12.0395	4.00631	4.53827	1.1349	12.1983	12.359	10.4444
ATP6V0B	ATPase, H+ transporting, lysosomal 21kDa, V0 subunit b	chr1:44440602-44443971W	NM_004047	19.9768	12.0621	45.8314	48.752	84.0625	59.0067	66.5016	58.1258	49.7927	31.5232	53.233	21.4434	49.7927	41.894	17.8933	48.752
ATP6V0C	ATPase, H+ transporting, lysosomal 16kDa, V0 subunit c	chr16:2563953-2570218W	NM_001694	162.244	191.17	85.5245	136.175	177.431	137.993	126.212	135.48	93.6167	121.785	129.006	36.3336	126.212	144.521	24.0294	136.175
ATP6V0D1	ATPase, H+ transporting, lysosomal 38kDa, V0 subunit d1	chr16:67471917-67515089C	NM_004691	66.2792	110.264	44.1412	76.4297	74.2236	109.238	68.6585	80.0816	39.1106	57.6811	58.4826	14.093	66.2792	86.7388	20.2711	80.0816
ATP6V0D2	ATPase, H+ transporting, lysosomal 38kDa, V0 subunit d2	chr8:87111139-87166454W	NM_152565	0	0	0.409798	0.279406	0.47636	0.366578	0.710812	0.2265	0.724954	0	0.464385	0.26359	0.47636	0.174497	0.149334	0.2265
ATP6V0E1	ATPase, H+ transporting, lysosomal 9kDa, V0 subunit e1	chr5:172410763-172461900W	NM_003945	66.547	94.0896	103.953	109.474	146.407	91.125	107.08	116.206	106.51	120.565	106.099	25.2778	106.51	106.292	11.7564	109.474
ATP6V0E2	ATPase, H+ transporting V0 subunit e2	chr7:149570057-149577786W	NM_001100592	0	0	0	0	0	0.397497	0	0	0	0	0	0	0	0.0794994	0.158999	0
ATP6V0E2	ATPase, H+ transporting V0 subunit e2	chr7:149570057-149577786W	NM_145230	22.3288	24.8432	21.0918	21.9233	41.5721	24.2137	34.2981	33.0564	21.2441	15.2728	28.107	8.35867	22.3288	23.8619	5.7124	24.2137
ATP6V1A	ATPase, H+ transporting, lysosomal 70kDa, V1 subunit A	chr3:113465908-113530901W	NM_001690	20.4184	16.3124	31.7489	25.3629	43.0312	38.7178	27.2427	31.8439	20.8658	23.4447	28.6614	8.32772	27.2427	27.1363	7.61872	25.3629
ATP6V1B1	ATPase, H+ transporting, lysosomal 56/58kDa, V1 subunit B1	chr2:71162998-71192560W	NM_001692	3.55207	1.38669	0.390894	0.42711	1.8079	0.45783	0.516122	0.701707	1.043	0.718372	1.462	1.15806	1.043	0.738342	0.34573	0.701707
ATP6V1B2	ATPase, H+ transporting, lysosomal 56/58kDa, V1 subunit B2	chr8:20054704-20079205W	NM_001693	37.309	25.0188	39.0532	38.4959	113.156	88.8757	70.9368	71.9035	47.5933	24.0817	61.6096	28.4245	47.5933	49.6751	26.1485	38.4959
ATP6V1C1	ATPase, H+ transporting, lysosomal 42kDa, V1 subunit C1	chr8:104033248-104085284W	NM_001695	12.3407	9.59417	15.5416	15.2144	18.5981	21.8137	17.6959	13.9998	12.29	13.8682	15.2933	2.62652	15.5416	14.8981	3.94777	13.9998
ATP6V1C2	ATPase, H+ transporting, lysosomal 42kDa, V1 subunit C2	chr2:10861775-10925228W	NM_001039362	0	0	0	0	0	12.4733	0	0	0	0	0	0	0	2.49466	4.98932	0
[truncated: 27,777 more rows]
