# Supplementary material for: The Human Pancreatic Islet Transcriptome: Expression of Candidate Genes for Type 1 Diabetes and the Impact of Pro-Inflammatory Cytokines
Source: PLoS Genet. 2012 Mar 8;8(3):e1002552. doi: 10.1371/journal.pgen.1002552 (PMC3297576; doi:10.1371/journal.pgen.1002552)
Supplement: Dataset S1 — RPKM data and lists of cytokine-modified and human islet-specific genes. Includes “table_RPKM.xlsx” (detected transcripts with their expression levels), “ctrl_cyt_expr.up.xlsx” (list of upregulated genes), “ctrl_cyt_expr.down.xlsx” (list of downregulated genes), “ctrl_cyt_AS_up.xlsx” (list of upregulated splicing isoforms), “ctrl_cyt_AS_down.xlsx” (list of downregulated splicing isoforms) and “Legends.docx” (explanation of the tables). (ZIP) [file pgen.1002552.s001.zip › ctrl_cyt_AS_down.xlsx]

## Sheet: ctrl_cyt_AS_down
genomic location	RefSeqID	gene name	description transcript	Ndown	median delta	Escore	delta1	p-value1	delta2	p-value2	delta3	p-value3	delta4	p-value4	delta5	p-value5
chr18:56338618-56417370W	NM_006785	MALT1	mucosa associated lymphoid tissue lymphoma translocation gene 1, transcript variant 1	4	-1	Inf	-1	1.91073e-38	-0.0406221	0.0479838	0	1	-1	0	-1	1.7157e-82
chr10:72432559-72522193W	NM_139155	ADAMTS14	ADAM metallopeptidase with thrombospondin type 1 motif, 14, transcript variant 1	4	-1	61.1641	0	1	-1	6.43833e-31	-1	9.42099e-46	-1	4.27754e-53	-1	5.88543e-06
chr1:12290113-12572096W	NM_018156	VPS13D	vacuolar protein sorting 13 homolog D (S. cerevisiae), transcript variant 2	5	-0.809917	Inf	-1	0	-0.0485493	5.91009e-09	-0.426648	0	-1	0	-0.809917	0
chr22:48885288-49147742W	NM_015381	FAM19A5	family with sequence similarity 19 (chemokine (C-C motif)-like), member A5, transcript variant 2	4	-0.717799	30.4324	-1	2.48326e-21	-0.0236318	0.68074	-0.565789	3.87969e-24	-0.807692	1.18045e-17	-0.627907	1.06679e-05
chr14:32546495-32628932W	NM_001030055	ARHGAP5	Rho GTPase activating protein 5, transcript variant 1	4	-0.716602	Inf	-0.939935	0	0.0169725	0.0557394	-0.510221	0	-0.312168	0	-0.922983	0
chr10:90750288-90775541W	NM_152872	FAS	Fas (TNF receptor superfamily, member 6), transcript variant 3	4	-0.682436	43.1064	-1	3.57838e-16	-0.123077	2.26351e-09	-0.0562785	0.0514357	-0.874074	3.73594e-62	-0.490798	1.59761e-07
chr14:69726681-69821190W	NM_001168368	GALNTL1	UDP-N-acetyl-alpha-D-galactosamine:polypeptide N-acetylgalactosaminyltransferase-like 1, transcript variant 1	4	-0.673092	17.0601	0.387879	0.0538462	-0.626886	2.38754e-20	-0.780069	2.51936e-12	-0.246214	0.0253144	-0.719298	0.00109813
chr3:121613171-121663034W	NM_021082	SLC15A2	solute carrier family 15 (H+/peptide transporter), member 2, transcript variant 1	4	-0.622869	47.0005	0	1	-0.676056	4.33749e-54	-0.344	1.23462e-13	-0.59	7.03875e-11	-0.655738	2.30942e-26
chr7:129932974-129964019W	NM_016352	CPA4	carboxypeptidase A4, transcript variant 1	4	-0.622696	71.4166	-0.478873	1.61711e-42	-1	1.52398e-73	-0.438596	3.21387e-17	-0.76652	1.05209e-24	0	1
chr5:149823794-149829319C	NM_001025071	RPS14	ribosomal protein S14, transcript variant 1	5	-0.622491	Inf	-0.73403	0	-0.622491	0	-0.641424	0	-0.141382	1.0187e-23	-0.343714	9.90909e-70
chr2:190648811-190742354W	NM_000534	PMS1	PMS1 postmeiotic segregation increased 1 (S. cerevisiae), transcript variant 1	4	-0.607035	Inf	-1	4.74934e-22	-0.56701	0	0	1	-0.485747	6.3368e-26	-0.647059	3.79947e-19
chr14:105956520-105965584W	NM_001134877	C14orf80	chromosome 14 open reading frame 80, transcript variant 4	4	-0.598809	12.7436	-1	3.28712e-08	-0.186667	2.84004e-05	-0.0605331	0.471353	-0.547619	3.03967e-11	-0.65	1.58982e-05
chr7:73442427-73484234W	NM_001081755	ELN	elastin, transcript variant 5	4	-0.597893	49.5668	-0.638095	5.13944e-28	-0.42439	3.93353e-24	0	1	-0.787234	1.09928e-49	-0.557692	1.04757e-08
chr7:64838768-64865997W	NM_007139	ZNF92	zinc finger protein 92, transcript variant 1	4	-0.58623	Inf	-0.758621	1.25473e-12	-0.413839	4.32539e-31	-0.371894	6.25673e-23	-1	0	-0.208995	0.056895
chrX:101975642-102007368W	NM_001142530	BHLHB9	basic helix-loop-helix domain containing, class B, 9, transcript variant 8	4	-0.570095	73.1601	-1	1.91073e-38	-0.0714286	1.90201e-09	0	1	-0.609756	3.29008e-99	-0.530435	1.14071e-14
chr17:27281947-27333081C	NM_001098635	SEZ6	seizure related 6 homolog (mouse), transcript variant 2	4	-0.559356	Inf	-1	0	0.00311547	0.913376	-0.77142	0	-0.347292	0	-0.139896	1.76581e-05
chr4:7967038-8160559C	NM_001130083	ABLIM2	actin binding LIM protein family, member 2, transcript variant 1	4	-0.558662	Inf	-0.508333	3.41629e-29	-0.608991	2.00883e-80	-0.670633	0	-0.000456959	1	-0.287671	1.81055e-05
chr1:230778202-230829730W	NM_007357	COG2	component of oligomeric golgi complex 2, transcript variant 1	4	-0.553896	Inf	-0.5	9.68322e-33	0	1	-0.607792	0	-0.478234	1.28731e-77	-0.943894	4.31464e-82
chr17:40724329-40729747C	NM_013290	PSMC3IP	PSMC3 interacting protein, transcript variant 1	4	-0.547965	Inf	-0.5	3.07453e-18	0	1	-0.59593	0	-1	0	-0.239264	3.72919e-07
chr18:55212074-55253969C	NM_001012515	FECH	ferrochelatase, nuclear gene encoding mitochondrial protein, transcript variant 1	4	-0.536162	Inf	-0.853147	3.17173e-51	-0.172775	1.31897e-47	-0.739837	0	-0.332487	6.44354e-47	0	1
chr1:75667816-76076799C	NM_001130058	SLC44A5	solute carrier family 44, member 5, transcript variant 2	4	-0.530746	47.5392	-0.160714	0.33064	-0.501051	2.24316e-55	-0.387755	1.16922e-21	-0.56044	1.41553e-25	-0.646154	0.00479699
chr16:2138711-2185899C	NM_001009944	PKD1	polycystic kidney disease 1 (autosomal dominant), transcript variant 1	5	-0.529393	Inf	-1	0	-0.0360132	2.22191e-07	-0.115034	0	-0.529393	0	-0.666458	0
chr7:128470483-128499327W	NM_001458	FLNC	filamin C, gamma, transcript variant 1	4	-0.528523	42.9942	0	1	-0.405063	1.87475e-15	-0.457045	1.39498e-33	-1	2.35372e-43	-0.6	0.000708021
chr12:48055716-48099844C	NM_024604	RPAP3	RNA polymerase II associated protein 3, transcript variant 1	4	-0.515716	47.8084	-1	3.62455e-42	0.0206784	0.41818	-0.113402	5.64119e-16	-0.43633	1.18654e-34	-0.595102	1.51026e-13
chr15:76640529-77176217C	NM_020843	SCAPER	S-phase cyclin A-associated protein in the ER, transcript variant 1	4	-0.511672	Inf	-0.533898	1.87097e-28	0.0288522	0.127564	-0.662664	0	-0.453149	1.03629e-92	-0.489447	3.77282e-17
chr2:62900986-63273619W	NM_001142614	EHBP1	EH domain binding protein 1, transcript variant 2	5	-0.507857	Inf	-0.527397	2.00962e-48	-0.160962	4.33225e-29	-0.621145	0	-0.507857	0	-0.406164	1.16897e-27
chr10:76871393-76941880W	NM_001174156	SAMD8	sterile alpha motif domain containing 8, transcript variant 1	5	-0.506605	Inf	-0.764331	5.08179e-55	-0.0468309	4.37109e-05	-0.0494014	2.7848e-07	-0.587559	0	-0.506605	6.74747e-36
chr10:75196564-75255782C	NM_001142353	PPP3CB	protein phosphatase 3, catalytic subunit, beta isozyme, transcript variant 1	5	-0.506261	Inf	-0.377778	3.59606e-45	-0.506261	0	-0.626445	0	-0.0529841	5.06309e-22	-0.813253	1.0094e-91
chr1:40420784-40435627W	NM_032793	MFSD2A	major facilitator superfamily domain containing 2A, transcript variant 2	4	-0.505131	18.14	0	1	-0.670455	1.934e-15	-0.339806	2.72691e-13	-0.227273	0.000215274	-0.769231	3.58375e-09
chr12:121078422-121105125W	NM_004276	CABP1	calcium binding protein 1, transcript variant 2	4	-0.504628	15.1883	-0.608333	3.16247e-05	-0.741935	4.13501e-08	-0.400922	1.17637e-17	-0.222222	0.000448216	-0.541667	0.151515
chr11:1874200-1913492W	NM_001013255	LSP1	lymphocyte-specific protein 1, transcript variant 4	4	-0.501425	19.4531	-0.6875	2.9845e-09	-0.215928	3.03827e-05	-0.350676	1.9074e-13	-0.652174	3.31265e-17	0.0378788	1
chr17:41878169-41910538C	NM_001932	MPP3	membrane protein, palmitoylated 3 (MAGUK p55 subfamily member 3), transcript variant 1	4	-0.500491	27.3553	-1	1.03117e-17	0	1	-0.521531	9.94995e-34	-0.10219	0.00101676	-0.479452	3.80581e-07
chr1:33116749-33151810W	NM_001135256	RBBP4	retinoblastoma binding protein 4, transcript variant 3	4	-0.497861	Inf	0	1	-0.240479	0	-0.541431	0	-0.454292	0	-0.544946	0
chr19:708953-748330W	NM_002579	PALM	paralemmin, transcript variant 1	5	-0.479339	Inf	-1	1.19061e-27	-0.339443	6.82116e-10	-0.479339	1.89145e-64	-1	0	-0.177419	0.00627121
chr14:35221939-35344853C	NM_182648	BAZ1A	bromodomain adjacent to zinc finger domain, 1A, transcript variant 2	5	-0.478665	Inf	-0.472603	1.58248e-34	-0.0538593	2.00068e-05	-0.488648	0	-1	0	-0.478665	3.78115e-32
chr12:44122414-44152596C	NM_001098614	PUS7L	pseudouridylate synthase 7 homolog (S. cerevisiae)-like, transcript variant 2	5	-0.474786	83.0346	-1	2.43601e-19	-0.474786	3.65622e-63	-0.568683	2.60518e-91	-0.0740741	0.000500192	-0.24629	4.24609e-06
chr7:2552163-2568808W	NM_001040167	LFNG	LFNG O-fucosylpeptide 3-beta-N-acetylglucosaminyltransferase, transcript variant 1	4	-0.472236	55.9769	-0.406102	3.17338e-15	-0.361749	7.96918e-21	-0.855513	1.44931e-76	0.078839	0.243266	-0.53837	3.14396e-11
chr15:70340543-70390256C	NM_001105192	TLE3	transducin-like enhancer of split 3 (E(sp1) homolog, Drosophila), transcript variant 2	4	-0.467345	Inf	0.00837989	0.927024	-0.332418	5.19704e-46	-0.174449	2.05996e-17	-1	0	-0.602273	8.69232e-47
chr11:71709958-71713574W	NM_173042	IL18BP	interleukin 18 binding protein, transcript variant A	4	-0.464114	Inf	-0.451317	2.38976e-16	-0.47691	1.30091e-64	-0.28496	0	-0.571225	3.18026e-92	-0.109804	0.173719
chrX:128674252-128726528W	NM_000276	OCRL	oculocerebrorenal syndrome of Lowe, transcript variant a	4	-0.458611	Inf	-0.187165	8.3018e-08	-0.571984	0	0.0127668	0.193538	-0.345238	0	-0.903122	0
chr1:235294499-235324571C	NM_015014	RBM34	RNA binding motif protein 34, transcript variant 1	4	-0.455391	Inf	-0.518987	5.17735e-15	0.012987	0.654793	-0.619117	0	-0.23689	1.54185e-14	-0.391796	1.12765e-08
chr19:50168399-50177172W	NM_138639	BCL2L12	BCL2-like 12 (proline rich), transcript variant 1	4	-0.453074	Inf	0	1	-0.0628462	0.019896	-0.690958	0	-0.83136	0	-0.21519	6.18925e-16
chr18:3262111-3278280W	NM_001144945	MYL12B	myosin, light chain 12B, regulatory, transcript variant 3	4	-0.45221	Inf	-0.441284	0	-0.133823	1.02259e-54	-0.463135	0	0.0237655	0.0975677	-0.751872	0
chr6:31868776-31913448W	NM_001178063	C2	complement component 2, transcript variant 3	4	-0.44936	54.5709	-0.25	3.03783e-19	-0.0435142	0.251562	-0.505138	2.93151e-65	-0.431508	2.40611e-20	-0.467213	5.87778e-16
chr11:66615997-66725847C	NM_022172	PC	pyruvate carboxylase, nuclear gene encoding mitochondrial protein, transcript variant 2	4	-0.447761	Inf	-1	0	0	1	-0.451923	0	-0.234024	6.76686e-18	-0.443598	1.04019e-17
chr3:9944303-9958082W	NM_153480	IL17RE	interleukin 17 receptor E, transcript variant 1	4	-0.445601	31.4803	0	1	-0.423202	3.78961e-21	-0.100791	0.000175283	-0.468	1.45214e-21	-0.90625	4.53906e-24
chr10:97803159-97820623W	NM_001134376	CCNJ	cyclin J, transcript variant 3	4	-0.435746	58.0238	0	1	-0.0292969	0.000240366	-0.169014	2.78176e-27	-0.898618	1.2246e-79	-0.702479	1.22933e-17
chr18:47808715-47814692C	NM_001101654	CXXC1	CXXC finger protein 1, transcript variant 1	4	-0.43208	Inf	-0.664545	3.95777e-85	-0.250326	9.1188e-43	-0.613835	0	-0.000311551	1	-0.165907	0.000152229
chr11:71900602-71907366W	NM_016729	FOLR1	folate receptor 1 (adult), transcript variant 4	4	-0.427596	15.6444	0	1	-0.24	3.64783e-12	-0.486772	2.91538e-09	-0.61165	7.97124e-12	-0.368421	0.00126013
chr5:134181370-134195424W	NM_152409	C5orf24	chromosome 5 open reading frame 24, transcript variant 2	4	-0.426615	Inf	-0.52921	4.83084e-45	-0.0750994	3.84105e-07	-0.388248	0	-0.0337051	0.0706505	-0.464981	1.35704e-42
chr2:97371669-97405813C	NM_030805	LMAN2L	lectin, mannose-binding 2-like, transcript variant 2	4	-0.422795	48.8377	-0.516129	7.0838e-32	-0.00434617	0.753067	-0.0390926	0.0296156	-0.360087	8.55268e-45	-0.485504	6.59894e-30
chr22:43265772-43411184C	NM_001184971	PACSIN2	protein kinase C and casein kinase substrate in neurons 2, transcript variant 3	4	-0.421327	Inf	-0.324421	0	-0.140007	6.15334e-79	-0.0169141	0.0570614	-0.566864	0	-0.518234	0
chr5:145826873-145891068W	NM_006706	TCERG1	transcription elongation regulator 1, transcript variant 1	5	-0.414226	Inf	-0.414226	1.349e-29	-0.179528	2.65475e-25	-0.677206	0	-0.310574	9.30677e-33	-0.595395	1.14514e-37
chrX:128580480-128657460C	NM_003069	SMARCA1	SWI/SNF related, matrix associated, actin dependent regulator of chromatin, subfamily a, member 1, transcript variant 1	4	-0.410011	Inf	-0.487694	3.26714e-38	-0.332329	0	-0.213026	4.58821e-59	0.0128623	0.348855	-0.586498	2.0445e-93
chr13:39584003-39612252C	NM_025138	C13orf23	chromosome 13 open reading frame 23, transcript variant 1	4	-0.404332	Inf	-0.397339	8.86918e-23	-0.433134	0	-0.411324	0	0	1	-0.240449	9.7303e-24
chr14:60062694-60337557C	NM_206857	RTN1	reticulon 1, transcript variant 2	5	-0.402552	Inf	-0.402552	1.05333e-56	-0.315318	0	-0.435806	0	-0.0298627	9.6899e-11	-0.56032	2.00255e-40
chr1:28995244-29041385W	NM_006582	GMEB1	glucocorticoid modulatory element binding protein 1, transcript variant 1	4	-0.399748	29.7394	-0.737705	4.57264e-22	-0.171041	0.000101819	-0.2959	4.61699e-12	-0.503597	1.22852e-28	0	1
chr15:89055714-89089912C	NM_001144074	DET1	de-etiolated homolog 1 (Arabidopsis), transcript variant 2	4	-0.399496	43.497	0	1	-0.258067	2.25722e-10	-0.540925	2.51932e-59	-0.23093	4.98823e-06	-0.926829	1.24386e-21
chr11:117103404-117156402W	NM_001077239	RNF214	ring finger protein 214, transcript variant 2	4	-0.393574	Inf	0	1	-0.201408	5.64812e-43	-0.241693	2.04594e-26	-0.545455	0	-1	4.16096e-91
chr9:119449581-119463579W	NM_012210	TRIM32	tripartite motif containing 32, transcript variant 1	4	-0.38688	Inf	-1	7.474e-67	-0.0441176	8.23598e-13	-0.000313685	1	-0.727607	0	-0.0461538	0.00183093
chr12:122692210-122712068C	NR_024600	DIABLO	diablo, IAP-binding mitochondrial protein, transcript variant 4	5	-0.382793	Inf	-0.313131	1.16597e-22	-0.387569	0	-0.382793	0	-0.0668887	0.00828319	-0.391667	5.94229e-26
chr19:49199228-49209190W	NM_000511	FUT2	fucosyltransferase 2 (secretor status included), transcript variant 1	4	-0.379207	Inf	-0.336283	1.1175e-15	-0.422131	1.15962e-50	-0.832972	0	-0.141389	6.0983e-06	-0.0354378	0.204876
chr5:34656433-34832716W	NM_001145523	RAI14	retinoic acid induced 14, transcript variant 5	5	-0.3777	Inf	-0.57868	2.07694e-44	-0.3777	0	-0.429001	0	-0.0809472	0.000192854	-0.105209	0.0246002
chr3:136537861-136574732W	NM_001097600	TMEM22	transmembrane protein 22, transcript variant 3	5	-0.376812	73.1694	-0.376812	9.03238e-11	-0.276302	2.8934e-24	-0.398791	4.78455e-89	-0.265071	1.4985e-22	-0.573248	6.94909e-16
chr2:99771418-99779611W	NM_145199	LIPT1	lipoyltransferase 1, nuclear gene encoding mitochondrial protein, transcript variant 5	4	-0.36937	9.81648	-0.540541	1.89978e-05	0.104158	0.0549013	-0.14106	7.54253e-06	-0.198198	3.5196e-07	-0.75	0.000174375
chr2:207630112-207660909W	NM_014929	FASTKD2	FAST kinase domains 2, transcript variant 3	4	-0.362938	82.1561	-1	1.00729e-57	-0.398291	1.9565e-66	-0.295315	8.42175e-43	-0.00698765	0.84337	-0.327586	2.84605e-14
chr2:144703583-145090083C	NM_001006636	GTDC1	glycosyltransferase-like domain containing 1, transcript variant 1	4	-0.359035	26.272	-0.394737	6.10696e-08	-0.323333	4.16823e-30	0	1	-0.229507	5.79177e-07	-0.753247	6.06111e-15
chr12:56146247-56211540C	NR_026722	SARNP	SAP domain containing ribonucleoprotein, transcript variant 3	4	-0.358546	35.0519	-0.668133	4.28418e-15	0.0288649	0.373336	-0.286573	1.65045e-43	-0.301707	9.56334e-11	-0.415385	3.0447e-09
chr3:130745694-131069308W	NM_024800	NEK11	NIMA (never in mitosis gene a)- related kinase 11, transcript variant 1	4	-0.357875	20.5104	-0.268919	0.00566103	-0.330333	3.81436e-17	-0.0774132	0.151181	-0.666667	1.72459e-22	-0.385417	0.000514786
chr3:41240942-41281939W	NM_001904	CTNNB1	catenin (cadherin-associated protein), beta 1, 88kDa, transcript variant 1	4	-0.357057	Inf	-0.460558	0	-0.325649	0	-0.388465	0	-0.195919	0	-0.00114662	0.955004
chr22:41921803-41940479C	NM_138338	POLR3H	polymerase (RNA) III (DNA directed) polypeptide H (22.9kD), transcript variant 1	5	-0.355471	Inf	-0.397366	9.56694e-53	-0.199788	2.58466e-44	-0.197563	1.19491e-46	-0.406407	0	-0.355471	2.16671e-28
chr5:145969070-146461033C	NM_181675	PPP2R2B	protein phosphatase 2, regulatory subunit B, beta, transcript variant 3	4	-0.355009	Inf	-0.454545	9.76221e-06	-0.255474	5.64993e-10	-0.908213	0	-0.137615	0.000656615	0.0689655	1
chr16:79627746-79634622C	NM_001031804	MAF	v-maf musculoaponeurotic fibrosarcoma oncogene homolog (avian), transcript variant 2	4	-0.354898	52.0256	-0.589172	1.2395e-26	-0.237621	1.23687e-26	-0.127099	2.42377e-45	0.0082495	0.786563	-0.472175	3.6485e-17
chr11:71791382-71821827W	NM_001145310	LRTOMT	leucine rich transmembrane and 0-methyltransferase domain containing, transcript variant 6	4	-0.354	52.5947	-0.490713	6.29223e-13	-0.608725	1.19571e-92	-0.0664788	0.0102839	-0.217286	1.51527e-08	0.0474524	0.528358
chr16:337440-402464C	NM_181050	AXIN1	axin 1, transcript variant 2	4	-0.349594	104.48	-0.708	8.05824e-95	-0.366131	1.72284e-68	-0.333056	2.71457e-63	0	1	-0.117343	0.00354323
chrX:19552084-19905744C	NM_001024666	SH3KBP1	SH3-domain kinase binding protein 1, transcript variant 2	4	-0.347662	73.2971	-0.197802	1.23448e-08	-0.353183	3.1887e-60	-0.421353	1.65707e-62	-0.342141	1.05398e-30	0	1
chr22:45559726-45583888W	NM_153645	NUP50	nucleoporin 50kDa, transcript variant 3	5	-0.34678	Inf	-0.845783	0	-0.195793	2.16775e-39	-0.345316	0	-0.408739	1.55612e-84	-0.34678	8.80079e-23
chr2:74710200-74721691W	NR_027749	TTC31	tetratricopeptide repeat domain 31, transcript variant 2	4	-0.344704	Inf	-0.169118	1.42798e-05	-0.0328662	0.272137	-0.69682	0	-0.520291	3.34221e-46	-0.120536	1.79731e-05
chr12:46576843-46663208C	NM_001077484	SLC38A1	solute carrier family 38, member 1, transcript variant 2	4	-0.339318	Inf	0.0134453	0.521894	-0.107007	3.78689e-37	-0.455102	0	-0.254181	1.98936e-34	-0.424456	0
chr17:30677128-30697467W	NM_001098507	ZNF207	zinc finger protein 207, transcript variant 3	4	-0.33756	Inf	-0.211009	1.84284e-26	-0.464111	0	0	1	-0.12783	5.17988e-19	-0.598214	3.88449e-96
chr19:53206067-53238307C	NM_001161499	ZNF611	zinc finger protein 611, transcript variant 2	4	-0.336907	Inf	-1	9.6625e-32	-0.0373533	2.6615e-10	-0.08	9.98284e-21	-0.593814	0	0	1
chr5:74970033-75013313C	NM_152408	POC5	POC5 centriolar protein homolog (Chlamydomonas), transcript variant 2	4	-0.327957	23.7851	-0.333333	6.56289e-06	-0.322581	4.22424e-24	-0.238112	3.8034e-13	0	1	-0.651515	2.1298e-11
chr13:50018429-50069138W	NM_001160308	SETDB2	SET domain, bifurcated 2, transcript variant 2	4	-0.327105	Inf	0	1	-0.202115	8.98629e-13	-0.576159	0	-0.379357	1.27455e-20	-0.274854	6.59161e-08
chr12:862089-1020617W	NM_018979	WNK1	WNK lysine deficient protein kinase 1, transcript variant 1	5	-0.326923	Inf	-0.149265	1.68741e-14	-0.109539	6.33457e-45	-0.413547	0	-0.485985	0	-0.326923	0
chr3:49027341-49044579W	NM_177938	P4HTM	prolyl 4-hydroxylase, transmembrane (endoplasmic reticulum), transcript variant 3	5	-0.325833	Inf	-0.215352	8.1627e-14	-0.325833	0	-0.375667	0	-0.333388	0	-0.132461	1.55301e-05
chr7:12610203-12693225W	NM_033128	SCIN	scinderin, transcript variant 2	4	-0.324577	42.9751	-0.618421	5.6626e-19	-0.256241	6.37967e-13	-0.392914	1.18384e-59	-0.125994	0.000170437	0.0603	0.657778
chr12:110719032-110788895W	NM_170665	ATP2A2	ATPase, Ca++ transporting, cardiac muscle, slow twitch 2, transcript variant b	4	-0.324372	Inf	-0.633022	0	-0.140279	0	0	1	-0.0487188	0	-0.508466	0
chr2:190634994-190649097C	NM_001128150	ORMDL1	ORM1-like 1 (S. cerevisiae), transcript variant 2	4	-0.321697	51.0207	-0.322581	1.32889e-14	-0.353159	1.35862e-78	-0.10676	2.04969e-09	0.0173045	0.4552	-0.320814	9.62897e-11
chrX:134419724-134429965C	NM_007131	ZNF75D	zinc finger protein 75D, transcript variant 1	4	-0.32125	52.9748	0	1	-0.201323	1.26595e-15	-0.441176	2.61475e-71	-0.496313	1.61866e-28	-0.182959	0.0172819
chr11:58910318-58922509W	NM_198847	FAM111A	family with sequence similarity 111, member A, transcript variant 2	5	-0.320482	55.8163	-0.539823	3.30003e-27	-0.141141	8.04973e-14	-0.0562558	0.0183277	-0.320482	7.11873e-59	-0.374155	1.80608e-22
chr6:39266778-39282237C	NM_001135111	KCNK17	potassium channel, subfamily K, member 17, transcript variant 2	5	-0.32024	57.5607	-0.789474	1.54508e-32	-0.126226	1.73246e-12	-0.235808	5.09588e-39	-0.32024	2.88893e-39	-0.508197	2.58767e-05
chr7:102815464-102920913C	NR_003561	DPY19L2P2	dpy-19-like 2 pseudogene 2 (C. elegans), transcript variant 2	4	-0.318155	9.60287	-0.533333	0.000611791	-0.231707	0.0265914	-0.288095	1.28689e-05	-0.348214	9.29117e-12	0.127778	0.722238
chr15:23043281-23086843C	NM_001142275	NIPA1	non imprinted in Prader-Willi/Angelman syndrome 1, transcript variant 2	4	-0.318133	Inf	-0.753555	3.0768e-79	-0.0922989	1.01941e-08	0.0115086	0.445639	-0.40932	0	-0.226945	2.07261e-11
chr7:50526136-50633154C	NM_001082971	DDC	dopa decarboxylase (aromatic L-amino acid decarboxylase), transcript variant 1	4	-0.317407	19.6745	-0.243243	1.11454e-05	-0.391571	1.05552e-16	-0.0148289	0.708275	-0.225821	1.12654e-15	-0.571429	2.01787e-07
chr7:5013616-5037798W	NR_015449	RNF216L	ring finger protein 216-like, transcript variant 2	4	-0.316265	28.7713	-0.367347	3.63202e-12	-0.447122	2.86478e-38	-0.0849809	0.00643986	-0.265184	5.03576e-11	-0.138245	0.0990379
chr17:80400520-80408694C	NM_001100408	C17orf62	chromosome 17 open reading frame 62, transcript variant 3	5	-0.312544	Inf	-0.184532	5.87907e-67	-0.297379	0	-0.466966	0	-0.312544	9.07164e-83	-0.772796	0
chr8:74332606-74659943C	NM_001164385	STAU2	staufen, RNA binding protein, homolog 2 (Drosophila), transcript variant 7	4	-0.311017	49.9531	-0.363636	4.98576e-20	-0.152051	2.21597e-14	-0.36978	2.75598e-67	0.0513464	0.0700912	-0.258398	1.58113e-08
chr21:35888786-35987382C	NM_203417	RCAN1	regulator of calcineurin 1, transcript variant 2	4	-0.310845	100.596	-0.341297	1.5095e-40	-0.0740029	5.00565e-09	-0.280394	1.7848e-76	-0.00837122	0.740953	-0.436494	3.62295e-95
chr19:1609293-1652326C	NM_001136139	TCF3	transcription factor 3 (E2A immunoglobulin enhancer binding factors E12/E47), transcript variant 2	4	-0.309427	56.8736	-0.0393531	0.325771	-0.254946	2.29349e-41	-0.0443388	0.0321707	-0.424207	5.85718e-59	-0.363908	2.24916e-23
chr1:193028552-193060904W	NM_004600	TROVE2	TROVE domain family, member 2, transcript variant 2	5	-0.30612	34.3138	-0.742857	2.4673e-19	-0.30612	6.18625e-34	-0.214106	1.44776e-13	-0.0911058	0.00936096	-0.369114	1.48919e-08
chr5:74632993-74657924W	NM_001130996	HMGCR	3-hydroxy-3-methylglutaryl-CoA reductase, transcript variant 2	4	-0.304957	Inf	0	1	-0.381581	0	-0.312427	0	-0.0658464	5.99749e-59	-0.297487	8.60009e-27
chr2:71558889-71662187W	NM_001014972	ZNF638	zinc finger protein 638, transcript variant 2	4	-0.303825	Inf	0	1	-0.174686	1.40415e-88	-0.0450063	4.94219e-09	-0.432965	0	-0.445283	5.94649e-65
chr17:7218951-7232638C	NM_032442	NEURL4	neuralized homolog 4 (Drosophila), transcript variant 1	4	-0.30199	Inf	-0.514881	6.35042e-69	-0.468798	0	-0.049918	3.13433e-08	-0.135182	2.42781e-15	0.0497425	0.160281
chr5:177631508-177638183W	NM_031266	HNRNPAB	heterogeneous nuclear ribonucleoprotein A/B, transcript variant 1	5	-0.301439	Inf	-0.435874	2.88765e-68	-0.0696897	1.26373e-16	-0.0595341	3.81842e-51	-0.301439	0	-0.587065	0
chr3:9404717-9428473W	NM_001114092	THUMPD3	THUMP domain containing 3, transcript variant 2	5	-0.300964	Inf	-0.238318	9.5558e-14	-0.392442	0	-0.300964	1.73645e-57	-0.075422	0.00226867	-0.378187	3.0181e-17
chr14:23369855-23388396C	NM_018107	RBM23	RNA binding motif protein 23, transcript variant 2	4	-0.300919	Inf	0	1	-0.0557945	0.000117003	-0.340649	0	-0.261189	0	-0.341509	1.07531e-35
chr2:37333699-37384190C	NM_002759	EIF2AK2	eukaryotic translation initiation factor 2-alpha kinase 2, transcript variant 1	4	-0.299787	28.7434	-0.207276	0.00993629	-0.0212776	0.493392	-0.392299	1.84867e-53	-0.0691738	0.0420132	-0.395979	1.00878e-06
chr22:31892261-32014533W	NM_014775	SFI1	Sfi1 homolog, spindle assembly associated (yeast), transcript variant 2	4	-0.297747	57.2996	-0.588235	1.36167e-25	-0.233273	1.66012e-45	-0.0505566	0.0194298	-0.362222	2.49113e-53	-0.0575148	0.34394
chr12:52301202-52317144W	NM_001077401	ACVRL1	activin A receptor type II-like 1, transcript variant 2	5	-0.296452	35.5404	-0.266667	0.00882609	-0.296452	1.00903e-14	-0.18299	3.59615e-17	-0.605769	3.38852e-33	-0.380282	6.15763e-13
chr16:14529559-14724124C	NM_001134477	PARN	poly(A)-specific ribonuclease, transcript variant 2	4	-0.29383	Inf	0	1	-0.448905	0	-0.0536246	2.03057e-19	-0.737255	0	-0.138756	2.89851e-07
chr1:44462156-44497134C	NM_006934	SLC6A9	solute carrier family 6 (neurotransmitter transporter, glycine), member 9, transcript variant 1	4	-0.293204	52.7673	-0.0347206	0.470501	-0.486813	4.54718e-55	-0.255173	3.08543e-33	-0.308631	3.42501e-19	-0.277778	1.15627e-09
chr2:202098166-202152434W	NM_033356	CASP8	caspase 8, apoptosis-related cysteine peptidase, transcript variant C	5	-0.287594	40.0078	-0.743243	4.0452e-21	-0.384133	2.77715e-36	-0.24258	2.82679e-20	-0.287594	1.16265e-06	-0.218391	3.60418e-06
chr2:86441122-86565206C	NM_001164731	REEP1	receptor accessory protein 1, nuclear gene encoding mitochondrial protein, transcript variant 3	5	-0.286408	60.2317	-0.789474	2.71313e-16	-0.250385	2.91895e-09	-0.530347	1.23192e-86	-0.286408	3.95712e-19	-0.254237	0.00418731
chr15:85174691-85185694W	NR_003654	SCAND2	SCAN domain containing 2 pseudogene, transcript variant 2	4	-0.283903	30.1118	-0.344086	2.5249e-12	0	1	-0.00727273	0.0316925	-0.292952	3.48559e-45	-0.274854	1.47077e-08
chr11:111807927-111893305W	NM_033425	DIXDC1	DIX domain containing 1, transcript variant 2	4	-0.28125	21.6166	-0.273469	0.0017611	-0.110636	0.000134507	-0.28903	1.16363e-26	-0.290199	7.84344e-15	-0.0566949	0.531266
chr16:58426298-58440047W	NM_001126130	GINS3	GINS complex subunit 3 (Psf3 homolog), transcript variant 3	4	-0.280412	19.5402	-1	3.45573e-25	-0.00863564	0.902943	-0.317582	1.09628e-11	-0.243243	2.35391e-06	-0.134615	0.0460272
chr20:5080489-5093733C	NM_001009925	C20orf30	chromosome 20 open reading frame 30, transcript variant 4	4	-0.279734	Inf	-0.288599	6.35043e-19	0.0206642	0.128195	-0.279149	0	-0.0813779	1.67669e-06	-0.280319	3.83665e-16
chr4:140211073-140223705C	NM_001184991	NDUFC1	NADH dehydrogenase (ubiquinone) 1, subcomplex unknown, 1, 6kDa, nuclear gene encoding mitochondrial protein, transcript variant 7	4	-0.275161	Inf	-0.0442987	0.268066	-0.178761	2.73262e-14	-0.457696	0	-0.24733	3.64305e-14	-0.302992	6.52734e-08
chr15:92396938-92715665W	NM_013272	SLCO3A1	solute carrier organic anion transporter family, member 3A1, transcript variant 1	4	-0.274027	64.9145	-0.456982	6.52839e-30	-0.131665	2.13553e-54	0.00190654	0.677715	-0.0834542	2.51949e-06	-0.41639	4.60498e-53
chr11:46638826-46696367W	NM_014741	ATG13	ATG13 autophagy related 13 homolog (S. cerevisiae), transcript variant 2	5	-0.273543	Inf	-0.241379	3.02804e-61	-0.0914794	1.24027e-12	-0.358762	0	-0.273543	1.35329e-69	-0.318678	2.69946e-29
chr4:74438862-74486340C	NM_177532	RASSF6	Ras association (RalGDS/AF-6) domain family member 6, transcript variant 1	4	-0.273371	Inf	-0.740773	0	-0.100272	3.17144e-22	0	1	-0.351492	9.5463e-100	-0.195251	2.04775e-11
chr2:120770604-120936701W	NM_020909	EPB41L5	erythrocyte membrane protein band 4.1 like 5, transcript variant 1	4	-0.272624	Inf	0	1	-0.398757	0	-0.0796695	1.07604e-06	-0.365845	9.85462e-62	-0.179402	2.29519e-06
chr14:55493844-55516204W	NM_080867	SOCS4	suppressor of cytokine signaling 4, transcript variant 2	4	-0.272619	Inf	0	1	-0.402261	0	-0.0374155	0.0106596	-0.142977	2.87026e-14	-0.547075	3.72124e-29
chr8:12803183-12887282W	NM_001099677	KIAA1456	KIAA1456, transcript variant 2	4	-0.272147	41.8529	0	1	-0.219906	7.17961e-22	-0.322179	7.98781e-51	-0.231493	4.14635e-16	-0.3128	5.51243e-05
chr7:29959720-30029905C	NM_001145515	SCRN1	secernin 1, transcript variant 4	5	-0.271963	Inf	-0.181818	1.01259e-95	-0.245162	0	-0.500821	0	-0.271963	0	-0.361009	0
chr16:30759620-30772495W	NM_000294	PHKG2	phosphorylase kinase, gamma 2 (testis), transcript variant 1	4	-0.2713	49.2378	-0.3871	4.15748e-19	-0.170307	1.78291e-16	0	1	-0.280069	2.509e-61	-0.262531	6.48521e-13
chr15:100106133-100256627W	NM_001130928	MEF2A	myocyte enhancer factor 2A, transcript variant 4	4	-0.27125	51.7746	-0.434921	2.71477e-40	-0.107578	4.9813e-14	-0.0587858	3.29917e-08	-0.0273717	0.12695	-0.594331	6.60267e-52
chr14:50044053-50053094C	NM_001030001	RPS29	ribosomal protein S29, transcript variant 2	5	-0.271124	Inf	-0.271124	5.46418e-13	-0.0974679	1.57448e-08	-0.424104	0	-0.166439	1.41031e-10	-0.318852	8.10665e-12
chr21:30671220-30734217W	NM_001186	BACH1	BTB and CNC homology 1, basic leucine zipper transcription factor 1, transcript variant 2	4	-0.270584	Inf	-0.201916	5.93883e-07	-0.260438	0	-0.28073	5.89346e-64	0.00615497	0.832523	-0.414695	3.30689e-48
chr8:92971152-93107443C	NM_175635	RUNX1T1	runt-related transcription factor 1; translocated to, 1 (cyclin D-related), transcript variant 3	4	-0.268272	19.3583	-0.42004	7.3447e-05	-0.286468	4.31908e-11	-0.216898	2.29112e-16	-0.250076	2.38744e-11	-0.227273	0.0530419
chr15:37183233-37393500C	NM_170674	MEIS2	Meis homeobox 2, transcript variant b	5	-0.268257	Inf	-0.278174	8.3349e-35	-0.0816142	3.93829e-13	-0.268257	0	-0.476386	0	-0.206304	1.00254e-24
chr12:54104903-54121307C	NM_020898	CALCOCO1	calcium binding and coiled-coil domain 1, transcript variant 1	5	-0.267801	Inf	-0.164957	3.80986e-08	-0.526546	0	-0.0650515	4.38035e-06	-0.267801	6.66655e-55	-0.361942	3.8647e-42
chr7:92234237-92465941C	NM_001259	CDK6	cyclin-dependent kinase 6, transcript variant 1	4	-0.267752	Inf	-0.381579	1.24028e-47	-0.0952406	4.95013e-26	-0.153924	0	0	1	-0.586423	2.97755e-77
chr1:145516165-145523731W	NM_001184795	PEX11B	peroxisomal biogenesis factor 11 beta, transcript variant 2	4	-0.266016	41.1016	-0.587664	2.79747e-17	0.00168569	0.938386	-0.245188	1.62251e-60	-0.0212766	0.00050149	-0.286845	2.62694e-10
chr3:2142247-3099644W	NM_175612	CNTN4	contactin 4, transcript variant 2	4	-0.260871	82.5801	0	1	-0.34064	2.05011e-60	-0.352059	1.03493e-94	-0.128932	1.42578e-22	-0.181102	0.000158053
chr11:111955541-111957522C	NR_028383	TIMM8B	translocase of inner mitochondrial membrane 8 homolog B (yeast), transcript variant 2	5	-0.26038	26.0296	-0.523368	4.25706e-19	-0.265245	1.37369e-26	-0.109812	2.35594e-05	-0.0740743	0.0356773	-0.26038	6.1074e-07
chr17:68071426-68131744W	NM_170742	KCNJ16	potassium inwardly-rectifying channel, subfamily J, member 16, transcript variant 3	4	-0.259323	45.844	-0.554688	2.61292e-14	0.0194071	0.207686	-0.193545	3.51294e-21	-0.325101	1.74388e-58	-0.16971	8.49713e-08
chr9:112403068-112934789W	NM_001136562	AKAP2	A kinase (PRKA) anchor protein 2, transcript variant 2	4	-0.25798	Inf	0	1	-0.0983601	3.06387e-24	-0.0664606	1.05045e-23	-0.417599	0	-0.911315	3.85112e-65
chr7:112756774-112758637C	NR_024412	LOC401397	hypothetical LOC401397, transcript variant 1	4	-0.257757	28.1081	-0.52439	8.29558e-16	-0.0181818	0.304729	-0.0894386	1.2387e-20	-0.26758	1.54176e-19	-0.247934	1.90656e-07
chr1:154179183-154193273C	NM_001098616	C1orf43	chromosome 1 open reading frame 43, transcript variant 3	5	-0.256531	Inf	-0.256531	6.2337e-36	-0.279448	0	-0.0588927	9.05667e-78	-0.231776	0	-0.652348	0
chr3:23986751-24022109W	NM_001145425	NR1D2	nuclear receptor subfamily 1, group D, member 2, transcript variant 2	4	-0.25647	55.1963	-0.51046	3.30622e-34	-0.121982	1.66561e-30	-0.000314219	1	-0.118709	9.62904e-30	-0.390958	2.61923e-28
chr10:46111040-46168251C	NM_001128324	ANUBL1	AN1, ubiquitin-like, homolog (Xenopus laevis), transcript variant 2	5	-0.254237	32.3614	-0.254237	3.66437e-05	-0.419872	5.47651e-44	-0.237039	2.33294e-10	-0.266313	1.01183e-10	-0.1875	0.00112869
chr12:117348761-117468953W	NM_012174	FBXW8	F-box and WD repeat domain containing 8, transcript variant 2	4	-0.251448	54.1131	-0.41905	4.81246e-19	-0.127769	5.69981e-09	-0.21476	1.11402e-27	-0.288136	6.05046e-64	-0.0676222	0.169079
chr1:87380335-87575680W	NM_012262	HS2ST1	heparan sulfate 2-O-sulfotransferase 1, transcript variant 1	4	-0.250989	33.4161	-0.411287	3.71934e-17	-0.0184219	4.12879e-05	-0.000455598	1	-0.127626	9.31032e-22	-0.374353	1.91677e-31
chr10:44865607-44880545C	NM_000609	CXCL12	chemokine (C-X-C motif) ligand 12, transcript variant 2	4	-0.250207	37.0004	-0.247908	4.36087e-09	-0.252506	7.63542e-27	-0.201745	1.87929e-11	-0.334652	7.21544e-36	-0.00203837	1
chr12:104609559-104744058W	NM_182743	TXNRD1	thioredoxin reductase 1, transcript variant 4	4	-0.249883	Inf	-0.127292	4.60642e-14	0.0147081	0.129469	-0.519604	0	-0.015514	0.0299294	-0.372473	2.12535e-91
chr20:33590215-33680618C	NM_015638	TRPC4AP	transient receptor potential cation channel, subfamily C, member 4 associated protein, transcript variant 1	5	-0.249526	Inf	-0.676898	0	-0.284975	0	-0.074476	2.99862e-18	-0.249526	1.67543e-69	-0.0389053	0.0323969
chr3:33038100-33138694C	NM_001079811	GLB1	galactosidase, beta 1, transcript variant 2	5	-0.247765	Inf	-0.247765	4.07389e-19	-0.24816	0	-0.197885	5.20877e-69	-0.0996665	1.78811e-10	-0.480292	1.12468e-88
chr1:155108288-155111333W	NM_018845	SLC50A1	solute carrier family 50 (sugar transporter), member 1, transcript variant 1	4	-0.246945	52.7641	-0.828326	9.7857e-82	-0.0116477	0.389569	-0.0274957	0.0323905	-0.138226	1.672e-08	-0.355663	1.28614e-24
chr9:135906062-135933888W	NM_001122823	GTF3C5	general transcription factor IIIC, polypeptide 5, 63kDa, transcript variant 1	4	-0.245325	Inf	-0.467383	3.11695e-34	-0.305098	0	-0.185552	3.76174e-26	-0.179104	5.67342e-52	0	1
chr8:42032236-42065194C	NM_033011	PLAT	plasminogen activator, tissue, transcript variant 3	4	-0.245188	39.8873	-0.931373	1.15614e-31	-0.080142	0.00128948	-0.0536451	2.42109e-13	-0.410233	1.43074e-40	0.0439131	0.470888
chr2:135676393-135714584W	NM_058241	CCNT2	cyclin T2, transcript variant b	4	-0.244668	Inf	-0.261552	4.1279e-17	-0.00150594	0.614598	-0.713593	0	-0.0308033	0.0170717	-0.227784	2.72633e-18
chr14:50885247-50999376C	NM_198794	MAP4K5	mitogen-activated protein kinase kinase kinase kinase 5, transcript variant 2	4	-0.244294	57.9907	-0.317534	1.50228e-11	-0.107567	1.05991e-12	-0.00910266	0.624403	-0.437309	9.23484e-100	-0.171055	0.000129375
chr12:68042512-68056443W	NM_003583	DYRK2	dual-specificity tyrosine-(Y)-phosphorylation regulated kinase 2, transcript variant 1	5	-0.239989	53.0542	-0.385282	1.12511e-22	-0.0464127	9.04764e-05	-0.118658	1.31549e-27	-0.239989	1.497e-35	-0.326718	3.10559e-28
chr16:903635-1031318C	NR_033645	LMF1	lipase maturation factor 1, transcript variant 2	5	-0.239349	52.9341	-0.822222	2.21291e-40	-0.435979	9.54555e-65	-0.0435606	3.09186e-05	-0.0305344	0.00232924	-0.239349	7.46136e-05
chr5:16473148-16617118C	NM_019000	FAM134B	family with sequence similarity 134, member B, transcript variant 2	4	-0.238784	50.8154	-0.608395	1.17768e-32	-0.267983	5.48222e-35	-0.209585	2.66529e-36	-0.00534915	0.937657	-0.20442	2.80587e-09
chr10:111967363-112047121W	NM_001008541	MXI1	MAX interactor 1, transcript variant 3	5	-0.237551	67.3989	-0.0528053	1.00689e-05	-0.110631	2.97773e-15	-0.237551	1.30626e-60	-0.271188	1.50615e-25	-0.502925	7.49014e-43
chr4:86396284-86923822W	NM_001042669	ARHGAP24	Rho GTPase activating protein 24, transcript variant 3	4	-0.236984	Inf	-0.367089	9.75572e-18	-0.663866	0	-0.0561913	0.0332879	-0.0553955	0.161585	-0.106879	0.0247388
chr19:3610629-3626813C	NM_001080543	C19orf29	chromosome 19 open reading frame 29, transcript variant 1	4	-0.233803	38.2665	-0.307463	3.04178e-21	-0.160144	5.82568e-22	-0.0842872	3.26074e-27	0.00739372	0.125027	-0.346248	1.11341e-14
chr15:43825660-43882451C	NM_014659	PPIP5K1	diphosphoinositol pentakisphosphate kinase 1, transcript variant 2	4	-0.23376	84.4719	-0.292719	2.38086e-27	0.0050023	0.752504	-0.1748	2.43408e-71	-0.148442	6.64962e-22	-0.526957	1.28621e-65
chr22:36649117-36663576W	NM_001136541	APOL1	apolipoprotein L, 1, transcript variant 4	4	-0.233609	Inf	-0.400768	9.5884e-38	-0.0199618	0.0825276	-0.233385	0	-0.233833	9.16986e-76	-0.162264	4.7516e-53
chr12:53604354-53626036C	NM_001042728	RARG	retinoic acid receptor, gamma, transcript variant 2	4	-0.232581	17.5931	-0.0810811	0.000906467	0.0228632	0.488501	-0.254093	1.12841e-16	-0.398812	2.68183e-15	-0.211068	4.67782e-05
chr1:85109390-85156240C	NM_001166294	SSX2IP	synovial sarcoma, X breakpoint 2 interacting protein, transcript variant 3	4	-0.232283	Inf	-0.350304	1.90733e-07	-0.024734	0.188486	-0.292382	0	-0.10908	8.56762e-10	-0.172185	0.000114282
chr17:7482805-7485428W	NM_001040059	CD68	CD68 molecule, transcript variant 2	5	-0.231217	Inf	-0.231217	5.63585e-34	-0.035468	1.77287e-37	-0.642423	0	-0.0804072	5.52596e-08	-0.401229	1.77006e-77
chr17:78075355-78093678W	NM_001079804	GAA	glucosidase, alpha; acid, transcript variant 3	5	-0.230723	Inf	-0.410645	0	-0.125365	2.04673e-36	-0.229549	0	-0.230723	2.03343e-75	-0.338078	1.49283e-84
chr19:13317256-13617274C	NM_001127222	CACNA1A	calcium channel, voltage-dependent, P/Q type, alpha 1A subunit, transcript variant 4	5	-0.230573	Inf	-0.0802855	4.38865e-19	-0.855467	0	-0.230573	0	-0.033254	6.30735e-12	-0.3827	1.56244e-28
chr8:62413116-62627199C	NM_001164750	ASPH	aspartate beta-hydroxylase, transcript variant 6	4	-0.229184	Inf	0	1	-0.239271	0	-0.0648324	1.78503e-32	-0.219097	0	-0.30877	0
chr11:88026761-88070941C	NM_148170	CTSC	cathepsin C, transcript variant 2	5	-0.228865	Inf	-0.27476	2.98426e-40	-0.387855	0	-0.0931592	0.000274986	-0.228865	1.57206e-26	-0.105451	0.000612349
chr2:38522031-38604432C	NM_022374	ATL2	atlastin GTPase 2, transcript variant 1	5	-0.227255	Inf	-0.716049	2.38804e-43	-0.159501	2.05042e-17	-0.331851	0	-0.227255	2.99377e-19	-0.112236	0.00834118
chr19:10531333-10580307W	NM_001111309	PDE4A	phosphodiesterase 4A, cAMP-specific, transcript variant 3	4	-0.225494	27.613	-0.453744	3.34436e-39	-0.00929473	0.523402	-0.210848	7.71639e-12	-0.24014	5.07135e-08	-0.124697	0.0015975
chr18:21742013-21977790C	NM_018030	OSBPL1A	oxysterol binding protein-like 1A, transcript variant 1	4	-0.225406	11.3648	-0.412553	6.62288e-06	-0.150028	3.16237e-08	-0.267452	4.99997e-10	0.0593801	0.234939	-0.183359	0.00852459
chr2:202047621-202094110W	NM_001230	CASP10	caspase 10, apoptosis-related cysteine peptidase, transcript variant 3	4	-0.225392	Inf	-0.479675	4.28058e-41	-0.186216	0	-0.264569	0	-0.113569	0.000412178	0	1
chr10:102033713-102046439C	NM_001001342	BLOC1S2	biogenesis of lysosomal organelles complex-1, subunit 2, transcript variant 2	4	-0.22299	41.7841	-0.213028	0.00303982	-0.232952	6.81413e-23	-0.316015	5.55463e-64	0.00493773	0.884989	-0.20942	0.00181605
chr22:36134784-36424585C	NM_014309	RBFOX2	RNA binding protein, fox-1 homolog (C. elegans) 2, transcript variant 2	4	-0.222719	Inf	-0.160777	3.70481e-09	-0.28466	0	-0.0847666	9.9002e-22	0.0037826	0.754119	-0.338352	4.02512e-45
chr9:127908853-127952218C	NM_001123369	PPP6C	protein phosphatase 6, catalytic subunit, transcript variant 3	4	-0.222185	Inf	-0.344214	2.28138e-30	-0.0440427	4.91933e-30	-0.489111	0	-0.100155	7.84171e-15	-0.0687964	0.0519224
chr8:21911081-21940035W	NM_001114139	EPB49	erythrocyte membrane protein band 4.9 (dematin), transcript variant 6	4	-0.221478	Inf	-0.7903	0	-0.155578	1.8034e-34	-0.287379	0	-0.0134516	0.244757	-0.0377933	0.027133
chr8:104310661-104345092W	NM_001164615	FZD6	frizzled family receptor 6, transcript variant 2	4	-0.220337	67.9955	-0.475862	4.12255e-28	0.0048284	0.536604	-0.157044	8.33578e-62	-0.165049	2.94271e-34	-0.275626	4.12305e-26
chr1:108113782-108507545C	NM_001079874	VAV3	vav 3 guanine nucleotide exchange factor, transcript variant 2	5	-0.219352	35.3631	-0.551523	5.47155e-13	-0.147611	1.01019e-20	-0.219352	1.47618e-21	-0.289249	8.35231e-19	-0.205051	2.38016e-06
chr3:135867760-135914688C	NM_001145417	MSL2	male-specific lethal 2 homolog (Drosophila), transcript variant 2	4	-0.218791	77.8879	0	1	-0.0450954	0.0096623	-0.33808	3.12028e-86	-0.349703	1.61059e-76	-0.0995025	1.5217e-06
chr5:70196490-70214356W	NM_022978	SERF1B	small EDRK-rich factor 1B (centromeric), transcript variant 2	4	-0.217575	14.3331	-0.245075	2.17818e-05	-0.355951	3.2824e-11	-0.190076	1.22128e-11	-0.118053	2.52178e-05	-0.0770115	0.341474
chr2:219081874-219119070W	NM_005731	ARPC2	actin related protein 2/3 complex, subunit 2, 34kDa, transcript variant 2	5	-0.216986	Inf	-0.419278	5.02927e-95	-0.177898	0	-0.216986	0	-0.174022	6.13942e-40	-0.591586	0
chr15:65255364-65282251C	NM_001127889	SPG21	spastic paraplegia 21 (autosomal recessive, Mast syndrome), transcript variant 2	5	-0.212784	95.5633	-0.655263	8.51723e-91	-0.254072	1.1309e-83	-0.0964508	7.22589e-23	-0.0713468	0.000183952	-0.212784	2.39645e-09
chr13:115047078-115071281W	NM_023011	UPF3A	UPF3 regulator of nonsense transcripts homolog A (yeast), transcript variant 1	4	-0.212553	Inf	-1	0	-0.172376	1.49603e-58	0	1	-0.252174	1.42011e-73	-0.172932	2.12483e-12
chr2:179296142-179315958C	NM_001139518	PRKRA	protein kinase, interferon-inducible double stranded RNA dependent activator, transcript variant 3	4	-0.211669	41.1786	0	1	-0.201884	4.3221e-24	-0.0715083	0.00136433	-0.253283	1.17434e-53	-0.221453	5.51369e-11
chr10:69644427-69678146W	NM_001142498	SIRT1	sirtuin 1, transcript variant 2	4	-0.211266	51.759	-0.0342857	0.0110487	-0.0281176	0.172979	-0.345219	8.30142e-81	-0.0773127	0.00793422	-0.457447	3.2129e-28
chr12:56660642-56664748W	NM_001099337	COQ10A	coenzyme Q10 homolog A (S. cerevisiae), nuclear gene encoding mitochondrial protein, transcript variant 2	4	-0.210871	12.205	-0.219215	0.0120406	-0.27244	1.45574e-11	-0.202528	1.40052e-11	-0.101896	0.00519436	-0.118254	0.246344
chr20:44994690-45035271C	NM_182764	ELMO2	engulfment and cell motility 2, transcript variant 2	4	-0.20998	Inf	0	1	-0.0871139	3.26908e-08	-0.409946	0	-0.205951	6.31158e-35	-0.214009	1.08896e-07
chr20:54967427-54979582W	NM_001033522	CSTF1	cleavage stimulation factor, 3' pre-RNA, subunit 1, 50kDa, transcript variant 3	4	-0.209912	31.0713	-0.0843009	0.0879344	-0.237757	2.10021e-28	-0.160037	3.68592e-11	-0.182067	1.27799e-12	-0.446444	3.8902e-17
chr7:153584419-154685994W	NM_001039350	DPP6	dipeptidyl-peptidase 6, transcript variant 3	5	-0.209489	Inf	-0.209489	3.68476e-12	-0.207595	1.43228e-53	-0.218041	0	-0.171529	7.45846e-62	-0.307144	1.09585e-11
chr22:26921716-26986089C	NM_001008566	TPST2	tyrosylprotein sulfotransferase 2, transcript variant 1	5	-0.209306	65.4493	-0.128872	1.47328e-06	-0.339429	2.48885e-62	-0.130856	1.00202e-18	-0.375271	6.63107e-50	-0.209306	3.10426e-08
chr21:44513066-44527688C	NM_001025203	U2AF1	U2 small nuclear RNA auxiliary factor 1, transcript variant b	5	-0.207827	30.3738	-0.416268	1.71823e-31	-0.207827	3.75477e-17	-0.080935	2.1095e-05	-0.188081	3.18917e-10	-0.216374	2.55089e-05
chr19:45147098-45169426W	NM_006505	PVR	poliovirus receptor, transcript variant 1	5	-0.207692	Inf	-0.125	1.92147e-33	-0.207692	8.10488e-74	-0.176646	7.34862e-74	-0.337929	0	-0.257069	1.05358e-19
chr5:41925356-41941663W	NM_033484	FBXO4	F-box protein 4, transcript variant 2	4	-0.206693	4.49066	-0.238095	0.0102453	-0.0904552	0.00304886	-0.213385	0.000464155	-0.0918609	0.404402	-0.2	0.030235
chr3:111717586-111732734W	NM_001008272	TAGLN3	transgelin 3, transcript variant 2	4	-0.205573	45.4749	0	1	-0.252148	7.93088e-21	-0.144143	3.4052e-56	-0.158999	2.62792e-19	-0.259649	2.51961e-05
chr2:173940565-174132736W	NM_133646	ZAK	sterile alpha motif and leucine zipper containing kinase AZK, transcript variant 2	4	-0.205114	41.2432	0.0221878	0.677075	-0.0918929	1.54123e-15	-0.170087	6.1389e-11	-0.240141	2.02901e-11	-0.471603	2.12654e-54
chr3:143690640-143711209W	NM_001134470	C3orf58	chromosome 3 open reading frame 58, transcript variant 2	5	-0.204545	21.87	-0.0606061	0.00582024	-0.0457652	0.0470562	-0.244627	2.20425e-28	-0.253161	3.3386e-10	-0.204545	1.60494e-07
chr3:9975524-9987095W	NM_001031717	CRELD1	cysteine-rich with EGF-like domains 1, transcript variant 1	4	-0.204483	38.4345	-0.34228	2.66436e-24	-0.22139	2.34517e-43	-0.0746983	7.71461e-11	0.0268868	0.103194	-0.187577	6.97971e-07
chr19:55476652-55512508W	NM_001174083	NLRP2	NLR family, pyrin domain containing 2, transcript variant 4	4	-0.203773	30.6207	-0.2	1.41457e-07	-0.199346	1.64253e-18	-0.262527	2.12981e-21	-0.207547	6.50975e-22	-0.0132013	1
chr1:40361096-40367687C	NM_001033082	MYCL1	v-myc myelocytomatosis viral oncogene homolog 1, lung carcinoma derived (avian), transcript variant 2	4	-0.203013	17.1661	-0.269231	1.05348e-05	-0.136795	0.00669273	-0.108789	0.00102065	-0.616942	5.45854e-27	0.135169	0.134962
chr7:99102273-99131444W	NM_145102	ZKSCAN5	zinc finger with KRAB and SCAN domains 5, transcript variant 2	4	-0.202985	Inf	0	1	-0.0393773	0.0033321	-1	0	-0.199074	3.6461e-25	-0.206897	1.81853e-11
chr1:93913688-94020216W	NM_001024948	FNBP1L	formin binding protein 1-like, transcript variant 1	4	-0.202825	Inf	-0.188076	1.77393e-10	-0.217575	0	-0.00295748	0.267162	-0.0226563	0.00142882	-0.300385	3.29552e-67
chr8:144898549-144911537C	NM_001136033	PUF60	poly-U binding splicing factor 60KDa, transcript variant c	4	-0.202055	Inf	0	1	-0.195637	4.23503e-38	-0.208474	1.25664e-55	-0.715782	0	-0.0954955	6.04998e-11
chr14:73603143-73690398W	NM_007318	PSEN1	presenilin 1, transcript variant 2	4	-0.201448	64.8324	0	1	-0.0340134	0.00146929	-0.130241	3.37848e-23	-0.398688	2.40429e-89	-0.272654	1.38519e-27
chr5:69321072-69338939W	NM_022978	SERF1B	small EDRK-rich factor 1B (centromeric), transcript variant 2	4	-0.20113	13.0608	-0.218647	0.000154252	-0.356271	5.4282e-10	-0.183613	6.03703e-11	-0.118053	2.52178e-05	-0.0770115	0.341474
chr5:134670071-134735577C	NM_138610	H2AFY	H2A histone family, member Y, transcript variant 3	5	-0.200738	Inf	-0.362764	2.10022e-84	-0.171566	1.34073e-96	-0.0450202	1.50984e-22	-0.57447	0	-0.200738	3.62668e-20
chr12:52463758-52471278W	NM_001098673	C12orf44	chromosome 12 open reading frame 44, transcript variant 2	4	-0.200047	36.4375	-0.158879	1.01956e-17	0.0376145	0.0651368	-0.139106	1.31903e-16	-0.241215	4.02766e-33	-0.280475	2.13508e-13
chr8:98881311-99048944W	NM_030583	MATN2	matrilin 2, transcript variant 2	4	-0.198737	27.0254	-1	4.13103e-28	-0.200849	3.16337e-16	-0.000447124	1	-0.196625	2.86425e-11	-0.176895	5.51915e-06
chr11:66024765-66035332W	NM_022822	KLC2	kinesin light chain 2, transcript variant 1	4	-0.198614	86.2865	-0.168041	3.21026e-10	-0.12912	2.75538e-15	-0.255441	3.81539e-99	-0.229188	2.02726e-65	0.0193627	0.625411
chr7:134850534-134855532C	NR_024186	C7orf49	chromosome 7 open reading frame 49, transcript variant 3	4	-0.197819	52.0661	-0.132353	5.99728e-12	-0.313596	2.96326e-73	-0.0797084	1.02555e-05	-0.035986	0.156694	-0.263285	3.04873e-24
chr7:128032331-128050036C	NM_001142574	IMPDH1	IMP (inosine 5'-monophosphate) dehydrogenase 1, transcript variant 6	4	-0.196084	35.0661	0	1	-0.299569	1.3438e-42	-0.145288	9.0812e-09	-0.217857	6.8385e-23	-0.174312	8.58166e-05
chr22:32439019-32509009W	NR_033411	SLC5A1	solute carrier family 5 (sodium/glucose cotransporter), member 1, transcript variant 2	5	-0.195139	Inf	-0.77686	1.65718e-41	-0.4205	0	-0.195139	1.8295e-32	-0.159348	3.2834e-28	-0.180609	1.10757e-09
chr2:217277137-217347772W	NM_001127207	SMARCAL1	SWI/SNF related, matrix associated, actin dependent regulator of chromatin, subfamily a-like 1, transcript variant 2	4	-0.194858	18.9084	-0.213152	0.000360898	-0.176563	2.35571e-26	-0.0169495	0.482853	-0.128025	6.97556e-06	-0.298391	3.04863e-07
chr3:172348436-172429008C	NM_001146278	NCEH1	neutral cholesterol ester hydrolase 1, transcript variant 4	4	-0.194837	67.8621	0	1	-0.0421592	5.53323e-20	-0.243038	5.06714e-55	-0.297319	1.82499e-47	-0.146636	8.51856e-28
chr8:48685670-48872743C	NM_001081640	PRKDC	protein kinase, DNA-activated, catalytic polypeptide, transcript variant 2	4	-0.194401	Inf	0	1	-0.223869	0	-0.0236992	0.00546108	-0.607192	0	-0.164932	2.41964e-19
chr16:89710846-89724129C	NM_002768	CHMP1A	chromatin modifying protein 1A, transcript variant 2	4	-0.194063	43.5006	-0.303352	9.37707e-24	0.0191821	0.109213	-0.184653	5.42331e-41	-0.160654	8.29831e-19	-0.203473	7.51851e-13
chr16:89753076-89762771W	NM_001160367	CDK10	cyclin-dependent kinase 10, transcript variant d	5	-0.193988	Inf	-0.280899	1.60729e-37	-0.193988	0	-0.544824	0	-0.0350765	8.35175e-14	-0.0739372	9.04564e-09
chrX:76760359-77041719C	NM_138270	ATRX	alpha thalassemia/mental retardation syndrome X-linked, transcript variant 2	5	-0.193727	Inf	-0.179104	2.18545e-21	-0.194352	2.25601e-69	-0.193727	2.04001e-85	-0.207857	0	-0.159733	1.82468e-07
chr6:32789610-32806547C	NM_000544	TAP2	transporter 2, ATP-binding cassette, sub-family B (MDR/TAP), transcript variant 1	4	-0.192117	78.5218	-0.0183583	0.606913	-0.195135	1.15301e-49	-0.182318	9.36531e-60	-0.189099	2.25148e-24	-0.407398	2.10406e-39
chrX:152965947-152990201C	NM_001139441	BCAP31	B-cell receptor-associated protein 31, transcript variant 3	4	-0.191944	Inf	-0.423706	9.12102e-72	-0.0474346	2.53078e-12	-0.194708	0	0.0150706	0.204579	-0.189181	9.96473e-24
chr6:35995454-36079012W	NM_139012	MAPK14	mitogen-activated protein kinase 14, transcript variant 2	4	-0.191916	63.7324	-0.818182	1.52075e-94	-0.125703	3.03259e-15	-0.135207	1.87496e-19	0.0278317	0.205767	-0.248625	2.27256e-11
chr19:50180496-50191704W	NM_001536	PRMT1	protein arginine methyltransferase 1, transcript variant 1	4	-0.190311	43.4428	-0.336927	8.8441e-48	-0.00304913	0.699512	-0.0652163	9.524e-21	-0.0341613	0.00020606	-0.315405	3.80945e-24
chr21:27096792-27107965C	NM_001003701	ATP5J	ATP synthase, H+ transporting, mitochondrial Fo complex, subunit F6, nuclear gene encoding mitochondrial protein, transcript variant 5	4	-0.190154	69.3459	-0.231034	2.41796e-17	-0.149274	1.01435e-84	-0.0789474	2.31187e-35	0	1	-0.277913	4.61092e-16
chr12:133757995-133783695W	NM_001165881	ZNF268	zinc finger protein 268, transcript variant 2	4	-0.190041	51.1231	0	1	-0.201746	7.60402e-60	-0.178335	3.54625e-22	-0.170157	4.63453e-24	-0.225664	7.77527e-08
chr10:90750288-90775541W	NM_152871	FAS	Fas (TNF receptor superfamily, member 6), transcript variant 2	4	-0.189745	16.254	0	1	-0.139737	5.3085e-06	-0.239753	1.02688e-18	-0.125926	1.73046e-06	-0.462963	5.3724e-07
chr3:50595457-50608422C	NM_016210	C3orf18	chromosome 3 open reading frame 18, transcript variant 1	4	-0.188975	23.6314	0	1	-0.108184	0.000274778	-0.243492	4.67362e-32	-0.209726	1.06973e-14	-0.168224	0.00352511
chr8:95261487-95274547C	NM_181702	GEM	GTP binding protein overexpressed in skeletal muscle, transcript variant 2	4	-0.188626	37.9616	-0.205424	5.8312e-05	-0.0409254	0.0933483	-0.171827	2.1546e-52	-0.0989761	4.24955e-20	-0.29717	7.41109e-07
chr18:47795217-47808144C	NM_015845	MBD1	methyl-CpG binding domain protein 1, transcript variant 2	4	-0.188414	52.0862	-0.256802	7.35143e-33	0.0158718	0.166468	-0.135839	1.2359e-40	-0.240989	2.70767e-39	-0.08016	0.0192327
chr5:180650306-180662808W	NM_033549	TRIM41	tripartite motif containing 41, transcript variant 1	5	-0.188411	88.78	-0.205855	8.35729e-14	-0.0432628	3.35895e-10	-0.188411	1.22568e-90	-0.130534	5.03087e-59	-0.197245	9.51496e-23
chr7:115850581-115898835W	NM_152829	TES	testis derived transcript (3 LIM domains), transcript variant 2	4	-0.186525	88.0163	0	1	-0.133596	1.62101e-35	-0.261589	2.10812e-77	-0.239454	9.45934e-71	-0.0739884	2.32019e-10
chrX:154718675-154842622C	NM_018196	TMLHE	trimethyllysine hydroxylase, epsilon, nuclear gene encoding mitochondrial protein, transcript variant 1	4	-0.186422	8.53916	-0.189164	0.00966098	0.00546867	0.855498	-0.183681	2.12134e-10	-0.141865	0.000671131	-0.215842	0.000243661
chr1:42922173-42926085W	NM_001077447	PPCS	phosphopantothenoylcysteine synthetase, transcript variant 2	4	-0.186148	17.8414	-0.22159	1.0212e-06	-0.150707	2.62607e-14	0.000880256	0.969565	-0.108098	0.000171325	-0.374758	4.06596e-16
chr16:66541907-66584315C	NM_001172643	TK2	thymidine kinase 2, mitochondrial, transcript variant 2	5	-0.186014	62.0172	-0.186014	2.531e-06	-0.262738	3.07939e-90	-0.0716068	1.22219e-15	-0.0912236	1.14867e-06	-0.315412	1.95974e-19
chr16:67193891-67203848W	NM_001040667	HSF4	heat shock transcription factor 4, transcript variant 2	4	-0.18595	Inf	0.000707168	1	-0.140935	1.27049e-08	-0.0634762	0.00231805	-0.707792	0	-0.230965	3.11757e-07
chr4:48887407-48908815C	NM_001014446	OCIAD2	OCIA domain containing 2, transcript variant 1	4	-0.185721	75.7656	-0.725564	8.74672e-74	-0.154968	1.35583e-35	-0.175496	1.69855e-43	0	1	-0.195946	1.48922e-14
chr13:43462122-43566377C	NM_001002264	EPSTI1	epithelial stromal interaction 1 (breast), transcript variant 1	4	-0.185509	20.3555	0	1	-0.0864561	0.0298595	-0.131436	0.000121099	-0.49169	1.79518e-36	-0.239583	0.000968678
chr16:19125254-19132948W	NR_028028	ITPRIPL2	inositol 1,4,5-trisphosphate receptor interacting protein-like 2, transcript variant 2	5	-0.184811	72.3954	-0.242373	2.17307e-57	-0.0689694	1.80006e-08	-0.0636711	6.08648e-08	-0.184811	7.59128e-26	-0.410548	3.45413e-61
chr1:28562611-28564609W	NM_178191	ATPIF1	ATPase inhibitory factor 1, nuclear gene encoding mitochondrial protein, transcript variant 3	5	-0.184553	Inf	-0.165236	9.6992e-13	-0.184553	7.16951e-36	-0.167355	9.81956e-37	-0.200585	5.32883e-24	-0.762781	0
chr16:67204405-67209643W	NM_001185058	NOL3	nucleolar protein 3 (apoptosis repressor with CARD domain), transcript variant 1	4	-0.184543	51.1023	-0.0838259	0.0117977	-0.281621	5.7706e-77	-0.13535	4.49839e-23	0.0180022	0.458711	-0.233737	7.67736e-11
chr8:144989321-145050913C	NM_000445	PLEC	plectin, transcript variant 1	5	-0.183861	Inf	-0.35099	0	-0.183861	0	-0.020663	7.4487e-05	-0.241041	0	-0.111016	2.07059e-20
chr8:110586410-110704020C	NM_001099755	SYBU	syntabulin (syntaxin-interacting), transcript variant 15	4	-0.183376	Inf	0	1	-0.128948	1.71276e-10	-0.491416	0	-0.0705882	1.95974e-17	-0.237805	1.97523e-11
chr19:45910591-45927177C	NM_001983	ERCC1	excision repair cross-complementing rodent repair deficiency, complementation group 1 (includes overlapping antisense sequence), transcript variant 2	4	-0.183376	56.3017	-0.673077	6.81506e-85	-0.171639	1.14734e-13	-0.195113	9.36657e-18	-0.106842	1.37562e-07	0.102904	0.0548372
chr1:100818023-100985832W	NM_003672	CDC14A	CDC14 cell division cycle 14 homolog A (S. cerevisiae), transcript variant 1	4	-0.183191	13.3248	-0.168011	0.261697	-0.0980733	1.56513e-05	-0.132867	2.03899e-10	-0.233514	1.37836e-06	-0.630252	1.01042e-08
chr4:73940503-74124502C	NM_198889	ANKRD17	ankyrin repeat domain 17, transcript variant 2	4	-0.183123	Inf	-0.0198138	0.342602	-0.1147	6.3433e-99	-0.0431983	1.42847e-14	-0.308011	0	-0.251545	3.44976e-81
chr9:35490007-35561894W	NM_001135999	RUSC2	RUN and SH3 domain containing 2	5	-0.183117	Inf	-0.333333	2.10372e-43	-0.0342522	0.014559	-0.0328654	0.0151989	-0.79166	0	-0.183117	6.47737e-08
chr1:114471996-114520421W	NM_181358	HIPK1	homeodomain interacting protein kinase 1, transcript variant 4	4	-0.181693	Inf	-0.285326	6.79725e-68	-0.0148407	0.0301552	-0.412916	0	-0.0780608	3.61305e-14	-0.0298002	0.189724
chr12:52562781-52585784C	NM_001081492	KRT80	keratin 80, transcript variant 2	4	-0.180698	Inf	-0.811271	0	-0.0222628	0.0658496	-0.117542	6.75248e-06	-0.125482	6.47398e-06	-0.235914	3.34624e-16
chrX:152082986-152142024W	NM_001178115	ZNF185	zinc finger protein 185 (LIM domain), transcript variant 9	4	-0.17983	26.7064	0	1	-0.241139	3.7505e-24	-0.0878995	0.000470113	-0.11852	7.55618e-08	-0.630137	7.64262e-25
chr19:39616420-39670046W	NM_005884	PAK4	p21 protein (Cdc42/Rac)-activated kinase 4, transcript variant 1	5	-0.178222	Inf	-0.659574	0	-0.0288635	0.0400131	-0.178222	0	-0.631876	0	-0.0894812	0.00264178
chr14:89029253-89079852W	NM_024824	ZC3H14	zinc finger CCCH-type containing 14, transcript variant 1	4	-0.177316	17.8887	-0.240617	5.8389e-10	0.00432913	0.791914	-0.114014	2.05744e-14	-0.0974416	3.98005e-07	-0.250084	3.77468e-10
chr10:75670862-75677256W	NM_002658	PLAU	plasminogen activator, urokinase, transcript variant 1	4	-0.177202	28.9023	-0.230496	5.95153e-15	-0.0131	0.189428	-0.0546858	0.000686897	-0.123907	1.92879e-25	-0.278337	1.16191e-20
chr7:5229835-5273485W	NM_001033520	WIPI2	WD repeat domain, phosphoinositide interacting 2, transcript variant 5	4	-0.176994	73.3672	-0.205128	7.00204e-35	-0.121514	1.96034e-20	0.00384204	0.81278	-0.148861	1.15877e-12	-0.626043	3.74593e-94
chr14:21269516-21271036C	NM_002933	RNASE1	ribonuclease, RNase A family, 1 (pancreatic), transcript variant 4	4	-0.176872	27.5885	-0.273185	1.88842e-36	-0.0902859	1.32935e-05	-0.25138	2.40337e-16	-0.048735	0.0727887	-0.102364	0.00281675
chr1:149900544-149908791C	NM_001145862	MTMR11	myotubularin related protein 11, transcript variant 1	5	-0.17634	26.7611	-0.246566	1.89914e-09	-0.17634	1.92525e-20	-0.174073	4.75838e-15	-0.190785	1.61269e-14	-0.0823059	0.0276066
chr19:7701991-7712758W	NM_006949	STXBP2	syntaxin binding protein 2, transcript variant 1	4	-0.176052	Inf	0	1	-0.0854377	1.45287e-16	-0.0314608	0.0378846	-0.37763	0	-0.266667	6.65122e-33
chrX:57002805-57021988C	NM_001010862	SPIN3	spindlin family, member 3, transcript variant 1	4	-0.175942	10.7961	-0.317651	2.85091e-07	-0.0444893	0.00268723	-0.027916	0.0150816	-0.00940268	0.718371	-0.307394	4.34077e-13
chr18:77155772-77289322W	NM_172389	NFATC1	nuclear factor of activated T-cells, cytoplasmic, calcineurin-dependent 1, transcript variant 5	4	-0.175906	9.23474	-0.225705	0.0104944	-0.0968103	0.00171444	-0.126107	0.0146566	0	1	-0.56962	3.35658e-14
chr3:185361528-185542827C	NM_006548	IGF2BP2	insulin-like growth factor 2 mRNA binding protein 2, transcript variant 1	4	-0.17554	47.2191	-0.00349055	1	-0.0943953	4.1402e-36	-0.0937992	2.51633e-09	-0.256684	3.89649e-25	-0.29703	7.1873e-35
chr17:67144148-67323323C	NM_018672	ABCA5	ATP-binding cassette, sub-family A (ABC1), member 5, transcript variant 1	5	-0.173706	Inf	-0.0834512	0.0484704	-0.173706	1.11118e-96	-0.157877	0	-0.273099	0	-0.405024	1.96193e-21
chr7:102715328-102740205W	NM_031905	ARMC10	armadillo repeat containing 10, transcript variant A	4	-0.171114	39.7886	0	1	-0.057122	0.00190929	-0.182669	1.0612e-21	-0.431429	2.56151e-60	-0.159558	0.000767313
chr3:193310933-193415599W	NM_015560	OPA1	optic atrophy 1 (autosomal dominant), nuclear gene encoding mitochondrial protein, transcript variant 1	4	-0.169134	68.8827	-0.172507	9.11796e-16	-0.165762	5.17752e-29	-0.290766	1.48119e-93	-0.139159	1.17108e-13	0.0358607	0.323569
chr16:31470317-31478487W	NM_001105247	ARMC5	armadillo repeat containing 5, transcript variant 1	4	-0.168658	7.11749	-0.198413	0.00137739	-0.138904	2.96361e-07	-0.0714997	0.00883341	-0.022663	0.545101	-0.254609	0.000178273
chr22:19023795-19109967C	NM_001173534	DGCR2	DiGeorge syndrome critical region gene 2, transcript variant 3	4	-0.168351	Inf	-0.188558	2.3784e-38	-0.330918	0	-0.148144	0	0	1	-0.0414239	3.18081e-13
chr3:155838337-156256927W	NM_172160	KCNAB1	potassium voltage-gated channel, shaker-related subfamily, beta member 1, transcript variant 1	5	-0.167575	8.67818	-0.815789	0.00294827	-0.167575	9.67332e-05	-0.118943	5.04904e-07	-0.107143	7.15264e-05	-0.354839	0.0138915
chr6:75962638-75994632C	NM_018247	TMEM30A	transmembrane protein 30A, transcript variant 1	4	-0.165868	Inf	-0.302069	2.66501e-88	-0.0104444	1.68581e-33	-0.432789	0	-0.0296678	1.7299e-45	0	1
chr4:107236767-107270379W	NM_001142416	AIMP1	aminoacyl tRNA synthetase complex-interacting multifunctional protein 1, transcript variant 3	5	-0.165514	25.4069	-0.432745	5.50692e-13	-0.0516283	0.0122728	-0.14763	1.17742e-22	-0.165514	4.2204e-09	-0.354013	2.01145e-11
chr9:130882973-130890712C	NR_027811	PTGES2	prostaglandin E synthase 2, transcript variant 2	4	-0.165486	19.3125	-0.247526	2.12776e-19	-0.124598	1.06718e-11	0.01427	0.344435	-0.0594946	0.00374553	-0.206373	3.9501e-10
chr2:242026510-242041747C	NR_028049	MTERFD2	MTERF domain containing 2, transcript variant 2	5	-0.165375	24.9672	-0.165375	0.00032346	-0.0928147	2.9047e-06	-0.157449	2.26707e-19	-0.170619	1.8805e-11	-0.37659	1.51987e-16
chr1:44440602-44443971W	NM_004047	ATP6V0B	ATPase, H+ transporting, lysosomal 21kDa, V0 subunit b, transcript variant 1	4	-0.165254	39.377	-0.360967	1.44132e-23	-0.00732856	0.0556859	-0.0205755	2.82554e-10	-0.0819759	5.59995e-18	-0.248532	2.45567e-35
chr5:140894589-140998622C	NM_001079812	DIAPH1	diaphanous homolog 1 (Drosophila), transcript variant 2	4	-0.164337	Inf	-0.0206637	2.0146e-10	-0.291717	0	-0.0369577	2.4978e-05	-0.477715	0	0.00804651	0.539824
chr1:155290640-155300909W	NM_001105203	RUSC1	RUN and SH3 domain containing 1, transcript variant 1	4	-0.164204	Inf	-0.0694024	0.106519	-0.0528926	0.00576855	-0.557092	0	-0.163622	1.76694e-16	-0.164787	0.000822663
chr4:13369347-13485989C	NM_004249	RAB28	RAB28, member RAS oncogene family, transcript variant 2	4	-0.164086	7.49049	0	1	-0.165762	1.68122e-07	-0.162411	1.49979e-07	-0.0664501	0.0476991	-0.171024	0.0451277
chr15:66994674-67074335W	NM_001142861	SMAD6	SMAD family member 6, transcript variant 2	5	-0.163265	7.78775	-0.163265	8.18487e-06	-0.0587245	0.0106667	-0.229871	0.00175303	-0.374451	5.41534e-06	-0.0862069	0.0148135
chr1:155658874-155708317W	NM_004632	DAP3	death associated protein 3, nuclear gene encoding mitochondrial protein, transcript variant 2	4	-0.162121	27.1282	-0.293154	5.32246e-13	-0.173777	6.59213e-21	-0.148869	1.91146e-17	-0.150466	3.3298e-10	-0.0245015	0.553381
chr2:12856998-12882856W	NR_027303	TRIB2	tribbles homolog 2 (Drosophila), transcript variant 2	4	-0.16139	75.7553	0	1	-0.134591	6.91453e-41	-0.290017	7.52598e-92	-0.114717	2.52036e-11	-0.18819	2.40753e-23
chr1:171750761-171766855W	NM_015935	METTL13	methyltransferase like 13, transcript variant 1	4	-0.160729	41.1117	-0.739726	6.59238e-71	-0.0447413	0.018226	-0.0217035	0.252875	-0.159915	2.11745e-12	-0.161543	8.29186e-06
chr17:35441928-35766902C	NM_198834	ACACA	acetyl-CoA carboxylase alpha, transcript variant 1	5	-0.159505	93.231	-0.163446	5.30901e-11	-0.0503687	1.03229e-06	-0.159505	4.10071e-94	-0.224555	1.79957e-91	-0.0692737	0.00880068
chr3:128886659-128902810C	NM_001127192	CNBP	CCHC-type zinc finger, nucleic acid binding protein, transcript variant 1	5	-0.159274	Inf	-0.151194	7.0554e-57	-0.32953	0	-0.27395	0	-0.0395801	0.00312474	-0.159274	1.84456e-16
chr4:76567955-76598667C	NM_012297	G3BP2	GTPase activating protein (SH3 domain) binding protein 2, transcript variant 2	5	-0.158878	Inf	-0.468331	0	-0.0266489	8.61248e-05	-0.158878	0	-0.0467833	9.40369e-10	-0.312252	2.05878e-66
chr17:38175351-38210889C	NM_014815	MED24	mediator complex subunit 24, transcript variant 1	5	-0.1584	Inf	-0.697479	0	-0.125067	4.70453e-15	-0.0471896	0.00193834	-0.1584	1.11761e-16	-0.169821	2.48445e-06
chr5:172571445-172591389W	NM_001205	BNIP1	BCL2/adenovirus E1B 19kDa interacting protein 1, transcript variant BNIP1	4	-0.158296	6.19233	0.0869565	0.135844	-0.128918	0.00617817	-0.141989	0.00137596	-0.174603	0.00284527	-0.507181	1.08867e-05
chr14:90863327-90874617W	NM_001166106	CALM1	calmodulin 1 (phosphorylase kinase, delta), transcript variant 2	4	-0.15555	Inf	0	1	-0.0037662	0.0105622	-0.10497	0	-0.206129	0	-0.422353	0
chr15:67358195-67487532W	NM_001145104	SMAD3	SMAD family member 3, transcript variant 4	5	-0.155122	Inf	-0.155122	5.0235e-76	-0.067683	6.60811e-21	-0.278478	0	-0.145699	4.89631e-18	-0.434912	0
chrX:119737744-119755011W	NM_001137554	MCTS1	malignant T cell amplified sequence 1, transcript variant 2	4	-0.154419	21.7877	-0.292818	5.97845e-15	-0.0996424	1.35293e-07	-0.101327	1.62056e-08	-0.207511	1.38396e-18	0.0486322	0.269148
chr6:143929317-144152321W	NM_014721	PHACTR2	phosphatase and actin regulator 2, transcript variant 3	4	-0.153652	Inf	-0.252809	4.03079e-16	0.00413616	0.718039	-0.148728	0	-0.087638	8.32121e-13	-0.158576	1.63604e-08
chr3:130613434-130735553W	NM_014382	ATP2C1	ATPase, Ca++ transporting, type 2C, member 1, transcript variant 1	4	-0.15178	Inf	-0.126296	2.9471e-05	-0.0736979	1.9449e-14	-0.248246	0	-0.00560852	0.667807	-0.177264	7.51672e-13
chr6:125474879-125584644W	NM_001003397	TPD52L1	tumor protein D52-like 1, transcript variant 4	4	-0.151673	8.07138	0.0667551	0.382238	-0.139034	2.32697e-05	-0.311866	6.69203e-10	-0.145435	0.0213001	-0.157911	0.023451
chr5:112043218-112181935W	NM_000038	APC	adenomatous polyposis coli, transcript variant 3	5	-0.149162	64.8622	-0.184049	3.18218e-24	-0.149162	4.62437e-27	-0.12088	1.60036e-53	-0.135539	5.11968e-22	-0.291632	1.1812e-17
chr2:10183682-10194963W	NM_001177716	KLF11	Kruppel-like factor 11, transcript variant 2	5	-0.147818	71.8445	-0.243902	5.17381e-21	-0.147818	3.99042e-22	-0.12417	5.02789e-27	-0.120387	0.000434167	-0.790698	2.17668e-85
chr1:224572847-224622001C	NM_025160	WDR26	WD repeat domain 26, transcript variant 1	5	-0.147312	83.1562	-0.147312	1.13809e-08	-0.160046	4.43723e-56	-0.139819	1.17076e-37	-0.237328	1.66424e-70	-0.146341	2.72679e-11
chr1:46016498-46035720W	NM_153326	AKR1A1	aldo-keto reductase family 1, member A1 (aldehyde reductase), transcript variant 2	5	-0.146962	30.8157	-0.158379	4.55983e-07	-0.146962	7.01074e-36	-0.0882685	2.81628e-10	-0.0852341	1.82889e-05	-0.191715	7.37742e-12
chr5:176853687-176869848W	NM_001004106	GRK6	G protein-coupled receptor kinase 6, transcript variant 1	4	-0.146811	30.5734	-0.260664	1.26164e-12	0	1	-0.102161	4.06647e-28	-0.169811	1.3609e-22	-0.12381	5.84295e-06
chr1:150898815-150937220W	NM_012432	SETDB1	SET domain, bifurcated 1, transcript variant 2	4	-0.146129	27.7927	0	1	-0.0525284	0.000144576	-0.122286	1.18665e-26	-0.217672	3.018e-18	-0.169972	8.60541e-14
chr17:19552064-19580908W	NM_001031806	ALDH3A2	aldehyde dehydrogenase 3 family, member A2, transcript variant 1	4	-0.145933	Inf	-0.196203	5.06368e-29	-0.0956626	3.90862e-61	-0.396967	0	-0.0477295	0.00134378	-0.0241038	0.182689
chr14:24583906-24594450W	NR_028100	DCAF11	DDB1 and CUL4 associated factor 11, transcript variant 5	4	-0.145587	Inf	-0.156556	1.49525e-27	0.00883832	0.468401	-0.46626	0	-0.134617	8.59171e-17	-0.109227	9.4089e-05
chrX:53963114-54071569C	NM_001184898	PHF8	PHD finger protein 8, transcript variant 4	4	-0.14436	39.7435	0.000650439	1	-0.157827	5.22929e-39	-0.0403413	0.000318461	-0.1781	1.24567e-32	-0.130892	2.40565e-13
chr11:123986111-124017616W	NM_014622	VWA5A	von Willebrand factor A domain containing 5A, transcript variant 1	4	-0.143733	38.3563	-0.188932	9.89524e-09	-0.107079	1.39167e-23	-0.0873484	2.49979e-40	-0.0192828	0.0842292	-0.180387	1.77028e-12
chr5:180217543-180237137C	NM_001114618	MGAT1	mannosyl (alpha-1,3-)-glycoprotein beta-1,2-N-acetylglucosaminyltransferase, transcript variant 1	5	-0.142781	70.0891	-0.12718	4.1171e-27	-0.142781	4.58349e-54	-0.0486681	7.78024e-11	-0.185245	1.7652e-42	-0.175599	2.45384e-21
chr10:6186843-6277505W	NM_001145443	PFKFB3	6-phosphofructo-2-kinase/fructose-2,6-biphosphatase 3, transcript variant 2	5	-0.142184	Inf	-0.0775051	4.01077e-11	-0.0295573	4.52811e-21	-0.142184	0	-0.388807	0	-0.167442	0
chr7:82383321-82792197C	NM_033026	PCLO	piccolo (presynaptic cytomatrix protein), transcript variant 1	4	-0.141981	38.2598	-0.161547	5.45739e-05	-0.163384	5.22224e-32	-0.0929249	4.13761e-24	-0.122414	2.93224e-24	-0.0482143	0.240444
chr6:34555066-34664625C	NM_022758	C6orf106	chromosome 6 open reading frame 106, transcript variant 2	5	-0.139725	Inf	-0.480469	0	-0.00846063	0.000193005	-0.265065	0	-0.0212211	3.74402e-08	-0.139725	4.62004e-63
chr6:152442823-152958534C	NM_133650	SYNE1	spectrin repeat containing, nuclear envelope 1, transcript variant 3	4	-0.139158	37.2468	-0.0959596	3.93904e-07	-0.0190005	0.0925979	-0.133457	9.96658e-29	-0.14486	3.27804e-23	-0.28147	1.10512e-23
chr9:130702861-130742812C	NM_203305	FAM102A	family with sequence similarity 102, member A, transcript variant 2	4	-0.138599	Inf	-0.260506	0	-0.144296	0	0.0127507	0.0512649	-0.132901	0	-0.0365128	0.000509091
chr5:121398890-121414055C	NM_001178102	LOX	lysyl oxidase, transcript variant 2	4	-0.137037	15.5141	-0.733333	2.68557e-09	-0.0390558	9.62376e-06	-0.0740741	1.12862e-15	0.0453087	0.572176	-0.2	1.22781e-05
chr17:1619817-1641893W	NM_001163809	WDR81	WD repeat domain 81, transcript variant 1	4	-0.136217	50.2536	-0.0529436	0.160108	-0.057265	1.83087e-17	-0.147834	4.09103e-60	-0.124601	5.55632e-26	-0.154335	1.12701e-07
chr7:150642050-150675014C	NM_172057	KCNH2	potassium voltage-gated channel, subfamily H (eag-related), member 2, transcript variant 3	4	-0.135959	20.6818	-0.117683	2.50295e-05	-0.154234	1.60588e-23	0.00785773	0.478264	-0.0854156	1.2949e-10	-0.253955	4.94326e-08
chr3:56761446-57113336C	NM_001128616	ARHGEF3	Rho guanine nucleotide exchange factor (GEF) 3, transcript variant 2	4	-0.135818	Inf	-0.36835	1.09638e-36	-0.0710569	1.60238e-19	-0.20058	0	-0.0676832	1.03006e-05	0.0264215	0.297231
chr1:161169105-161184182W	NM_004550	NDUFS2	NADH dehydrogenase (ubiquinone) Fe-S protein 2, 49kDa (NADH-coenzyme Q reductase), nuclear gene encoding mitochondrial protein, transcript variant 1	4	-0.134974	61.2874	-0.519565	5.00535e-81	0.00679202	0.396247	-0.0914687	3.23674e-27	-0.17848	5.18988e-24	-0.0702107	0.00247426
chr2:138721808-138773933W	NM_001024074	HNMT	histamine N-methyltransferase, transcript variant 2	4	-0.131938	10.6266	-0.108065	0.0250341	-0.0946027	2.47718e-07	-0.163906	1.22054e-10	-0.155811	3.56328e-05	0.0440054	0.311728
chr6:51480145-51952423C	NM_138694	PKHD1	polycystic kidney and hepatic disease 1 (autosomal recessive), transcript variant 1	5	-0.131524	51.1338	-0.652864	2.39237e-22	-0.0147941	1.57153e-14	-0.131524	1.17848e-32	-0.330321	3.52932e-39	-0.0254237	5.88994e-06
chrX:119560004-119603204C	NM_013995	LAMP2	lysosomal-associated membrane protein 2, transcript variant B	4	-0.13033	Inf	-0.0371137	0.03189	-0.171024	0	-0.0896362	2.93932e-41	0.0164092	0.149248	-0.299374	5.16431e-55
chr7:134331531-134364565W	NM_001724	BPGM	2,3-bisphosphoglycerate mutase, transcript variant 1	4	-0.129206	25.7196	-0.256318	9.29242e-10	-0.0713571	6.60899e-13	-0.114757	2.78052e-28	0.0345225	0.0969105	-0.143654	8.54863e-07
chr22:29663998-29696514W	NM_005243	EWSR1	Ewing sarcoma breakpoint region 1, transcript variant 2	4	-0.128707	39.5536	0.00907666	0.681498	-0.199473	5.32678e-52	-0.1026	4.78089e-22	-0.0664674	1.66286e-06	-0.154814	4.46799e-08
chr6:86317503-86353043C	NM_001159674	SYNCRIP	synaptotagmin binding, cytoplasmic RNA interacting protein, transcript variant 3	4	-0.127952	Inf	0	1	-0.0494401	5.11229e-67	-0.0990593	0	-0.393536	0	-0.156845	9.537e-33
chr1:161007424-161008774C	NM_001113205	TSTD1	thiosulfate sulfurtransferase (rhodanese)-like domain containing 1, transcript variant 3	4	-0.12791	9.34637	-0.167655	0.000379579	-0.0799601	0.000125454	0.0124076	0.506302	-0.15347	5.08765e-12	-0.102349	0.0412953
chr6:13574792-13614783W	NM_012241	SIRT5	sirtuin 5, transcript variant 1	5	-0.126285	22.169	-0.404571	4.62787e-10	-0.126285	7.27769e-26	-0.0477198	0.0409457	-0.0605453	0.044152	-0.306117	1.19177e-11
chr12:58118995-58135940C	NM_001122772	AGAP2	ArfGAP with GTPase domain, ankyrin repeat and PH domain 2, transcript variant 1	4	-0.125604	4.8317	-0.155556	0.00229034	-0.0956522	0.00281779	-0.0492424	0.0243873	-0.176837	0.000887033	0.105263	0.230769
chr19:47634080-47713892W	NR_027280	SAE1	SUMO1 activating enzyme subunit 1, transcript variant 4	4	-0.124372	55.2162	-0.722222	1.45503e-90	-0.0650321	2.74463e-05	-0.0940139	2.11888e-12	-0.15473	2.86246e-14	0.0204193	0.51918
chr14:56046925-56151301W	NM_004986	KTN1	kinectin 1 (kinesin receptor), transcript variant 4	5	-0.123982	56.1624	-0.470524	5.54911e-69	-0.0264343	0.00608433	-0.0574014	1.76604e-09	-0.123982	1.36676e-18	-0.25513	1.36101e-25
chr16:2961980-3001208W	NM_032296	FLYWCH1	FLYWCH-type zinc finger 1, transcript variant 1	5	-0.12349	58.1842	-0.474351	1.59496e-38	-0.0667522	1.42053e-29	-0.0418395	7.34263e-07	-0.12349	2.16458e-34	-0.202532	1.25385e-20
chr4:114372190-114683083C	NM_172128	CAMK2D	calcium/calmodulin-dependent protein kinase II delta, transcript variant 2	4	-0.12316	34.6826	-0.118577	6.68715e-11	-0.20533	2.50321e-57	-0.0369623	5.17699e-05	-0.00465748	0.725748	-0.127742	7.74639e-05
chr16:69796274-69975643W	NM_199424	WWP2	WW domain containing E3 ubiquitin protein ligase 2, transcript variant 2	4	-0.122157	28.6769	-0.0925455	0.00171611	-0.0601998	0.000128096	-0.216256	1.14723e-44	-0.151769	2.54352e-12	0.00809694	0.835112
chr13:26786906-26796508C	NM_183043	RNF6	ring finger protein (C3H2C3 type) 6, transcript variant 4	5	-0.121874	30.0465	-0.326131	1.48933e-20	-0.0641571	6.41381e-07	-0.0647575	3.984e-11	-0.164303	1.4603e-26	-0.121874	0.00102345
chr17:74380690-74383941W	NM_021972	SPHK1	sphingosine kinase 1, transcript variant 1	5	-0.120405	48.8262	-0.114094	3.49826e-09	-0.138201	1.53285e-33	-0.120405	3.23837e-31	-0.112193	1.74797e-09	-0.353567	3.11274e-26
chr19:55964348-55973049C	NM_024710	ISOC2	isochorismatase domain containing 2, nuclear gene encoding mitochondrial protein, transcript variant 2	5	-0.120109	24.1689	-0.363636	9.34355e-18	-0.111269	1.09324e-07	-0.106361	6.24484e-05	-0.120109	0.000889712	-0.475	5.80533e-22
chr12:6857160-6862636C	NM_005439	MLF2	myeloid leukemia factor 2, transcript variant 1	5	-0.119415	Inf	-0.699089	0	-0.119415	1.99913e-26	-0.0432084	8.60223e-06	-0.103526	9.61699e-14	-0.231683	1.0075e-22
chr9:123151148-123342437C	NM_001011649	CDK5RAP2	CDK5 regulatory subunit associated protein 2, transcript variant 2	4	-0.119107	28.2558	-0.413043	2.28676e-43	-0.00331278	0.852787	-0.0384602	0.00828646	-0.0480571	0.0143619	-0.190157	1.89561e-15
chr16:4475858-4506773W	NM_005147	DNAJA3	DnaJ (Hsp40) homolog, subfamily A, member 3, transcript variant 1	5	-0.119095	49.6796	-0.119095	3.65535e-05	-0.336783	7.3455e-83	-0.0802627	3.43742e-08	-0.0834735	0.000418957	-0.248334	3.42567e-11
chr6:139693397-139695785C	NM_001168389	CITED2	Cbp/p300-interacting transactivator, with Glu/Asp-rich carboxy-terminal domain, 2, transcript variant 3	4	-0.119025	Inf	-0.152855	5.97046e-43	-0.111191	0	-0.126858	0	-0.105521	6.71609e-50	0	1
chr13:45007661-45150701C	NM_183422	TSC22D1	TSC22 domain family, member 1, transcript variant 1	4	-0.118475	Inf	-0.066082	0.00206617	-0.0846892	3.01339e-31	-0.15226	0	-0.197361	1.71823e-92	0.0167838	0.367222
chr1:230972866-231005335C	NM_001136495	C1orf198	chromosome 1 open reading frame 198, transcript variant 3	4	-0.118383	65.0591	-0.0783133	2.13578e-09	-0.0789354	8.34839e-15	-0.342446	1.49299e-82	-0.157831	1.47127e-36	-0.00839695	0.135821
chr17:7589389-7606819W	NM_001143990	WRAP53	WD repeat containing, antisense to TP53, transcript variant 2	4	-0.117827	11.457	0	1	-0.0898204	7.59119e-06	-0.082397	1.53396e-05	-0.316901	2.88077e-14	-0.145833	0.0394284
chr5:60047617-60140101C	NM_001104558	ELOVL7	ELOVL fatty acid elongase 7, transcript variant 2	4	-0.116596	22.0819	-0.0879121	0.0026672	0.0077918	0.615649	-0.0873046	8.70757e-29	-0.14528	4.88368e-05	-0.368359	1.6058e-13
chr6:26458189-26469865W	NM_078476	BTN2A1	butyrophilin, subfamily 2, member A1, transcript variant 2	4	-0.116482	41.8	0.0490463	0.167919	-0.127592	2.25847e-19	-0.0808264	2.65476e-14	-0.356375	4.06682e-56	-0.105371	0.00417194
chr6:31654728-31671137C	NM_021160	ABHD16A	abhydrolase domain containing 16A, transcript variant 1	4	-0.116011	26.8892	-0.17407	2.5161e-09	-0.0313978	0.0052322	-0.0579517	8.3837e-14	0.0117737	0.525061	-0.384568	7.04463e-35
chr18:72163500-72190687W	NM_018235	CNDP2	CNDP dipeptidase 2 (metallopeptidase M20 family), transcript variant 1	4	-0.114982	Inf	-0.0543489	4.52695e-06	0.00479437	0.189644	-0.400678	0	-0.0909761	2.13965e-69	-0.138987	1.26867e-18
chr6:43027372-43042833W	NM_201522	KLC4	kinesin light chain 4, transcript variant 2	4	-0.113978	12.1082	-0.130435	6.01904e-09	0.00521599	0.84455	-0.0427904	0.0403788	-0.0975203	0.000444124	-0.292998	5.59214e-14
chr10:126676419-126849624C	NM_001083914	CTBP2	C-terminal binding protein 2, transcript variant 3	5	-0.113675	51.5199	-0.241627	8.42797e-22	-0.0226883	0.0245514	-0.113675	1.42714e-66	-0.166368	2.52444e-19	-0.0876248	1.79318e-05
chr14:55308724-55369542C	NM_000161	GCH1	GTP cyclohydrolase 1, transcript variant 1	5	-0.110905	Inf	-0.627541	0	-0.0757871	4.17605e-39	-0.0079571	0.00317043	-0.110905	5.79374e-85	-0.357619	7.54827e-46
chr11:494512-507273C	NM_002939	RNH1	ribonuclease/angiogenin inhibitor 1, transcript variant 1	4	-0.109924	Inf	-0.090071	1.29395e-05	-0.0411291	6.67735e-23	-0.129777	2.72209e-55	-0.286081	0	0.0231277	0.0826676
chr3:23847439-23932802W	NM_003341	UBE2E1	ubiquitin-conjugating enzyme E2E 1, transcript variant 1	5	-0.109397	35.0495	-0.109397	0.00492133	-0.166279	3.28681e-32	-0.0259947	2.98552e-15	-0.0378089	0.0477448	-0.222222	3.37425e-27
chr9:36190853-36212058W	NM_001184760	CLTA	clathrin, light chain A, transcript variant 4	5	-0.107853	47.5758	-0.0248756	5.67779e-05	-0.114604	3.64169e-45	-0.107853	7.30513e-28	-0.0652708	8.366e-06	-0.148211	3.87928e-23
chr22:38864083-38879444W	NM_006855	KDELR3	KDEL (Lys-Asp-Glu-Leu) endoplasmic reticulum protein retention receptor 3, transcript variant 1	4	-0.107334	14.9128	-0.541667	1.42269e-24	-0.0298967	0.0369054	-0.0558015	0.0376059	-0.0219989	0.423129	-0.158867	4.95845e-06
chr20:35918051-35945661W	NM_001003897	MANBAL	mannosidase, beta A, lysosomal-like, transcript variant 2	4	-0.106682	34.2515	-0.0867522	0.0042552	-0.0515865	8.59912e-08	-0.126611	6.60188e-35	-0.00721154	0.734532	-0.41841	2.37064e-31
chr9:116207011-116360017W	NM_144489	RGS3	regulator of G-protein signaling 3, transcript variant 5	4	-0.106178	41.0173	0.0226755	0.221303	-0.149496	2.77456e-72	-0.02437	0.0393176	-0.0780161	2.35506e-05	-0.13434	1.50378e-11
chr5:74017031-74063042C	NM_170681	GFM2	G elongation factor, mitochondrial 2, nuclear gene encoding mitochondrial protein, transcript variant 3	5	-0.103586	23.5109	-0.161616	8.23615e-05	-0.0606318	2.94072e-05	-0.146395	4.70474e-22	-0.102079	2.43616e-18	-0.103586	0.000318652
chr21:44073862-44195616W	NM_001001581	PDE9A	phosphodiesterase 9A, transcript variant 16	4	-0.103132	22.8332	0	1	-0.039548	3.32311e-07	-0.170093	3.94076e-30	-0.106061	9.03699e-13	-0.100202	0.0221391
chr16:25123047-25189551W	NM_016309	LCMT1	leucine carboxyl methyltransferase 1, transcript variant 1	5	-0.0996241	56.0616	-1	4.77623e-83	-0.0253261	0.0427152	-0.0996241	2.02997e-22	-0.0911392	8.5629e-11	-0.142857	5.17575e-07
chr2:85776193-85788657C	NM_000821	GGCX	gamma-glutamyl carboxylase, transcript variant 1	4	-0.0995625	35.2481	-0.344512	2.51541e-40	-0.073577	1.05015e-08	-0.115668	2.77793e-27	0	1	-0.083457	0.0039268
chrX:102564282-102565974C	NM_001168401	BEX2	brain expressed X-linked 2, transcript variant 4	5	-0.099368	42.7035	-0.0851064	1.96343e-06	-0.099368	1.83996e-10	-0.115182	4.69863e-27	-0.148052	4.39662e-48	-0.0496614	0.000249846
chr16:57653910-57698944W	NM_001145770	GPR56	G protein-coupled receptor 56, transcript variant 5	4	-0.0984265	Inf	-0.088226	6.89603e-99	-0.108627	4.73254e-54	-0.00511906	0.334099	-0.0477262	2.59128e-10	-0.468296	0
chr21:42688661-42729654W	NM_058186	FAM3B	family with sequence similarity 3, member B, transcript variant 1	4	-0.0979017	18.5011	-0.0645345	0.0100595	-0.013564	0.00739196	0.00296367	0.89428	-0.134454	6.53858e-27	-0.131269	1.53836e-10
chr4:40425272-40631883C	NM_019027	RBM47	RNA binding motif protein 47, transcript variant 2	4	-0.097764	26.9259	-0.0647663	0.000452217	0.00546797	0.4985	-0.088238	2.09297e-27	-0.121687	6.03943e-21	-0.10729	1.19256e-08
chr11:128834956-129062093C	NM_014715	ARHGAP32	Rho GTPase activating protein 32, transcript variant 2	4	-0.0957144	20.3905	-0.138506	1.86416e-06	-0.0529229	4.03724e-06	-0.0460541	1.53491e-05	-0.019983	0.264897	-0.302561	1.72529e-28
chr17:34851600-34891305C	NM_001163735	MYO19	myosin XIX, transcript variant 2	4	-0.0956382	12.1099	-0.0156045	0.396311	-0.0769794	1.21122e-05	-0.0592097	3.03078e-05	-0.148638	1.27282e-14	-0.114297	0.0027294
chr11:14479049-14521441C	NM_001144062	COPB1	coatomer protein complex, subunit beta 1, transcript variant 3	5	-0.0953125	61.7784	-0.0953125	8.10117e-16	-0.0196435	0.0483727	-0.136873	1.22649e-47	-0.0523241	2.61749e-06	-0.42322	5.62674e-66
chr22:39436673-39451973W	NM_145298	APOBEC3F	apolipoprotein B mRNA editing enzyme, catalytic polypeptide-like 3F, transcript variant 1	4	-0.0949105	10.3207	-0.257609	2.71775e-08	-0.0198889	0.211858	-0.110582	2.43035e-10	-0.0792389	0.00351317	-0.0774481	0.00789208
chr6:7881754-7911041C	NM_001145549	TXNDC5	thioredoxin domain containing 5 (endoplasmic reticulum), transcript variant 3	5	-0.0938779	Inf	-0.278516	0	-0.0564079	9.05397e-14	-0.0938779	5.59136e-33	-0.0577599	6.81989e-08	-0.601655	0
chr3:33429831-33481897C	NM_014517	UBP1	upstream binding protein 1 (LBP-1a), transcript variant 1	5	-0.0918367	Inf	-0.548387	1.59415e-85	-0.0601655	7.5843e-13	-0.237428	0	-0.0850174	7.11825e-42	-0.0918367	7.798e-12
chr11:64570996-64578766C	NM_130799	MEN1	multiple endocrine neoplasia I, transcript variant 2	4	-0.0907151	24.268	-0.0375335	1.49348e-05	-0.144879	2.71111e-31	-0.0970309	1.83767e-14	-0.0225339	0.175762	-0.0843994	0.00153506
chr22:21061981-21213070C	NM_002650	PI4KA	phosphatidylinositol 4-kinase, catalytic, alpha, transcript variant 1	4	-0.0904545	22.157	-0.0986428	3.99236e-06	-0.0540138	1.58124e-07	-0.00990469	0.261159	-0.0822663	5.92749e-14	-0.240453	7.88187e-23
chrX:148622519-148632086W	NM_001171909	CXorf40A	chromosome X open reading frame 40A, transcript variant 4	4	-0.090187	11.0696	-0.200419	3.10033e-08	-0.0747852	3.28442e-05	-0.0936413	1.21537e-07	-0.0867327	0.000112862	-0.0837041	0.0656986
chr11:71145459-71159477C	NM_001163817	DHCR7	7-dehydrocholesterol reductase, transcript variant 2	4	-0.0870696	Inf	-0.0854922	2.25208e-13	-0.226711	0	-0.088647	7.5264e-55	-0.0555556	5.60475e-36	0.0103045	0.336714
chr14:24779357-24787241W	NM_181657	LTB4R	leukotriene B4 receptor, transcript variant 1	4	-0.0867532	20.7323	-0.435897	7.10022e-12	-0.106542	2.22615e-20	-0.0669643	4.52833e-09	-0.057508	1.33523e-06	0	1
chrX:38660685-38665781W	NM_001098790	MID1IP1	MID1 interacting protein 1 (gastrulation specific G12 homolog (zebrafish)), transcript variant 2	4	-0.0864169	59.3728	-0.261047	3.89556e-44	-0.0425141	1.65214e-12	-0.0767974	2.51803e-65	-0.0960365	1.14416e-08	0.041725	0.0638965
chr12:122989275-123011547C	NM_198261	RSRC2	arginine/serine-rich coiled-coil 2, transcript variant 2	4	-0.0863033	14.8398	0	1	-0.0595756	5.36682e-06	-0.0240755	0.0469782	-0.113031	5.36035e-10	-0.149444	4.41514e-17
chr1:17866330-18024369W	NM_001011722	ARHGEF10L	Rho guanine nucleotide exchange factor (GEF) 10-like, transcript variant 2	5	-0.0850211	Inf	-0.0850211	4.65484e-06	-0.0669685	5.36962e-30	-0.087348	2.40365e-26	-0.0383162	5.36235e-30	-0.401438	0
chr2:128461808-128568745C	NM_001006623	WDR33	WD repeat domain 33, transcript variant 3	5	-0.084375	22.3546	-0.084375	1.88534e-11	-0.0195485	0.0267325	-0.084864	1.0172e-22	-0.0488551	1.08731e-07	-0.100737	5.14492e-08
chr18:74690790-74844774C	NM_001025100	MBP	myelin basic protein, transcript variant 8	4	-0.0780477	33.7756	-0.365175	1.08288e-46	-0.0103889	0.0150928	0.00306745	0.285904	-0.0535854	9.7479e-13	-0.10251	9.9704e-14
chr17:75277492-75496676W	NM_001113496	SEPT9	septin 9, transcript variant 7	4	-0.0762484	42.2438	-0.0755524	6.27146e-42	-0.0407028	2.29579e-09	-0.101273	2.19525e-35	-0.020253	0.115209	-0.0769445	5.0994e-07
chr4:106067943-106200958W	NM_017628	TET2	tet oncogene family member 2, transcript variant 2	5	-0.0743857	31.2995	-0.0531401	0.000852111	-0.0497227	3.04496e-07	-0.19946	5.72805e-48	-0.0743857	3.14922e-05	-0.152856	2.31042e-07
chr8:144635557-144645229W	NM_001166237	GSDMD	gasdermin D, transcript variant 2	5	-0.0743225	24.1719	-0.0743225	0.00361697	-0.0295118	0.000333297	-0.0993489	2.38864e-25	-0.135482	1.63815e-18	-0.0633609	6.88217e-05
chr3:52558386-52569093C	NM_022908	NT5DC2	5'-nucleotidase domain containing 2, transcript variant 2	4	-0.0734741	9.45751	0.0126126	0.613082	-0.0292394	0.0344112	-0.155102	1.63257e-13	-0.0783768	0.000463343	-0.0685714	0.00182092
chr12:53845886-53874945W	NM_001128913	PCBP2	poly(rC) binding protein 2, transcript variant 6	4	-0.0728291	105.997	0	1	-0.0469362	4.02143e-20	-0.0674889	1.20048e-73	-0.186415	1.49911e-97	-0.0781693	9.35935e-42
chr11:72396115-72463434C	NM_001040118	ARAP1	ArfGAP with RhoGAP domain, ankyrin repeat and PH domain 1, transcript variant 3	5	-0.0713735	Inf	-0.0312412	0.020831	-0.074042	1.66695e-45	-0.0713735	2.87575e-26	-0.194763	0	-0.0459848	4.85821e-05
chr1:151672536-151689290C	NM_007185	CELF3	CUGBP, Elav-like family member 3, transcript variant 1	4	-0.0705013	17.2038	-0.103626	4.35441e-11	-0.0809154	8.0039e-21	-0.0177499	1.53416e-05	-0.0030686	0.513377	-0.0600871	0.0159921
chr19:3359616-3463602W	NM_205843	NFIC	nuclear factor I/C (CCAAT-binding transcription factor), transcript variant 2	4	-0.0703664	23.8466	-0.0790168	1.93578e-07	-0.0163464	0.00681634	-0.061716	6.57037e-16	-0.177389	3.05396e-28	-0.0130606	0.62356
chr16:67973787-68002597C	NM_001145964	SLC12A4	solute carrier family 12 (potassium/chloride transporters), member 4, transcript variant 5	5	-0.0702836	51.0795	-0.032419	1.54743e-05	-0.0189211	0.00407768	-0.0702836	7.0609e-40	-0.197674	4.56478e-53	-0.101423	5.94359e-13
chr12:862089-1020617W	NM_001184985	WNK1	WNK lysine deficient protein kinase 1, transcript variant 4	5	-0.0699896	75.6726	-0.134196	1.77138e-42	-0.0414785	2.95736e-18	-0.0443691	3.10989e-17	-0.0699896	8.1741e-47	-0.161835	3.58613e-43
chr12:2162416-2807115W	NM_001167625	CACNA1C	calcium channel, voltage-dependent, L type, alpha 1C subunit, transcript variant 23	4	-0.0695368	71.3113	0	1	-0.0778491	2.12419e-30	-0.0397657	1.77383e-39	-0.113286	6.05723e-85	-0.0612245	0.00618153
chr1:246729639-246831883W	NM_152609	CNST	consortin, connexin sorting protein, transcript variant 1	4	-0.0695216	16.427	-0.105519	0.0258553	-0.0335241	1.5476e-13	0.0109912	0.140499	-0.0307167	6.7222e-08	-0.171875	5.64623e-14
chr3:14444106-14530855W	NM_003043	SLC6A6	solute carrier family 6 (neurotransmitter transporter, taurine), member 6, transcript variant 1	4	-0.0688721	Inf	-0.640746	0	-0.0120325	0.0332945	-0.0923933	0	-0.0453509	9.95796e-42	0.00461058	0.227318
chr2:101618691-101636155W	NM_001099693	RPL31	ribosomal protein L31, transcript variant 4	4	-0.0659343	15.0784	-0.00974501	0.245414	-0.118042	5.73059e-19	-0.045964	2.04839e-05	-0.0614735	4.96757e-06	-0.0703951	0.000126486
chr5:141232683-141257944C	NM_032420	PCDH1	protocadherin 1, transcript variant 2	4	-0.0633333	6.10984	-0.0662696	0.00381353	0.0016033	0.89592	-0.0462053	0.000185452	-0.0603971	5.41655e-05	-0.0734815	0.00157436
chr16:30064491-30081734W	NM_001127617	ALDOA	aldolase A, fructose-bisphosphate, transcript variant 4	5	-0.0597236	Inf	-0.00139385	0.0294465	-0.162488	0	-0.210449	0	-0.0597236	2.87248e-37	-0.00130402	0.00179759
chr1:28157293-28178183W	NM_014110	PPP1R8	protein phosphatase 1, regulatory (inhibitor) subunit 8, transcript variant 1	5	-0.0594766	15.6887	-0.402129	1.64911e-15	-0.0327279	0.00128525	-0.0434139	0.000205071	-0.0594766	6.33491e-05	-0.249009	3.10773e-09
chr1:65613232-65693173W	NM_013410	AK4	adenylate kinase 4, nuclear gene encoding mitochondrial protein, transcript variant 6	4	-0.0590149	11.4719	-0.254902	0.0220994	-0.0487805	3.16259e-09	-0.0521383	1.60051e-12	-0.0658915	0.00109742	0	1
chr19:797392-812327W	NM_002819	PTBP1	polypyrimidine tract binding protein 1, transcript variant 1	4	-0.0585301	26.9885	-0.0197265	0.166611	-0.0865705	6.41663e-20	-0.0203169	0.0142304	-0.0304897	0.00895149	-0.24562	1.82415e-35
chr14:89029253-89079852W	NM_207661	ZC3H14	zinc finger CCCH-type containing 14, transcript variant 3	5	-0.0572056	Inf	-0.21131	8.8586e-22	-0.0383495	4.27722e-06	-0.291541	0	-0.0572056	0.000398983	-0.0501931	0.000211056
chr1:43629846-43638241C	NM_001159936	EBNA1BP2	EBNA1 binding protein 2, transcript variant 1	4	-0.0566732	11.6123	0.0103135	0.826472	-0.0364724	0.00339915	-0.0354716	0.000183874	-0.188611	3.29707e-18	-0.076874	0.0357263
chr4:129730779-129796378W	NM_199320	PHF17	PHD finger protein 17, transcript variant L	5	-0.0561206	56.6115	-0.380538	3.06515e-52	-0.00636747	0.0145623	-0.0544659	2.36597e-21	-0.0561206	1.55338e-20	-0.177545	7.15543e-30
chr3:49506146-49573046W	NM_001177639	DAG1	dystroglycan 1 (dystrophin-associated glycoprotein 1), transcript variant 8	5	-0.0550954	Inf	-0.128123	2.08835e-62	-0.0204919	4.6415e-07	-0.050088	4.39277e-17	-0.345031	0	-0.0550954	3.99862e-06
chr19:55897300-55903449W	NM_001136136	RPL28	ribosomal protein L28, transcript variant 4	5	-0.0545658	31.9409	-0.112426	3.09895e-30	-0.0545658	1.36294e-17	-0.0172087	8.45847e-06	-0.0327881	1.57239e-07	-0.0642173	7.79075e-12
chr7:56119378-56131682W	NM_001762	CCT6A	chaperonin containing TCP1, subunit 6A (zeta 1), transcript variant 1	4	-0.0509874	46.8847	-0.428939	1.39497e-34	0	1	-0.025136	1.92887e-29	-0.057727	3.4079e-31	-0.0442478	1.69355e-09
chr11:64008413-64011606W	NM_001135208	FKBP2	FK506 binding protein 2, 13kDa, transcript variant 3	4	-0.0505879	9.90916	-0.0257971	0.201214	-0.0223906	0.00721214	-0.0325802	1.58623e-05	-0.0685955	2.72652e-10	-0.0713141	4.83989e-05
chr3:197476424-197511317W	NM_001011537	FYTTD1	forty-two-three domain containing 1, transcript variant 2	4	-0.0504576	39.2337	-0.0160428	0.044147	-0.0780655	2.09562e-55	-0.0500381	6.7687e-25	0.0182521	0.278276	-0.0508772	3.6643e-05
chr14:64319683-64693165W	NM_182910	SYNE2	spectrin repeat containing, nuclear envelope 2, transcript variant 2	4	-0.049111	Inf	-0.0569283	4.13873e-05	-0.0412937	4.34701e-22	-0.100292	0	-0.00731829	0.0877634	-0.019377	0.0133403
chr2:242166679-242255254C	NM_203346	HDLBP	high density lipoprotein binding protein, transcript variant 2	5	-0.0486072	Inf	-0.103408	0	-0.00792789	1.00186e-08	-0.0674099	0	-0.0251584	1.66689e-26	-0.0486072	1.50681e-24
chr5:65892176-66465422W	NM_001164664	MAST4	microtubule associated serine/threonine kinase family member 4, transcript variant 3	5	-0.0477005	39.138	-0.202655	1.01865e-39	-0.0380961	6.94546e-11	-0.0348745	3.78869e-09	-0.0477005	1.1236e-09	-0.0508732	3.4205e-19
chr14:94843085-94857029C	NM_000295	SERPINA1	serpin peptidase inhibitor, clade A (alpha-1 antiproteinase, antitrypsin), member 1, transcript variant 1	5	-0.0476649	Inf	-0.0180921	3.0136e-21	-0.0476649	0	-0.106738	0	-0.0167562	4.93032e-32	-0.0571725	0
chr9:139567595-139581911C	NM_006412	AGPAT2	1-acylglycerol-3-phosphate O-acyltransferase 2 (lysophosphatidic acid acyltransferase, beta), transcript variant 1	5	-0.0472255	26.727	-0.0933457	4.79308e-21	-0.028008	4.57993e-08	-0.0485956	1.00867e-14	-0.0472255	2.48674e-15	-0.0118694	0.0166842
chr18:3412072-3458404W	NM_173210	TGIF1	TGFB-induced factor homeobox 1, transcript variant 6	4	-0.046344	10.5198	0	1	-0.0401628	1.28671e-06	-0.0202977	6.87306e-08	-0.0590278	7.86526e-07	-0.0525253	0.000206125
chr13:26786906-26796508C	NM_183044	RNF6	ring finger protein (C3H2C3 type) 6, transcript variant 3	4	-0.0457066	28.1272	-0.148649	8.70469e-18	-0.0482353	2.03743e-34	-0.00696333	0.136191	-0.0360798	1.65835e-06	-0.0431779	0.000208915
chr7:45951850-45960871C	NM_000598	IGFBP3	insulin-like growth factor binding protein 3, transcript variant 2	5	-0.0446912	83.0941	-0.068356	1.28636e-18	-0.0124057	9.93758e-37	-0.0446912	1.12435e-70	-0.0345865	3.88558e-45	-0.0586736	6.55185e-13
chr1:160185505-160232350C	NR_028103	DCAF8	DDB1 and CUL4 associated factor 8, transcript variant 2	5	-0.042835	36.547	-0.202103	8.60149e-49	-0.0374637	7.54583e-09	-0.0118823	0.0163401	-0.042835	7.64191e-06	-0.0777958	5.37635e-17
chr12:7074517-7079916C	NM_001144831	PHB2	prohibitin 2, transcript variant 1	4	-0.042294	36.8084	0	1	-0.171969	7.92405e-64	-0.00511883	0.00337179	-0.013278	2.93396e-05	-0.0713101	1.50396e-10
chr16:8768444-8878431W	NM_000663	ABAT	4-aminobutyrate aminotransferase, nuclear gene encoding mitochondrial protein, transcript variant 2	4	-0.0397252	8.50394	-0.0452342	5.33282e-07	-0.000886754	0.935243	-0.0342162	1.60548e-07	-0.0159011	0.00475593	-0.0688889	0.000897835
chr17:48712218-48769062W	NM_001144070	ABCC3	ATP-binding cassette, sub-family C (CFTR/MRP), member 3, transcript variant 2	4	-0.0392467	30.3941	-0.0318595	2.7134e-08	-0.000221052	0.936693	-0.0466338	2.16381e-11	-0.135945	1.85122e-45	-0.0169578	0.000982224
chr15:72491370-72523684C	NM_182471	PKM2	pyruvate kinase, muscle, transcript variant 3	4	-0.0389126	Inf	0	1	-0.05231	0	-0.0255151	3.04743e-45	-0.0200627	4.2215e-14	-0.0780659	0
chr1:227177567-227505826C	NM_003607	CDC42BPA	CDC42 binding protein kinase alpha (DMPK-like), transcript variant B	4	-0.038627	Inf	0	1	-0.0447173	1.34951e-12	-0.0312357	8.28138e-09	-0.0325366	9.33706e-06	-0.5	0
chr19:3052908-3062964C	NM_001130	AES	amino-terminal enhancer of split, transcript variant 2	4	-0.0381148	Inf	-0.0615406	1.45984e-54	-0.0146891	1.59131e-09	-0.0947471	0	0.00638149	0.0751602	-0.0132834	0.000547774
chr11:128328656-128457453C	NM_001162422	ETS1	v-ets erythroblastosis virus E26 oncogene homolog 1 (avian), transcript variant 3	4	-0.0377811	15.97	-0.0327869	0.00177703	-0.033076	0.0001385	-0.083362	1.72551e-13	-0.0424862	4.93715e-16	-5.08613e-05	1
chr1:94994732-95007413C	NM_001993	F3	coagulation factor III (thromboplastin, tissue factor), transcript variant 1	4	-0.0372617	Inf	-0.610561	0	-0.00214432	0.345475	-0.0535534	2.5539e-41	-0.0209699	2.10601e-12	-0.00959365	0.0280863
chr9:130374486-130454995W	NM_003165	STXBP1	syntaxin binding protein 1, transcript variant 1	4	-0.036739	40.8365	0	1	-0.0272314	5.77332e-19	-0.0354151	2.94467e-39	-0.038063	2.10864e-17	-0.0663038	5.89235e-16
chr10:51565108-51590733W	NM_001145261	NCOA4	nuclear receptor coactivator 4, transcript variant 2	4	-0.0351491	44.9423	-0.0574614	2.07149e-16	-0.00915066	2.937e-18	0.00238531	0.440274	-0.057377	1.12082e-60	-0.0129213	8.54221e-05
chrX:48830134-48858675C	NM_207672	GRIPAP1	GRIP1 associated protein 1, transcript variant 2	4	-0.0348238	4.91717	-0.00724528	0.458558	-0.0176571	0.0202639	-0.0142035	0.0213109	-0.0519904	1.99613e-05	-0.0554984	0.00531611
chr1:154127780-154164609C	NM_152263	TPM3	tropomyosin 3, transcript variant 1	4	-0.0323743	62.5929	-0.0318294	2.16982e-11	-0.0266959	5.24218e-47	2.80419e-05	1	-0.0685096	6.46014e-72	-0.0329192	1.64123e-08
chr17:66244145-66253305W	NM_001033572	AMZ2	archaelysin family metallopeptidase 2, transcript variant 5	4	-0.0320223	21.0492	0	1	-0.0235294	1.12106e-09	-0.0279273	1.4605e-13	-0.0921053	1.3909e-22	-0.0361174	0.00860566
chr3:49394611-49395791C	NM_201397	GPX1	glutathione peroxidase 1, transcript variant 2	4	-0.0298382	8.20467	0.0161505	0.266336	-0.028118	0.00555879	-0.0220854	0.0213116	-0.0315584	0.00149523	-0.103141	3.23636e-11
chr1:221874766-221915461C	NM_144728	DUSP10	dual specificity phosphatase 10, transcript variant 2	4	-0.0293299	5.56817	0	1	-0.0183535	0.000578276	-0.0223904	0.000854624	-0.0507614	9.99852e-05	-0.0362694	0.0164071
chr6:139693397-139695785C	NM_001168388	CITED2	Cbp/p300-interacting transactivator, with Glu/Asp-rich carboxy-terminal domain, 2, transcript variant 2	4	-0.0255145	32.2314	-0.110497	7.86688e-31	-0.0239457	4.38473e-32	-0.0113302	8.13648e-06	0	1	-0.0270833	0.000364907
chr7:114562209-114659970W	NM_001166345	MDFIC	MyoD family inhibitor domain containing, transcript variant 1	4	-0.0249619	4.7924	-0.17784	0.0041325	-0.0254007	3.5153e-05	-0.0110908	0.0219806	-0.0245232	0.0122807	0	1
chr1:21543740-21672034C	NM_001113347	ECE1	endothelin converting enzyme 1, transcript variant 3	4	-0.0248308	Inf	-0.0110897	0.0451834	-0.0345557	1.94734e-25	-0.0973478	0	-0.0151059	0.00430178	-0.00480648	0.440372
chr20:57414795-57486249W	NM_000516	GNAS	GNAS complex locus, transcript variant 1	5	-0.0245188	Inf	-0.0193337	2.81229e-42	-0.0245705	0	-0.0516061	0	-0.0245188	0	-0.00763976	1.8235e-06
chr5:149980642-150038792W	NM_007286	SYNPO	synaptopodin, transcript variant 1	4	-0.0241318	64.4479	-0.121254	6.72173e-45	-0.0283376	3.99438e-69	0.00079423	0.121132	-0.0199259	3.00588e-25	-0.0166157	0.0115621
chr9:71736224-71870124W	NM_001170415	TJP2	tight junction protein 2 (zona occludens 2), transcript variant 4	4	-0.0236818	47.3714	0	1	-0.0140276	2.68253e-33	-0.0213588	2.01915e-27	-0.0546039	2.19666e-31	-0.0260047	1.14524e-13
chr17:79849599-79858363W	NM_001002249	ANAPC11	anaphase promoting complex subunit 11, transcript variant 7	4	-0.0231895	6.08046	-0.0366492	0.000899635	-0.00972973	0.000244868	-0.00764818	0.00484906	-0.00567163	0.426948	-0.0506329	0.000137218
chr11:62623518-62656352W	NM_001012663	SLC3A2	solute carrier family 3 (activators of dibasic and neutral amino acid transport), member 2, transcript variant 4	4	-0.0231048	69.129	-0.102027	9.64527e-69	0.000567293	0.86977	-0.0243913	8.84401e-67	-0.0101936	7.9415e-08	-0.0218182	1.31193e-09
chr16:11641582-11681322C	NM_001136472	LITAF	lipopolysaccharide-induced TNF factor, transcript variant 2	4	-0.0193432	39.4844	-0.0383142	8.85551e-09	-0.0232859	8.59683e-49	-0.0154006	2.76986e-21	0	1	-0.0149842	8.64593e-10
chr12:98987403-98995777W	NM_005888	SLC25A3	solute carrier family 25 (mitochondrial carrier; phosphate carrier), member 3, nuclear gene encoding mitochondrial protein, transcript variant 1	4	-0.0177485	24.8552	0	1	-0.0173619	1.29643e-10	-0.0227865	4.76346e-35	-0.0181351	7.32103e-08	-0.00563645	0.00235739
chr17:16342301-16373962W	NR_027176	NCRNA00188	non-protein coding RNA 188, transcript variant 20	4	-0.012836	11.2137	0	1	-0.0118992	3.25877e-11	-0.00776605	0.00162495	-0.0140605	1.19814e-08	-0.0137729	0.000703527
chr9:33750515-33799228W	NM_002771	PRSS3	protease, serine, 3, transcript variant 2	4	-0.0127193	22.5615	-0.00689655	1.88524e-18	-0.00918186	5.17217e-16	-0.128319	8.55027e-15	-0.0162567	0.012229	0	1
chr17:16342301-16373962W	NR_027173	NCRNA00188	non-protein coding RNA 188, transcript variant 17	4	-0.0112076	12.8956	-0.0133858	8.09736e-08	-0.0170865	1.76918e-17	-0.00190807	0.0136277	0	1	-0.0090293	0.00509306
chr16:66648654-66730610C	NM_178818	CMTM4	CKLF-like MARVEL transmembrane domain containing 4, transcript variant 1	4	-0.010348	24.2654	-0.0287677	1.20817e-07	-0.00886968	4.1461e-25	0	1	-0.0118263	1.79864e-19	-0.00630418	0.00225706
