# Supplementary material for: The Human Pancreatic Islet Transcriptome: Expression of Candidate Genes for Type 1 Diabetes and the Impact of Pro-Inflammatory Cytokines
Source: PLoS Genet. 2012 Mar 8;8(3):e1002552. doi: 10.1371/journal.pgen.1002552 (PMC3297576; doi:10.1371/journal.pgen.1002552)
Supplement: Dataset S1 — RPKM data and lists of cytokine-modified and human islet-specific genes. Includes “table_RPKM.xlsx” (detected transcripts with their expression levels), “ctrl_cyt_expr.up.xlsx” (list of upregulated genes), “ctrl_cyt_expr.down.xlsx” (list of downregulated genes), “ctrl_cyt_AS_up.xlsx” (list of upregulated splicing isoforms), “ctrl_cyt_AS_down.xlsx” (list of downregulated splicing isoforms) and “Legends.docx” (explanation of the tables). (ZIP) [file pgen.1002552.s001.zip › ctrl_cyt_AS_up.xlsx]

## Sheet: ctrl_cyt_AS_up
genomic location	RefSeqID	gene name	description transcript	Nup	median delta	Escore	delta1	p-value1	delta2	p-value2	delta3	p-value3	delta4	p-value4	delta5	p-value5
chr18:56338618-56417370W	NM_173844	MALT1	mucosa associated lymphoid tissue lymphoma translocation gene 1, transcript variant 2	4	1	Inf	1	1.91073e-38	0.0406221	0.0479838	0	1	1	0	1	1.7157e-82
chr10:72432559-72522193W	NM_080722	ADAMTS14	ADAM metallopeptidase with thrombospondin type 1 motif, 14, transcript variant 2	4	1	61.1641	0	1	1	6.43833e-31	1	9.42099e-46	1	4.27754e-53	1	5.88543e-06
chr19:36936022-36980463C	NM_001145344	ZNF566	zinc finger protein 566, transcript variant 2	4	0.946032	Inf	0	1	1	0	0.892063	0	0.842424	2.77611e-73	1	6.2371e-18
chr1:12290113-12572096W	NM_015378	VPS13D	vacuolar protein sorting 13 homolog D (S. cerevisiae), transcript variant 1	5	0.809917	Inf	1	0	0.0485493	5.91009e-09	0.426648	0	1	0	0.809917	0
chr22:48885288-49147742W	NM_001082967	FAM19A5	family with sequence similarity 19 (chemokine (C-C motif)-like), member A5, transcript variant 1	4	0.717799	30.4324	1	2.48326e-21	0.0236318	0.68074	0.565789	3.87969e-24	0.807692	1.18045e-17	0.627907	1.06679e-05
chr14:32546495-32628932W	NM_001173	ARHGAP5	Rho GTPase activating protein 5, transcript variant 2	4	0.716602	Inf	0.939935	0	-0.0169725	0.0557394	0.510221	0	0.312168	0	0.922983	0
chr14:69726681-69821190W	NM_020692	GALNTL1	UDP-N-acetyl-alpha-D-galactosamine:polypeptide N-acetylgalactosaminyltransferase-like 1, transcript variant 2	4	0.673092	17.0601	-0.387879	0.0538462	0.626886	2.38754e-20	0.780069	2.51936e-12	0.246214	0.0253144	0.719298	0.00109813
chr11:71900602-71907366W	NM_000802	FOLR1	folate receptor 1 (adult), transcript variant 2	4	0.62709	18.8211	1	0.000257998	0.365291	1.57236e-10	0.888889	5.06703e-26	0.0857143	0.0152729	0.130788	0.430131
chr3:121613171-121663034W	NM_001145998	SLC15A2	solute carrier family 15 (H+/peptide transporter), member 2, transcript variant 2	4	0.622869	47.0005	0	1	0.676056	4.33749e-54	0.344	1.23462e-13	0.59	7.03875e-11	0.655738	2.30942e-26
chr7:129932974-129964019W	NM_001163446	CPA4	carboxypeptidase A4, transcript variant 2	4	0.622696	71.4166	0.478873	1.61711e-42	1	1.52398e-73	0.438596	3.21387e-17	0.76652	1.05209e-24	0	1
chr12:44122414-44152596C	NM_001098615	PUS7L	pseudouridylate synthase 7 homolog (S. cerevisiae)-like, transcript variant 1	4	0.600857	Inf	1	2.43601e-19	0.955424	0	-0.0104766	0.775855	0.0740741	0.000500192	0.24629	4.24609e-06
chr7:64838768-64865997W	NM_152626	ZNF92	zinc finger protein 92, transcript variant 2	4	0.58623	Inf	0.758621	1.25473e-12	0.413839	4.32539e-31	0.371894	6.25673e-23	1	0	0.208995	0.056895
chr2:144703583-145090083C	NM_001164629	GTDC1	glycosyltransferase-like domain containing 1, transcript variant 3	4	0.572998	71.7252	0	1	0.707641	1.33757e-81	0.241463	3.02023e-27	0.438356	1.22657e-30	0.787879	3.59519e-19
chr17:27281947-27333081C	NM_178860	SEZ6	seizure related 6 homolog (mouse), transcript variant 1	4	0.559356	Inf	1	0	-0.00311547	0.913376	0.77142	0	0.347292	0	0.139896	1.76581e-05
chr1:230778202-230829730W	NM_001145036	COG2	component of oligomeric golgi complex 2, transcript variant 2	4	0.553896	Inf	0.5	9.68322e-33	0	1	0.607792	0	0.478234	1.28731e-77	0.943894	4.31464e-82
chr17:40724329-40729747C	NM_016556	PSMC3IP	PSMC3 interacting protein, transcript variant 2	4	0.547965	Inf	0.5	3.07453e-18	0	1	0.59593	0	1	0	0.239264	3.72919e-07
chr18:55212074-55253969C	NM_000140	FECH	ferrochelatase, nuclear gene encoding mitochondrial protein, transcript variant 2	4	0.536162	Inf	0.853147	3.17173e-51	0.172775	1.31897e-47	0.739837	0	0.332487	6.44354e-47	0	1
chr5:140165876-140391929W	NM_031848	PCDHA6	protocadherin alpha 6, transcript variant 2	4	0.536	Inf	0.759036	9.43006e-16	0.45011	1.32123e-39	0.0472441	4.83759e-07	0.621891	0	-0.246964	0.194232
chr1:75667816-76076799C	NM_152697	SLC44A5	solute carrier family 44, member 5, transcript variant 1	4	0.530746	47.5392	0.160714	0.33064	0.501051	2.24316e-55	0.387755	1.16922e-21	0.56044	1.41553e-25	0.646154	0.00479699
chr16:2138711-2185899C	NM_000296	PKD1	polycystic kidney disease 1 (autosomal dominant), transcript variant 2	5	0.529393	Inf	1	0	0.0360132	2.22191e-07	0.115034	0	0.529393	0	0.666458	0
chr7:128470483-128499327W	NM_001127487	FLNC	filamin C, gamma, transcript variant 2	4	0.528523	42.9942	0	1	0.405063	1.87475e-15	0.457045	1.39498e-33	1	2.35372e-43	0.6	0.000708021
chr17:80400520-80408694C	NM_001033046	C17orf62	chromosome 17 open reading frame 62, transcript variant 2	5	0.527478	Inf	0.86413	0	0.193029	1.52991e-73	0.527478	0	0.278839	1.74802e-62	0.837262	0
chr6:31868776-31913448W	NM_000063	C2	complement component 2, transcript variant 1	4	0.526423	60.2298	0.5	1.39343e-40	-0.0144251	0.750206	0.429293	1.04137e-40	0.574365	2.94791e-32	0.552846	5.08342e-20
chr11:1874200-1913492W	NM_002339	LSP1	lymphocyte-specific protein 1, transcript variant 1	4	0.522703	23.0404	0.6875	2.9845e-09	0.393233	4.92992e-13	0.350676	1.9074e-13	0.652174	3.31265e-17	-0.0378788	1
chr1:13910252-13944450W	NM_006474	PDPN	podoplanin, transcript variant 1	4	0.519769	Inf	0.918367	1.04474e-09	0.0924171	1.41137e-06	0.802671	0	0.236867	1.40092e-05	0	1
chr15:76640529-77176217C	NM_001145923	SCAPER	S-phase cyclin A-associated protein in the ER, transcript variant 2	4	0.511672	Inf	0.533898	1.87097e-28	-0.0288522	0.127564	0.662664	0	0.453149	1.03629e-92	0.489447	3.77282e-17
chr2:233562015-233725285W	NM_015575	GIGYF2	GRB10 interacting GYF protein 2, transcript variant 2	4	0.511127	Inf	0	1	0.262428	0	0.0608322	8.17764e-22	0.759825	0	0.8002	0
chr10:76871393-76941880W	NM_144660	SAMD8	sterile alpha motif domain containing 8, transcript variant 2	5	0.506605	Inf	0.764331	5.08179e-55	0.0468309	4.37109e-05	0.0494014	2.7848e-07	0.587559	0	0.506605	6.74747e-36
chr1:40420784-40435627W	NM_001136493	MFSD2A	major facilitator superfamily domain containing 2A, transcript variant 1	4	0.505131	18.14	0	1	0.670455	1.934e-15	0.339806	2.72691e-13	0.227273	0.000215274	0.769231	3.58375e-09
chr17:41878169-41910538C	NR_003562	MPP3	membrane protein, palmitoylated 3 (MAGUK p55 subfamily member 3), transcript variant 2	4	0.500491	27.3553	1	1.03117e-17	0	1	0.521531	9.94995e-34	0.10219	0.00101676	0.479452	3.80581e-07
chr1:33116749-33151810W	NM_005610	RBBP4	retinoblastoma binding protein 4, transcript variant 1	4	0.499619	Inf	0	1	0.214252	0	0.709198	0	0.454292	0	0.544946	0
chr21:46494493-46646478W	NM_001112	ADARB1	adenosine deaminase, RNA-specific, B1, transcript variant 1	5	0.49156	Inf	0.661376	4.57236e-18	0.857143	0	0.480488	8.39813e-45	0.49156	1.98753e-28	0.476923	1.90611e-10
chr11:125495036-125546148W	NM_001274	CHEK1	CHK1 checkpoint homolog (S. pombe), transcript variant 1	5	0.480392	12.3106	0.714286	0.00699301	0.191489	2.24818e-05	0.5	3.77886e-14	0.203704	0.000224521	0.480392	0.00138942
chr19:708953-748330W	NM_001040134	PALM	paralemmin, transcript variant 2	5	0.479339	Inf	1	1.19061e-27	0.339443	6.82116e-10	0.479339	1.89145e-64	1	0	0.177419	0.00627121
chr14:35221939-35344853C	NM_013448	BAZ1A	bromodomain adjacent to zinc finger domain, 1A, transcript variant 1	5	0.478665	Inf	0.472603	1.58248e-34	0.0538593	2.00068e-05	0.488648	0	1	0	0.478665	3.78115e-32
chr10:103585732-103603677C	NM_173197	KCNIP2	Kv channel interacting protein 2, transcript variant 7	4	0.472185	11.4456	0.888889	2.81452e-05	0	1	0.157346	0.0108928	0.671642	1.50994e-17	0.272727	0.0302419
chr3:136537861-136574732W	NM_025246	TMEM22	transmembrane protein 22, transcript variant 1	4	0.466789	63.9428	0.623188	1.27696e-19	0.240917	8.91191e-19	0.398791	4.78455e-89	0.0484413	0.0823772	0.534787	3.14945e-13
chrX:128674252-128726528W	NM_001587	OCRL	oculocerebrorenal syndrome of Lowe, transcript variant b	4	0.458611	Inf	0.187165	8.3018e-08	0.571984	0	-0.0127668	0.193538	0.345238	0	0.903122	0
chr19:50168399-50177172W	NM_001040668	BCL2L12	BCL2-like 12 (proline rich), transcript variant 3	4	0.453074	Inf	0	1	0.0628462	0.019896	0.690958	0	0.83136	0	0.21519	6.18925e-16
chr19:58570607-58581108W	NM_003436	ZNF135	zinc finger protein 135, transcript variant 2	4	0.452628	83.8518	1	2.23681e-51	0.275862	3.75959e-53	0.319048	6.38565e-55	0	1	0.586207	1.54201e-25
chr3:9944303-9958082W	NM_153481	IL17RE	interleukin 17 receptor E, transcript variant 2	4	0.445601	29.3544	0	1	0.423202	3.78961e-21	0.221782	1.12993e-09	0.468	1.45214e-21	0.6875	2.91153e-14
chr11:66615997-66725847C	NM_000920	PC	pyruvate carboxylase, nuclear gene encoding mitochondrial protein, transcript variant 1	5	0.443598	Inf	1	0	0.0548357	1.65579e-05	0.699575	0	0.0914252	0.0016748	0.443598	1.04019e-17
chr2:48667908-48742524W	NM_152994	KLRAQ1	KLRAQ motif containing 1, transcript variant 2	5	0.442873	Inf	0.394231	1.9701e-14	0.043554	5.47573e-11	0.442873	0	0.628803	0	0.575419	1.25206e-19
chr18:3262111-3278280W	NM_033546	MYL12B	myosin, light chain 12B, regulatory, transcript variant 2	4	0.442006	Inf	0.427972	0	0.139778	1.64684e-59	0.45604	0	-0.0237655	0.0975677	0.751872	0
chr18:47808715-47814692C	NM_014593	CXXC1	CXXC finger protein 1, transcript variant 2	4	0.43208	Inf	0.664545	3.95777e-85	0.250326	9.1188e-43	0.613835	0	0.000311551	1	0.165907	0.000152229
chr3:130745694-131069308W	NM_001146003	NEK11	NIMA (never in mitosis gene a)- related kinase 11, transcript variant 3	5	0.427083	33.5419	0.35	3.48983e-05	0.428011	4.84091e-39	0.196135	9.64388e-05	0.666667	1.72459e-22	0.427083	5.20099e-05
chr5:134181370-134195424W	NM_001135586	C5orf24	chromosome 5 open reading frame 24, transcript variant 1	4	0.426615	Inf	0.52921	4.83084e-45	0.0750994	3.84105e-07	0.388248	0	0.0337051	0.0706505	0.464981	1.35704e-42
chr3:114056947-114866127C	NM_001164342	ZBTB20	zinc finger and BTB domain containing 20, transcript variant 1	4	0.418532	18.4055	1	1.8269e-20	-0.0541698	0.251359	0.381964	5.39908e-10	0.15873	2.02946e-07	0.4551	0.000214377
chr2:202098166-202152434W	NM_001228	CASP8	caspase 8, apoptosis-related cysteine peptidase, transcript variant A	4	0.417513	75.6967	0.637931	4.25e-18	0.339759	2.38801e-62	0.495268	3.32326e-75	0.230263	4.77679e-11	0.016129	0.262712
chr5:145826873-145891068W	NM_001040006	TCERG1	transcription elongation regulator 1, transcript variant 2	5	0.414226	Inf	0.414226	1.349e-29	0.179528	2.65475e-25	0.677206	0	0.310574	9.30677e-33	0.595395	1.14514e-37
chr22:43265772-43411184C	NM_001184970	PACSIN2	protein kinase C and casein kinase substrate in neurons 2, transcript variant 1	4	0.413095	Inf	0.292182	8.29679e-92	0.141098	9.28216e-79	0.00795154	0.386657	0.546181	0	0.534009	0
chrX:128580480-128657460C	NM_139035	SMARCA1	SWI/SNF related, matrix associated, actin dependent regulator of chromatin, subfamily a, member 1, transcript variant 2	4	0.410011	Inf	0.487694	3.26714e-38	0.332329	0	0.213026	4.58821e-59	-0.0128623	0.348855	0.586498	2.0445e-93
chr13:39584003-39612252C	NM_170719	C13orf23	chromosome 13 open reading frame 23, transcript variant 2	4	0.404332	Inf	0.397339	8.86918e-23	0.433134	0	0.411324	0	0	1	0.240449	9.7303e-24
chr10:73156691-73575702W	NM_022124	CDH23	cadherin-related 23, transcript variant 1	4	0.400937	15.3708	0.896552	2.19447e-08	0.0559623	0.251243	0.141494	0.00416804	0.445379	6.38761e-21	0.356494	0.00285735
chr1:28995244-29041385W	NM_024482	GMEB1	glucocorticoid modulatory element binding protein 1, transcript variant 2	4	0.399748	29.7394	0.737705	4.57264e-22	0.171041	0.000101819	0.2959	4.61699e-12	0.503597	1.22852e-28	0	1
chr11:71709958-71713574W	NM_001145057	IL18BP	interleukin 18 binding protein, transcript variant G	4	0.397998	Inf	-0.0679395	0.242446	0.540385	6.75398e-76	0.572775	0	0.255611	5.28698e-13	0.241758	1.45535e-07
chr15:55495802-55582001C	NM_183235	RAB27A	RAB27A, member RAS oncogene family, transcript variant 3	4	0.397912	Inf	0	1	0.273436	1.22019e-45	0.475698	0	0.320126	1.97162e-46	0.546057	1.23009e-32
chr11:117103404-117156402W	NM_207343	RNF214	ring finger protein 214, transcript variant 1	4	0.393574	Inf	0	1	0.201408	5.64812e-43	0.241693	2.04594e-26	0.545455	0	1	4.16096e-91
chr9:119449581-119463579W	NM_001099679	TRIM32	tripartite motif containing 32, transcript variant 2	4	0.38688	Inf	1	7.474e-67	0.0441176	8.23598e-13	0.000313685	1	0.727607	0	0.0461538	0.00183093
chr15:89055714-89089912C	NM_017996	DET1	de-etiolated homolog 1 (Arabidopsis), transcript variant 1	4	0.384041	35.556	0	1	0.120179	0.0032067	0.391459	6.20473e-40	0.376623	7.97994e-23	0.633333	3.89308e-14
chr7:98444112-98467673C	NM_001134451	TMEM130	transmembrane protein 130, transcript variant 3	4	0.382513	31.2662	0.224074	0.0382141	0.644231	4.54528e-43	-0.00177148	1	0.242424	1.4581e-20	0.522601	5.04231e-05
chr19:49199228-49209190W	NM_001097638	FUT2	fucosyltransferase 2 (secretor status included), transcript variant 2	4	0.379207	Inf	0.336283	1.1175e-15	0.422131	1.15962e-50	0.832972	0	0.141389	6.0983e-06	0.0354378	0.204876
chr12:48055716-48099844C	NM_001146075	RPAP3	RNA polymerase II associated protein 3, transcript variant 2	4	0.377551	52.6068	1	3.62455e-42	-0.0206784	0.41818	0.113402	5.64119e-16	0.5	5.30898e-55	0.255102	0.00128497
chr2:26531041-26569685C	NM_153835	GPR113	G protein-coupled receptor 113, transcript variant 3	4	0.376433	10.5168	0.560517	2.34651e-07	0.249282	0.00444669	0.503584	5.14766e-11	0.232843	0.00154393	0.231729	0.175529
chr12:108681822-108733094C	NM_001142344	CMKLR1	chemokine-like receptor 1, transcript variant 3	4	0.368889	15.0338	0	1	0.310811	5.07549e-10	0.3	4.22952e-11	0.426966	1.22521e-09	1	8.59993e-05
chr10:14948873-14996094C	NM_001033857	DCLRE1C	DNA cross-link repair 1C, transcript variant d	4	0.357688	34.1853	0	1	0.336066	6.79214e-38	0.0645161	2.25452e-06	0.497238	1.41139e-24	0.37931	2.70979e-08
chr16:79627746-79634622C	NM_005360	MAF	v-maf musculoaponeurotic fibrosarcoma oncogene homolog (avian), transcript variant 1	4	0.354898	52.0256	0.589172	1.2395e-26	0.237621	1.23687e-26	0.127099	2.42377e-45	-0.0082495	0.786563	0.472175	3.6485e-17
chr15:40380094-40401075C	NM_033503	BMF	Bcl2 modifying factor, transcript variant 2	4	0.350565	Inf	0.306407	1.14841e-51	0.00376265	0.689107	0.564103	0	0.394723	5.26048e-75	0.0593191	0.00221982
chr16:337440-402464C	NM_003502	AXIN1	axin 1, transcript variant 1	4	0.349594	104.48	0.708	8.05824e-95	0.366131	1.72284e-68	0.333056	2.71457e-63	0	1	0.117343	0.00354323
chr17:43209967-43221541W	NM_001135706	ACBD4	acyl-CoA binding domain containing 4, transcript variant 3	4	0.347436	41.2083	0.333333	5.93667e-16	0.193114	1.08219e-09	0.00797087	0.813058	0.361538	1.5713e-39	0.684022	4.00883e-27
chr22:45559726-45583888W	NM_007172	NUP50	nucleoporin 50kDa, transcript variant 2	5	0.34678	Inf	0.845783	0	0.195793	2.16775e-39	0.345316	0	0.408739	1.55612e-84	0.34678	8.80079e-23
chr11:46638826-46696367W	NR_024588	ATG13	ATG13 autophagy related 13 homolog (S. cerevisiae), transcript variant 4	4	0.34586	Inf	0.0406873	0.0686625	0.134247	4.37466e-24	0.470386	0	0.26521	1.72661e-65	0.42651	4.65606e-49
chr2:74710200-74721691W	NM_022492	TTC31	tetratricopeptide repeat domain 31, transcript variant 1	4	0.344704	Inf	0.169118	1.42798e-05	0.0328662	0.272137	0.69682	0	0.520291	3.34221e-46	0.120536	1.79731e-05
chr12:46576843-46663208C	NM_030674	SLC38A1	solute carrier family 38, member 1, transcript variant 1	4	0.339318	Inf	-0.0134453	0.521894	0.107007	3.78689e-37	0.455102	0	0.254181	1.98936e-34	0.424456	0
chr19:8478187-8503897W	NM_001005415	MARCH2	membrane-associated ring finger (C3HC4) 2, transcript variant 2	4	0.337272	22.3098	0.588785	6.55625e-26	0.085758	0.00303884	0.0707755	0.0105597	0	1	0.645202	1.70535e-19
chr12:54104903-54121307C	NR_026554	CALCOCO1	calcium binding and coiled-coil domain 1, transcript variant 3	5	0.32843	Inf	0.4977	2.25515e-90	0.444497	0	0.0640319	5.29148e-06	0.32843	4.74478e-90	0.103609	0.000242444
chr5:74970033-75013313C	NM_001099271	POC5	POC5 centriolar protein homolog (Chlamydomonas), transcript variant 1	4	0.327957	23.7851	0.333333	6.56289e-06	0.322581	4.22424e-24	0.238112	3.8034e-13	0	1	0.651515	2.1298e-11
chr13:50018429-50069138W	NM_031915	SETDB2	SET domain, bifurcated 2, transcript variant 1	4	0.327105	Inf	0	1	0.202115	8.98629e-13	0.576159	0	0.379357	1.27455e-20	0.274854	6.59161e-08
chr3:49027341-49044579W	NM_177939	P4HTM	prolyl 4-hydroxylase, transmembrane (endoplasmic reticulum), transcript variant 1	5	0.325833	Inf	0.215352	8.1627e-14	0.325833	0	0.375667	0	0.333388	0	0.132461	1.55301e-05
chr7:12610203-12693225W	NM_001112706	SCIN	scinderin, transcript variant 1	4	0.324577	42.9751	0.618421	5.6626e-19	0.256241	6.37967e-13	0.392914	1.18384e-59	0.125994	0.000170437	-0.0603	0.657778
chr2:190634994-190649097C	NM_016467	ORMDL1	ORM1-like 1 (S. cerevisiae), transcript variant 1	4	0.321697	51.0207	0.322581	1.32889e-14	0.353159	1.35862e-78	0.10676	2.04969e-09	-0.0173045	0.4552	0.320814	9.62897e-11
chrX:134419724-134429965C	NM_001185063	ZNF75D	zinc finger protein 75D, transcript variant 2	4	0.32125	52.9748	0	1	0.201323	1.26595e-15	0.441176	2.61475e-71	0.496313	1.61866e-28	0.182959	0.0172819
chr2:114368816-114384715C	NR_024529	RPL23AP7	ribosomal protein L23a pseudogene 7, transcript variant 2	4	0.321215	23.3626	-0.127092	0.0861736	0.124245	0.00270347	0.296686	3.99862e-10	0.759763	1.41175e-34	0.345745	0.00014121
chr6:39266778-39282237C	NM_031460	KCNK17	potassium channel, subfamily K, member 17, transcript variant 1	5	0.32024	57.5607	0.789474	1.54508e-32	0.126226	1.73246e-12	0.235808	5.09588e-39	0.32024	2.88893e-39	0.508197	2.58767e-05
chr1:28473678-28520447C	NM_001164722	PTAFR	platelet-activating factor receptor, transcript variant 2	5	0.319869	110.767	0.678119	2.38479e-51	0.319869	2.14167e-95	0.368043	2.75166e-59	0.233078	9.09557e-15	0.304422	2.32074e-23
chr7:86781677-86825646W	NR_024550	DMTF1	cyclin D binding myb-like transcription factor 1, transcript variant 5	4	0.319395	Inf	0.356611	3.29747e-14	0	1	0.26871	0	0.282178	2.26409e-62	0.427096	6.85528e-23
chr1:44462156-44497134C	NM_001024845	SLC6A9	solute carrier family 6 (neurotransmitter transporter, glycine), member 9, transcript variant 3	5	0.319022	59.8594	0.203348	1.18862e-06	0.486813	4.54718e-55	0.319022	9.14124e-53	0.099265	0.00292633	0.425197	7.19041e-16
chr7:102815464-102920913C	NR_027768	DPY19L2P2	dpy-19-like 2 pseudogene 2 (C. elegans), transcript variant 1	4	0.318155	9.60287	0.533333	0.000611791	0.231707	0.0265914	0.288095	1.28689e-05	0.348214	9.29117e-12	-0.127778	0.722238
chr15:23043281-23086843C	NM_144599	NIPA1	non imprinted in Prader-Willi/Angelman syndrome 1, transcript variant 1	4	0.318133	Inf	0.753555	3.0768e-79	0.0922989	1.01941e-08	-0.0115086	0.445639	0.40932	0	0.226945	2.07261e-11
chr4:86396284-86923822W	NM_001025616	ARHGAP24	Rho GTPase activating protein 24, transcript variant 1	4	0.317572	Inf	0.456717	3.52508e-16	0.633267	0	0.147345	1.10824e-10	0.0140066	0.750872	0.178426	0.00140676
chr7:50526136-50633154C	NM_000790	DDC	dopa decarboxylase (aromatic L-amino acid decarboxylase), transcript variant 2	4	0.317407	19.6745	0.243243	1.11454e-05	0.391571	1.05552e-16	0.0148289	0.708275	0.225821	1.12654e-15	0.571429	2.01787e-07
chr14:60062694-60337557C	NM_021136	RTN1	reticulon 1, transcript variant 1	5	0.317138	Inf	0.393417	2.76594e-53	0.29274	4.12899e-91	0.317138	0	0.0315094	6.04125e-10	0.573653	7.64928e-42
chr8:19261673-19540261C	NM_018371	CSGALNACT1	chondroitin sulfate N-acetylgalactosaminyltransferase 1, transcript variant 2	5	0.316958	Inf	0.42623	6.77349e-34	0.0558659	1.37718e-44	0.527121	0	0.137356	8.3279e-19	0.316958	1.03057e-35
chr14:89029253-89079852W	NM_001160104	ZC3H14	zinc finger CCCH-type containing 14, transcript variant 6	4	0.315473	Inf	0	1	0.0552957	0.000285167	0.445518	0	0.220428	7.12295e-48	0.410517	1.12732e-30
chr20:47729878-47804904C	NM_017454	STAU1	staufen, RNA binding protein, homolog 1 (Drosophila), transcript variant T1	4	0.31339	Inf	0.488697	0	-0.00566492	0.159149	0.290045	0	0.0242374	8.13704e-17	0.336735	0
chr7:150642050-150675014C	NM_000238	KCNH2	potassium voltage-gated channel, subfamily H (eag-related), member 2, transcript variant 1	4	0.310589	Inf	0.450952	4.45773e-96	0.260296	0	0	1	0.0207078	7.05334e-19	0.360881	4.09455e-20
chr12:27091305-27119581W	NM_001171887	FGFR1OP2	FGFR1 oncogene partner 2, transcript variant 2	4	0.309851	46.9147	0.50322	1.38342e-11	0.439482	7.64295e-69	0.180221	5.10417e-18	0.156834	3.70518e-06	0.0256509	0.668517
chr8:66556888-66622798W	NM_001145839	MTFR1	mitochondrial fission regulator 1, nuclear gene encoding mitochondrial protein, transcript variant 3	4	0.30959	32.7305	0.367383	2.34769e-10	0.100677	3.1818e-07	0.251796	1.93542e-37	0.0584581	0.121972	0.501346	4.79029e-18
chr19:1609293-1652326C	NM_003200	TCF3	transcription factor 3 (E2A immunoglobulin enhancer binding factors E12/E47), transcript variant 1	4	0.309427	56.8736	0.0393531	0.325771	0.254946	2.29349e-41	0.0443388	0.0321707	0.424207	5.85718e-59	0.363908	2.24916e-23
chr3:128886659-128902810C	NM_001127194	CNBP	CCHC-type zinc finger, nucleic acid binding protein, transcript variant 4	4	0.308638	Inf	0.0934534	5.31391e-12	0.371627	0	0.561686	0	-0.0133137	0.295162	0.245648	0
chr18:77155772-77289322W	NM_172390	NFATC1	nuclear factor of activated T-cells, cytoplasmic, calcineurin-dependent 1, transcript variant 1	4	0.306528	9.77368	-0.00689927	1	0.0604377	0.0329209	0.293737	6.43346e-09	0.345679	9.50007e-09	0.319318	0.000297221
chr17:78075355-78093678W	NM_001079803	GAA	glucosidase, alpha; acid, transcript variant 2	5	0.305267	Inf	0.420994	0	0.159311	4.25507e-55	0.305954	0	0.213142	1.67589e-65	0.305267	6.33961e-55
chr5:74632993-74657924W	NM_000859	HMGCR	3-hydroxy-3-methylglutaryl-CoA reductase, transcript variant 1	4	0.304957	Inf	0	1	0.381581	0	0.312427	0	0.0658464	5.99749e-59	0.297487	8.60009e-27
chr22:50961999-50968514C	NM_001169111	SCO2	SCO cytochrome oxidase deficient homolog 2 (yeast), nuclear gene encoding mitochondrial protein, transcript variant 4	4	0.304714	56.6345	0.212569	1.307e-18	-0.016829	0.169388	0.026891	2.42303e-05	0.396859	4.42372e-65	0.562021	4.41006e-36
chr3:33038100-33138694C	NM_000404	GLB1	galactosidase, beta 1, transcript variant 1	5	0.304077	Inf	0.0986832	4.71589e-09	0.168784	7.17956e-72	0.313337	0	0.304077	5.68392e-92	0.356113	7.40594e-49
chr2:71558889-71662187W	NM_014497	ZNF638	zinc finger protein 638, transcript variant 1	4	0.303825	Inf	0	1	0.174686	1.40415e-88	0.0450063	4.94219e-09	0.432965	0	0.445283	5.94649e-65
chr17:7218951-7232638C	NM_001005408	NEURL4	neuralized homolog 4 (Drosophila), transcript variant 2	4	0.30199	Inf	0.514881	6.35042e-69	0.468798	0	0.049918	3.13433e-08	0.135182	2.42781e-15	-0.0497425	0.160281
chr5:177631508-177638183W	NM_004499	HNRNPAB	heterogeneous nuclear ribonucleoprotein A/B, transcript variant 2	5	0.301439	Inf	0.435874	2.88765e-68	0.0696897	1.26373e-16	0.0595341	3.81842e-51	0.301439	0	0.587065	0
chr3:9404717-9428473W	NM_015453	THUMPD3	THUMP domain containing 3, transcript variant 1	5	0.300964	Inf	0.238318	9.5558e-14	0.392442	0	0.300964	1.73645e-57	0.075422	0.00226867	0.378187	3.0181e-17
chr22:31892261-32014533W	NM_001007467	SFI1	Sfi1 homolog, spindle assembly associated (yeast), transcript variant 1	4	0.297747	57.2996	0.588235	1.36167e-25	0.233273	1.66012e-45	0.0505566	0.0194298	0.362222	2.49113e-53	0.0575148	0.34394
chr12:52301202-52317144W	NM_000020	ACVRL1	activin A receptor type II-like 1, transcript variant 1	5	0.296452	35.5404	0.266667	0.00882609	0.296452	1.00903e-14	0.18299	3.59615e-17	0.605769	3.38852e-33	0.380282	6.15763e-13
chr3:41240942-41281939W	NM_001098209	CTNNB1	catenin (cadherin-associated protein), beta 1, 88kDa, transcript variant 2	5	0.295626	Inf	0.333322	8.71968e-74	0.29798	0	0.295626	0	0.213017	0	0.0300727	0.0332188
chr11:58910318-58922509W	NM_001142520	FAM111A	family with sequence similarity 111, member A, transcript variant 3	4	0.294477	83.8396	0	1	0.338684	1.21121e-68	0.281644	3.53193e-61	0.307309	9.24895e-49	0.144246	2.22468e-06
chr20:5080489-5093733C	NM_014145	C20orf30	chromosome 20 open reading frame 30, transcript variant 3	4	0.294122	Inf	0.408969	5.6001e-37	-0.0198937	0.124086	0.281747	0	0.106581	1.47007e-11	0.306497	3.87412e-19
chr16:14529559-14724124C	NM_002582	PARN	poly(A)-specific ribonuclease, transcript variant 1	4	0.29383	Inf	0	1	0.448905	0	0.0536246	2.03057e-19	0.737255	0	0.138756	2.89851e-07
chr12:110220893-110271212C	NM_001177433	TRPV4	transient receptor potential cation channel, subfamily V, member 4, transcript variant 3	4	0.289645	36.4112	0.574074	9.14417e-15	0.180851	5.6612e-28	0.398438	8.41434e-33	0	1	0.171429	1.97198e-06
chr7:29959720-30029905C	NM_014766	SCRN1	secernin 1, transcript variant 2	5	0.285163	Inf	0.140072	3.35525e-39	0.238736	0	0.499473	0	0.285163	0	0.330624	0
chr22:41921803-41940479C	NM_001018052	POLR3H	polymerase (RNA) III (DNA directed) polypeptide H (22.9kD), transcript variant 2	5	0.28498	Inf	0.28498	5.67253e-26	0.199788	2.58466e-44	0.197563	1.19491e-46	0.416186	0	0.355471	2.16671e-28
chr15:85174691-85185694W	NR_004859	SCAND2	SCAN domain containing 2 pseudogene, transcript variant 1	4	0.283903	30.1118	0.344086	2.5249e-12	0	1	0.00727273	0.0316925	0.292952	3.48559e-45	0.274854	1.47077e-08
chr10:75196564-75255782C	NM_001142354	PPP3CB	protein phosphatase 3, catalytic subunit, beta isozyme, transcript variant 3	4	0.28302	63.5305	0.307129	4.43362e-20	-0.0137326	0.365848	0.0841098	5.41373e-26	0.258911	1.93117e-61	0.44674	6.5433e-33
chr11:111807927-111893305W	NM_001037954	DIXDC1	DIX domain containing 1, transcript variant 1	4	0.28125	21.6166	0.273469	0.0017611	0.110636	0.000134507	0.28903	1.16363e-26	0.290199	7.84344e-15	0.0566949	0.531266
chr16:58426298-58440047W	NM_022770	GINS3	GINS complex subunit 3 (Psf3 homolog), transcript variant 2	4	0.280412	19.5402	1	3.45573e-25	0.00863564	0.902943	0.317582	1.09628e-11	0.243243	2.35391e-06	0.134615	0.0460272
chr17:56597616-56609411C	NM_080415	SEPT4	septin 4, nuclear gene encoding mitochondrial protein, transcript variant 2	4	0.280326	5.29291	0	1	0.203509	0.0329697	0.160357	0.00708284	0.4	2.96468e-07	0.357143	0.0463768
chr3:145910126-145968966C	NM_020353	PLSCR4	phospholipid scramblase 4, transcript variant 2	4	0.278557	Inf	0.119893	0.030969	0.55823	0	0.322284	2.73323e-59	0.23483	1.53895e-16	-0.0218657	0.680799
chr21:39628664-39673744W	NM_170737	KCNJ15	potassium inwardly-rectifying channel, subfamily J, member 15, transcript variant 3	4	0.278504	34.8413	0.926606	7.12482e-23	0.0649746	2.03079e-29	0.224162	2.15632e-11	0.332845	7.06085e-15	0	1
chr2:202098166-202152434W	NM_033358	CASP8	caspase 8, apoptosis-related cysteine peptidase, transcript variant E	4	0.277205	18.8553	0.362069	2.69238e-09	-0.0134948	0.55683	0.115142	1.02196e-14	0.302632	7.84439e-15	0.251779	9.47231e-05
chr15:92396938-92715665W	NM_001145044	SLCO3A1	solute carrier organic anion transporter family, member 3A1, transcript variant 2	4	0.274027	64.9145	0.456982	6.52839e-30	0.131665	2.13553e-54	-0.00190654	0.677715	0.0834542	2.51949e-06	0.41639	4.60498e-53
chr4:74438862-74486340C	NM_201431	RASSF6	Ras association (RalGDS/AF-6) domain family member 6, transcript variant 2	4	0.273371	Inf	0.740773	0	0.100272	3.17144e-22	0	1	0.351492	9.5463e-100	0.195251	2.04775e-11
chr6:4115928-4135831C	NM_006117	ECI2	enoyl-CoA delta isomerase 2, transcript variant 1	4	0.272776	Inf	-0.0268462	0.718379	0.112131	2.33532e-12	0.443101	0	0.171573	4.06999e-10	0.37398	1.23232e-15
chr14:55493844-55516204W	NM_199421	SOCS4	suppressor of cytokine signaling 4, transcript variant 1	4	0.272619	Inf	0	1	0.402261	0	0.0374155	0.0106596	0.142977	2.87026e-14	0.547075	3.72124e-29
chr2:38522031-38604432C	NM_001135673	ATL2	atlastin GTPase 2, transcript variant 2	4	0.272448	Inf	0.782946	8.99855e-53	0.159501	2.05042e-17	0.385394	0	0.158239	1.36504e-10	-0.0562218	0.162619
chr8:12803183-12887282W	NM_020844	KIAA1456	KIAA1456, transcript variant 1	4	0.272147	41.8529	0	1	0.219906	7.17961e-22	0.322179	7.98781e-51	0.231493	4.14635e-16	0.3128	5.51243e-05
chr16:30759620-30772495W	NM_001172432	PHKG2	phosphorylase kinase, gamma 2 (testis), transcript variant 2	4	0.2713	49.2378	0.3871	4.15748e-19	0.170307	1.78291e-16	0	1	0.280069	2.509e-61	0.262531	6.48521e-13
chr10:5994335-6020142C	NM_002189	IL15RA	interleukin 15 receptor, alpha, transcript variant 1	4	0.271126	34.1375	0.447282	1.64965e-21	0.289271	2.45696e-36	0.135059	9.00563e-08	0.03817	0.415117	0.252981	4.90726e-11
chr14:50044053-50053094C	NM_001032	RPS29	ribosomal protein S29, transcript variant 1	5	0.271124	Inf	0.271124	5.46418e-13	0.0974679	1.57448e-08	0.424104	0	0.166439	1.41031e-10	0.318852	8.10665e-12
chr1:204797782-204991949W	NM_001005388	NFASC	neurofascin, transcript variant 1	4	0.269549	Inf	0.511859	0	0.00257604	0.762098	0.137827	0	0.153904	0	0.385193	3.63856e-34
chr7:92234237-92465941C	NM_001145306	CDK6	cyclin-dependent kinase 6, transcript variant 2	4	0.267752	Inf	0.381579	1.24028e-47	0.0952406	4.95013e-26	0.153924	0	0	1	0.586423	2.97755e-77
chr1:145516165-145523731W	NM_003846	PEX11B	peroxisomal biogenesis factor 11 beta, transcript variant 1	4	0.266016	41.1016	0.587664	2.79747e-17	-0.00168569	0.938386	0.245188	1.62251e-60	0.0212766	0.00050149	0.286845	2.62694e-10
chr16:68119375-68260837W	NM_004555	NFATC3	nuclear factor of activated T-cells, cytoplasmic, calcineurin-dependent 3, transcript variant 2	4	0.264977	88.1006	0	1	0.186972	4.86928e-37	0.402288	6.50919e-85	0.340344	8.38393e-66	0.18961	1.85156e-06
chr20:3869486-3904501W	NM_153638	PANK2	pantothenate kinase 2, nuclear gene encoding mitochondrial protein, transcript variant 1	4	0.264542	22.38	0.283041	0.0002974	0.205375	1.07684e-12	-0.0287856	0.233585	0.246043	6.18345e-13	0.61638	5.46223e-21
chr1:235294499-235324571C	NM_001161533	RBM34	RNA binding motif protein 34, transcript variant 2	5	0.261634	36.5026	0.584596	6.25228e-15	0.0915651	0.00229902	0.261634	3.23067e-49	0.185399	2.8014e-10	0.264008	4.18163e-05
chr11:111955541-111957522C	NM_012459	TIMM8B	translocase of inner mitochondrial membrane 8 homolog B (yeast), nuclear gene encoding mitochondrial protein, transcript variant 1	5	0.26038	26.0296	0.523368	4.25706e-19	0.265245	1.37369e-26	0.109812	2.35594e-05	0.0740743	0.0356773	0.26038	6.1074e-07
chr9:112403068-112934789W	NM_001004065	AKAP2	A kinase (PRKA) anchor protein 2, transcript variant 1	4	0.25798	Inf	0	1	0.0983601	3.06387e-24	0.0664606	1.05045e-23	0.417599	0	0.911315	3.85112e-65
chr7:112756774-112758637C	NR_015442	LOC401397	hypothetical LOC401397, transcript variant 2	4	0.257757	28.1081	0.52439	8.29558e-16	0.0181818	0.304729	0.0894386	1.2387e-20	0.26758	1.54176e-19	0.247934	1.90656e-07
chr12:7055740-7070479W	NM_080548	PTPN6	protein tyrosine phosphatase, non-receptor type 6, transcript variant 2	4	0.257325	24.6488	0.299834	5.36276e-16	-0.00760748	0.681961	0.0663174	0.000579224	0.324859	8.67483e-30	0.214816	1.62735e-06
chr1:154179183-154193273C	NM_015449	C1orf43	chromosome 1 open reading frame 43, transcript variant 1	4	0.256833	Inf	0	1	0.256285	0	0.0145838	6.34465e-39	0.257382	0	0.581038	0
chr3:23986751-24022109W	NM_005126	NR1D2	nuclear receptor subfamily 1, group D, member 2, transcript variant 1	4	0.25647	55.1963	0.51046	3.30622e-34	0.121982	1.66561e-30	0.000314219	1	0.118709	9.62904e-30	0.390958	2.61923e-28
chr2:62900986-63273619W	NM_001142616	EHBP1	EH domain binding protein 1, transcript variant 4	5	0.256164	Inf	0.337593	4.97607e-15	0.160962	4.33225e-29	0.228168	1.96929e-39	0.437476	0	0.256164	1.08337e-13
chr10:46111040-46168251C	NM_174890	ANUBL1	AN1, ubiquitin-like, homolog (Xenopus laevis), transcript variant 1	5	0.254237	32.3614	0.254237	3.66437e-05	0.419872	5.47651e-44	0.237039	2.33294e-10	0.266313	1.01183e-10	0.1875	0.00112869
chr8:104310661-104345092W	NM_003506	FZD6	frizzled family receptor 6, transcript variant 1	4	0.252607	Inf	0.229587	4.51578e-05	-0.0048284	0.536604	0.595376	0	0.165049	2.94271e-34	0.275626	4.12305e-26
chr12:117348761-117468953W	NM_153348	FBXW8	F-box and WD repeat domain containing 8, transcript variant 1	4	0.251448	54.1131	0.41905	4.81246e-19	0.127769	5.69981e-09	0.21476	1.11402e-27	0.288136	6.05046e-64	0.0676222	0.169079
chr1:87380335-87575680W	NM_001134492	HS2ST1	heparan sulfate 2-O-sulfotransferase 1, transcript variant 2	4	0.250989	33.4161	0.411287	3.71934e-17	0.0184219	4.12879e-05	0.000455598	1	0.127626	9.31032e-22	0.374353	1.91677e-31
chr12:39687031-39837192C	NM_001173463	KIF21A	kinesin family member 21A, transcript variant 3	4	0.249842	Inf	0.214286	4.7993e-19	0.707956	0	0.182343	6.00127e-48	0.000115816	1	0.285398	9.77221e-27
chr20:33590215-33680618C	NM_199368	TRPC4AP	transient receptor potential cation channel, subfamily C, member 4 associated protein, transcript variant 2	5	0.249526	Inf	0.676898	0	0.284975	0	0.074476	2.99862e-18	0.249526	1.67543e-69	0.0389053	0.0323969
chr14:88646454-88793256C	NM_138318	KCNK10	potassium channel, subfamily K, member 10, transcript variant 3	4	0.247603	7.50837	0.307692	0.030104	0.342466	1.05674e-06	0.184262	7.59567e-05	0.187513	6.65737e-05	0.192308	0.30855
chr9:135906062-135933888W	NM_012087	GTF3C5	general transcription factor IIIC, polypeptide 5, 63kDa, transcript variant 2	4	0.245325	Inf	0.467383	3.11695e-34	0.305098	0	0.185552	3.76174e-26	0.179104	5.67342e-52	0	1
chr8:42032236-42065194C	NM_000930	PLAT	plasminogen activator, tissue, transcript variant 1	4	0.245188	39.8873	0.931373	1.15614e-31	0.080142	0.00128948	0.0536451	2.42109e-13	0.410233	1.43074e-40	-0.0439131	0.470888
chr18:21269562-21535027W	NM_000227	LAMA3	laminin, alpha 3, transcript variant 2	4	0.24498	Inf	0.310987	6.87182e-18	0.0181539	0.00439188	0.178973	1.13927e-79	0.430416	0	0.0314532	0.125841
chr2:135676393-135714584W	NM_001241	CCNT2	cyclin T2, transcript variant a	4	0.244668	Inf	0.261552	4.1279e-17	0.00150594	0.614598	0.713593	0	0.0308033	0.0170717	0.227784	2.72633e-18
chr14:50885247-50999376C	NM_006575	MAP4K5	mitogen-activated protein kinase kinase kinase kinase 5, transcript variant 1	4	0.244294	57.9907	0.317534	1.50228e-11	0.107567	1.05991e-12	0.00910266	0.624403	0.437309	9.23484e-100	0.171055	0.000129375
chr2:179296142-179315958C	NM_003690	PRKRA	protein kinase, interferon-inducible double stranded RNA dependent activator, transcript variant 1	4	0.243269	37.701	-0.025	0.619324	0.163497	3.11455e-14	0.060597	0.00421687	0.383851	2.78896e-56	0.323041	5.99179e-11
chr12:68042512-68056443W	NM_006482	DYRK2	dual-specificity tyrosine-(Y)-phosphorylation regulated kinase 2, transcript variant 2	5	0.239989	53.0542	0.385282	1.12511e-22	0.0464127	9.04764e-05	0.118658	1.31549e-27	0.239989	1.497e-35	0.326718	3.10559e-28
chr5:16473148-16617118C	NM_001034850	FAM134B	family with sequence similarity 134, member B, transcript variant 1	4	0.238784	50.8154	0.608395	1.17768e-32	0.267983	5.48222e-35	0.209585	2.66529e-36	0.00534915	0.937657	0.20442	2.80587e-09
chr10:44865607-44880545C	NM_199168	CXCL12	chemokine (C-X-C motif) ligand 12, transcript variant 1	4	0.238741	36.2322	0.224695	1.37217e-07	0.252786	5.48004e-27	0.216748	6.14904e-13	0.32587	5.20622e-34	0.0164269	0.873565
chr17:40610862-40674596W	NM_005177	ATP6V0A1	ATPase, H+ transporting, lysosomal V0 subunit a1, transcript variant 3	5	0.238529	Inf	0.238529	3.11538e-30	0.228856	1.34678e-97	0.0792883	3.97249e-26	0.282604	0	0.403306	2.14619e-88
chr20:54967427-54979582W	NM_001324	CSTF1	cleavage stimulation factor, 3' pre-RNA, subunit 1, 50kDa, transcript variant 2	4	0.236416	47.8458	-0.0893082	0.0681161	0.228541	2.40414e-44	0.127573	7.57564e-14	0.24429	2.55803e-19	0.432836	4.00587e-28
chr3:9975524-9987095W	NM_001077415	CRELD1	cysteine-rich with EGF-like domains 1, transcript variant 3	5	0.235159	96.9462	0.486957	2.45446e-59	0.161877	9.62701e-29	0.235159	9.75814e-86	0.0423059	0.0310566	0.272	4.25534e-38
chr21:30671220-30734217W	NM_206866	BACH1	BTB and CNC homology 1, basic leucine zipper transcription factor 1, transcript variant 1	4	0.234964	Inf	0.175055	4.72906e-16	0.230806	0	0.272915	3.29422e-68	-0.0237014	0.160134	0.239122	1.32615e-19
chr19:3610629-3626813C	NM_021231	C19orf29	chromosome 19 open reading frame 29, transcript variant 2	4	0.233803	38.2665	0.307463	3.04178e-21	0.160144	5.82568e-22	0.0842872	3.26074e-27	-0.00739372	0.125027	0.346248	1.11341e-14
chr1:47023091-47069966C	NR_024174	MKNK1	MAP kinase interacting serine/threonine kinase 1, transcript variant 4	4	0.233758	65.1962	0.625806	3.36333e-51	0.274854	4.73057e-70	-0.0190639	0.153855	0.062635	2.5969e-10	0.192661	4.21607e-12
chr12:53604354-53626036C	NM_000966	RARG	retinoic acid receptor, gamma, transcript variant 1	4	0.232581	17.5931	0.0810811	0.000906467	-0.0228632	0.488501	0.254093	1.12841e-16	0.398812	2.68183e-15	0.211068	4.67782e-05
chr6:143929317-144152321W	NM_001100165	PHACTR2	phosphatase and actin regulator 2, transcript variant 2	4	0.231541	60.8487	0.00147209	1	0.119464	1.47974e-18	0.274404	5.58843e-76	0.188678	6.64857e-25	0.279221	1.34411e-15
chr2:202047621-202094110W	NM_032977	CASP10	caspase 10, apoptosis-related cysteine peptidase, transcript variant 1	4	0.231299	Inf	0.553467	7.13838e-37	0.186785	1.76323e-88	0.275813	0	0.0905586	0.00540255	-0.0114542	0.16074
chr17:7482805-7485428W	NM_001251	CD68	CD68 molecule, transcript variant 1	5	0.231217	Inf	0.231217	5.63585e-34	0.035468	1.77287e-37	0.642423	0	0.0804072	5.52596e-08	0.401229	1.77006e-77
chr12:57489195-57505196C	NM_001178080	STAT6	signal transducer and activator of transcription 6, interleukin-4 induced, transcript variant 4	5	0.230824	Inf	0.208205	3.5768e-45	0.128338	0	0.236622	0	0.247706	0	0.230824	4.43793e-39
chr15:66994674-67074335W	NM_005585	SMAD6	SMAD family member 6, transcript variant 1	5	0.229871	17.5451	0.693878	5.31052e-27	0.0587245	0.0106667	0.229871	0.00175303	0.374451	5.41534e-06	0.0862069	0.0148135
chr11:88026761-88070941C	NM_001814	CTSC	cathepsin C, transcript variant 1	5	0.228865	72.2601	0.249069	1.52586e-26	0.34897	3.04001e-99	0.0931592	0.000274986	0.228865	1.57206e-26	0.105451	0.000612349
chr18:3412072-3458404W	NM_003244	TGIF1	TGFB-induced factor homeobox 1, transcript variant 4	4	0.228712	54.7201	0.0977011	6.04642e-05	0.0776802	6.85484e-07	0.408235	7.65907e-89	0.359722	6.89161e-20	0.074446	0.0686856
chr16:58497549-58547522W	NM_001130487	NDRG4	NDRG family member 4, transcript variant 2	4	0.226213	Inf	0.218818	1.07826e-20	0.107034	1.05261e-60	0.272711	0	0	1	0.233607	2.17499e-30
chr18:21742013-21977790C	NM_080597	OSBPL1A	oxysterol binding protein-like 1A, transcript variant 2	4	0.225406	11.3648	0.412553	6.62288e-06	0.150028	3.16237e-08	0.267452	4.99997e-10	-0.0593801	0.234939	0.183359	0.00852459
chr5:141346437-141368752W	NM_004290	RNF14	ring finger protein 14, transcript variant 1	4	0.224692	70.4514	0.387536	3.00284e-14	0.0618485	6.96695e-34	0	1	0.0359629	4.24436e-11	0.793103	1.17046e-96
chr10:102033713-102046439C	NM_173809	BLOC1S2	biogenesis of lysosomal organelles complex-1, subunit 2, transcript variant 1	4	0.22299	41.7841	0.213028	0.00303982	0.232952	6.81413e-23	0.316015	5.55463e-64	-0.00493773	0.884989	0.20942	0.00181605
chr1:108113782-108507545C	NM_006113	VAV3	vav 3 guanine nucleotide exchange factor, transcript variant 1	5	0.219352	35.3631	0.551523	5.47155e-13	0.147611	1.01019e-20	0.219352	1.47618e-21	0.289249	8.35231e-19	0.205051	2.38016e-06
chr21:27096792-27107965C	NM_001003696	ATP5J	ATP synthase, H+ transporting, mitochondrial Fo complex, subunit F6, nuclear gene encoding mitochondrial protein, transcript variant 3	4	0.218939	41.5491	0.319546	5.988e-18	0.0694891	1.80496e-09	0.118911	1.73548e-29	0.00285168	0.848687	0.318966	3.76153e-36
chr3:135867760-135914688C	NM_018133	MSL2	male-specific lethal 2 homolog (Drosophila), transcript variant 1	4	0.218791	77.8879	0	1	0.0450954	0.0096623	0.33808	3.12028e-86	0.349703	1.61059e-76	0.0995025	1.5217e-06
chr5:70196490-70214356W	NM_001178087	SERF1B	small EDRK-rich factor 1B (centromeric), transcript variant 1	4	0.217575	14.3331	0.245075	2.17818e-05	0.355951	3.2824e-11	0.190076	1.22128e-11	0.118053	2.52178e-05	0.0770115	0.341474
chr2:219081874-219119070W	NM_152862	ARPC2	actin related protein 2/3 complex, subunit 2, 34kDa, transcript variant 1	5	0.216986	Inf	0.419278	5.02927e-95	0.177898	0	0.216986	0	0.174022	6.13942e-40	0.591586	0
chr10:111967363-112047121W	NM_130439	MXI1	MAX interactor 1, transcript variant 2	5	0.216745	83.4966	0.440165	1.45711e-32	0.216745	7.57427e-72	0.116721	5.47456e-28	0.120527	9.47462e-10	0.50802	8.54409e-43
chr4:86936277-87374283C	NM_138982	MAPK10	mitogen-activated protein kinase 10, transcript variant 2	4	0.216626	Inf	-0.0550069	0.49221	0.0700809	2.23021e-17	0.447065	0	0.0931462	3.2708e-20	0.340105	7.08826e-06
chr6:15523041-15663271C	NM_032122	DTNBP1	dystrobrevin binding protein 1, transcript variant 1	4	0.215703	17.096	0.0319149	0.0715588	0.234394	3.70593e-17	0.197013	1.00921e-10	0.0615507	0.0444305	0.437836	6.32913e-09
chr3:52728505-52740048C	NM_001010983	GLT8D1	glycosyltransferase 8 domain containing 1, transcript variant 3	4	0.214964	25.6987	0.23467	1.23457e-06	0.200491	6.47976e-30	-0.00989966	0.457614	0.168661	9.15547e-15	0.229437	4.68486e-07
chr1:26146397-26159432W	NM_001099627	FAM54B	family with sequence similarity 54, member B, transcript variant 4	4	0.213605	Inf	0.174701	2.91451e-09	0.00606193	0.182658	0.39801	0	0.0403532	3.22438e-10	0.252508	2.06685e-32
chr2:97371669-97405813C	NR_024520	LMAN2L	lectin, mannose-binding 2-like, transcript variant 5	4	0.212836	Inf	0.489247	1.99148e-25	0	1	0.28774	0	0.137931	1.13121e-27	0.101266	5.93268e-09
chr13:115047078-115071281W	NM_080687	UPF3A	UPF3 regulator of nonsense transcripts homolog A (yeast), transcript variant 2	4	0.212553	Inf	1	0	0.172376	1.49603e-58	0	1	0.252174	1.42011e-73	0.172932	2.12483e-12
chr10:69644427-69678146W	NM_012238	SIRT1	sirtuin 1, transcript variant 1	4	0.211266	51.759	0.0342857	0.0110487	0.0281176	0.172979	0.345219	8.30142e-81	0.0773127	0.00793422	0.457447	3.2129e-28
chr12:56660642-56664748W	NM_144576	COQ10A	coenzyme Q10 homolog A (S. cerevisiae), nuclear gene encoding mitochondrial protein, transcript variant 1	4	0.210871	12.205	0.219215	0.0120406	0.27244	1.45574e-11	0.202528	1.40052e-11	0.101896	0.00519436	0.118254	0.246344
chr20:44994690-45035271C	NM_133171	ELMO2	engulfment and cell motility 2, transcript variant 1	4	0.20998	Inf	0	1	0.0871139	3.26908e-08	0.409946	0	0.205951	6.31158e-35	0.214009	1.08896e-07
chr22:26921716-26986089C	NM_003595	TPST2	tyrosylprotein sulfotransferase 2, transcript variant 2	5	0.209306	65.4493	0.128872	1.47328e-06	0.339429	2.48885e-62	0.130856	1.00202e-18	0.375271	6.63107e-50	0.209306	3.10426e-08
chr12:110719032-110788895W	NM_001681	ATP2A2	ATPase, Ca++ transporting, cardiac muscle, slow twitch 2, transcript variant a	4	0.20904	Inf	0.392183	0	0.102307	0	0	1	0.0487188	0	0.315773	0
chr15:67358195-67487532W	NM_005902	SMAD3	SMAD family member 3, transcript variant 1	5	0.207009	Inf	0.140652	4.15615e-48	0.233881	0	0.159537	2.7289e-41	0.207009	4.72135e-34	0.421416	0
chr5:41925356-41941663W	NM_012176	FBXO4	F-box protein 4, transcript variant 1	4	0.206693	4.49066	0.238095	0.0102453	0.0904552	0.00304886	0.213385	0.000464155	0.0918609	0.404402	0.2	0.030235
chr2:173940565-174132736W	NM_016653	ZAK	sterile alpha motif and leucine zipper containing kinase AZK, transcript variant 1	4	0.205114	41.2432	-0.0221878	0.677075	0.0918929	1.54123e-15	0.170087	6.1389e-11	0.240141	2.02901e-11	0.471603	2.12654e-54
chr3:143690640-143711209W	NM_173552	C3orf58	chromosome 3 open reading frame 58, transcript variant 1	5	0.204545	21.87	0.0606061	0.00582024	0.0457652	0.0470562	0.244627	2.20425e-28	0.253161	3.3386e-10	0.204545	1.60494e-07
chr7:99102273-99131444W	NM_014569	ZKSCAN5	zinc finger with KRAB and SCAN domains 5, transcript variant 1	4	0.202985	Inf	0	1	0.0393773	0.0033321	1	0	0.199074	3.6461e-25	0.206897	1.81853e-11
chr2:10183682-10194963W	NM_001177718	KLF11	Kruppel-like factor 11, transcript variant 3	4	0.202064	68.7938	0	1	0.0717264	5.84384e-35	0.0615142	2.86508e-23	0.332402	1.08515e-55	0.43239	2.27453e-38
chr14:73603143-73690398W	NM_000021	PSEN1	presenilin 1, transcript variant 1	4	0.201448	64.8324	0	1	0.0340134	0.00146929	0.130241	3.37848e-23	0.398688	2.40429e-89	0.272654	1.38519e-27
chr5:69321072-69338939W	NM_001178087	SERF1B	small EDRK-rich factor 1B (centromeric), transcript variant 1	4	0.20113	13.0608	0.218647	0.000154252	0.356271	5.4282e-10	0.183613	6.03703e-11	0.118053	2.52178e-05	0.0770115	0.341474
chr11:64051811-64056972W	NM_001170881	GPR137	G protein-coupled receptor 137, transcript variant 1	4	0.201106	19.8073	0.307538	1.36292e-15	0.00449831	0.811189	0.0522269	0.000749881	0.147114	9.78049e-17	0.255098	1.20265e-09
chr12:52463758-52471278W	NM_021934	C12orf44	chromosome 12 open reading frame 44, transcript variant 1	4	0.200047	36.4375	0.158879	1.01956e-17	-0.0376145	0.0651368	0.139106	1.31903e-16	0.241215	4.02766e-33	0.280475	2.13508e-13
chr8:98881311-99048944W	NM_002380	MATN2	matrilin 2, transcript variant 1	4	0.198737	27.0254	1	4.13103e-28	0.200849	3.16337e-16	0.000447124	1	0.196625	2.86425e-11	0.176895	5.51915e-06
chr1:93913688-94020216W	NM_017737	FNBP1L	formin binding protein 1-like, transcript variant 2	4	0.19801	Inf	0.188076	1.77393e-10	0.207943	0	0.00295748	0.267162	0.0226563	0.00142882	0.329741	0
chr22:32439019-32509009W	NM_000343	SLC5A1	solute carrier family 5 (sodium/glucose cotransporter), member 1, transcript variant 1	5	0.195139	Inf	0.77686	1.65718e-41	0.4205	0	0.195139	1.8295e-32	0.159348	3.2834e-28	0.180609	1.10757e-09
chr2:217277137-217347772W	NM_014140	SMARCAL1	SWI/SNF related, matrix associated, actin dependent regulator of chromatin, subfamily a-like 1, transcript variant 1	4	0.194858	18.9084	0.213152	0.000360898	0.176563	2.35571e-26	0.0169495	0.482853	0.128025	6.97556e-06	0.298391	3.04863e-07
chr8:48685670-48872743C	NM_006904	PRKDC	protein kinase, DNA-activated, catalytic polypeptide, transcript variant 1	4	0.194401	Inf	0	1	0.223869	0	0.0236992	0.00546108	0.607192	0	0.164932	2.41964e-19
chr2:120770604-120936701W	NM_001184939	EPB41L5	erythrocyte membrane protein band 4.1 like 5, transcript variant 4	4	0.19429	48.5869	0.166823	0.00015438	0.181482	7.55576e-32	0.207098	3.96845e-41	0.0199871	0.352013	0.375975	1.91797e-30
chr16:89710846-89724129C	NM_001083314	CHMP1A	chromatin modifying protein 1A, transcript variant 1	4	0.194063	43.5006	0.303352	9.37707e-24	-0.0191821	0.109213	0.184653	5.42331e-41	0.160654	8.29831e-19	0.203473	7.51851e-13
chrX:76760359-77041719C	NM_000489	ATRX	alpha thalassemia/mental retardation syndrome X-linked, transcript variant 1	5	0.193727	Inf	0.179104	2.18545e-21	0.194352	2.25601e-69	0.193727	2.04001e-85	0.207857	0	0.159733	1.82468e-07
chr14:21558205-21572863C	NM_016423	ZNF219	zinc finger protein 219, transcript variant 1	4	0.193047	Inf	0.0686016	5.50413e-09	0.0781831	6.24048e-12	-0.0172874	0.240567	0.93154	0	0.30791	4.65479e-27
chr21:44073862-44195616W	NM_001001567	PDE9A	phosphodiesterase 9A, transcript variant 2	4	0.192338	38.6846	0	1	0.0801815	7.4302e-11	0.264815	4.20822e-48	0.161376	2.86552e-18	0.223301	1.10964e-09
chr6:32789610-32806547C	NM_018833	TAP2	transporter 2, ATP-binding cassette, sub-family B (MDR/TAP), transcript variant 2	4	0.192117	78.5218	0.0183583	0.606913	0.195135	1.15301e-49	0.182318	9.36531e-60	0.189099	2.25148e-24	0.407398	2.10406e-39
chr1:67390578-67454302W	NM_001077700	MIER1	mesoderm induction early response 1 homolog (Xenopus laevis), transcript variant 2	4	0.191397	Inf	0	1	0.394128	0	0.184519	5.12638e-73	0.151515	1.68994e-25	0.198276	6.27689e-14
chr16:69796274-69975643W	NM_007014	WWP2	WW domain containing E3 ubiquitin protein ligase 2, transcript variant 1	4	0.189904	42.398	0.246486	2.05246e-19	0.0607912	6.35641e-05	0.223855	1.80409e-56	0.155952	6.47388e-13	-0.0672123	0.0563684
chr8:95261487-95274547C	NM_005261	GEM	GTP binding protein overexpressed in skeletal muscle, transcript variant 1	4	0.188626	37.9616	0.205424	5.8312e-05	0.0409254	0.0933483	0.171827	2.1546e-52	0.0989761	4.24955e-20	0.29717	7.41109e-07
chr5:180650306-180662808W	NM_201627	TRIM41	tripartite motif containing 41, transcript variant 2	5	0.188411	88.78	0.205855	8.35729e-14	0.0432628	3.35895e-10	0.188411	1.22568e-90	0.130534	5.03087e-59	0.197245	9.51496e-23
chr7:115850581-115898835W	NM_015641	TES	testis derived transcript (3 LIM domains), transcript variant 1	4	0.186525	88.0163	0	1	0.133596	1.62101e-35	0.261589	2.10812e-77	0.239454	9.45934e-71	0.0739884	2.32019e-10
chrX:154718675-154842622C	NM_001184797	TMLHE	trimethyllysine hydroxylase, epsilon, nuclear gene encoding mitochondrial protein, transcript variant 2	4	0.186422	8.53916	0.189164	0.00966098	-0.00546867	0.855498	0.183681	2.12134e-10	0.141865	0.000671131	0.215842	0.000243661
chr2:216225181-216300791C	NM_212476	FN1	fibronectin 1, transcript variant 5	5	0.186189	Inf	0.0632514	0.000266289	0.270806	0	0.172083	0	0.186189	0	0.201414	1.19205e-12
chr1:42922173-42926085W	NM_024664	PPCS	phosphopantothenoylcysteine synthetase, transcript variant 1	4	0.186148	17.8414	0.22159	1.0212e-06	0.150707	2.62607e-14	-0.000880256	0.969565	0.108098	0.000171325	0.374758	4.06596e-16
chr16:67193891-67203848W	NM_001538	HSF4	heat shock transcription factor 4, transcript variant 1	4	0.18595	Inf	-0.000707168	1	0.140935	1.27049e-08	0.0634762	0.00231805	0.707792	0	0.230965	3.11757e-07
chr4:48887407-48908815C	NM_152398	OCIAD2	OCIA domain containing 2, transcript variant 2	4	0.185721	75.7656	0.725564	8.74672e-74	0.154968	1.35583e-35	0.175496	1.69855e-43	0	1	0.195946	1.48922e-14
chr13:43462122-43566377C	NM_033255	EPSTI1	epithelial stromal interaction 1 (breast), transcript variant 2	4	0.185509	20.3555	0	1	0.0864561	0.0298595	0.131436	0.000121099	0.49169	1.79518e-36	0.239583	0.000968678
chr19:55964348-55973049C	NM_001136201	ISOC2	isochorismatase domain containing 2, nuclear gene encoding mitochondrial protein, transcript variant 1	4	0.184908	13.6164	0.0711302	0.30305	0.141063	6.62012e-10	0.15263	1.36048e-08	0.217186	2.97951e-08	0.252778	3.32695e-05
chr16:19125254-19132948W	NM_001034841	ITPRIPL2	inositol 1,4,5-trisphosphate receptor interacting protein-like 2, transcript variant 1	5	0.184811	72.3954	0.242373	2.17307e-57	0.0689694	1.80006e-08	0.0636711	6.08648e-08	0.184811	7.59128e-26	0.410548	3.45413e-61
chr4:73940503-74124502C	NM_032217	ANKRD17	ankyrin repeat domain 17, transcript variant 1	4	0.183123	Inf	0.0198138	0.342602	0.1147	6.3433e-99	0.0431983	1.42847e-14	0.308011	0	0.251545	3.44976e-81
chr9:35490007-35561894W	NM_014806	RUSC2	RUN and SH3 domain containing 2	5	0.183117	Inf	0.333333	2.10372e-43	0.0342522	0.014559	0.0328654	0.0151989	0.79166	0	0.183117	6.47737e-08
chr1:100315640-100389579W	NM_000642	AGL	amylo-alpha-1, 6-glucosidase, 4-alpha-glucanotransferase, transcript variant 1	4	0.181637	Inf	0.0656934	0.0280138	0.246671	0	-0.0341857	0.116574	0.478738	0	0.116603	0.00073221
chr20:57875499-57901046W	NM_207034	EDN3	endothelin 3, transcript variant 4	5	0.181614	Inf	0.0614116	0.000224154	0.181614	0	0.207182	2.58787e-55	0.17462	0	0.298608	3.12117e-18
chr1:150898815-150937220W	NM_001145415	SETDB1	SET domain, bifurcated 1, transcript variant 1	4	0.180804	31.7079	0	1	0.0725526	8.45213e-06	0.164822	2.23316e-37	0.196787	4.14983e-14	0.209645	1.79191e-14
chr12:52562781-52585784C	NM_182507	KRT80	keratin 80, transcript variant 1	4	0.180698	Inf	0.811271	0	0.0222628	0.0658496	0.117542	6.75248e-06	0.125482	6.47398e-06	0.235914	3.34624e-16
chr11:95566046-95657371C	NM_201278	MTMR2	myotubularin related protein 2, transcript variant 2	4	0.179758	41.6266	0.264901	1.45015e-17	0.093722	5.41828e-14	0.0946154	1.36463e-38	0	1	0.299145	3.79081e-23
chr9:37877572-37904350C	NR_024873	MCART1	mitochondrial carrier triple repeat 1, transcript variant 3	4	0.178945	10.3872	0.187097	0.0241348	0.173547	1.87604e-07	0.170911	1.29052e-07	0.184342	1.64844e-07	-0.0859151	0.288938
chr10:75670862-75677256W	NM_001145031	PLAU	plasminogen activator, urokinase, transcript variant 2	4	0.177202	28.9023	0.230496	5.95153e-15	0.0131	0.189428	0.0546858	0.000686897	0.123907	1.92879e-25	0.278337	1.16191e-20
chr1:149900544-149908791C	NM_181873	MTMR11	myotubularin related protein 11, transcript variant 2	5	0.17634	26.7611	0.246566	1.89914e-09	0.17634	1.92525e-20	0.174073	4.75838e-15	0.190785	1.61269e-14	0.0823059	0.0276066
chr19:7701991-7712758W	NM_001127396	STXBP2	syntaxin binding protein 2, transcript variant 2	4	0.176052	Inf	0	1	0.0854377	1.45287e-16	0.0314608	0.0378846	0.37763	0	0.266667	6.65122e-33
chrX:57002805-57021988C	NR_027139	SPIN3	spindlin family, member 3, transcript variant 2	4	0.175942	10.7961	0.317651	2.85091e-07	0.0444893	0.00268723	0.027916	0.0150816	0.00940268	0.718371	0.307394	4.34077e-13
chr3:185361528-185542827C	NM_001007225	IGF2BP2	insulin-like growth factor 2 mRNA binding protein 2, transcript variant 2	4	0.17554	47.2191	0.00349055	1	0.0943953	4.1402e-36	0.0937992	2.51633e-09	0.256684	3.89649e-25	0.29703	7.1873e-35
chr15:65255364-65282251C	NM_001127890	SPG21	spastic paraplegia 21 (autosomal recessive, Mast syndrome), transcript variant 3	4	0.175261	72.9483	0.533857	4.22343e-49	0.254072	1.1309e-83	0.0964508	7.22589e-23	0.0713468	0.000183952	0.0647956	0.0619721
chr17:67144148-67323323C	NM_172232	ABCA5	ATP-binding cassette, sub-family A (ABC1), member 5, transcript variant 2	5	0.173706	Inf	0.0834512	0.0484704	0.173706	1.11118e-96	0.157877	0	0.273099	0	0.405024	1.96193e-21
chrX:53963114-54071569C	NM_015107	PHF8	PHD finger protein 8, transcript variant 2	4	0.172224	73.4838	-0.0405595	0.191534	0.245945	2.28152e-67	0.243836	4.30983e-85	0.0751953	1.2418e-05	0.100611	0.00115588
chr1:40361096-40367687C	NM_001033081	MYCL1	v-myc myelocytomatosis viral oncogene homolog 1, lung carcinoma derived (avian), transcript variant 1	4	0.171913	18.261	0.22027	0.00349136	0.110365	0.0202079	0.123557	6.84993e-05	0.630252	2.79613e-31	-0.124443	0.164444
chr2:62900986-63273619W	NM_015252	EHBP1	EH domain binding protein 1, transcript variant 1	4	0.169549	Inf	0.189098	1.37832e-05	0	1	0.392977	0	0.0694716	7.63428e-22	0.15	7.47647e-17
chr8:101930804-101965623C	NM_003406	YWHAZ	tyrosine 3-monooxygenase/tryptophan 5-monooxygenase activation protein, zeta polypeptide, transcript variant 1	4	0.16912	Inf	0.371113	0	0.0191821	4.68732e-13	0.066355	0	-0.00148377	0.793108	0.271885	0
chr16:31470317-31478487W	NM_024742	ARMC5	armadillo repeat containing 5, transcript variant 2	4	0.168658	7.11749	0.198413	0.00137739	0.138904	2.96361e-07	0.0714997	0.00883341	0.022663	0.545101	0.254609	0.000178273
chr6:144261439-144385735C	NM_001080954	PLAGL1	pleiomorphic adenoma gene-like 1, transcript variant 6	4	0.165979	Inf	0.159605	2.52542e-24	0.0887266	2.65489e-24	0.172352	0	0.192261	0	0.0480958	0.22266
chr6:75962638-75994632C	NM_001143958	TMEM30A	transmembrane protein 30A, transcript variant 2	4	0.165868	Inf	0.302069	2.66501e-88	0.0104444	1.68581e-33	0.432789	0	0.0296678	1.7299e-45	0	1
chr14:74318534-74352166W	NM_001146154	PTGR2	prostaglandin reductase 2, transcript variant 2	4	0.165617	18.0701	0.619048	5.43694e-20	-0.0120142	0.688266	0.0771429	0.00853744	0.174699	9.87632e-17	0.156535	0.0182869
chr4:107236767-107270379W	NM_004757	AIMP1	aminoacyl tRNA synthetase complex-interacting multifunctional protein 1, transcript variant 1	5	0.165514	25.4069	0.432745	5.50692e-13	0.0516283	0.0122728	0.14763	1.17742e-22	0.165514	4.2204e-09	0.354013	2.01145e-11
chr1:44440602-44443971W	NM_001039457	ATP6V0B	ATPase, H+ transporting, lysosomal 21kDa, V0 subunit b, transcript variant 2	4	0.165254	39.377	0.360967	1.44132e-23	0.00732856	0.0556859	0.0205755	2.82554e-10	0.0819759	5.59995e-18	0.248532	2.45567e-35
chr5:140894589-140998622C	NM_005219	DIAPH1	diaphanous homolog 1 (Drosophila), transcript variant 1	4	0.164337	Inf	0.0206637	2.0146e-10	0.291717	0	0.0369577	2.4978e-05	0.477715	0	-0.00804651	0.539824
chr4:13369347-13485989C	NM_001017979	RAB28	RAB28, member RAS oncogene family, transcript variant 1	4	0.164086	7.49049	0	1	0.165762	1.68122e-07	0.162411	1.49979e-07	0.0664501	0.0476991	0.171024	0.0451277
chr13:26786906-26796508C	NM_005977	RNF6	ring finger protein (C3H2C3 type) 6, transcript variant 1	5	0.163836	60.9547	0.474889	2.17482e-52	0.112411	1.23989e-19	0.0717208	3.43845e-15	0.200209	8.72886e-43	0.163836	5.37424e-06
chr1:155658874-155708317W	NM_033657	DAP3	death associated protein 3, nuclear gene encoding mitochondrial protein, transcript variant 1	4	0.162121	27.1282	0.293154	5.32246e-13	0.173777	6.59213e-21	0.148869	1.91146e-17	0.150466	3.3298e-10	0.0245015	0.553381
chr2:12856998-12882856W	NM_021643	TRIB2	tribbles homolog 2 (Drosophila), transcript variant 1	4	0.16139	75.7553	0	1	0.134591	6.91453e-41	0.290017	7.52598e-92	0.114717	2.52036e-11	0.18819	2.40753e-23
chr3:111717586-111732734W	NM_001008273	TAGLN3	transgelin 3, transcript variant 3	5	0.158999	46.2225	0.134619	2.91659e-07	0.247479	9.25958e-19	0.145077	8.89435e-55	0.158999	2.62792e-19	0.21875	0.000674256
chr8:19171081-19253728W	NM_022071	SH2D4A	SH2 domain containing 4A, transcript variant 1	5	0.158904	70.6465	0.837472	1.15678e-99	0.136525	2.52864e-18	0.0588067	0.000210021	0.158904	5.34008e-14	0.332443	1.19415e-20
chr4:76567955-76598667C	NM_203504	G3BP2	GTPase activating protein (SH3 domain) binding protein 2, transcript variant 3	5	0.158878	Inf	0.276062	3.11942e-37	0.0266489	8.61248e-05	0.158878	0	0.0467833	9.40369e-10	0.312252	2.05878e-66
chr17:38175351-38210889C	NM_001079518	MED24	mediator complex subunit 24, transcript variant 2	5	0.1584	Inf	0.697479	0	0.125067	4.70453e-15	0.0471896	0.00193834	0.1584	1.11761e-16	0.169821	2.48445e-06
chr12:48733795-48745029C	NM_152320	ZNF641	zinc finger protein 641, transcript variant 1	4	0.156334	63.7148	0.137116	1.47949e-12	0.18252	2.87463e-75	0.07484	3.74432e-38	0	1	0.175552	2.7738e-15
chr14:90863327-90874617W	NM_006888	CALM1	calmodulin 1 (phosphorylase kinase, delta), transcript variant 1	4	0.15555	Inf	0	1	0.0037662	0.0105622	0.10497	0	0.206129	0	0.422353	0
chr9:116207011-116360017W	NM_021106	RGS3	regulator of G-protein signaling 3, transcript variant 2	4	0.155486	35.4867	0.0198329	0.53714	0.177644	2.63108e-50	0.118815	2.32851e-11	0.157544	7.00209e-09	0.153428	3.79322e-09
chrX:119737744-119755011W	NM_014060	MCTS1	malignant T cell amplified sequence 1, transcript variant 1	4	0.154419	21.7877	0.292818	5.97845e-15	0.0996424	1.35293e-07	0.101327	1.62056e-08	0.207511	1.38396e-18	-0.0486322	0.269148
chr3:141663277-141868386C	NM_001178140	TFDP2	transcription factor Dp-2 (E2F dimerization partner 2), transcript variant 4	4	0.154184	72.8739	0.0718954	2.78168e-05	0.143785	5.31235e-24	0.164583	1.01101e-64	0.315985	3.81896e-67	0	1
chr17:1619817-1641893W	NM_152348	WDR81	WD repeat domain 81, transcript variant 2	4	0.151085	47.0502	0.204583	2.65048e-11	0	1	0.147834	4.09103e-60	0.124601	5.55632e-26	0.154335	1.12701e-07
chr5:112043218-112181935W	NM_001127511	APC	adenomatous polyposis coli, transcript variant 1	5	0.149162	57.5578	0.184049	3.18218e-24	0.149162	4.62437e-27	0.12088	1.60036e-53	0.0634535	3.72006e-06	0.291632	1.1812e-17
chr12:57489195-57505196C	NR_033659	STAT6	signal transducer and activator of transcription 6, interleukin-4 induced, transcript variant 6	4	0.14882	Inf	0.0842451	1.22712e-37	0	1	0.0986262	5.08424e-72	0.236415	0	0.199013	0
chr11:14479049-14521441C	NM_016451	COPB1	coatomer protein complex, subunit beta 1, transcript variant 1	5	0.148784	76.7754	0.0937	0.00170019	0.148784	9.47823e-48	0.197574	6.35299e-89	0.108825	1.76876e-16	0.20199	1.06271e-13
chr8:144989321-145050913C	NM_201378	PLEC	plectin, transcript variant 2	4	0.148635	Inf	0.371922	0	0.123703	0	0.00352644	0.157513	0.173566	0	0.0976731	1.15974e-14
chr1:224572847-224622001C	NM_001115113	WDR26	WD repeat domain 26, transcript variant 2	5	0.147312	83.1562	0.147312	1.13809e-08	0.160046	4.43723e-56	0.139819	1.17076e-37	0.237328	1.66424e-70	0.146341	2.72679e-11
chr1:46016498-46035720W	NM_006066	AKR1A1	aldo-keto reductase family 1, member A1 (aldehyde reductase), transcript variant 1	5	0.146962	30.8157	0.158379	4.55983e-07	0.146962	7.01074e-36	0.0882685	2.81628e-10	0.0852341	1.82889e-05	0.191715	7.37742e-12
chr17:19552064-19580908W	NM_000382	ALDH3A2	aldehyde dehydrogenase 3 family, member A2, transcript variant 2	4	0.145933	Inf	0.196203	5.06368e-29	0.0956626	3.90862e-61	0.396967	0	0.0477295	0.00134378	0.0241038	0.182689
chr6:131466461-131604673W	NM_016377	AKAP7	A kinase (PRKA) anchor protein 7, transcript variant gamma	4	0.145574	23.3133	0	1	0.0604906	1.50605e-11	0.242809	1.02049e-27	0.187435	1.47975e-07	0.103714	1.0449e-06
chr19:45910591-45927177C	NM_202001	ERCC1	excision repair cross-complementing rodent repair deficiency, complementation group 1 (includes overlapping antisense sequence), transcript variant 1	4	0.143931	17.5758	0.0730769	0.0636699	0.10228	8.56765e-06	0.22362	9.8076e-24	0.158767	7.92146e-08	0.129096	0.0161234
chr7:153584419-154685994W	NM_130797	DPP6	dipeptidyl-peptidase 6, transcript variant 1	5	0.143508	60.3246	0.326509	2.172e-29	0.0673015	1.86509e-07	0.143508	2.34183e-67	0.0958992	2.56458e-23	0.216026	4.17594e-07
chr2:27434899-27440044W	NM_080592	C2orf28	chromosome 2 open reading frame 28, transcript variant 2	4	0.142354	15.2871	0.244571	6.25301e-14	0.0366382	0.00627742	0.0185381	0.159374	0.123	1.30227e-11	0.161708	7.82452e-07
chr10:6186843-6277505W	NM_004566	PFKFB3	6-phosphofructo-2-kinase/fructose-2,6-biphosphatase 3, transcript variant 1	5	0.142184	Inf	0.0775051	4.01077e-11	0.0295573	4.52811e-21	0.142184	0	0.388807	0	0.167442	0
chr7:82383321-82792197C	NM_014510	PCLO	piccolo (presynaptic cytomatrix protein), transcript variant 2	4	0.141981	38.2598	0.161547	5.45739e-05	0.163384	5.22224e-32	0.0929249	4.13761e-24	0.122414	2.93224e-24	0.0482143	0.240444
chr6:34555066-34664625C	NM_024294	C6orf106	chromosome 6 open reading frame 106, transcript variant 1	5	0.139725	Inf	0.480469	0	0.00846063	0.000193005	0.265065	0	0.0212211	3.74402e-08	0.139725	4.62004e-63
chr9:130702861-130742812C	NM_001035254	FAM102A	family with sequence similarity 102, member A, transcript variant 1	4	0.138599	Inf	0.260506	0	0.144296	0	-0.0127507	0.0512649	0.132901	0	0.0365128	0.000509091
chr5:121398890-121414055C	NM_002317	LOX	lysyl oxidase, transcript variant 1	4	0.137037	15.5141	0.733333	2.68557e-09	0.0390558	9.62376e-06	0.0740741	1.12862e-15	-0.0453087	0.572176	0.2	1.22781e-05
chr2:220415451-220436268C	NM_001173408	OBSL1	obscurin-like 1, transcript variant 3	4	0.136447	Inf	0.332039	3.58706e-72	0.0499963	1.75086e-11	0.137256	0	0.00401459	0.69163	0.135638	1.09659e-10
chr2:138721808-138773933W	NM_006895	HNMT	histamine N-methyltransferase, transcript variant 1	4	0.135508	10.8451	0.108065	0.0250341	0.0945881	2.69808e-07	0.16295	2.22716e-10	0.173562	5.2991e-06	-0.0394124	0.353772
chr6:139693397-139695785C	NM_006079	CITED2	Cbp/p300-interacting transactivator, with Glu/Asp-rich carboxy-terminal domain, 2, transcript variant 1	5	0.135145	Inf	0.26151	1.02745e-75	0.135145	0	0.13819	0	0.105521	6.71609e-50	0.0270833	0.000364907
chr1:161169105-161184182W	NM_001166159	NDUFS2	NADH dehydrogenase (ubiquinone) Fe-S protein 2, 49kDa (NADH-coenzyme Q reductase), nuclear gene encoding mitochondrial protein, transcript variant 2	4	0.134974	61.2874	0.519565	5.00535e-81	-0.00679202	0.396247	0.0914687	3.23674e-27	0.17848	5.18988e-24	0.0702107	0.00247426
chrX:17818170-17879457C	NM_021785	RAI2	retinoic acid induced 2, transcript variant 2	4	0.13421	60.7889	0.287197	1.93008e-29	0.195161	4.36031e-67	0.0557594	6.15698e-28	0.0732583	8.42664e-10	0.0344022	0.228317
chr16:30064491-30081734W	NM_184041	ALDOA	aldolase A, fructose-bisphosphate, transcript variant 2	4	0.134031	Inf	0.0208459	9.75179e-21	0.206931	0	0.209836	0	0.0611303	6.42318e-33	0.00174784	0.483374
chr14:55308724-55369542C	NM_001024024	GCH1	GTP cyclohydrolase 1, transcript variant 2	5	0.132428	Inf	0.406364	4.14936e-55	0.112495	0	0.00893759	7.2091e-21	0.132428	0	0.357619	7.54827e-46
chr6:51480145-51952423C	NM_170724	PKHD1	polycystic kidney and hepatic disease 1 (autosomal recessive), transcript variant 2	5	0.131524	51.1338	0.652864	2.39237e-22	0.0147941	1.57153e-14	0.131524	1.17848e-32	0.330321	3.52932e-39	0.0254237	5.88994e-06
chrX:102564282-102565974C	NM_001168400	BEX2	brain expressed X-linked 2, transcript variant 2	4	0.129979	Inf	0.112186	8.31239e-06	0	1	0.147772	2.33339e-45	0.313256	0	0.0971083	0.00736472
chr7:134331531-134364565W	NM_199186	BPGM	2,3-bisphosphoglycerate mutase, transcript variant 2	4	0.129206	25.7196	0.256318	9.29242e-10	0.0713571	6.60899e-13	0.114757	2.78052e-28	-0.0345225	0.0969105	0.143654	8.54863e-07
chr6:13574792-13614783W	NM_031244	SIRT5	sirtuin 5, transcript variant 2	5	0.126285	22.169	0.404571	4.62787e-10	0.126285	7.27769e-26	0.0477198	0.0409457	0.0605453	0.044152	0.306117	1.19177e-11
chr12:58118995-58135940C	NM_014770	AGAP2	ArfGAP with GTPase domain, ankyrin repeat and PH domain 2, transcript variant 2	4	0.125604	4.8317	0.155556	0.00229034	0.0956522	0.00281779	0.0492424	0.0243873	0.176837	0.000887033	-0.105263	0.230769
chr16:2961980-3001208W	NM_020912	FLYWCH1	FLYWCH-type zinc finger 1, transcript variant 2	5	0.12349	58.1842	0.474351	1.59496e-38	0.0667522	1.42053e-29	0.0418395	7.34263e-07	0.12349	2.16458e-34	0.202532	1.25385e-20
chr2:44544750-44589001C	NM_001171617	PREPL	prolyl endopeptidase-like, transcript variant 7	5	0.123393	Inf	0.123393	7.25013e-05	0.103901	5.30885e-84	0.11442	0	0.150955	0	0.224407	1.26366e-56
chr6:31654728-31671137C	NR_033489	ABHD16A	abhydrolase domain containing 16A, transcript variant 4	4	0.120245	33.1044	0.17407	2.5161e-09	0.0287553	0.00546452	0.0664192	1.84762e-20	0.00795585	0.669495	0.399061	7.6562e-42
chr12:6857160-6862636C	NR_026581	MLF2	myeloid leukemia factor 2, transcript variant 2	5	0.119415	Inf	0.699089	0	0.119415	1.99913e-26	0.0432084	8.60223e-06	0.103526	9.61699e-14	0.231683	1.0075e-22
chr9:123151148-123342437C	NM_018249	CDK5RAP2	CDK5 regulatory subunit associated protein 2, transcript variant 1	4	0.119107	28.2558	0.413043	2.28676e-43	0.00331278	0.852787	0.0384602	0.00828646	0.0480571	0.0143619	0.190157	1.89561e-15
chr16:4475858-4506773W	NM_001135110	DNAJA3	DnaJ (Hsp40) homolog, subfamily A, member 3, transcript variant 2	5	0.119095	49.6796	0.119095	3.65535e-05	0.336783	7.3455e-83	0.0802627	3.43742e-08	0.0834735	0.000418957	0.248334	3.42567e-11
chr17:74380690-74383941W	NM_001142601	SPHK1	sphingosine kinase 1, transcript variant 3	4	0.118588	50.9964	0.0347235	0.544563	0.123275	2.40355e-15	0.10824	1.19896e-09	0.422018	1.09987e-82	0.113902	1.06098e-05
chr13:45007661-45150701C	NM_006022	TSC22D1	TSC22 domain family, member 1, transcript variant 2	4	0.118475	Inf	0.066082	0.00206617	0.0846892	3.01339e-31	0.15226	0	0.197361	1.71823e-92	-0.0167838	0.367222
chr1:230972866-231005335C	NM_032800	C1orf198	chromosome 1 open reading frame 198, transcript variant 1	4	0.118383	65.0591	0.0783133	2.13578e-09	0.0789354	8.34839e-15	0.342446	1.49299e-82	0.157831	1.47127e-36	0.00839695	0.135821
chr3:184032356-184053145W	NM_198241	EIF4G1	eukaryotic translation initiation factor 4 gamma, 1, transcript variant 2	5	0.117663	87.3948	0.20123	1.31922e-65	0.118997	3.2111e-89	0.033851	2.24726e-09	0.0534014	4.66756e-12	0.117663	3.77452e-17
chr5:60047617-60140101C	NM_024930	ELOVL7	ELOVL fatty acid elongase 7, transcript variant 1	4	0.116596	22.0819	0.0879121	0.0026672	-0.0077918	0.615649	0.0873046	8.70757e-29	0.14528	4.88368e-05	0.368359	1.6058e-13
chr6:26458189-26469865W	NM_007049	BTN2A1	butyrophilin, subfamily 2, member A1, transcript variant 1	4	0.116482	41.8	-0.0490463	0.167919	0.127592	2.25847e-19	0.0808264	2.65476e-14	0.356375	4.06682e-56	0.105371	0.00417194
chr21:44513066-44527688C	NM_006758	U2AF1	U2 small nuclear RNA auxiliary factor 1, transcript variant a	4	0.115621	13.1062	-0.057162	0.277798	0.22871	3.38273e-22	0.0486678	0.0102683	0.0952779	0.00205513	0.135965	0.0174976
chr1:21922709-21995856C	NM_001145657	RAP1GAP	RAP1 GTPase activating protein, transcript variant 2	4	0.115533	85.0302	0.198408	2.61924e-67	0.0253531	1.1035e-15	0.0326586	3.63096e-07	0.240694	1.08559e-96	0.0105677	0.200755
chr13:47127296-47327173W	NM_001164213	LRCH1	leucine-rich repeats and calponin homology (CH) domain containing 1, transcript variant 3	4	0.115475	31.2002	-0.00476479	1	0.239781	2.48289e-40	0.127494	1.83325e-18	0.100213	4.62571e-08	0.103455	0.000843704
chr18:72163500-72190687W	NM_001168499	CNDP2	CNDP dipeptidase 2 (metallopeptidase M20 family), transcript variant 2	4	0.114982	Inf	0.0543489	4.52695e-06	-0.00479437	0.189644	0.400678	0	0.0909761	2.13965e-69	0.138987	1.26867e-18
chr7:8152817-8302185C	NM_004968	ICA1	islet cell autoantigen 1, 69kDa, transcript variant 2	4	0.113676	16.5683	0.194643	2.31316e-08	0.12737	3.55351e-14	0.0999825	6.39628e-10	0.0917075	3.54226e-06	-0.0238384	0.565296
chr1:1550795-1565990W	NM_001170687	MIB2	mindbomb homolog 2 (Drosophila), transcript variant 3	4	0.113404	53.6595	0.107368	4.62002e-12	0.0355731	3.12006e-16	0.11944	1.65103e-66	0	1	0.243346	1.26867e-24
chr1:207070788-207077484W	NM_001185156	IL24	interleukin 24, transcript variant 3	5	0.112453	45.4874	0.105263	0.0494222	0.551821	6.50002e-77	0.112453	1.5441e-09	0.102941	0.000131613	0.641791	2.574e-09
chr3:4402829-4508966C	NM_001164675	SUMF1	sulfatase modifying factor 1, transcript variant 3	4	0.111293	43.0389	0.325581	4.31875e-21	-0.00878558	0.274194	0.114044	5.2778e-50	0.108541	2.74715e-22	0.067852	0.0202988
chr6:33384319-33386065C	NM_001014837	CUTA	cutA divalent cation tolerance homolog (E. coli), transcript variant 3	4	0.11003	73.443	0.126263	8.9468e-17	0.0453887	6.42456e-30	0.0937963	1.68255e-54	0	1	0.421038	3.42812e-61
chr6:41902672-42016610C	NM_001136125	CCND3	cyclin D3, transcript variant 3	4	0.109649	44.1306	0.564304	1.4238e-62	0.0169851	7.01963e-07	0.0121547	1.75258e-09	0	1	0.202312	8.47704e-20
chr3:23847439-23932802W	NM_182666	UBE2E1	ubiquitin-conjugating enzyme E2E 1, transcript variant 2	5	0.109397	35.0495	0.109397	0.00492133	0.166279	3.28681e-32	0.0259947	2.98552e-15	0.0378089	0.0477448	0.222222	3.37425e-27
chr22:38864083-38879444W	NM_016657	KDELR3	KDEL (Lys-Asp-Glu-Leu) endoplasmic reticulum protein retention receptor 3, transcript variant 2	4	0.107334	14.9128	0.541667	1.42269e-24	0.0298967	0.0369054	0.0558015	0.0376059	0.0219989	0.423129	0.158867	4.95845e-06
chr7:116164839-116201238W	NM_001172895	CAV1	caveolin 1, caveolae protein, 22kDa, transcript variant 2	5	0.10728	11.8246	0.205128	0.000462225	0.0840263	1.21504e-06	0.0669047	0.00876153	0.10728	2.0237e-08	0.322521	2.11371e-07
chr20:35918051-35945661W	NM_022077	MANBAL	mannosidase, beta A, lysosomal-like, transcript variant 1	4	0.106682	34.2515	0.0867522	0.0042552	0.0515865	8.59912e-08	0.126611	6.60188e-35	0.00721154	0.734532	0.41841	2.37064e-31
chr16:75262929-75301951C	NM_014567	BCAR1	breast cancer anti-estrogen resistance 1, transcript variant 6	5	0.104736	67.6001	0.0604622	0.000623784	0.15274	1.1768e-67	0.104736	6.60008e-40	0.161658	1.58682e-31	0.0968638	2.10133e-07
chr11:63606400-63678491W	NM_004954	MARK2	MAP/microtubule affinity-regulating kinase 2, transcript variant 3	4	0.104548	Inf	0.0859888	0.000128163	0.123108	0	0.0180689	3.36299e-20	0	1	0.125196	1.54274e-33
chr1:155290640-155300909W	NM_014328	RUSC1	RUN and SH3 domain containing 1, transcript variant 4	5	0.103148	22.6207	0.146953	5.71064e-13	0.0972521	6.37448e-08	0.103148	4.32432e-19	0.0726934	9.4218e-09	0.146649	0.00051126
chrX:54834171-54842445W	NM_201222	MAGED2	melanoma antigen family D, 2, transcript variant 3	4	0.101866	23.8939	0.164407	1.16735e-11	0.0393254	3.18363e-13	0.0030653	0.450848	0.0315567	4.31288e-05	0.223025	1.80402e-24
chr3:33840066-33911194W	NR_027868	PDCD6IP	programmed cell death 6 interacting protein, transcript variant 4	4	0.10184	40.3497	0.245817	1.34026e-31	0.00597636	0.0102947	0.0089132	3.8381e-06	-0.00465852	0.191408	0.194766	2.3761e-49
chr3:111393507-111695362W	NM_001134438	PHLDB2	pleckstrin homology-like domain, family B, member 2, transcript variant 1	5	0.100736	Inf	0.0702341	3.62985e-09	0.192811	0	0.100736	2.79391e-89	0.0354767	1.3026e-21	0.176817	1.63832e-13
chr16:25123047-25189551W	NM_001032391	LCMT1	leucine carboxyl methyltransferase 1, transcript variant 2	5	0.0996241	56.0616	1	4.77623e-83	0.0253261	0.0427152	0.0996241	2.02997e-22	0.0911392	8.5629e-11	0.142857	5.17575e-07
chr2:85776193-85788657C	NM_001142269	GGCX	gamma-glutamyl carboxylase, transcript variant 2	4	0.0995625	35.2481	0.344512	2.51541e-40	0.073577	1.05015e-08	0.115668	2.77793e-27	0	1	0.083457	0.0039268
chr14:56046925-56151301W	NM_001079521	KTN1	kinectin 1 (kinesin receptor), transcript variant 2	5	0.098469	94.7631	0.487787	6.63973e-78	0.0443693	4.01168e-06	0.058449	1.61164e-09	0.098469	3.851e-21	0.418729	1.01469e-94
chr21:42688661-42729654W	NM_206964	FAM3B	family with sequence similarity 3, member B, transcript variant 2	4	0.0979017	18.5011	0.0645345	0.0100595	0.013564	0.00739196	-0.00296367	0.89428	0.134454	6.53858e-27	0.131269	1.53836e-10
chr2:44544750-44589001C	NM_001171606	PREPL	prolyl endopeptidase-like, transcript variant 3	5	0.0978598	Inf	0.174479	1.1705e-34	0.013617	0.000438654	0.0978598	0	0.13399	0	0.063931	9.91714e-08
chr4:40425272-40631883C	NM_001098634	RBM47	RNA binding motif protein 47, transcript variant 1	4	0.097764	26.9259	0.0647663	0.000452217	-0.00546797	0.4985	0.088238	2.09297e-27	0.121687	6.03943e-21	0.10729	1.19256e-08
chr9:79792361-80032397W	NM_015186	VPS13A	vacuolar protein sorting 13 homolog A (S. cerevisiae), transcript variant B	4	0.0976326	32.4324	0.498291	1.06789e-27	0.00359379	0.529242	0.0718052	4.70274e-08	0.12346	6.68997e-35	0.0389404	0.02109
chr11:128834956-129062093C	NM_001142685	ARHGAP32	Rho GTPase activating protein 32, transcript variant 1	4	0.0957145	20.3905	0.138506	1.86416e-06	0.0529229	4.03724e-06	0.0460541	1.53491e-05	0.019983	0.264897	0.302561	1.72529e-28
chr22:31721791-31742249C	NM_032052	PATZ1	POZ (BTB) and AT hook containing zinc finger 1, transcript variant 3	5	0.0951484	Inf	0.0715668	0.0406808	0.0951484	2.62449e-15	0.294972	0	0.231208	6.65341e-90	0.0923676	0.000310448
chr22:39436673-39451973W	NM_001006666	APOBEC3F	apolipoprotein B mRNA editing enzyme, catalytic polypeptide-like 3F, transcript variant 2	4	0.0949105	10.3207	0.257609	2.71775e-08	0.0198889	0.211858	0.110582	2.43035e-10	0.0792389	0.00351317	0.0774481	0.00789208
chr14:24583906-24594450W	NM_025230	DCAF11	DDB1 and CUL4 associated factor 11, transcript variant 1	5	0.0941435	Inf	0.519987	6.06273e-75	0.0818678	2.93335e-15	0.649241	0	0.0941435	6.00388e-10	0.0720348	0.00223736
chr6:7881754-7911041C	NM_030810	TXNDC5	thioredoxin domain containing 5 (endoplasmic reticulum), transcript variant 1	5	0.0938779	Inf	0.278516	0	0.0564079	9.05397e-14	0.0938779	5.59136e-33	0.0577599	6.81989e-08	0.601655	0
chr9:71650479-71715094W	NM_001161706	FXN	frataxin, nuclear gene encoding mitochondrial protein, transcript variant 3	4	0.0931183	6.46487	0.554046	5.68042e-09	0.0440252	0.00505488	-0.0161725	0.344016	0.0687766	0.0257747	0.11746	0.0359626
chr5:180217543-180237137C	NM_001114619	MGAT1	mannosyl (alpha-1,3-)-glycoprotein beta-1,2-N-acetylglucosaminyltransferase, transcript variant 4	5	0.0914858	41.7055	0.0662581	0.000478751	0.0914858	6.84024e-18	0.130322	1.43154e-49	0.126985	5.26261e-18	0.0862272	0.000111012
chr2:74652989-74669060C	NM_001015055	RTKN	rhotekin, transcript variant 1	4	0.0911389	10.6433	0.0661019	0.00141145	-0.0118582	0.252109	0.0224079	0.0222003	0.116176	1.78565e-12	0.11644	5.48241e-07
chr22:21061981-21213070C	NM_058004	PI4KA	phosphatidylinositol 4-kinase, catalytic, alpha, transcript variant 2	4	0.0904545	22.157	0.0986428	3.99236e-06	0.0540138	1.58124e-07	0.00990469	0.261159	0.0822663	5.92749e-14	0.240453	7.88187e-23
chr5:175773068-175788809C	NM_020444	KIAA1191	KIAA1191, transcript variant 1	4	0.08917	Inf	-0.00668216	0.651151	0.0564521	2.38575e-07	0.327562	0	0.065453	2.96254e-09	0.112887	4.06698e-06
chr17:37329709-37353901C	NM_199248	CACNB1	calcium channel, voltage-dependent, beta 1 subunit, transcript variant 3	4	0.0886517	11.3485	-0.222469	0.100427	0.0735294	1.73756e-05	0.103774	7.47444e-09	0.03125	0.0326858	0.578947	5.33659e-10
chr10:126676419-126849624C	NM_001329	CTBP2	C-terminal binding protein 2, transcript variant 1	5	0.0876248	32.3594	0.25511	1.41533e-23	0.0226883	0.0245514	0.0827084	3.43344e-23	0.166368	2.52444e-19	0.0876248	1.79318e-05
chr11:71145459-71159477C	NM_001360	DHCR7	7-dehydrocholesterol reductase, transcript variant 1	4	0.0870696	Inf	0.0854922	2.25208e-13	0.226711	0	0.088647	7.5264e-55	0.0555556	5.60475e-36	-0.0103045	0.336714
chr14:24779357-24787241W	NM_001143919	LTB4R	leukotriene B4 receptor, transcript variant 2	4	0.0867532	20.7323	0.435897	7.10022e-12	0.106542	2.22615e-20	0.0669643	4.52833e-09	0.057508	1.33523e-06	0	1
chr1:17866330-18024369W	NM_018125	ARHGEF10L	Rho guanine nucleotide exchange factor (GEF) 10-like, transcript variant 1	5	0.0850211	Inf	0.0850211	4.65484e-06	0.0669685	5.36962e-30	0.087348	2.40365e-26	0.0383162	5.36235e-30	0.401438	0
chr11:67231819-67236731C	NM_001078651	TMEM134	transmembrane protein 134, transcript variant 3	4	0.082476	7.05655	0.336401	1.01415e-09	0.0651341	0.00522878	0.0825223	0.00343249	0.0824298	0.0385627	0.0220246	0.677048
chr14:23527776-23564823C	NM_001164815	ACIN1	apoptotic chromatin condensation inducer 1, transcript variant 3	5	0.0820533	Inf	0.143376	1.6678e-21	0.0759923	1.09439e-40	0.0900088	0	0.0279284	1.02192e-08	0.0820533	1.19097e-09
chr4:156587862-156658212W	NM_001130687	GUCY1A3	guanylate cyclase 1, soluble, alpha 3, transcript variant 7	4	0.081997	43.6875	0.0808081	8.70977e-06	0.0831859	2.24201e-48	0.0340379	2.58727e-30	-0.00380113	0.6772	0.130928	3.97683e-13
chr3:44956754-45017674C	NM_001135180	ZDHHC3	zinc finger, DHHC-type containing 3, transcript variant 3	5	0.0812996	38.6375	0.0812996	0.0132068	0.0570387	4.77562e-10	0.144361	1.39203e-34	0.0806142	7.6628e-26	0.136305	1.87029e-14
chr14:100800125-100842680C	NM_004184	WARS	tryptophanyl-tRNA synthetase, transcript variant 1	5	0.080082	68.2113	0.0359717	0.0147304	0.0339281	0.000452515	0.080082	7.78647e-73	0.140344	2.10705e-64	0.11067	6.95152e-08
chr12:122989275-123011547C	NM_023012	RSRC2	arginine/serine-rich coiled-coil 2, transcript variant 1	4	0.0779008	8.75573	0	1	0.0595756	5.36682e-06	0.0240755	0.0469782	0.113031	5.36035e-10	0.096226	0.000718413
chr19:50392916-50432786C	NM_012346	NUP62	nucleoporin 62kDa, transcript variant 4	4	0.0745286	Inf	0.0456942	6.03017e-07	0.103363	1.39462e-65	0.0428152	9.47392e-06	0.377483	0	0.0357169	0.332264
chr4:106067943-106200958W	NM_001127208	TET2	tet oncogene family member 2, transcript variant 1	5	0.0743857	31.2995	0.0531401	0.000852111	0.0497227	3.04496e-07	0.19946	5.72805e-48	0.0743857	3.14922e-05	0.152856	2.31042e-07
chr8:144635557-144645229W	NM_024736	GSDMD	gasdermin D, transcript variant 1	5	0.0743225	24.1719	0.0743225	0.00361697	0.0295118	0.000333297	0.0993489	2.38864e-25	0.135482	1.63815e-18	0.0633609	6.88217e-05
chr3:52558386-52569093C	NM_001134231	NT5DC2	5'-nucleotidase domain containing 2, transcript variant 1	4	0.0734741	9.45751	-0.0126126	0.613082	0.0292394	0.0344112	0.155102	1.63257e-13	0.0783768	0.000463343	0.0685714	0.00182092
chr8:30241944-30429734W	NM_001008712	RBPMS	RNA binding protein with multiple splicing, transcript variant 3	4	0.0728689	16.0963	0.045659	0.0455845	0.135317	2.0739e-27	-7.55253e-05	1	0.0505234	0.0343714	0.0952144	3.43252e-06
chrX:152965947-152990201C	NM_001139457	BCAP31	B-cell receptor-associated protein 31, transcript variant 1	4	0.0724752	26.4011	0.101243	4.62117e-15	0.0179755	5.27207e-05	0.0437074	7.86618e-25	-0.013953	0.0623612	0.101438	3.92069e-14
chr3:14444106-14530855W	NM_001134367	SLC6A6	solute carrier family 6 (neurotransmitter transporter, taurine), member 6, transcript variant 2	4	0.070787	Inf	0.651667	0	0.0145226	0.00977208	0.0934598	0	0.0481142	3.53765e-65	0	1
chr19:3359616-3463602W	NM_005597	NFIC	nuclear factor I/C (CCAAT-binding transcription factor), transcript variant 1	4	0.0703664	23.8466	0.0790168	1.93578e-07	0.0163464	0.00681634	0.061716	6.57037e-16	0.177389	3.05396e-28	0.0130606	0.62356
chr1:246729639-246831883W	NM_001139459	CNST	consortin, connexin sorting protein, transcript variant 2	4	0.0695216	16.427	0.105519	0.0258553	0.0335241	1.5476e-13	-0.0109912	0.140499	0.0307167	6.7222e-08	0.171875	5.64623e-14
chr20:56223454-56286541C	NM_199169	PMEPA1	prostate transmembrane protein, androgen induced 1, transcript variant 2	4	0.0670615	Inf	0.25435	0	0.0370864	8.97646e-44	-0.0058186	0.0971367	0.0772193	0	0.0569038	1.88848e-15
chr16:28986096-28995868W	NM_001142448	SPNS1	spinster homolog 1 (Drosophila), transcript variant 2	4	0.0644236	18.3726	0.0242424	0.023744	0.0559105	9.11062e-18	0	1	0.0729367	9.65648e-14	0.0854271	6.08703e-09
chr15:23004684-23034427C	NM_001184889	NIPA2	non imprinted in Prader-Willi/Angelman syndrome 2, transcript variant 5	4	0.0634981	40.8812	0	1	0.0696615	6.04003e-30	0.0573347	1.00083e-37	0.0733945	1.09188e-21	0.0527417	0.0255939
chr5:141232683-141257944C	NM_002587	PCDH1	protocadherin 1, transcript variant 1	4	0.0633333	6.10984	0.0662696	0.00381353	-0.0016033	0.89592	0.0462053	0.000185452	0.0603971	5.41655e-05	0.0734815	0.00157436
chr19:11616744-11639987C	NM_001142464	ECSIT	ECSIT homolog (Drosophila), nuclear gene encoding mitochondrial protein, transcript variant 2	4	0.062768	19.5644	0.0464286	0.00022777	0.0445765	2.82062e-16	0	1	0.0791075	8.91052e-14	0.140449	5.73795e-11
chr17:75277492-75496676W	NM_006640	SEPT9	septin 9, transcript variant 3	5	0.0623849	41.2941	0.0844617	2.11965e-18	0.0268933	3.89606e-12	0.0623849	9.90007e-28	0.0399932	3.0655e-05	0.095892	8.54885e-30
chr19:47177574-47220384C	NM_001079882	PRKD2	protein kinase D2, transcript variant 4	4	0.0606853	8.3306	0.0248598	0.259781	0.0878795	2.03503e-08	0.057849	1.97513e-05	0.0632334	0.000243988	0.0581373	0.0319288
chr19:3538265-3557571C	NM_001042680	C19orf28	chromosome 19 open reading frame 28, transcript variant 2	4	0.0603339	30.527	0	1	0.0245574	2.88917e-10	0.123004	2.55456e-44	0.0369004	4.65873e-11	0.0837675	0.00149631
chr1:53392948-53517282W	NM_001007098	SCP2	sterol carrier protein 2, transcript variant 2	4	0.0570495	11.3549	0.054771	0.00675117	0.0454107	4.68178e-09	-0.0133613	0.0525324	0.059328	9.49518e-10	0.0877235	0.000139752
chr1:43629846-43638241C	NM_006824	EBNA1BP2	EBNA1 binding protein 2, transcript variant 2	4	0.0566732	11.6123	-0.0103135	0.826472	0.0364724	0.00339915	0.0354716	0.000183874	0.188611	3.29707e-18	0.076874	0.0357263
chr4:129730779-129796378W	NM_024900	PHF17	PHD finger protein 17, transcript variant S	5	0.0561206	56.6115	0.380538	3.06515e-52	0.00636747	0.0145623	0.0544659	2.36597e-21	0.0561206	1.55338e-20	0.177545	7.15543e-30
chr16:89753076-89762771W	NR_027703	CDK10	cyclin-dependent kinase 10, transcript variant f	4	0.0555106	31.2883	0	1	0.0145301	0.0314457	0.0433586	6.48238e-25	0.0676626	2.31878e-30	0.0903226	2.41934e-13
chr5:179233388-179265075W	NM_003900	SQSTM1	sequestosome 1, transcript variant 1	4	0.0543282	Inf	0.032781	9.44305e-14	0.00385701	0.0934395	0.0359801	0	0.0726763	1.27502e-79	0.0853963	6.96002e-44
chr16:57653910-57698944W	NM_001145772	GPR56	G protein-coupled receptor 56, transcript variant 6	4	0.0526245	Inf	0.0807305	1.44083e-83	0.0318337	6.67004e-30	0.0364128	0	0.0688362	0	0	1
chr11:63993738-63997487W	NM_032344	NUDT22	nudix (nucleoside diphosphate linked moiety X)-type motif 22, transcript variant 1	4	0.0525625	12.6202	0.180723	5.37413e-10	0.053125	2.10589e-08	0.0367505	5.66364e-07	0.052	0.000272471	0.0775537	0.225649
chr15:63334838-63364111W	NM_001018020	TPM1	tropomyosin 1 (alpha), transcript variant 7	5	0.051064	47.7523	0.0858412	6.70585e-39	0.0261749	3.2966e-20	0.0520648	4.90526e-20	0.051064	3.57026e-24	0.0191293	0.000523936
chr7:56119378-56131682W	NM_001009186	CCT6A	chaperonin containing TCP1, subunit 6A (zeta 1), transcript variant 2	4	0.0509874	46.8847	0.428939	1.39497e-34	0	1	0.025136	1.92887e-29	0.057727	3.4079e-31	0.0442478	1.69355e-09
chr17:79825598-79829282C	NM_004309	ARHGDIA	Rho GDP dissociation inhibitor (GDI) alpha, transcript variant 2	4	0.0503869	81.9781	0.0677872	2.63514e-24	0.000990931	0.730682	0.0329867	7.99095e-71	0.0124169	0.000932513	0.266758	6.76022e-82
chrX:68380582-68385365C	NM_001032396	PJA1	praja ring finger 1, transcript variant 2	4	0.0495707	7.74739	-0.0219112	0.29416	0.0358887	0.00125877	0.0226092	0.000957667	0.0632526	4.21755e-08	0.0966455	0.00100452
chr2:231577557-231685789W	NM_001130849	CAB39	calcium binding protein 39, transcript variant 2	4	0.0488274	56.5655	0	1	0.0242054	3.16713e-31	0.131119	3.49622e-61	0.0716005	4.65504e-30	0.0260543	0.00286672
chr2:242166679-242255254C	NM_005336	HDLBP	high density lipoprotein binding protein, transcript variant 1	5	0.0486072	Inf	0.103408	0	0.00792789	1.00186e-08	0.0674099	0	0.0251584	1.66689e-26	0.0486072	1.50681e-24
chr9:139567595-139581911C	NM_001012727	AGPAT2	1-acylglycerol-3-phosphate O-acyltransferase 2 (lysophosphatidic acid acyltransferase, beta), transcript variant 2	5	0.0472255	26.727	0.0933457	4.79308e-21	0.028008	4.57993e-08	0.0485956	1.00867e-14	0.0472255	2.48674e-15	0.0118694	0.0166842
chr19:55897300-55903449W	NM_001136134	RPL28	ribosomal protein L28, transcript variant 1	4	0.0459669	19.4956	0.0666592	2.77052e-21	0.0166976	0.0252454	0.0253375	4.01768e-09	-0.00427999	0.309487	0.0665964	5.32785e-12
chr11:123986111-124017616W	NM_001130142	VWA5A	von Willebrand factor A domain containing 5A, transcript variant 3	4	0.0447821	12.7084	0.0535093	0.0591364	0.0398877	2.26022e-06	0.0221567	2.24509e-07	0.0496765	5.81354e-11	0.0806434	0.000145318
chr7:45951850-45960871C	NM_001013398	IGFBP3	insulin-like growth factor binding protein 3, transcript variant 1	5	0.0446912	83.0941	0.068356	1.28636e-18	0.0124057	9.93758e-37	0.0446912	1.12435e-70	0.0345865	3.88558e-45	0.0586736	6.55185e-13
chr12:7074517-7079916C	NM_007273	PHB2	prohibitin 2, transcript variant 2	4	0.042294	36.8084	0	1	0.171969	7.92405e-64	0.00511883	0.00337179	0.013278	2.93396e-05	0.0713101	1.50396e-10
chr4:103717134-103790032C	NM_181887	UBE2D3	ubiquitin-conjugating enzyme E2D 3, transcript variant 3	5	0.0402264	Inf	0.0257576	8.2417e-09	0.0194497	0.00344022	0.174369	0	0.0688129	1.43694e-53	0.0402264	9.57952e-05
chr17:48712218-48769062W	NM_003786	ABCC3	ATP-binding cassette, sub-family C (CFTR/MRP), member 3, transcript variant 1	4	0.0392467	30.3941	0.0318595	2.7134e-08	0.000221052	0.936693	0.0466338	2.16381e-11	0.135945	1.85122e-45	0.0169578	0.000982224
chr8:143845758-143859640C	NM_177457	LYNX1	Ly6/neurotoxin 1, transcript variant 3	4	0.0387164	11.9721	0.222222	9.00844e-16	0.00823126	0.25847	0.0275517	0.0405309	0.0498812	2.78288e-08	0.022371	0.0383345
chr1:227177567-227505826C	NM_014826	CDC42BPA	CDC42 binding protein kinase alpha (DMPK-like), transcript variant A	4	0.038627	Inf	0	1	0.0447173	1.34951e-12	0.0312357	8.28138e-09	0.0325366	9.33706e-06	0.5	0
chr1:151375200-151431932C	NM_015100	POGZ	pogo transposable element with ZNF domain, transcript variant 1	4	0.0385069	8.41389	0.114313	2.63607e-05	0.0216943	5.79723e-07	0.0236054	0.00407366	0.0534084	8.61587e-06	0.000677413	1
chr5:65892176-66465422W	NM_015183	MAST4	microtubule associated serine/threonine kinase family member 4, transcript variant 1	5	0.0380961	30.4977	0.202655	1.01865e-39	0.0380961	6.94546e-11	0.0265511	1.04115e-05	0.0477005	1.1236e-09	0.026419	0.00071984
chr1:94994732-95007413C	NM_001178096	F3	coagulation factor III (thromboplastin, tissue factor), transcript variant 2	4	0.0372617	Inf	0.610561	0	0.00214432	0.345475	0.0535534	2.5539e-41	0.0209699	2.10601e-12	0.00959365	0.0280863
chr9:130374486-130454995W	NM_001032221	STXBP1	syntaxin binding protein 1, transcript variant 2	4	0.036739	40.8365	0	1	0.0272314	5.77332e-19	0.0354151	2.94467e-39	0.038063	2.10864e-17	0.0663038	5.89235e-16
chrX:48830134-48858675C	NM_020137	GRIPAP1	GRIP1 associated protein 1, transcript variant 1	4	0.0348238	4.91717	0.00724528	0.458558	0.0176571	0.0202639	0.0142035	0.0213109	0.0519904	1.99613e-05	0.0554984	0.00531611
chr6:35995454-36079012W	NM_139013	MAPK14	mitogen-activated protein kinase 14, transcript variant 3	4	0.0338913	22.8757	0.19697	2.50305e-09	0.0240164	5.05807e-15	0.0362511	1.37856e-23	0	1	0.0315315	0.000121408
chr11:63606400-63678491W	NM_001163297	MARK2	MAP/microtubule affinity-regulating kinase 2, transcript variant 6	5	0.0333651	65.1878	0.0333651	3.54645e-08	0.0237075	8.92527e-22	0.0435475	1.6539e-24	0.0286755	2.85321e-19	0.257053	1.8721e-71
chrX:152965947-152990201C	NM_005745	BCAP31	B-cell receptor-associated protein 31, transcript variant 2	4	0.0331991	28.8621	0.10873	9.71243e-11	0.026393	3.28887e-28	0.0204615	3.9568e-12	0.0400051	3.2347e-13	-0.0166289	0.0519126
chr1:110162459-110174677W	NM_004037	AMPD2	adenosine monophosphate deaminase 2, transcript variant 1	4	0.0325086	9.45469	0.0241274	0.0524328	0.0339746	7.08785e-08	0.0200936	1.5362e-06	0.0310426	0.000124355	0.0669625	0.00415113
chr20:57414795-57486249W	NM_001077490	GNAS	GNAS complex locus, transcript variant 2	4	0.0303285	Inf	0.0152489	1.24779e-15	0.0444284	0	-0.00122361	0.0552763	0.0162287	6.58855e-100	0.05482	0
chr3:49394611-49395791C	NM_000581	GPX1	glutathione peroxidase 1, transcript variant 1	4	0.0298382	8.20467	-0.0161505	0.266336	0.028118	0.00555879	0.0220854	0.0213116	0.0315584	0.00149523	0.103141	3.23636e-11
chr17:74077087-74099868C	NM_001145298	EXOC7	exocyst complex component 7, transcript variant 5	4	0.0282697	32.4314	0.2641	8.62201e-55	0.0121927	0.022926	0.0266694	4.09761e-13	0	1	0.02987	0.00465123
chr15:37183233-37393500C	NM_172316	MEIS2	Meis homeobox 2, transcript variant h	4	0.0278958	7.57379	0.0277901	0.00891177	0.0280016	1.15098e-07	0.0086121	0.00669764	0.00385338	0.443703	0.0894879	1.174e-05
chr7:114562209-114659970W	NM_001166346	MDFIC	MyoD family inhibitor domain containing, transcript variant 2	4	0.0262151	5.87682	0.17784	0.0041325	0.027907	4.44174e-07	0.00990099	0.00768525	0.0245232	0.0122807	0	1
chr18:32073254-32471808W	NM_001392	DTNA	dystrobrevin, alpha, transcript variant 7	4	0.0255797	6.78902	0	1	0.0268584	2.34083e-07	0.0217792	0.000772785	0.0243009	0.0222727	0.100898	0.000449392
chr1:75171175-75199092C	NM_001134759	CRYZ	crystallin, zeta (quinone reductase), transcript variant 4	4	0.0255478	4.90259	0	1	0.0209942	0.000130849	0.0249735	0.0112383	0.0261221	0.0164634	0.0424779	0.000933635
chr12:48499656-48540187W	NM_001166686	PFKM	phosphofructokinase, muscle, transcript variant 1	5	0.0225668	31.7099	0.387352	2.27518e-42	0.0152109	0.0241377	0.0225668	3.36491e-09	0.0184887	0.0379832	0.223528	1.9791e-16
chr22:43013847-43045405C	NM_001171660	CYB5R3	cytochrome b5 reductase 3, transcript variant 5	5	0.0148645	Inf	0.0094217	4.81298e-06	0.0148645	7.25113e-21	0.0135095	2.56651e-22	0.0334373	2.52967e-45	0.132615	0
chr1:115259538-115300671C	NM_001130523	CSDE1	cold shock domain containing E1, RNA-binding, transcript variant 3	5	0.0139306	48.7008	0.0608587	6.77191e-24	0.0194748	1.6639e-54	0.00291467	8.54952e-16	0.00928212	2.03297e-09	0.0139306	9.02932e-06
chr3:11597544-11762220C	NM_001128221	VGLL4	vestigial like 4 (Drosophila), transcript variant 4	4	0.01384	12.7567	0	1	0.00851558	1.5209e-11	0.0124825	7.71524e-06	0.0162122	3.82638e-08	0.0151976	4.43608e-05
chr9:33750515-33799228W	NM_007343	PRSS3	protease, serine, 3, transcript variant 1	4	0.0127193	22.5615	0.00689655	1.88524e-18	0.00918186	5.17217e-16	0.128319	8.55027e-15	0.0162567	0.012229	0	1
chr10:33189248-33247293C	NM_002211	ITGB1	integrin, beta 1 (fibronectin receptor, beta polypeptide, antigen CD29 includes MDF2, MSK12), transcript variant 1A	5	0.0123699	Inf	0.590283	0	0.00969951	5.05517e-06	0.00515592	0.0105222	0.0123699	0.000571901	0.269389	0
chr16:66648654-66730610C	NM_181521	CMTM4	CKLF-like MARVEL transmembrane domain containing 4, transcript variant 2	4	0.010348	24.2654	0.0287677	1.20817e-07	0.00886968	4.1461e-25	0	1	0.0118263	1.79864e-19	0.00630418	0.00225706
chr19:3052908-3062964C	NM_198970	AES	amino-terminal enhancer of split, transcript variant 3	4	0.00860118	32.6057	0.027936	3.49665e-46	0.0074325	1.69442e-06	0.00865218	1.746e-15	0.00855018	6.4462e-05	0.00229312	0.236426
chr20:4666797-4682233W	NM_001080122	PRNP	prion protein (PRNP), transcript variant 4	4	0.00672171	17.6534	0.119078	1.13846e-27	0.00740478	0.000276504	0.00452	0.000346029	0.00603865	6.38911e-05	-0.00317499	0.665963
